# Supplementary material for: In vivo sonic hedgehog pathway antagonism temporarily results in ancestral proto-feather-like structures in the chicken
Source: PLoS Biol. 2025 Mar 20;23(3):e3003061. doi: 10.1371/journal.pbio.3003061 (PMC12136001; doi:10.1371/journal.pbio.3003061)
Supplement: S1 Data — The entire raw RNA-seq dataset is provided at https://doi.org/10.5061/dryad.8pk0p2nzj. (ZIP) [file pbio.3003061.s017.zip]

Archive with 15 entries (12 files):
- DGE_Analysis/
- DGE_Analysis/.DS_Store
- __MACOSX/DGE_Analysis/._.DS_Store
- DGE_Analysis/DGE_filter_FC>1-4_FDRP<0-05/
- DGE_Analysis/DGE_unfiltered/
- DGE_Analysis/DGE_filter_FC>1-4_FDRP<0-05/DGE_E11_filter.xlsx
- DGE_Analysis/DGE_filter_FC>1-4_FDRP<0-05/DGE_E12_filter.xlsx
- DGE_Analysis/DGE_filter_FC>1-4_FDRP<0-05/DGE_E10_filter.xlsx
- __MACOSX/DGE_Analysis/DGE_filter_FC>1-4_FDRP<0-05/._DGE_E10_filter.xlsx
- DGE_Analysis/DGE_filter_FC>1-4_FDRP<0-05/DGE_E13_filter.xlsx
- DGE_Analysis/DGE_unfiltered/DGE_E13.xlsx
- DGE_Analysis/DGE_unfiltered/DGE_E12.xlsx
- DGE_Analysis/DGE_unfiltered/DGE_E11.xlsx
- DGE_Analysis/DGE_unfiltered/DGE_E10.xlsx
- __MACOSX/DGE_Analysis/DGE_unfiltered/._DGE_E10.xlsx
