# Supplementary material for: In vivo sonic hedgehog pathway antagonism temporarily results in ancestral proto-feather-like structures in the chicken
Source: PLoS Biol. 2025 Mar 20;23(3):e3003061. doi: 10.1371/journal.pbio.3003061 (PMC12136001; doi:10.1371/journal.pbio.3003061)
Supplement: S1 Data — The entire raw RNA-seq dataset is provided at https://doi.org/10.5061/dryad.8pk0p2nzj. (ZIP) [file pbio.3003061.s017.zip › DGE_Analysis/DGE_filter_FC>1-4_FDRP<0-05/DGE_E11_filter.xlsx]

## Sheet: DGE_E11_filter
Name	Chromosome	Region	Max group mean	Log₂ fold change	Fold change	P-value	FDR p-value	Bonferroni	Gene ID	ENSEMBL
gene:ENSGALG00010007115	1	complement(302853..433386)	12.8029	0.868101	1.82526	0.000155047	0.046973	1	ENSGALG00010007115	ENSGALG00010007115
GATA3	1	5010201..5037186	21.3936	-1.11048	-2.15918	3.56821e-08	5.82688e-05	0.000557639	ENSGALG00010005232	ENSGALG00010005232
gene:ENSGALG00010015339	1	52828001..52830312	1.60621	2.53631	5.80102	0.000159805	0.046973	1	ENSGALG00010015339	ENSGALG00010015339
AKR1E2	1	complement(62186298..62221586)	29.9498	-0.740959	-1.67129	1.42479e-05	0.00698005	0.222666	ENSGALG00010015207	ENSGALG00010015207
gene:ENSGALG00010002949	1	122361757..122371749	11.9117	4.36579	20.6175	4.01531e-08	5.9013e-05	0.000627513	ENSGALG00010002949	ENSGALG00010002949
KLF5	1	complement(156007861..156026686)	61.9759	-0.564161	-1.47853	5.81473e-06	0.00370171	0.0908726	ENSGALG00010000820	ENSGALG00010000820
OLFM4	1	complement(165456634..165497030)	1.25369	-2.90717	-7.50145	1.15175e-07	0.000153885	0.00179996	ENSGALG00010002967	ENSGALG00010002967
SHH	2	complement(8084007..8097360)	7.34359	-0.986397	-1.98123	3.95562e-05	0.0157124	0.618185	ENSGALG00010025259	ENSGALG00010025259
GPNMB	2	31030779..31048135	14.222	-1.23861	-2.35971	5.76849e-06	0.00370171	0.09015	ENSGALG00010001409	ENSGALG00010001409
CLEC3B	2	complement(43005175..43015577)	55.7528	0.520103	1.43406	7.06354e-05	0.0247173	1	ENSGALG00010020094	ENSGALG00010020094
gene:ENSGALG00010006635	3	49602645..49609424	2.17895	-2.12469	-4.3611	4.95591e-05	0.0191676	0.774509	ENSGALG00010006635	ENSGALG00010006635
COL10A1	3	63657722..63709797	95.2671	1.72421	3.30398	8.47738e-18	6.2296e-14	1.32484e-13	ENSGALG00010012719	ENSGALG00010012719
PRDM1	3	complement(68037917..68144103)	10.9823	-0.881883	-1.84278	1.59066e-06	0.00153229	0.0248588	ENSGALG00010013292	ENSGALG00010013292
GPC3	4	complement(3801166..3915123)	7.53187	-1.52826	-2.88438	3.40563e-08	5.82688e-05	0.000532232	ENSGALG00010017409	ENSGALG00010017409
gene:ENSGALG00010012673	4	complement(11177643..11222095)	8.62392	-0.791892	-1.73134	7.27773e-05	0.0248746	1	ENSGALG00010012673	ENSGALG00010012673
gene:ENSGALG00010006814	4	complement(32152897..32328658)	1.48264	-1.96193	-3.89584	5.28697e-05	0.0199238	0.826248	ENSGALG00010006814	ENSGALG00010006814
ALX4	5	complement(21340582..21386292)	28.0271	-0.574207	-1.48886	1.66814e-06	0.00153229	0.0260697	ENSGALG00010019838	ENSGALG00010019838
GCH1	5	55936215..55954965	12.6515	-0.926553	-1.90073	0.000102874	0.0335985	1	ENSGALG00010018806	ENSGALG00010018806
TNR	8	7008442..7060534	1.12441	-3.25168	-9.52475	8.89633e-13	4.35831e-09	1.39032e-08	ENSGALG00010010099	ENSGALG00010010099
PTCH2	8	complement(20486669..20501961)	43.5244	-0.952246	-1.93488	1.46514e-09	3.58886e-06	2.28972e-05	ENSGALG00010025862	ENSGALG00010025862
GLIS1	8	complement(24592021..24765862)	10.4586	-0.902455	-1.86924	6.27088e-06	0.00370171	0.0980013	ENSGALG00010025250	ENSGALG00010025250
SST1	9	14500717..14503369	63.9958	-0.839551	-1.78949	1.64395e-10	4.98837e-07	2.56917e-06	ENSGALG00010013624	ENSGALG00010013624
ISLR2	10	complement(2629764..2637179)	9.79583	-0.745521	-1.67658	1.95158e-05	0.00896326	0.304994	ENSGALG00010021234	ENSGALG00010021234
ADGRG1	11	complement(518090..527198)	45.2204	-0.516585	-1.43056	7.68728e-05	0.0256773	1	ENSGALG00010024475	ENSGALG00010024475
CALB2	11	complement(1508701..1513328)	16.104	-1.52876	-2.88538	3.34637e-06	0.0025885	0.052297	ENSGALG00010022382	ENSGALG00010022382
MT4	11	complement(2139909..2141585)	47.3649	-1.03122	-2.04375	4.37202e-06	0.00321278	0.068326	ENSGALG00010023744	ENSGALG00010023744
HRH2	13	complement(10067849..10079205)	2.6361	-1.44774	-2.7278	6.29671e-06	0.00370171	0.098405	ENSGALG00010014576	ENSGALG00010014576
TCF7	13	complement(15521760..15580435)	18.2259	-0.977038	-1.96842	8.67392e-06	0.0047215	0.135556	ENSGALG00010015893	ENSGALG00010015893
gene:ENSGALG00010001795	16	complement(336410..340114)	10.2924	-1.69357	-3.23456	1.38699e-05	0.00698005	0.216759	ENSGALG00010001795	ENSGALG00010001795
MYOCD	18	complement(1425259..1525305)	4.95926	-1.26101	-2.39663	5.23441e-07	0.000641084	0.00818033	ENSGALG00010029743	ENSGALG00010029743
GHRH	20	complement(5385477..5393038)	3.24595	-1.80025	-3.4828	2.80195e-05	0.011439	0.437889	ENSGALG00010022562	ENSGALG00010022562
SOX18	20	9722904..9726321	70.1492	-0.825463	-1.7721	2.47262e-08	5.19144e-05	0.000386421	ENSGALG00010022524	ENSGALG00010022524
TFAP2C	20	complement(12280574..12289757)	38.8564	-1.40324	-2.64494	1.52899e-23	2.24716e-19	2.38951e-19	ENSGALG00010015041	ENSGALG00010015041
PROM2	22	complement(500467..507655)	4.09192	-1.78521	-3.4467	6.37229e-07	0.000712523	0.00995862	ENSGALG00010018273	ENSGALG00010018273
SLC6A17	26	1385574..1396691	2.26789	-1.62939	-3.09382	2.02585e-05	0.00902239	0.3166	ENSGALG00010025559	ENSGALG00010025559
ASIC2	27	complement(1419664..1497163)	26.0783	-0.898892	-1.86463	2.06414e-06	0.00178451	0.0322583	ENSGALG00010022691	ENSGALG00010022691
DLX3	27	2815791..2820533	10.4171	-0.767109	-1.70186	5.99885e-05	0.0220413	0.9375	ENSGALG00010026116	ENSGALG00010026116
gene:ENSGALG00010026731	27	complement(4591857..4606011)	5.08489	-1.47095	-2.77204	8.63411e-06	0.0047215	0.134934	ENSGALG00010026731	ENSGALG00010026731
KRT14	27	complement(4617715..4622040)	262.615	-0.766816	-1.70151	1.69707e-10	4.98837e-07	2.65218e-06	ENSGALG00010026690	ENSGALG00010026690
gene:ENSGALG00010004326	31	760285..768176	37.011	-2.98572	-7.92119	1.48362e-05	0.00703378	0.23186	ENSGALG00010004326	ENSGALG00010004326
gene:ENSGALG00010004328	31	829892..837103	36.2537	-2.9816	-7.8986	2.2724e-05	0.00982278	0.355131	ENSGALG00010004328	ENSGALG00010004328
gene:ENSGALG00010024061	34	1934286..1939482	3.20621	-2.924	-7.58949	5.54202e-06	0.00370171	0.0866107	ENSGALG00010024061	ENSGALG00010024061
gene:ENSGALG00010000630	36	complement(4489..10103)	9.10488	-0.817234	-1.76202	0.000157121	0.046973	1	ENSGALG00010000630	ENSGALG00010000630
gene:ENSGALG00010013565	W	complement(2945904..2946699)	6.55576	-6.7572	-108.173	3.2255e-06	0.0025885	0.0504081	ENSGALG00010013565	ENSGALG00010013565
gene:ENSGALG00010012187	W	3658226..3720004	1.61925	-2.61136	-6.11081	2.36196e-05	0.0099182	0.369127	ENSGALG00010012187	ENSGALG00010012187
PLK2	Z	complement(18561835..18567861)	156.935	0.637086	1.55519	6.78732e-07	0.000712523	0.0106072	ENSGALG00010015163	ENSGALG00010015163
gene:ENSGALG00010012555	Z	complement(22974549..22991385)	665.711	0.634535	1.55244	9.11817e-06	0.00478606	0.142499	ENSGALG00010012555	ENSGALG00010012555
