# Supplementary material for: In vivo sonic hedgehog pathway antagonism temporarily results in ancestral proto-feather-like structures in the chicken
Source: PLoS Biol. 2025 Mar 20;23(3):e3003061. doi: 10.1371/journal.pbio.3003061 (PMC12136001; doi:10.1371/journal.pbio.3003061)
Supplement: S1 Data — The entire raw RNA-seq dataset is provided at https://doi.org/10.5061/dryad.8pk0p2nzj. (ZIP) [file pbio.3003061.s017.zip › DGE_Analysis/DGE_filter_FC>1-4_FDRP<0-05/DGE_E12_filter.xlsx]

## Sheet: DGE_E12_filter
Name	Chromosome	Region	Max group mean	Log₂ fold change	Fold change	P-value	FDR p-value	Bonferroni	Gene ID	ENSEMBL
gene:ENSGALG00010007115	1	complement(302853..433386)	16.1785	-0.856368	-1.81047	0.000308868	0.0132268	1	ENSGALG00010007115	ENSGALG00010007115
gene:ENSGALG00010007287	1	complement(389282..409349)	23.3218	-3.05105	-8.28813	2.31615e-09	4.52131e-07	3.61134e-05	ENSGALG00010007287	ENSGALG00010007287
CALML3	1	complement(1670884..1673613)	76.9142	-0.957391	-1.9418	2.38886e-11	8.11189e-09	3.72472e-07	ENSGALG00010006845	ENSGALG00010006845
GATA3	1	5010201..5037186	44.4406	-0.995322	-1.99353	1.65587e-09	3.36343e-07	2.58183e-05	ENSGALG00010005232	ENSGALG00010005232
WNT16	1	complement(23406841..23419250)	16.1096	-1.25427	-2.38547	2.64895e-10	6.8649e-08	4.13025e-06	ENSGALG00010001305	ENSGALG00010001305
PAWR	1	complement(39569524..39642252)	9.73343	-1.22244	-2.33341	3.15958e-08	4.89605e-06	0.000492642	ENSGALG00010013283	ENSGALG00010013283
ACSS3	1	40212407..40290618	16.125	-0.607663	-1.52379	0.000255005	0.0113067	1	ENSGALG00010012337	ENSGALG00010012337
SLC6A15	1	complement(41691259..41727612)	24.316	-0.602446	-1.51829	6.21575e-07	6.15743e-05	0.0096916	ENSGALG00010011117	ENSGALG00010011117
gene:ENSGALG00010011199	1	41803816..41903398	0.291572	-3.51779	-11.4541	0.0016486	0.0490696	1	ENSGALG00010011199	ENSGALG00010011199
RASSF9	1	complement(42175980..42212935)	2.66688	-1.04774	-2.06729	5.76272e-06	0.000420483	0.0898524	ENSGALG00010011313	ENSGALG00010011313
NTS	1	42211293..42240394	3.78554	-1.85155	-3.60887	4.84189e-05	0.00276724	0.754948	ENSGALG00010011352	ENSGALG00010011352
KITLG	1	complement(43031098..43086596)	13.689	-0.651945	-1.57129	1.02026e-05	0.000706703	0.159078	ENSGALG00010011452	ENSGALG00010011452
gene:ENSGALG00010012307	1	complement(48184606..48197399)	8.37855	0.830489	1.77829	5.08874e-08	7.21593e-06	0.000793437	ENSGALG00010012307	ENSGALG00010012307
gene:ENSGALG00010009689	1	48264987..48271365	7.31494	-0.762791	-1.69677	0.000749359	0.0269464	1	ENSGALG00010009689	ENSGALG00010009689
PAH	1	55124355..55165071	0.724904	-2.71622	-6.5715	1.88327e-06	0.000158142	0.0293639	ENSGALG00010010222	ENSGALG00010010222
gene:ENSGALG00010026220	1	71390609..71410635	54.9179	0.665321	1.58592	7.86322e-08	1.03562e-05	0.00122603	ENSGALG00010026220	ENSGALG00010026220
gene:ENSGALG00010023084	1	71422514..71441889	43.3332	-0.997668	-1.99677	3.5604e-09	6.44776e-07	5.55138e-05	ENSGALG00010023084	ENSGALG00010023084
EPHA1	1	77445023..77479195	13.5925	-0.753167	-1.68549	3.31088e-06	0.000260669	0.0516232	ENSGALG00010023864	ENSGALG00010023864
CASQ2	1	80504381..80536553	135.361	0.487813	1.40232	3.57987e-10	8.67888e-08	5.58173e-06	ENSGALG00010025418	ENSGALG00010025418
IGSF11	1	80862029..80984840	10.6237	0.519226	1.43319	0.000419788	0.0168262	1	ENSGALG00010025653	ENSGALG00010025653
TSTD1	1	99446739..99479513	29.6677	-0.804429	-1.74645	6.46739e-12	2.56704e-09	1.0084e-07	ENSGALG00010007849	ENSGALG00010007849
MAP3K7CL	1	104123760..104157953	25.9251	0.60441	1.52036	0.000491064	0.0190728	1	ENSGALG00010011586	ENSGALG00010011586
CLDN8	1	complement(104457312..104514096)	2.84756	-2.24999	-4.75679	2.02404e-07	2.34026e-05	0.00315588	ENSGALG00010011654	ENSGALG00010011654
RIPK4	1	complement(109103106..109124365)	18.6445	-0.843664	-1.7946	1.79053e-07	2.10092e-05	0.0027918	ENSGALG00010010941	ENSGALG00010010941
gene:ENSGALG00010002949	1	122361757..122371749	23.2756	-4.34584	-20.3343	2.78451e-10	7.09389e-08	4.34161e-06	ENSGALG00010002949	ENSGALG00010002949
gene:ENSGALG00010002332	1	complement(128643005..128667829)	19.0468	-1.68732	-3.22059	3.48738e-09	6.39255e-07	5.43753e-05	ENSGALG00010002332	ENSGALG00010002332
KLF5	1	complement(156007861..156026686)	113.025	-0.840352	-1.79049	5.6526e-15	3.6941e-12	8.81354e-11	ENSGALG00010000820	ENSGALG00010000820
SHH	2	complement(8084007..8097360)	15.5853	-1.17328	-2.25523	6.05773e-08	8.35356e-06	0.000944522	ENSGALG00010025259	ENSGALG00010025259
BAMBI	2	complement(15223577..15228937)	58.5201	-0.502889	-1.41705	0.000144257	0.00699461	1	ENSGALG00010005176	ENSGALG00010005176
gene:ENSGALG00010006147	2	complement(19371594..19402387)	3.21428	1.44718	2.72675	0.000658609	0.0241452	1	ENSGALG00010006147	ENSGALG00010006147
OLAH	2	complement(20530117..20537218)	4.82524	-1.93523	-3.8244	2.23766e-05	0.00142518	0.348896	ENSGALG00010002679	ENSGALG00010002679
GPNMB	2	31030779..31048135	53.1414	-2.08609	-4.24595	1.80092e-11	6.44514e-09	2.80799e-07	ENSGALG00010001409	ENSGALG00010001409
TFAP2A	2	63016201..63033988	42.2268	-0.571618	-1.48619	1.30673e-05	0.000896872	0.203746	ENSGALG00010009668	ENSGALG00010009668
DSP	2	complement(64259423..64296861)	85.4971	-0.539412	-1.45338	1.10556e-06	9.95068e-05	0.0172378	ENSGALG00010010188	ENSGALG00010010188
NRN1	2	64854962..64862456	26.3169	0.593652	1.50906	0.000159025	0.00758828	1	ENSGALG00010010942	ENSGALG00010010942
gene:ENSGALG00010000792	2	77983622..77995159	6.46641	-2.85148	-7.21741	1.80306e-07	2.10092e-05	0.00281134	ENSGALG00010000792	ENSGALG00010000792
FAM65B	2	89767758..89825344	19.6335	0.557651	1.47187	1.59033e-06	0.000136596	0.0247964	ENSGALG00010007994	ENSGALG00010007994
gene:ENSGALG00010001227	2	93896330..93911093	13.1209	-2.82948	-7.10819	3.57e-20	4.12775e-17	5.56635e-16	ENSGALG00010001227	ENSGALG00010001227
RBBP8	2	102445465..102478399	43.0973	-0.507094	-1.42119	7.93844e-07	7.45767e-05	0.0123776	ENSGALG00010004142	ENSGALG00010004142
KCTD1	2	complement(103870728..103967484)	22.2187	-0.837618	-1.7871	1.30708e-09	2.72872e-07	2.038e-05	ENSGALG00010005542	ENSGALG00010005542
gene:ENSGALG00010004256	2	complement(105600606..105623730)	18.6184	-0.83681	-1.7861	1.68379e-07	1.99283e-05	0.00262536	ENSGALG00010004256	ENSGALG00010004256
gene:ENSGALG00010004296	2	105714492..105738019	30.8422	-1.2778	-2.42469	1.18318e-10	3.55688e-08	1.84481e-06	ENSGALG00010004296	ENSGALG00010004296
TRIM55	2	114677087..114713808	30.1055	0.491755	1.40615	4.48548e-08	6.67537e-06	0.000699376	ENSGALG00010004122	ENSGALG00010004122
SBSPON	2	complement(117356773..117369750)	6.19522	-1.69749	-3.24337	2.3915e-07	2.68259e-05	0.00372883	ENSGALG00010002827	ENSGALG00010002827
ESRP1	2	125769288..125801765	12.8438	-1.06912	-2.09815	3.54355e-11	1.13326e-08	5.5251e-07	ENSGALG00010012304	ENSGALG00010012304
DPYS	2	complement(129541082..129575499)	0.568497	-2.10545	-4.30331	0.00115443	0.0371567	1	ENSGALG00010013019	ENSGALG00010013019
GPR20	2	complement(145081985..145119088)	4.50074	0.684423	1.60706	0.000471415	0.0184527	1	ENSGALG00010009320	ENSGALG00010009320
LY6CLEL	2	complement(147272835..147288834)	15.9832	-3.36219	-10.283	4.16788e-16	3.48041e-13	6.49856e-12	ENSGALG00010008037	ENSGALG00010008037
FAM83H	2	complement(148877905..148905332)	24.6068	-1.02763	-2.03867	2.79487e-14	1.61575e-11	4.35775e-10	ENSGALG00010008282	ENSGALG00010008282
EPCAM	3	8833379..8840389	103.947	-0.675849	-1.59754	1.26906e-09	2.68665e-07	1.97872e-05	ENSGALG00010017692	ENSGALG00010017692
SPTLC3	3	complement(12485347..12640650)	12.664	-1.16268	-2.23873	1.314e-06	0.000116868	0.0204879	ENSGALG00010018186	ENSGALG00010018186
MARK1_2	3	complement(18337074..18391619)	1.27112	-3.04752	-8.2679	0.000257141	0.0113679	1	ENSGALG00010016060	ENSGALG00010016060
GREM2	3	35821801..35897128	5.00688	0.566469	1.48089	8.89453e-08	1.133e-05	0.00138683	ENSGALG00010008824	ENSGALG00010008824
GNG4	3	37688739..37703671	9.10937	-1.02005	-2.02799	3.10741e-05	0.00189868	0.484508	ENSGALG00010009404	ENSGALG00010009404
MAP7	3	54749395..54855588	15.4046	-0.496247	-1.41054	0.000783213	0.0279631	1	ENSGALG00010005364	ENSGALG00010005364
COL10A1	3	63657722..63709797	60.4447	0.833718	1.78227	1.64785e-05	0.00108161	0.256932	ENSGALG00010012719	ENSGALG00010012719
CD24	3	67704185..67709734	165.388	-0.62518	-1.5424	1.96419e-15	1.55388e-12	3.06257e-11	ENSGALG00010012582	ENSGALG00010012582
CRYBG1	3	complement(67825848..67923996)	9.06072	-0.885299	-1.84715	1.1774e-07	1.45061e-05	0.0018358	ENSGALG00010013160	ENSGALG00010013160
PRDM1	3	complement(68037917..68144103)	17.316	-0.517707	-1.43168	6.16184e-05	0.00334363	0.960754	ENSGALG00010013292	ENSGALG00010013292
GCM1	3	87981605..87993895	1.59294	-1.74753	-3.35783	0.000953425	0.0320602	1	ENSGALG00010002173	ENSGALG00010002173
GRHL1	3	96137956..96176656	43.8517	-1.03523	-2.04944	3.86132e-10	9.21261e-08	6.02057e-06	ENSGALG00010002433	ENSGALG00010002433
gene:ENSGALG00010003639	3	98780459..98802486	0.398003	2.09359	4.2681	0.000596697	0.0222555	1	ENSGALG00010003639	ENSGALG00010003639
VSNL1	3	99825974..99939827	7.92779	-0.806952	-1.74951	0.000475213	0.0185531	1	ENSGALG00010002364	ENSGALG00010002364
OSR1	3	complement(100776729..100815111)	159.477	0.496832	1.41111	4.72907e-10	1.06094e-07	7.37357e-06	ENSGALG00010002500	ENSGALG00010002500
gene:ENSGALG00010007948	3	101754002..101762582	7.23962	-0.526143	-1.44007	0.000244973	0.0110245	1	ENSGALG00010007948	ENSGALG00010007948
TP53I3	3	complement(104037023..104041205)	14.0563	1.25041	2.37909	0.000743962	0.0268165	1	ENSGALG00010011902	ENSGALG00010011902
TFAP2B	3	complement(108014885..108046707)	18.9031	-0.613032	-1.52947	3.77795e-06	0.000290114	0.0589059	ENSGALG00010007845	ENSGALG00010007845
SLC7A3	4	2383423..2391361	75.5629	-0.492632	-1.40701	5.34838e-05	0.00299968	0.833919	ENSGALG00010018489	ENSGALG00010018489
GPC3	4	complement(3801166..3915123)	7.94796	-0.951032	-1.93325	0.000170439	0.0080816	1	ENSGALG00010017409	ENSGALG00010017409
gene:ENSGALG00010012673	4	complement(11177643..11222095)	24.9128	-1.25145	-2.38081	3.33971e-10	8.36654e-08	5.20728e-06	ENSGALG00010012673	ENSGALG00010012673
GATD3AL2	4	complement(11253716..11257562)	33.4628	-0.922126	-1.89491	9.51571e-05	0.00484849	1	ENSGALG00010011734	ENSGALG00010011734
COL4A5	4	complement(13861455..13939442)	68.5386	-0.542075	-1.45607	3.49222e-08	5.35627e-06	0.000544506	ENSGALG00010015632	ENSGALG00010015632
gene:ENSGALG00010009067	4	complement(23485719..23490169)	35.0334	-1.54587	-2.9198	0.000219088	0.00997913	1	ENSGALG00010009067	ENSGALG00010009067
gene:ENSGALG00010006814	4	complement(32152897..32328658)	2.89643	-2.1343	-4.39024	1.31331e-07	1.57922e-05	0.00204771	ENSGALG00010006814	ENSGALG00010006814
AREG	4	44319344..44326328	3.41672	-1.74382	-3.34921	1.48616e-05	0.00100172	0.231721	ENSGALG00010003223	ENSGALG00010003223
DUSP4	4	48873646..48878752	24.8129	-0.516228	-1.43021	0.000234711	0.0106263	1	ENSGALG00010002994	ENSGALG00010002994
NDNF	4	53694796..53721098	96.5876	0.535324	1.44927	4.67701e-08	6.82526e-06	0.00072924	ENSGALG00010005399	ENSGALG00010005399
NDST4	4	55610970..55719040	14.4553	0.615333	1.53191	3.18043e-05	0.00193543	0.495893	ENSGALG00010003898	ENSGALG00010003898
ELOVL6	4	57440809..57533467	22.5427	-0.513695	-1.4277	9.9053e-05	0.00500969	1	ENSGALG00010003790	ENSGALG00010003790
CORIN	4	66154624..66276517	3.80562	-0.914376	-1.88475	0.00167029	0.0493442	1	ENSGALG00010013434	ENSGALG00010013434
FGFBP1	4	76113501..76129754	2.77431	-2.01277	-4.03557	2.2595e-10	6.1595e-08	3.52302e-06	ENSGALG00010010483	ENSGALG00010010483
SMYD1	4	85587429..85610895	158.464	0.490579	1.40501	3.90924e-09	6.99521e-07	6.09529e-05	ENSGALG00010016131	ENSGALG00010016131
PKP3	5	complement(1741162..1751857)	22.472	-1.20737	-2.30916	1.2779e-10	3.7663e-08	1.99251e-06	ENSGALG00010020739	ENSGALG00010020739
TNNT3	5	complement(13617130..13646959)	230.718	0.616295	1.53293	2.29856e-14	1.38199e-11	3.58392e-10	ENSGALG00010026972	ENSGALG00010026972
gene:ENSGALG00010025914	5	complement(16250161..16262974)	1.82434	-2.53203	-5.78386	7.16457e-05	0.00379192	1	ENSGALG00010025914	ENSGALG00010025914
gene:ENSGALG00010026329	5	complement(16562338..16565454)	11.6989	0.854383	1.80799	0.000888819	0.0303633	1	ENSGALG00010026329	ENSGALG00010026329
EHF	5	18267600..18332935	3.06799	-1.47927	-2.78808	4.89561e-05	0.00278734	0.763323	ENSGALG00010024936	ENSGALG00010024936
ALX4	5	complement(21340582..21386292)	26.0505	-0.637101	-1.5552	4.07042e-10	9.55976e-08	6.3466e-06	ENSGALG00010019838	ENSGALG00010019838
VRTN	5	37376506..37389358	0.609726	-1.91355	-3.76735	0.00155185	0.0469335	1	ENSGALG00010006280	ENSGALG00010006280
TSHR	5	40273248..40325248	1.10872	1.31517	2.48831	0.00059018	0.0220672	1	ENSGALG00010004364	ENSGALG00010004364
GCH1	5	55936215..55954965	22.1779	-1.28403	-2.43518	2.57246e-12	1.10476e-09	4.01098e-08	ENSGALG00010018806	ENSGALG00010018806
MAT1A	6	5108453..5125507	153.265	0.671205	1.5924	1.05182e-10	3.22652e-08	1.64e-06	ENSGALG00010010984	ENSGALG00010010984
gene:ENSGALG00010020066	6	complement(12646651..12653353)	13.0424	-3.8535	-14.455	7.09754e-24	1.06683e-20	1.10665e-19	ENSGALG00010020066	ENSGALG00010020066
UGT8L	6	17545482..17554694	3.83095	-1.6253	-3.08507	8.06283e-06	0.000577107	0.125716	ENSGALG00010020269	ENSGALG00010020269
CXCL12	6	complement(19780250..19797424)	94.1922	0.497675	1.41194	6.48975e-12	2.56704e-09	1.01188e-07	ENSGALG00010021867	ENSGALG00010021867
NPM3	6	23493201..23496501	57.7086	-0.552782	-1.46691	0.000197846	0.00917845	1	ENSGALG00010021034	ENSGALG00010021034
ABCA12	7	complement(4317479..4409806)	3.80209	-1.65475	-3.14869	2.27683e-07	2.57315e-05	0.00355003	ENSGALG00010011949	ENSGALG00010011949
CHRNA1	7	16423649..16434136	150.56	0.620212	1.5371	9.33493e-10	2.03353e-07	1.4555e-05	ENSGALG00010022515	ENSGALG00010022515
GAD1	7	complement(17813310..17848623)	1.60236	-1.31638	-2.49041	0.000803173	0.0283841	1	ENSGALG00010023237	ENSGALG00010023237
GLB1L	7	21835425..21839591	32.5172	0.79954	1.74055	3.41578e-07	3.66733e-05	0.00532589	ENSGALG00010021421	ENSGALG00010021421
WNT6	7	complement(22026370..22035655)	31.7702	-0.541378	-1.45536	0.000375583	0.0154246	1	ENSGALG00010021142	ENSGALG00010021142
TNR	8	7008442..7060534	4.39933	-3.78874	-13.8205	8.16998e-41	3.07007e-37	1.27386e-36	ENSGALG00010010099	ENSGALG00010010099
gene:ENSGALG00010011438	8	complement(7417514..7423301)	17.4955	-0.670227	-1.59132	1.64604e-05	0.00108161	0.25665	ENSGALG00010011438	ENSGALG00010011438
CLCA2	8	complement(15684106..15716170)	0.634892	-2.21383	-4.63905	0.00043524	0.017353	1	ENSGALG00010023101	ENSGALG00010023101
gene:ENSGALG00010020715	8	16324359..16349330	3.55883	-1.82587	-3.5452	3.783e-06	0.000290114	0.0589846	ENSGALG00010020715	ENSGALG00010020715
PTCH2	8	complement(20486669..20501961)	64.4484	-0.571109	-1.48567	3.27134e-06	0.000260669	0.0510067	ENSGALG00010025862	ENSGALG00010025862
TSPAN1	8	21176804..21180656	0.831844	-3.74533	-13.4108	0.000724187	0.0261665	1	ENSGALG00010023330	ENSGALG00010023330
TTC39A	8	complement(23700875..23743392)	9.70519	-0.490861	-1.40528	0.000804447	0.0283841	1	ENSGALG00010024588	ENSGALG00010024588
NEGR1	8	complement(28846929..29015635)	14.9908	0.528051	1.44198	8.68675e-05	0.00450243	1	ENSGALG00010023942	ENSGALG00010023942
NGEF	9	complement(688607..734508)	11.2287	-0.621043	-1.53799	3.84725e-05	0.00229476	0.599864	ENSGALG00010022873	ENSGALG00010022873
NEU2	9	711351..746209	5.72728	-0.924008	-1.89738	0.00100241	0.0332611	1	ENSGALG00010022942	ENSGALG00010022942
PCOLCE2	9	complement(10224992..10245942)	29.5228	0.818123	1.76311	2.65723e-09	5.12062e-07	4.14315e-05	ENSGALG00010015809	ENSGALG00010015809
CLDN1	9	13636169..13649849	175.829	-0.985791	-1.9804	9.56026e-19	1.02643e-15	1.49064e-14	ENSGALG00010013646	ENSGALG00010013646
TP63	9	complement(13741157..13853956)	27.631	-0.602193	-1.51802	6.53926e-07	6.26793e-05	0.010196	ENSGALG00010014867	ENSGALG00010014867
SST1	9	14500717..14503369	55.764	-0.55872	-1.47296	0.000694602	0.0252798	1	ENSGALG00010013624	ENSGALG00010013624
gene:ENSGALG00010015159	9	14673851..14683922	0.504288	-2.48627	-5.60328	0.00085551	0.0295613	1	ENSGALG00010015159	ENSGALG00010015159
CHRNG	9	15302745..15307091	36.8948	0.918126	1.88966	2.0344e-11	7.11139e-09	3.17203e-07	ENSGALG00010017878	ENSGALG00010017878
CYP2AB4	9	complement(15357979..15369795)	6.64768	-1.21865	-2.32729	0.000207222	0.00955445	1	ENSGALG00010019033	ENSGALG00010019033
SHOX2	9	22316382..22320872	39.8376	-0.543851	-1.45786	0.00116457	0.037403	1	ENSGALG00010001216	ENSGALG00010001216
KCNAB1	9	complement(22596675..22631267)	23.3047	0.512941	1.42696	6.86959e-05	0.00364865	1	ENSGALG00010001520	ENSGALG00010001520
IGSF10	9	23187634..23200259	10.5171	0.693826	1.61757	7.21624e-06	0.000521478	0.112516	ENSGALG00010001113	ENSGALG00010001113
TM4SF4	9	complement(23555188..23559833)	0.893981	4.40623	21.2035	0.00134756	0.0421106	1	ENSGALG00010001129	ENSGALG00010001129
gene:ENSGALG00010021954	10	711479..712523	2.5089	-3.597	-12.1006	2.41078e-05	0.00150359	0.375889	ENSGALG00010021954	ENSGALG00010021954
gene:ENSGALG00010022031	10	738753..739988	13.8635	-4.29451	-19.6235	4.22451e-10	9.76901e-08	6.58685e-06	ENSGALG00010022031	ENSGALG00010022031
gene:ENSGALG00010022045	10	743242..753772	3.42765	-4.33719	-20.2127	1.36419e-06	0.000120619	0.0212705	ENSGALG00010022045	ENSGALG00010022045
gene:ENSGALG00010022131	10	786020..787406	5.81582	-4.51716	-22.8982	3.22835e-11	1.0549e-08	5.03365e-07	ENSGALG00010022131	ENSGALG00010022131
STRA6	10	2613795..2625670	21.4929	-0.716225	-1.64288	2.1914e-07	2.49537e-05	0.00341683	ENSGALG00010021219	ENSGALG00010021219
ISLR2	10	complement(2629764..2637179)	16.7792	-0.800487	-1.74169	9.09313e-08	1.13899e-05	0.0014178	ENSGALG00010021234	ENSGALG00010021234
GATM	10	10919699..10935619	48.4532	0.620295	1.53719	2.01586e-06	0.000167406	0.0314313	ENSGALG00010017604	ENSGALG00010017604
CERS3	10	complement(17302952..17346789)	14.8327	-0.817339	-1.76215	0.000652975	0.024056	1	ENSGALG00010018916	ENSGALG00010018916
ADGRG1	11	complement(518090..527198)	61.5324	-0.628058	-1.54548	1.36125e-07	1.62389e-05	0.00212247	ENSGALG00010024475	ENSGALG00010024475
FA2H	11	complement(1912693..1920435)	6.19834	-1.37665	-2.59665	3.34168e-05	0.00201722	0.521035	ENSGALG00010023279	ENSGALG00010023279
MT4	11	complement(2139909..2141585)	158.482	-1.85879	-3.62703	2.30383e-15	1.73144e-12	3.59213e-11	ENSGALG00010023744	ENSGALG00010023744
MT3	11	complement(2143036..2144384)	14.6851	-4.23042	-18.7708	1.24992e-14	7.82815e-12	1.94888e-10	ENSGALG00010023794	ENSGALG00010023794
ESRP2	11	2898885..2942792	59.1269	-0.872427	-1.83074	1.2884e-12	5.69586e-10	2.00887e-08	ENSGALG00010021228	ENSGALG00010021228
CDH3	11	18511388..18517287	73.0286	-0.496148	-1.41044	1.29218e-07	1.57889e-05	0.00201476	ENSGALG00010008126	ENSGALG00010008126
CDH1	11	18517624..18526386	62.9039	-0.634657	-1.55257	2.43577e-07	2.71201e-05	0.00379786	ENSGALG00010010422	ENSGALG00010010422
gene:ENSGALG00010022258	12	11778959..11780590	0.838197	-3.31448	-9.94851	0.00163946	0.0490696	1	ENSGALG00010022258	ENSGALG00010022258
LMOD3	12	complement(15517254..15528026)	25.3493	0.591685	1.50701	2.86603e-07	3.14447e-05	0.00446871	ENSGALG00010020088	ENSGALG00010020088
NRG2	13	404068..557600	1.45548	-2.34155	-5.06847	2.31546e-05	0.00146234	0.361027	ENSGALG00010011853	ENSGALG00010011853
MSX2	13	9409558..9415628	45.4548	-1.57736	-2.98424	9.1287e-25	1.52459e-21	1.42335e-20	ENSGALG00010008416	ENSGALG00010008416
NIPAL4	13	complement(10955344..10963900)	3.2313	-2.03357	-4.09416	3.50774e-06	0.000274609	0.0546927	ENSGALG00010015020	ENSGALG00010015020
TCF7	13	complement(15521760..15580435)	29.6312	-0.872818	-1.83124	2.56732e-08	4.10526e-06	0.000400297	ENSGALG00010015893	ENSGALG00010015893
FOXL3	14	1813242..1817268	3.88079	-1.44045	-2.71406	3.54428e-05	0.00213096	0.552624	ENSGALG00010022120	ENSGALG00010022120
SRL	14	complement(12664947..12686699)	92.6099	0.493193	1.40756	1.86099e-10	5.18011e-08	2.90166e-06	ENSGALG00010016373	ENSGALG00010016373
PPL	14	complement(13267041..13288393)	48.0966	-0.577156	-1.4919	6.41117e-06	0.000465538	0.0999629	ENSGALG00010018583	ENSGALG00010018583
gene:ENSGALG00010018881	14	complement(13640370..13661246)	3.08239	-2.11431	-4.32983	0.000467226	0.0184068	1	ENSGALG00010018881	ENSGALG00010018881
FZD10	15	complement(3407744..3442339)	31.9679	-1.00078	-2.00108	7.76082e-10	1.71548e-07	1.21007e-05	ENSGALG00010023250	ENSGALG00010023250
EMID1	15	complement(11176095..11186092)	53.8155	-0.569479	-1.48399	3.07006e-05	0.00188351	0.478683	ENSGALG00010000366	ENSGALG00010000366
gene:ENSGALG00010002145	16	1222497..1273666	4.63077	2.61133	6.11068	3.82668e-07	4.05062e-05	0.00596656	ENSGALG00010002145	ENSGALG00010002145
MHCY7	16	1449780..1453006	3.24272	1.99991	3.99975	0.00010711	0.00534873	1	ENSGALG00010003756	ENSGALG00010003756
gene:ENSGALG00010002333	16	1549214..1552109	5.92566	4.52994	23.1019	1.83434e-09	3.67626e-07	2.8601e-05	ENSGALG00010002333	ENSGALG00010002333
gene:ENSGALG00010002414	16	complement(1709101..1720162)	3.34381	3.33261	10.0743	5.14939e-08	7.2337e-06	0.000802893	ENSGALG00010002414	ENSGALG00010002414
gene:ENSGALG00010003767	16	complement(1824578..1833805)	0.834097	3.51463	11.429	0.00166293	0.0493442	1	ENSGALG00010003767	ENSGALG00010003767
V-BG	16	2026504..2032625	4.8407	-1.38403	-2.60997	0.000442148	0.0175818	1	ENSGALG00010002575	ENSGALG00010002575
BLEC2	16	complement(2178486..2181524)	3.25088	-4.68104	-25.6528	7.60407e-08	1.01148e-05	0.00118563	ENSGALG00010002960	ENSGALG00010002960
LAMC3	17	6661035..6684544	7.13505	-1.49464	-2.81793	3.5327e-10	8.67888e-08	5.50818e-06	ENSGALG00010027632	ENSGALG00010027632
LMX1B	17	10665490..10780807	25.4954	-0.545648	-1.45968	5.65876e-05	0.00313863	0.882314	ENSGALG00010028911	ENSGALG00010028911
MYH1C	18	complement(1119101..1246601)	158.445	0.491016	1.40543	9.76415e-07	8.84126e-05	0.0152243	ENSGALG00010029553	ENSGALG00010029553
ZNF750	18	3932044..3940385	25.4858	-0.815669	-1.76011	6.26763e-07	6.15743e-05	0.00977248	ENSGALG00010029426	ENSGALG00010029426
gene:ENSGALG00010029737	18	5179088..5199217	45.0396	-0.642764	-1.56132	1.68146e-06	0.000142791	0.0262173	ENSGALG00010029737	ENSGALG00010029737
CACNG1	18	complement(7857102..7864116)	37.372	0.562354	1.47668	4.22359e-05	0.00247987	0.658542	ENSGALG00010029205	ENSGALG00010029205
gene:ENSGALG00010029568	19	complement(943518..949506)	8.7231	-2.49956	-5.65511	1.02627e-10	3.21371e-08	1.60016e-06	ENSGALG00010029568	ENSGALG00010029568
FOXN1	19	6170568..6199320	1.1923	-2.85269	-7.22348	7.95135e-06	0.00057185	0.123977	ENSGALG00010029415	ENSGALG00010029415
TGM3	20	6984541..7000542	1.30109	-2.46927	-5.53765	0.000942982	0.0318516	1	ENSGALG00010024490	ENSGALG00010024490
RBBP8NL	20	complement(8303979..8320290)	16.6451	-0.707867	-1.63339	8.75089e-06	0.000617534	0.136444	ENSGALG00010022609	ENSGALG00010022609
COL20A1	20	9164831..9214811	50.709	0.491816	1.40621	4.63258e-08	6.82526e-06	0.000722313	ENSGALG00010023125	ENSGALG00010023125
EEF1A2	20	complement(9343587..9356747)	96.1273	0.538741	1.4527	5.93712e-07	5.94939e-05	0.00925715	ENSGALG00010023180	ENSGALG00010023180
TFAP2C	20	complement(12280574..12289757)	74.4035	-1.33455	-2.52196	1.34859e-21	1.84278e-18	2.10272e-17	ENSGALG00010015041	ENSGALG00010015041
CASS4	20	complement(12333085..12350319)	14.0639	0.486835	1.40137	0.00112118	0.0362634	1	ENSGALG00010016671	ENSGALG00010016671
CEBPB	20	complement(14009178..14052870)	9.83139	-0.891214	-1.85474	0.000157951	0.00758517	1	ENSGALG00010014573	ENSGALG00010014573
ACOT7	21	609953..617314	34.7044	-0.603468	-1.51936	2.25456e-05	0.00142989	0.351532	ENSGALG00010019141	ENSGALG00010019141
gene:ENSGALG00010017814	21	2220221..2228318	21.8771	-0.773613	-1.70955	0.00026944	0.0118074	1	ENSGALG00010017814	ENSGALG00010017814
C1QTNF12	21	2470251..2486547	6.05014	-1.08485	-2.12116	0.00103518	0.0341222	1	ENSGALG00010016546	ENSGALG00010016546
PROM2	22	complement(500467..507655)	12.8077	-1.99024	-3.97302	1.13069e-11	4.24886e-09	1.76298e-07	ENSGALG00010018273	ENSGALG00010018273
EGR3	22	1413842..1420571	9.43558	-1.03592	-2.05042	1.58792e-05	0.00105146	0.247589	ENSGALG00010019322	ENSGALG00010019322
gene:ENSGALG00010019935	22	complement(1458304..1463991)	1.60794	-2.0256	-4.07161	2.74066e-05	0.00170226	0.427323	ENSGALG00010019935	ENSGALG00010019935
GFRA2	22	1572416..1593172	28.3224	0.511227	1.42526	1.85373e-05	0.00119586	0.289034	ENSGALG00010017638	ENSGALG00010017638
SFN	23	2166991..2168500	104.057	-2.18369	-4.54315	2.40545e-39	6.02606e-36	3.75058e-35	ENSGALG00010014011	ENSGALG00010014011
SYTL1	23	2300303..2308686	5.12345	-1.64263	-3.12234	6.25373e-08	8.54543e-06	0.000975081	ENSGALG00010016809	ENSGALG00010016809
RUNX3	23	2802599..2844524	14.9635	-1.07034	-2.09993	9.69824e-07	8.8348e-05	0.0151215	ENSGALG00010015825	ENSGALG00010015825
POU3F1	23	3826452..3827576	20.1376	-0.915175	-1.8858	0.000477649	0.0185998	1	ENSGALG00010017832	ENSGALG00010017832
GRHL3	23	6071913..6108442	45.4339	-0.749911	-1.68169	7.9234e-08	1.03562e-05	0.00123542	ENSGALG00010015677	ENSGALG00010015677
CCDC160	24	complement(3849285..3886147)	8.43451	-3.04103	-8.23081	3.5184e-15	2.40387e-12	5.4859e-11	ENSGALG00010025953	ENSGALG00010025953
TRIM29	24	3924833..3947518	55.98	-0.581009	-1.49589	1.49898e-05	0.00100585	0.233721	ENSGALG00010025978	ENSGALG00010025978
MPZL3	24	complement(5492205..5498254)	31.5655	-0.560676	-1.47496	0.000142771	0.00694494	1	ENSGALG00010023680	ENSGALG00010023680
NECTIN4	25	complement(113738..135540)	21.3308	-0.850378	-1.80297	4.87091e-08	6.97282e-06	0.000759472	ENSGALG00010028490	ENSGALG00010028490
CRNN	25	complement(1294804..1298265)	33.9563	-2.2698	-4.82258	4.42121e-10	1.0069e-07	6.89355e-06	ENSGALG00010027728	ENSGALG00010027728
EDPE	25	complement(1322187..1349599)	26.572	-3.94734	-15.4265	1.32798e-36	2.85156e-33	2.07059e-32	ENSGALG00010027759	ENSGALG00010027759
gene:ENSGALG00010027767	25	1338079..1346812	0.896804	-1.55944	-2.9474	9.50733e-05	0.00484849	1	ENSGALG00010027767	ENSGALG00010027767
gene:ENSGALG00010028707	25	1393966..1395564	16.4419	-4.05572	-16.6301	2.23772e-13	1.15983e-10	3.48905e-09	ENSGALG00010028707	ENSGALG00010028707
gene:ENSGALG00010028868	25	complement(1468048..1471452)	2.97878	-8.54331	-373.072	0.000108859	0.00541809	1	ENSGALG00010028868	ENSGALG00010028868
gene:ENSGALG00010028567	25	1564128..1567696	9.85214	-3.22734	-9.3654	3.2195e-15	2.30439e-12	5.01984e-11	ENSGALG00010028567	ENSGALG00010028567
gene:ENSGALG00010028360	25	complement(1698271..1701520)	13.995	-0.994886	-1.99292	0.000303581	0.0131124	1	ENSGALG00010028360	ENSGALG00010028360
S100A6	25	complement(1718159..1719457)	613.096	-0.637814	-1.55597	3.12879e-09	5.8786e-07	4.8784e-05	ENSGALG00010028405	ENSGALG00010028405
gene:ENSGALG00010028427	25	complement(1725159..1728564)	35.7792	-1.39479	-2.62951	1.71721e-13	9.21834e-11	2.67747e-09	ENSGALG00010028427	ENSGALG00010028427
gene:ENSGALG00010028431	25	complement(1730613..1735291)	30.127	-1.2304	-2.34632	1.25107e-12	5.69586e-10	1.95067e-08	ENSGALG00010028431	ENSGALG00010028431
ZBTB7B	25	2038955..2057737	2.08889	-1.87895	-3.67808	2.4126e-06	0.000194967	0.0376173	ENSGALG00010027940	ENSGALG00010027940
gene:ENSGALG00010027949	25	complement(2071144..2074760)	2.97101	-2.24228	-4.73146	6.60294e-05	0.0035446	1	ENSGALG00010027949	ENSGALG00010027949
gene:ENSGALG00010027407	25	complement(2697266..2704288)	7.35215	-4.8144	-28.1371	3.16965e-21	3.97026e-18	4.94213e-17	ENSGALG00010027407	ENSGALG00010027407
LAD1	26	833932..841974	19.7295	-0.892777	-1.85675	1.79504e-06	0.00015158	0.0279883	ENSGALG00010026638	ENSGALG00010026638
PKP1	26	complement(864603..905731)	20.4166	-2.01362	-4.03795	5.31451e-18	5.32549e-15	8.28638e-14	ENSGALG00010024891	ENSGALG00010024891
DENND2D	26	1066440..1075689	8.4027	-1.09596	-2.13755	8.13497e-06	0.000578794	0.12684	ENSGALG00010024608	ENSGALG00010024608
C26H1orf106	26	complement(1176475..1180561)	8.98191	-1.05584	-2.07893	0.000320135	0.0136316	1	ENSGALG00010024702	ENSGALG00010024702
CELSR2	26	1202932..1221474	4.73014	-1.23513	-2.35403	4.11734e-07	4.21005e-05	0.00641975	ENSGALG00010024808	ENSGALG00010024808
SLC6A17	26	1385574..1396691	4.06999	-1.59601	-3.02307	4.9619e-07	5.03934e-05	0.00773659	ENSGALG00010025559	ENSGALG00010025559
NUAK2	26	complement(2109853..2119053)	4.8193	-1.5459	-2.91985	2.33503e-06	0.000189718	0.0364077	ENSGALG00010025318	ENSGALG00010025318
C4BPS	26	2669947..2677389	3.19973	-1.25016	-2.37869	8.98672e-05	0.00464191	1	ENSGALG00010027152	ENSGALG00010027152
gene:ENSGALG00010027203	26	3181505..3186160	33.4417	0.629259	1.54677	1.41843e-05	0.000960376	0.221161	ENSGALG00010027203	ENSGALG00010027203
IRF6	26	complement(3202425..3209902)	90.1827	-0.762435	-1.69635	3.85126e-13	1.86736e-10	6.00488e-09	ENSGALG00010027212	ENSGALG00010027212
C6orf132	26	3230451..3249627	5.87295	-1.21113	-2.31518	9.25436e-06	0.00065001	0.144294	ENSGALG00010027557	ENSGALG00010027557
AMPD1	26	complement(3932742..3942941)	32.4679	0.520942	1.43489	0.000656707	0.0241344	1	ENSGALG00010025504	ENSGALG00010025504
SCUBE3	26	complement(4176382..4216081)	23.8651	-0.630776	-1.5484	4.0447e-07	4.16559e-05	0.00630649	ENSGALG00010025917	ENSGALG00010025917
FMOD	26	complement(5174637..5181371)	58.1595	0.604069	1.52	0.000190295	0.00893584	1	ENSGALG00010026801	ENSGALG00010026801
ASIC2	27	complement(1419664..1497163)	25.8178	-0.791274	-1.7306	0.000129553	0.00638463	1	ENSGALG00010022691	ENSGALG00010022691
DLX3	27	2815791..2820533	17.1846	-0.866587	-1.82334	2.60042e-08	4.11441e-06	0.000405457	ENSGALG00010026116	ENSGALG00010026116
Dlx4	27	complement(2823761..2826947)	8.06477	-1.66533	-3.17186	1.14621e-05	0.000790304	0.178717	ENSGALG00010021149	ENSGALG00010021149
GRB7	27	4236591..4242279	10.6983	-1.43222	-2.69862	6.5469e-07	6.26793e-05	0.0102079	ENSGALG00010024529	ENSGALG00010024529
RAPGEFL1	27	4373726..4377169	7.6999	-1.50538	-2.839	1.83136e-05	0.00118652	0.285546	ENSGALG00010024539	ENSGALG00010024539
TNS4	27	complement(4446320..4457701)	13.7377	-1.04963	-2.07	3.63386e-06	0.000283008	0.0566591	ENSGALG00010022522	ENSGALG00010022522
KRT12	27	complement(4508384..4513391)	2.78478	-1.99213	-3.97824	0.000134332	0.00659851	1	ENSGALG00010022765	ENSGALG00010022765
KRT23	27	complement(4528504..4538153)	7.36642	-2.05039	-4.14218	1.21586e-09	2.6108e-07	1.89577e-05	ENSGALG00010022817	ENSGALG00010022817
gene:ENSGALG00010022953	27	complement(4559107..4563212)	48.9454	-4.82424	-28.3295	3.38156e-49	2.54141e-45	5.27253e-45	ENSGALG00010022953	ENSGALG00010022953
gene:ENSGALG00010026719	27	complement(4567349..4571909)	6.35736	-2.71289	-6.55633	4.1666e-13	1.95713e-10	6.49656e-09	ENSGALG00010026719	ENSGALG00010026719
gene:ENSGALG00010026731	27	complement(4591857..4606011)	125.495	-4.28392	-19.4799	1.24934e-40	3.75577e-37	1.94797e-36	ENSGALG00010026731	ENSGALG00010026731
gene:ENSGALG00010023183	27	complement(4610869..4613838)	5.39491	-3.09335	-8.53475	4.77584e-09	8.25122e-07	7.44649e-05	ENSGALG00010023183	ENSGALG00010023183
KRT14	27	complement(4617715..4622040)	460.728	-1.18296	-2.27042	3.22261e-27	6.05488e-24	5.02469e-23	ENSGALG00010026690	ENSGALG00010026690
KRT17	27	complement(4624384..4628761)	161.258	-0.84635	-1.79795	1.55263e-11	5.69209e-09	2.42086e-07	ENSGALG00010022946	ENSGALG00010022946
GZMM	28	complement(3660489..3663808)	0.910514	-2.38047	-5.20705	0.0010807	0.0352365	1	ENSGALG00010028059	ENSGALG00010028059
gene:ENSGALG00010028541	28	5298240..5307351	8.81509	-2.57268	-5.94912	1.62972e-13	9.07269e-11	2.54105e-09	ENSGALG00010028541	ENSGALG00010028541
gene:ENSGALG00010003208	30	410658..414337	3.0559	-1.74149	-3.34381	0.000504598	0.0194477	1	ENSGALG00010003208	ENSGALG00010003208
GMIP	30	complement(660232..682083)	13.1279	-0.543425	-1.45743	5.08267e-06	0.000378206	0.079249	ENSGALG00010003439	ENSGALG00010003439
gene:ENSGALG00010004852	31	147045..185898	2.37106	1.13548	2.19691	0.000259256	0.0114278	1	ENSGALG00010004852	ENSGALG00010004852
gene:ENSGALG00010005777	31	2289963..2291125	2.73925	-7.09348	-136.568	0.00144035	0.0441997	1	ENSGALG00010005777	ENSGALG00010005777
PMEL	34	complement(1339431..1345613)	48.0824	-0.863147	-1.819	0.000550834	0.0208554	1	ENSGALG00010024745	ENSGALG00010024745
KRT18	34	complement(1895373..1903183)	46.1585	-0.802851	-1.74455	6.92679e-08	9.37987e-06	0.00108003	ENSGALG00010024018	ENSGALG00010024018
gene:ENSGALG00010024051	34	1901232..1916009	253.94	-0.571097	-1.48565	1.0046e-11	3.87181e-09	1.56636e-07	ENSGALG00010024051	ENSGALG00010024051
gene:ENSGALG00010024061	34	1934286..1939482	74.5605	-4.6189	-24.5712	1.85906e-55	2.79435e-51	2.89865e-51	ENSGALG00010024061	ENSGALG00010024061
gene:ENSGALG00010025927	34	1943344..1955843	124.117	-5.21435	-37.1258	8.20479e-45	4.11087e-41	1.27929e-40	ENSGALG00010025927	ENSGALG00010025927
gene:ENSGALG00010024131	34	2014937..2022169	2.90329	-5.16	-35.7533	3.02458e-09	5.75474e-07	4.71593e-05	ENSGALG00010024131	ENSGALG00010024131
KRT5	34	2035371..2042420	198.064	-0.695465	-1.61941	3.65671e-07	3.89816e-05	0.00570155	ENSGALG00010025946	ENSGALG00010025946
KRT6A	34	2048044..2053178	55.7103	-1.5047	-2.83766	2.35307e-10	6.20508e-08	3.6689e-06	ENSGALG00010024140	ENSGALG00010024140
KRT7	34	complement(2076457..2106966)	273.325	-0.4928	-1.40717	8.71861e-08	1.12008e-05	0.00135941	ENSGALG00010024197	ENSGALG00010024197
KRT80	34	2099676..2115202	14.0462	-1.40529	-2.64872	3.24572e-09	6.02301e-07	5.06072e-05	ENSGALG00010024206	ENSGALG00010024206
SPTBN2	39	complement(145711..174165)	7.40687	-0.841715	-1.79218	0.000552675	0.0208725	1	ENSGALG00010000585	ENSGALG00010000585
UBAP2L2	W	763540..878856	16.9326	-5.88918	-59.2678	1.83379e-10	5.18011e-08	2.85925e-06	ENSGALG00010011436	ENSGALG00010011436
gene:ENSGALG00010011442	W	complement(906467..980106)	18.6419	-11.824	-3625.54	3.96857e-07	4.14247e-05	0.00618779	ENSGALG00010011442	ENSGALG00010011442
gene:ENSGALG00010011443	W	941053..957514	1.91069	-2.29416	-4.90468	1.58452e-05	0.00105146	0.247059	ENSGALG00010011443	ENSGALG00010011443
gene:ENSGALG00010011467	W	1004781..1166792	12.7448	-11.5406	-2979.01	6.74759e-07	6.41918e-05	0.0105208	ENSGALG00010011467	ENSGALG00010011467
gene:ENSGALG00010011493	W	complement(1099400..1104636)	0.641673	-5.78125	-54.9957	5.86611e-05	0.00321801	0.914645	ENSGALG00010011493	ENSGALG00010011493
gene:ENSGALG00010011555	W	1502847..1953955	1.57349	-8.32795	-321.338	0.000246617	0.0110654	1	ENSGALG00010011555	ENSGALG00010011555
gene:ENSGALG00010011709	W	2087184..2097490	1.15118	-4.0337	-16.3781	4.4107e-05	0.0025519	0.687717	ENSGALG00010011709	ENSGALG00010011709
gene:ENSGALG00010011779	W	complement(2098409..2113400)	1.16834	-3.96473	-15.6136	4.41417e-05	0.0025519	0.688258	ENSGALG00010011779	ENSGALG00010011779
gene:ENSGALG00010011857	W	complement(2130487..2344741)	1.3581	-6.4963	-90.2777	3.8711e-07	4.06899e-05	0.00603583	ENSGALG00010011857	ENSGALG00010011857
gene:ENSGALG00010011867	W	complement(2192504..2203967)	1.45012	-7.97717	-251.982	3.11577e-08	4.87846e-06	0.000485812	ENSGALG00010011867	ENSGALG00010011867
ATP5A1W	W	complement(2351103..2419581)	60.7961	-13.9728	-16077.8	4.22299e-09	7.46773e-07	6.58448e-05	ENSGALG00010011931	ENSGALG00010011931
gene:ENSGALG00010011964	W	complement(2713511..2715329)	50.6827	-11.375	-2656.01	9.09371e-07	8.38574e-05	0.0141789	ENSGALG00010011964	ENSGALG00010011964
gene:ENSGALG00010011978	W	complement(2906132..2924178)	10.365	-9.34228	-649.092	4.17593e-05	0.0024615	0.65111	ENSGALG00010011978	ENSGALG00010011978
HINTW	W	2913051..2916229	408.426	-12.3415	-5190.01	4.17068e-17	3.68761e-14	6.50292e-13	ENSGALG00010011988	ENSGALG00010011988
gene:ENSGALG00010013554	W	complement(2934637..2935432)	14.3664	-9.25305	-610.162	5.06114e-05	0.00287072	0.789134	ENSGALG00010013554	ENSGALG00010013554
gene:ENSGALG00010013565	W	complement(2945904..2946699)	7.62114	-8.33311	-322.489	0.000247927	0.0110911	1	ENSGALG00010013565	ENSGALG00010013565
gene:ENSGALG00010012211	W	3857270..3932751	7.55504	-11.0826	-2168.72	1.58877e-06	0.000136596	0.0247722	ENSGALG00010012211	ENSGALG00010012211
gene:ENSGALG00010012282	W	complement(4061988..4063975)	9.0797	-8.44831	-349.297	0.000199311	0.00921796	1	ENSGALG00010012282	ENSGALG00010012282
gene:ENSGALG00010012286	W	4103193..4112598	279.706	-9.665	-811.81	1.0036e-17	9.42823e-15	1.56482e-13	ENSGALG00010012286	ENSGALG00010012286
SMAD7B	W	4306530..4334160	3.39215	-8.97439	-502.99	7.88543e-05	0.00411548	1	ENSGALG00010012323	ENSGALG00010012323
gene:ENSGALG00010012336	W	complement(4776512..4927562)	7.42453	-10.6054	-1557.9	4.10205e-06	0.000312984	0.0639592	ENSGALG00010012336	ENSGALG00010012336
gene:ENSGALG00010012393	W	5365264..5482343	6.9125	-8.13484	-281.081	2.75715e-13	1.38142e-10	4.29895e-09	ENSGALG00010012393	ENSGALG00010012393
gene:ENSGALG00010012437	W	complement(5524036..5639855)	8.27332	-11.5614	-3022.28	6.37111e-07	6.17834e-05	0.00993384	ENSGALG00010012437	ENSGALG00010012437
gene:ENSGALG00010012519	W	complement(5686949..5793328)	2.81833	-5.94799	-61.7338	7.64543e-09	1.29122e-06	0.000119207	ENSGALG00010012519	ENSGALG00010012519
gene:ENSGALG00010012604	W	5836471..5854122	4.78223	-10.4929	-1441.05	5.17239e-06	0.000381109	0.0806479	ENSGALG00010012604	ENSGALG00010012604
gene:ENSGALG00010012741	W	complement(6425937..6627683)	0.303029	-2.66256	-6.33154	5.6309e-05	0.00313474	0.87797	ENSGALG00010012741	ENSGALG00010012741
SPIN1L	W	6500819..6669170	14.415	-11.9573	-3976.46	3.03808e-07	3.30908e-05	0.00473697	ENSGALG00010012781	ENSGALG00010012781
gene:ENSGALG00010012827	W	complement(6564577..6850646)	0.845786	-5.42018	-42.8191	2.29481e-10	6.1595e-08	3.57806e-06	ENSGALG00010012827	ENSGALG00010012827
gene:ENSGALG00010012836	W	6634571..6813628	22.9987	-11.5833	-3068.43	6.2441e-07	6.15743e-05	0.0097358	ENSGALG00010012836	ENSGALG00010012836
gene:ENSGALG00010012884	W	6851633..6870242	0.405235	-3.67085	-12.7361	4.38768e-05	0.0025519	0.684126	ENSGALG00010012884	ENSGALG00010012884
gene:ENSGALG00010012888	W	6911957..7014612	12.0773	-10.598	-1549.92	4.16115e-06	0.0003151	0.0648806	ENSGALG00010012888	ENSGALG00010012888
gene:ENSGALG00010012897	W	complement(6996486..7531187)	0.157605	-4.3838	-20.8764	0.000652181	0.024056	1	ENSGALG00010012897	ENSGALG00010012897
gene:ENSGALG00010012927	W	7217855..7283601	15.6788	-11.8131	-3598.18	4.04615e-07	4.16559e-05	0.00630875	ENSGALG00010012927	ENSGALG00010012927
gene:ENSGALG00010013079	W	7536771..8047481	0.562866	-3.71591	-13.1401	4.17171e-06	0.0003151	0.0650453	ENSGALG00010013079	ENSGALG00010013079
gene:ENSGALG00010013134	W	complement(7706939..8106061)	3.13224	-9.54273	-745.841	2.84879e-05	0.00176215	0.444184	ENSGALG00010013134	ENSGALG00010013134
gene:ENSGALG00010013154	W	7953193..7961495	1.61485	-7.62524	-197.436	2.08931e-07	2.39728e-05	0.00325765	ENSGALG00010013154	ENSGALG00010013154
gene:ENSGALG00010013185	W	7965115..7990909	0.243865	-3.27444	-9.67623	3.6552e-06	0.000283203	0.0569919	ENSGALG00010013185	ENSGALG00010013185
gene:ENSGALG00010013058	W	8106230..8116274	1.08649	-9.18127	-580.547	5.46582e-05	0.00305416	0.852231	ENSGALG00010013058	ENSGALG00010013058
gene:ENSGALG00010013248	W	complement(8137053..8260883)	8.28514	-10.4948	-1442.96	5.15911e-06	0.000381109	0.0804408	ENSGALG00010013248	ENSGALG00010013248
gene:ENSGALG00010013319	W	complement(8515161..8666488)	63.6916	-13.9647	-15988.3	4.29641e-09	7.50922e-07	6.69896e-05	ENSGALG00010013319	ENSGALG00010013319
gene:ENSGALG00010013341	W	8542351..8568566	1.34309	-4.42719	-21.5137	2.36209e-05	0.00148555	0.368298	ENSGALG00010013341	ENSGALG00010013341
gene:ENSGALG00010013347	W	8578937..8620560	0.80595	-4.70629	-26.1056	9.66524e-09	1.59646e-06	0.0001507	ENSGALG00010013347	ENSGALG00010013347
gene:ENSGALG00010013420	W	8879848..9015853	12.3768	-11.0644	-2141.54	1.65433e-06	0.000141286	0.0257944	ENSGALG00010013420	ENSGALG00010013420
gene:ENSGALG00010013483	W	9018284..9042749	1.74998	-2.86801	-7.30057	3.31234e-06	0.000260669	0.0516459	ENSGALG00010013483	ENSGALG00010013483
gene:ENSGALG00010013512	W	9067859..9075437	46.75	-8.93092	-488.062	2.78553e-12	1.16304e-09	4.34319e-08	ENSGALG00010013512	ENSGALG00010013512
RPL17	Z	1407871..1411200	4473.91	0.510022	1.42407	0.000402459	0.0162181	1	ENSGALG00010011192	ENSGALG00010011192
GALT	Z	8481385..8485710	21.4776	0.544968	1.45899	0.000959898	0.0321341	1	ENSGALG00010010810	ENSGALG00010010810
RGP1	Z	complement(9661441..9671103)	41.4285	0.555194	1.46937	0.000910158	0.0310217	1	ENSGALG00010009704	ENSGALG00010009704
TPM2	Z	9760151..9771211	956.667	0.496099	1.41039	2.18013e-09	4.31178e-07	3.39926e-05	ENSGALG00010010970	ENSGALG00010010970
gene:ENSGALG00010009070	Z	9763730..9771210	7.94796	-8.69523	-414.502	0.000250642	0.0111461	1	ENSGALG00010009070	ENSGALG00010009070
OSMR	Z	12700944..12733210	32.7364	0.494534	1.40887	4.61164e-06	0.000344864	0.0719047	ENSGALG00010013344	ENSGALG00010013344
ELOVL7	Z	complement(19427104..19459316)	12.5252	-1.10552	-2.15176	7.32354e-08	9.82858e-06	0.00114189	ENSGALG00010014717	ENSGALG00010014717
gene:ENSGALG00010012414	Z	complement(22666219..22714090)	4.31119	0.658975	1.57896	0.000684128	0.024959	1	ENSGALG00010012414	ENSGALG00010012414
gene:ENSGALG00010012555	Z	complement(22974549..22991385)	1171.05	0.834372	1.78308	4.39181e-08	6.60132e-06	0.00068477	ENSGALG00010012555	ENSGALG00010012555
DMGDH	Z	22991586..23037335	104.727	0.837064	1.78641	7.29031e-07	6.89186e-05	0.011367	ENSGALG00010012599	ENSGALG00010012599
SLC1A1	Z	27568032..27627756	3.56386	-1.44685	-2.72612	0.000454736	0.0179872	1	ENSGALG00010011937	ENSGALG00010011937
ERMP1	Z	complement(28185400..28203823)	24.7228	-0.892137	-1.85592	1.34844e-10	3.89778e-08	2.10249e-06	ENSGALG00010012904	ENSGALG00010012904
MAMDC2	Z	35493956..35559760	38.4446	0.584106	1.49911	4.48318e-06	0.000336934	0.0699018	ENSGALG00010014934	ENSGALG00010014934
gene:ENSGALG00010008980	Z	43744171..43747902	1.05913	7.44328	174.04	0.000615682	0.0228502	1	ENSGALG00010008980	ENSGALG00010008980
NRG1	Z	complement(54642190..55109686)	5.68727	0.570135	1.48466	5.33835e-05	0.00299968	0.832356	ENSGALG00010013914	ENSGALG00010013914
NIPSNAP3A	Z	55400518..55410269	70.7071	0.516674	1.43065	0.000380529	0.0155304	1	ENSGALG00010014083	ENSGALG00010014083
FAM151B	Z	complement(64823322..64838401)	13.1155	1.11198	2.16142	0.000140985	0.00690278	1	ENSGALG00010007277	ENSGALG00010007277
MUSK	Z	67406024..67450765	14.7117	0.622101	1.53911	0.000306539	0.0132023	1	ENSGALG00010005790	ENSGALG00010005790
TMOD1	Z	complement(71362821..71383348)	99.2551	0.650224	1.56941	7.26872e-05	0.00383355	1	ENSGALG00010009620	ENSGALG00010009620
LVRN	Z	complement(73372638..73406706)	18.9739	0.744112	1.67494	2.29154e-06	0.000187197	0.0357297	ENSGALG00010008956	ENSGALG00010008956
TRIM36	Z	complement(83455403..83477453)	18.4167	0.642379	1.5609	0.000405396	0.0162928	1	ENSGALG00010001145	ENSGALG00010001145
