# Supplementary material for: In vivo sonic hedgehog pathway antagonism temporarily results in ancestral proto-feather-like structures in the chicken
Source: PLoS Biol. 2025 Mar 20;23(3):e3003061. doi: 10.1371/journal.pbio.3003061 (PMC12136001; doi:10.1371/journal.pbio.3003061)
Supplement: S1 Data — The entire raw RNA-seq dataset is provided at https://doi.org/10.5061/dryad.8pk0p2nzj. (ZIP) [file pbio.3003061.s017.zip › DGE_Analysis/DGE_filter_FC>1-4_FDRP<0-05/DGE_E10_filter.xlsx]

## Sheet: DGE_E10_filter
Name	Chromosome	Region	Max group mean	Log₂ fold change	Fold change	P-value	FDR p-value	Bonferroni	Gene ID	ENSEMBL
gene:ENSGALG00010007115	1	complement(302853..433386)	10.8723	-1.00072	-2.001	8.87989e-07	0.000495634	0.013826	ENSGALG00010007115	ENSGALG00010007115
gene:ENSGALG00010007287	1	complement(389282..409349)	11.3407	-2.07663	-4.2182	0.000123748	0.0268034	1	ENSGALG00010007287	ENSGALG00010007287
CCDC3	1	complement(7213806..7254935)	50.2319	-0.501364	-1.41555	0.000188552	0.0369766	1	ENSGALG00010005368	ENSGALG00010005368
EPYC	1	complement(43977447..44021668)	118.384	-0.81264	-1.75642	4.97429e-17	3.60934e-13	7.74496e-13	ENSGALG00010013298	ENSGALG00010013298
ASCL4	1	complement(53358645..53366165)	4.79184	0.857968	1.81248	7.08635e-06	0.00257093	0.110334	ENSGALG00010015553	ENSGALG00010015553
gene:ENSGALG00010014980	1	140298489..140299899	486.331	-2.34495	-5.08044	0.000216746	0.0419389	1	ENSGALG00010014980	ENSGALG00010014980
OLFM4	1	complement(165456634..165497030)	1.67389	-3.25987	-9.57897	5.99915e-09	7.25497e-06	9.34067e-05	ENSGALG00010002967	ENSGALG00010002967
MMP27	1	182351658..182359718	68.1226	0.588018	1.50318	1.77214e-06	0.000857246	0.0275923	ENSGALG00010007575	ENSGALG00010007575
SHH	2	complement(8084007..8097360)	7.13939	1.26183	2.398	4.8689e-06	0.00190966	0.0758088	ENSGALG00010025259	ENSGALG00010025259
SCIN	2	26629151..26690711	78.8327	0.520103	1.43406	5.80745e-07	0.000420513	0.0090422	ENSGALG00010003027	ENSGALG00010003027
KCNS2	2	127177216..127253917	3.06824	-0.936645	-1.91407	1.11734e-05	0.00360328	0.173969	ENSGALG00010011874	ENSGALG00010011874
DLL1	3	40510746..40522844	14.9327	-1.72397	-3.30345	2.80456e-14	1.35666e-10	4.3667e-10	ENSGALG00010007927	ENSGALG00010007927
COL10A1	3	63657722..63709797	119.172	0.957472	1.9419	4.14278e-05	0.0113434	0.64503	ENSGALG00010012719	ENSGALG00010012719
gene:ENSGALG00010015164	3	complement(65514235..65517034)	5.09855	-2.00347	-4.00964	1.02216e-05	0.00344967	0.15915	ENSGALG00010015164	ENSGALG00010015164
GPC3	4	complement(3801166..3915123)	5.47416	-1.1592	-2.23334	0.00016672	0.0336033	1	ENSGALG00010017409	ENSGALG00010017409
HHIP	4	30421930..30499245	10.7573	-1.46536	-2.76132	4.6475e-09	6.13132e-06	7.23615e-05	ENSGALG00010006341	ENSGALG00010006341
HPGDS	4	complement(36743634..36772199)	17.8659	1.07939	2.11314	4.74358e-06	0.00190966	0.0738576	ENSGALG00010005518	ENSGALG00010005518
FGF20	4	62783282..62787837	19.6684	1.42729	2.68941	2.10484e-11	3.81818e-08	3.27723e-07	ENSGALG00010013326	ENSGALG00010013326
CYTL1	4	complement(78406254..78419971)	340.457	-0.783509	-1.72131	7.55706e-12	1.56669e-08	1.17663e-07	ENSGALG00010011205	ENSGALG00010011205
gene:ENSGALG00010021441	5	complement(498572..505831)	6.95117	-0.936759	-1.91422	0.000132258	0.0282255	1	ENSGALG00010021441	ENSGALG00010021441
gene:ENSGALG00010020265	5	complement(24722438..24815329)	11.5546	0.609151	1.52536	6.48848e-07	0.000428004	0.0101026	ENSGALG00010020265	ENSGALG00010020265
gene:ENSGALG00010009710	6	complement(95210..100380)	60.2408	-0.739166	-1.66921	5.45602e-06	0.00208363	0.0849503	ENSGALG00010009710	ENSGALG00010009710
gene:ENSGALG00010010711	6	complement(3412757..3424081)	15.7877	-0.938474	-1.9165	0.000105834	0.0236286	1	ENSGALG00010010711	ENSGALG00010010711
gene:ENSGALG00010012015	7	4616298..4620570	129.198	0.668869	1.58983	5.95948e-07	0.000420513	0.00927891	ENSGALG00010012015	ENSGALG00010012015
ADCY6_1	7	complement(26564698..26761491)	17.3449	-0.515528	-1.42952	2.44407e-06	0.00114414	0.0380542	ENSGALG00010018531	ENSGALG00010018531
SCTR	7	27970875..27985380	1.9002	-2.15806	-4.46314	1.00174e-05	0.00344967	0.155972	ENSGALG00010020713	ENSGALG00010020713
PTCH2	8	complement(20486669..20501961)	35.804	-1.40181	-2.64233	7.22233e-14	2.09621e-10	1.12452e-09	ENSGALG00010025862	ENSGALG00010025862
SNORC	9	681766..688258	110.418	-0.742859	-1.67349	4.27567e-06	0.00182496	0.0665722	ENSGALG00010022826	ENSGALG00010022826
OTOS	9	4873363..4880580	4.89036	-1.79428	-3.46842	1.61715e-06	0.000809246	0.0251791	ENSGALG00010025591	ENSGALG00010025591
SST1	9	14500717..14503369	48.4896	-3.26139	-9.58907	9.32424e-18	1.35313e-13	1.45178e-13	ENSGALG00010013624	ENSGALG00010013624
FOXC2	11	complement(16999556..17013206)	21.776	-0.681054	-1.60331	4.1201e-05	0.0113434	0.6415	ENSGALG00010007175	ENSGALG00010007175
HRH2	13	complement(10067849..10079205)	2.69619	-1.25163	-2.3811	1.77969e-07	0.000158757	0.00277097	ENSGALG00010014576	ENSGALG00010014576
HBA1	14	12117174..12119420	6579.98	0.49177	1.40617	0.000104624	0.0236286	1	ENSGALG00010019732	ENSGALG00010019732
EMID1	15	complement(11176095..11186092)	34.7045	-0.816362	-1.76096	1.6456e-05	0.00508107	0.256221	ENSGALG00010000366	ENSGALG00010000366
MYH1C	18	complement(1119101..1246601)	101.379	0.489742	1.40419	1.77596e-07	0.000158757	0.00276517	ENSGALG00010029553	ENSGALG00010029553
CHAD	18	10987162..10994839	45.2464	-0.624309	-1.54147	1.85974e-07	0.000158757	0.00289562	ENSGALG00010029651	ENSGALG00010029651
SOX18	20	9722904..9726321	49.5152	-0.745338	-1.67637	3.4529e-05	0.0100217	0.537617	ENSGALG00010022524	ENSGALG00010022524
PLTP	20	complement(10875194..10881550)	47.5887	-0.557447	-1.47166	1.03556e-06	0.000556596	0.0161237	ENSGALG00010016006	ENSGALG00010016006
APCDD1L	20	11500807..11516635	34.8856	-0.485671	-1.40024	3.62461e-05	0.0103138	0.564351	ENSGALG00010014777	ENSGALG00010014777
TFAP2C	20	complement(12280574..12289757)	22.289	-0.861659	-1.81713	6.86134e-07	0.000432921	0.0106831	ENSGALG00010015041	ENSGALG00010015041
gene:ENSGALG00010017759	22	complement(2426564..2428647)	1.73213	-2.68286	-6.42128	3.1831e-05	0.00942718	0.495609	ENSGALG00010017759	ENSGALG00010017759
COL9A2	23	complement(5234092..5248725)	777.642	-0.52835	-1.44228	1.07487e-08	1.19988e-05	0.000167357	ENSGALG00010017139	ENSGALG00010017139
IFNLR1_2	23	complement(6053031..6059475)	4.17993	9.34923	652.229	1.6112e-05	0.00508107	0.250864	ENSGALG00010015838	ENSGALG00010015838
ADAMTS8	24	complement(1710250..1724716)	26.8135	0.561016	1.47531	7.24743e-07	0.000438228	0.0112842	ENSGALG00010022959	ENSGALG00010022959
CD3E	24	5503634..5511803	14.6504	0.815728	1.76019	2.92403e-06	0.00132605	0.0455272	ENSGALG00010023715	ENSGALG00010023715
gene:ENSGALG00010000601	29	375412..432175	16.0786	1.5535	2.93528	3.49173e-09	5.06719e-06	5.43662e-05	ENSGALG00010000601	ENSGALG00010000601
gene:ENSGALG00010000655	29	401646..478188	2.73268	2.47161	5.54663	0.000239622	0.0457552	1	ENSGALG00010000655	ENSGALG00010000655
gene:ENSGALG00010000596	29	complement(674443..677943)	2.58807	1.54076	2.90948	8.19537e-05	0.0205054	1	ENSGALG00010000596	ENSGALG00010000596
gene:ENSGALG00010004326	31	760285..768176	34.3571	-3.144	-8.83969	1.86492e-05	0.00563827	0.290368	ENSGALG00010004326	ENSGALG00010004326
gene:ENSGALG00010004328	31	829892..837103	32.8185	-3.6518	-12.569	3.991e-06	0.00175507	0.0621399	ENSGALG00010004328	ENSGALG00010004328
gene:ENSGALG00010004332	31	841122..848691	32.0853	-3.30605	-9.89051	0.000102328	0.0236286	1	ENSGALG00010004332	ENSGALG00010004332
GLI1	34	1748385..1758616	32.2379	-0.684398	-1.60703	0.000104903	0.0236286	1	ENSGALG00010025727	ENSGALG00010025727
PLK2	Z	complement(18561835..18567861)	176.773	0.823145	1.76926	9.87478e-08	0.000102359	0.0015375	ENSGALG00010015163	ENSGALG00010015163
PDE8B	Z	complement(23748735..23824597)	8.09709	1.70584	3.26219	6.02511e-14	2.09621e-10	9.3811e-10	ENSGALG00010010275	ENSGALG00010010275
CRHBP	Z	complement(23908404..23917620)	164.733	-0.973167	-1.96315	5.37095e-05	0.0139184	0.836257	ENSGALG00010011451	ENSGALG00010011451
PTCH1	Z	complement(42380208..42451218)	17.564	-0.862978	-1.81879	2.5356e-13	6.13278e-10	3.94794e-09	ENSGALG00010010406	ENSGALG00010010406
