# Supplementary material for: In vivo sonic hedgehog pathway antagonism temporarily results in ancestral proto-feather-like structures in the chicken
Source: PLoS Biol. 2025 Mar 20;23(3):e3003061. doi: 10.1371/journal.pbio.3003061 (PMC12136001; doi:10.1371/journal.pbio.3003061)
Supplement: S1 Data — The entire raw RNA-seq dataset is provided at https://doi.org/10.5061/dryad.8pk0p2nzj. (ZIP) [file pbio.3003061.s017.zip › DGE_Analysis/DGE_filter_FC>1-4_FDRP<0-05/DGE_E13_filter.xlsx]

## Sheet: DGE_E13_filter
Name	Chromosome	Region	Max group mean	Log₂ fold change	Fold change	P-value	FDR p-value	Bonferroni	Gene ID	ENSEMBL
CALML3	1	complement(1670884..1673613)	162.832	-1.25867	-2.39275	1.90282e-32	8.03262e-30	2.98419e-28	ENSGALG00010006845	ENSGALG00010006845
gene:ENSGALG00010007596	1	complement(2779998..2786241)	1.67971	1.96402	3.90146	0.00101003	0.0154166	1	ENSGALG00010007596	ENSGALG00010007596
GATA3	1	5010201..5037186	106.988	-1.09067	-2.12973	2.97927e-12	2.63585e-10	4.67239e-08	ENSGALG00010005232	ENSGALG00010005232
CELSR1	1	complement(15925212..16085131)	21.6184	-0.651065	-1.57033	5.25144e-06	0.000167581	0.0823584	ENSGALG00010008275	ENSGALG00010008275
IL17REL	1	complement(20225179..20267494)	44.8318	-0.487193	-1.40172	1.93263e-06	6.89723e-05	0.0303094	ENSGALG00010008043	ENSGALG00010008043
gene:ENSGALG00010001919	1	complement(20396142..20399122)	1.01638	-1.73322	-3.32468	0.0011644	0.0173252	1	ENSGALG00010001919	ENSGALG00010001919
GPR37	1	22012182..22026225	18.7034	0.698784	1.62314	0.000431107	0.00772074	1	ENSGALG00010001448	ENSGALG00010001448
PTPRZ1	1	complement(23069261..23199789)	19.2052	-0.873145	-1.83165	3.33277e-11	2.61924e-09	5.22678e-07	ENSGALG00010001248	ENSGALG00010001248
WNT16	1	complement(23406841..23419250)	46.4909	-3.0651	-8.36923	2.78903e-68	3.74617e-65	4.37403e-64	ENSGALG00010001305	ENSGALG00010001305
PDZRN4	1	29184357..29433410	14.1655	-0.614696	-1.53124	3.40871e-07	1.4556e-05	0.00534588	ENSGALG00010001827	ENSGALG00010001827
ADAMTS20	1	complement(30064487..30148491)	4.00801	0.8029	1.7446	0.00169067	0.0234111	1	ENSGALG00010001858	ENSGALG00010001858
CPM	1	complement(35436609..35471464)	98.8195	-0.999041	-1.99867	3.30303e-27	9.20798e-25	5.18014e-23	ENSGALG00010012705	ENSGALG00010012705
KCNMB4	1	35944896..35955882	23.4382	0.78959	1.72858	0.00318371	0.0383369	1	ENSGALG00010011841	ENSGALG00010011841
TMEM19	1	36510531..36536648	28.1017	-0.545265	-1.45929	2.3964e-07	1.05377e-05	0.00375828	ENSGALG00010012734	ENSGALG00010012734
PAWR	1	complement(39569524..39642252)	19.5276	-1.21678	-2.32427	7.34513e-17	8.96895e-15	1.15194e-12	ENSGALG00010013283	ENSGALG00010013283
RASSF9	1	complement(42175980..42212935)	5.79934	-1.62307	-3.08029	2.07802e-17	2.64679e-15	3.25896e-13	ENSGALG00010011313	ENSGALG00010011313
NTS	1	42211293..42240394	5.4664	-2.12983	-4.37665	3.08556e-08	1.61664e-06	0.000483909	ENSGALG00010011352	ENSGALG00010011352
KITLG	1	complement(43031098..43086596)	24.7826	-1.32524	-2.50575	1.85626e-21	3.08159e-19	2.91117e-17	ENSGALG00010011452	ENSGALG00010011452
gene:ENSGALG00010009689	1	48264987..48271365	17.3546	-1.01566	-2.02182	2.17398e-06	7.64776e-05	0.0340946	ENSGALG00010009689	ENSGALG00010009689
EMP1	1	48366939..48382889	128.877	-0.49031	-1.40475	3.19855e-06	0.000108391	0.0501629	ENSGALG00010011080	ENSGALG00010011080
LGALS1A	1	complement(51206395..51209661)	555.06	-0.681709	-1.60404	1.98661e-05	0.000550697	0.31156	ENSGALG00010010935	ENSGALG00010010935
TOM1	1	complement(52158176..52179884)	32.669	-0.545502	-1.45953	2.1757e-05	0.000595294	0.341214	ENSGALG00010015191	ENSGALG00010015191
PAH	1	55124355..55165071	3.74906	-4.50209	-22.6602	7.06766e-29	2.17551e-26	1.10842e-24	ENSGALG00010010222	ENSGALG00010010222
MYBPC1	1	complement(55642327..55714550)	67.7319	0.730718	1.65946	6.20293e-10	4.1283e-08	9.72805e-06	ENSGALG00010011558	ENSGALG00010011558
AKR1D1	1	56593491..56629958	49.1658	0.56863	1.48311	1.40257e-06	5.11677e-05	0.0219964	ENSGALG00010013290	ENSGALG00010013290
SCUBE1	1	complement(68646881..68847610)	1.0172	-1.77039	-3.41145	0.00130612	0.018994	1	ENSGALG00010011981	ENSGALG00010011981
CSTA	1	complement(76722675..76728136)	31.0516	-2.44237	-5.43533	7.80256e-18	1.03858e-15	1.22368e-13	ENSGALG00010021760	ENSGALG00010021760
LPCAT3	1	complement(77304012..77321764)	50.296	-0.602663	-1.51852	4.01163e-06	0.000132303	0.0629143	ENSGALG00010023569	ENSGALG00010023569
EPHA1	1	77445023..77479195	39.9106	-1.61535	-3.06385	3.29516e-31	1.21715e-28	5.16779e-27	ENSGALG00010023864	ENSGALG00010023864
POPDC2	1	80216325..80227688	11.801	0.748243	1.67975	4.73885e-05	0.00118471	0.743194	ENSGALG00010025168	ENSGALG00010025168
CASQ2	1	80504381..80536553	73.7396	0.719071	1.64612	1.32441e-06	4.85562e-05	0.0207707	ENSGALG00010025418	ENSGALG00010025418
UPK1B	1	complement(80833454..80845015)	62.7983	-0.780223	-1.7174	2.2612e-13	2.19798e-11	3.54624e-09	ENSGALG00010025594	ENSGALG00010025594
IGSF11	1	80862029..80984840	7.71882	0.567838	1.4823	0.00359793	0.0422907	1	ENSGALG00010025653	ENSGALG00010025653
NFKBIZ	1	85658140..85674660	29.8528	-1.5048	-2.83785	1.17822e-26	3.10861e-24	1.8478e-22	ENSGALG00010006156	ENSGALG00010006156
SH2D1B	1	complement(87810148..87838855)	1.35712	1.97608	3.93422	0.00098359	0.0150917	1	ENSGALG00010004946	ENSGALG00010004946
gene:ENSGALG00010008265	1	92094289..92114641	0.789285	2.49849	5.65094	0.000565807	0.0096645	1	ENSGALG00010008265	ENSGALG00010008265
TSTD1	1	99446739..99479513	50.2574	-1.32003	-2.49672	2.1206e-32	8.70331e-30	3.32574e-28	ENSGALG00010007849	ENSGALG00010007849
MAP3K7CL	1	104123760..104157953	15.2395	0.567115	1.48156	0.0019582	0.02635	1	ENSGALG00010011586	ENSGALG00010011586
CLDN8	1	complement(104457312..104514096)	9.59386	-2.69201	-6.46213	6.91735e-23	1.36272e-20	1.08485e-18	ENSGALG00010011654	ENSGALG00010011654
CLIC6	1	106056093..106085634	7.83452	-3.21072	-9.25814	1.08775e-26	2.92208e-24	1.70591e-22	ENSGALG00010012894	ENSGALG00010012894
SH3BGR	1	108109351..108135207	34.6462	0.583726	1.49871	0.00166957	0.0232059	1	ENSGALG00010013457	ENSGALG00010013457
RIPK4	1	complement(109103106..109124365)	38.0054	-1.18435	-2.27261	7.92643e-20	1.21993e-17	1.2431e-15	ENSGALG00010010941	ENSGALG00010010941
SIK1	1	complement(109984522..109997486)	17.2728	-0.547997	-1.46205	5.70013e-05	0.00138976	0.893951	ENSGALG00010011896	ENSGALG00010011896
NDP	1	111261780..111281759	16.7466	-1.03187	-2.04467	2.2465e-05	0.000612399	0.352318	ENSGALG00010011475	ENSGALG00010011475
PPEF1	1	complement(120539597..120569609)	9.58531	-2.88803	-7.40256	2.99267e-25	7.01852e-23	4.6934e-21	ENSGALG00010003030	ENSGALG00010003030
VEGFD	1	122149438..122184374	7.92574	-0.784346	-1.72231	1.3906e-05	0.000402076	0.218087	ENSGALG00010001454	ENSGALG00010001454
gene:ENSGALG00010002949	1	122361757..122371749	12.9434	3.38294	10.4319	4.70441e-06	0.000152096	0.0737793	ENSGALG00010002949	ENSGALG00010002949
gene:ENSGALG00010002332	1	complement(128643005..128667829)	66.4486	-1.80667	-3.49835	1.49723e-24	3.35176e-22	2.34811e-20	ENSGALG00010002332	ENSGALG00010002332
TMEM182	1	134160420..134184640	46.81	0.794145	1.73405	1.79315e-07	8.07739e-06	0.0028122	ENSGALG00010013012	ENSGALG00010013012
gene:ENSGALG00010014488	1	137424832..137460143	9.8901	0.836475	1.78568	3.35413e-12	2.91513e-10	5.26028e-08	ENSGALG00010014488	ENSGALG00010014488
GRTP1	1	137471583..137500860	18.004	-0.990447	-1.9868	1.9577e-07	8.71236e-06	0.00307026	ENSGALG00010014617	ENSGALG00010014617
gene:ENSGALG00010014980	1	140298489..140299899	338.746	1.82917	3.55332	0.000706498	0.0115726	1	ENSGALG00010014980	ENSGALG00010014980
DOCK9	1	144687948..144806864	30.1665	-0.501596	-1.41578	0.000129791	0.00280771	1	ENSGALG00010005821	ENSGALG00010005821
SOX21	1	146411854..146416811	62.1945	-0.745531	-1.67659	2.0306e-10	1.44938e-08	3.18459e-06	ENSGALG00010006075	ENSGALG00010006075
SCEL	1	complement(154020370..154072783)	47.7854	-0.841303	-1.79167	1.5265e-07	6.96113e-06	0.00239401	ENSGALG00010000757	ENSGALG00010000757
gene:ENSGALG00010000793	1	154463197..154465797	1.81173	-3.12952	-8.75144	8.13867e-05	0.00189967	1	ENSGALG00010000793	ENSGALG00010000793
KLF5	1	complement(156007861..156026686)	235.446	-0.993704	-1.99129	4.87956e-19	7.13817e-17	7.65261e-15	ENSGALG00010000820	ENSGALG00010000820
DACH1	1	156610367..156979403	7.37873	-0.682707	-1.60515	0.000761957	0.0122972	1	ENSGALG00010000870	ENSGALG00010000870
LACC1	1	167058156..167136803	1.29618	-1.4342	-2.70232	8.53151e-05	0.00197266	1	ENSGALG00010003432	ENSGALG00010003432
USP12	1	176176705..176217681	7.22128	-0.996111	-1.99462	3.42569e-08	1.77595e-06	0.000537251	ENSGALG00010005830	ENSGALG00010005830
ATP8A2	1	176556139..176865508	1.55002	1.18935	2.28051	0.00234788	0.0304832	1	ENSGALG00010005935	ENSGALG00010005935
SHISA2	1	complement(176876763..176880617)	184.119	0.557227	1.47144	3.09289e-11	2.44371e-09	4.85057e-07	ENSGALG00010005970	ENSGALG00010005970
GJB6	1	178796290..178823668	8.31075	-1.47643	-2.78259	3.22692e-15	3.53168e-13	5.06077e-11	ENSGALG00010005609	ENSGALG00010005609
GJB2	1	178839787..178840464	3.89688	-2.20611	-4.61429	0.000511448	0.00888649	1	ENSGALG00010007181	ENSGALG00010007181
gene:ENSGALG00010005003	1	180056451..180090088	2.10256	-1.30271	-2.46692	2.94816e-05	0.000787687	0.46236	ENSGALG00010005003	ENSGALG00010005003
SLC35F2	1	180302383..180320718	15.2124	-0.598024	-1.51364	0.00128083	0.0186813	1	ENSGALG00010004967	ENSGALG00010004967
ENDOD1	1	complement(185328663..185337875)	32.2469	-0.62529	-1.54252	1.72858e-06	6.21407e-05	0.0271094	ENSGALG00010008395	ENSGALG00010008395
HEPHL1	1	complement(185573678..185618101)	0.336317	-2.84557	-7.1879	0.00112961	0.016927	1	ENSGALG00010008641	ENSGALG00010008641
PAK1	1	192922733..192988837	54.9041	-0.489244	-1.40371	1.36172e-05	0.000394499	0.213559	ENSGALG00010002102	ENSGALG00010002102
ACER3	1	complement(193190686..193271017)	30.2154	-0.540426	-1.4544	6.73467e-09	3.98019e-07	0.00010562	ENSGALG00010002211	ENSGALG00010002211
DGAT2	1	195692337..195708590	6.36711	-0.958742	-1.94361	0.000264722	0.00519426	1	ENSGALG00010003035	ENSGALG00010003035
KLHL40	2	complement(2041570..2051409)	16.6359	0.907577	1.87589	2.15298e-06	7.59196e-05	0.0337652	ENSGALG00010027381	ENSGALG00010027381
HHATL	2	complement(2054936..2068447)	28.0039	0.702893	1.62777	8.57614e-06	0.000261263	0.1345	ENSGALG00010027384	ENSGALG00010027384
OBSCN	2	complement(2121293..2292012)	1.15179	0.618413	1.53519	0.00136766	0.019676	1	ENSGALG00010025849	ENSGALG00010025849
MYL3	2	complement(3447153..3484338)	35.5814	0.557437	1.47165	3.29901e-05	0.000866392	0.517383	ENSGALG00010025568	ENSGALG00010025568
CATH2	2	complement(4011265..4013202)	5.20218	2.04131	4.11619	0.000144762	0.0031043	1	ENSGALG00010027697	ENSGALG00010027697
CATH1	2	complement(4014825..4017138)	3.72583	1.56208	2.9528	0.00117527	0.0174343	1	ENSGALG00010025943	ENSGALG00010025943
XIRP1	2	complement(4966153..4981365)	11.6658	0.793693	1.73351	4.36287e-10	2.97545e-08	6.84228e-06	ENSGALG00010026630	ENSGALG00010026630
DPP6	2	7168490..7657388	3.06181	0.793183	1.73289	0.00137297	0.0197331	1	ENSGALG00010025216	ENSGALG00010025216
SHH	2	complement(8084007..8097360)	29.9318	-0.907371	-1.87562	6.38877e-08	3.12563e-06	0.00100195	ENSGALG00010025259	ENSGALG00010025259
GJD4	2	complement(12776438..12784232)	10.5692	0.763208	1.69726	0.00143541	0.0204712	1	ENSGALG00010004368	ENSGALG00010004368
BAMBI	2	complement(15223577..15228937)	126.342	-1.55048	-2.92915	3.25907e-27	9.20798e-25	5.11119e-23	ENSGALG00010005176	ENSGALG00010005176
MPP7	2	15347270..15490879	24.8741	-0.532676	-1.44661	1.31632e-06	4.83795e-05	0.0206438	ENSGALG00010005285	ENSGALG00010005285
gene:ENSGALG00010004879	2	complement(22408540..22415381)	2.79412	-1.09186	-2.13149	0.00222392	0.0293379	1	ENSGALG00010004879	ENSGALG00010004879
DLX5	2	complement(24355471..24358170)	53.9809	-0.677727	-1.59962	1.75078e-08	9.76144e-07	0.000274575	ENSGALG00010002959	ENSGALG00010002959
ASNS	2	complement(24567641..24581343)	60.2108	-0.670739	-1.59189	1.95827e-12	1.80834e-10	3.07116e-08	ENSGALG00010003382	ENSGALG00010003382
MACC1	2	complement(29810020..29841457)	1.53401	-1.20746	-2.3093	0.00230527	0.0301419	1	ENSGALG00010003698	ENSGALG00010003698
GPNMB	2	31030779..31048135	207.406	-2.68784	-6.4435	1.36299e-48	9.58958e-46	2.13757e-44	ENSGALG00010001409	ENSGALG00010001409
COLQ	2	complement(33854456..33893924)	4.44809	0.838487	1.78817	0.000574304	0.00979832	1	ENSGALG00010002005	ENSGALG00010002005
gene:ENSGALG00010018641	2	42118882..42139634	7.12545	-1.12753	-2.18484	0.000687387	0.0112721	1	ENSGALG00010018641	ENSGALG00010018641
TMEM108	2	42512850..42514232	67.6256	0.486866	1.4014	0.00357681	0.0421095	1	ENSGALG00010017132	ENSGALG00010017132
ARPP21	2	45332954..45463999	32.307	0.558433	1.47267	5.29672e-07	2.17992e-05	0.00830684	ENSGALG00010018378	ENSGALG00010018378
STK17A	2	51503218..51528007	29.8995	-0.739903	-1.67006	1.30072e-07	6.0625e-06	0.00203992	ENSGALG00010007925	ENSGALG00010007925
HSBP1L1	2	complement(55908704..55918155)	17.8274	-1.23561	-2.3548	1.87221e-06	6.6978e-05	0.0293619	ENSGALG00010008162	ENSGALG00010008162
gene:ENSGALG00010007761	2	complement(60074040..60082822)	18.1551	-0.815479	-1.75988	5.44876e-06	0.000173503	0.0854529	ENSGALG00010007761	ENSGALG00010007761
RBM24	2	61653288..61664004	118.718	0.709488	1.63522	9.84173e-09	5.70846e-07	0.000154348	ENSGALG00010011170	ENSGALG00010011170
CAP2	2	61694731..61758860	49.3275	0.504062	1.4182	1.78897e-06	6.41556e-05	0.0280565	ENSGALG00010012730	ENSGALG00010012730
TFAP2A	2	63016201..63033988	65.3761	-0.685984	-1.6088	3.30138e-05	0.000866392	0.517755	ENSGALG00010009668	ENSGALG00010009668
DSP	2	complement(64259423..64296861)	171.158	-1.05084	-2.07173	7.41678e-22	1.25957e-19	1.16317e-17	ENSGALG00010010188	ENSGALG00010010188
FOXQ1	2	66602746..66603894	3.41088	-1.63321	-3.10202	0.000925291	0.0144516	1	ENSGALG00010012139	ENSGALG00010012139
gene:ENSGALG00010011674	2	complement(67407653..67416340)	18.5897	-0.903912	-1.87113	2.65703e-05	0.000716381	0.416702	ENSGALG00010011674	ENSGALG00010011674
OVAL	2	complement(67424691..67432269)	16.3465	-0.869766	-1.82737	0.0036908	0.0432154	1	ENSGALG00010011679	ENSGALG00010011679
SERPINB11	2	complement(67475626..67487223)	2.81693	-2.1795	-4.52996	2.04759e-05	0.000564424	0.321124	ENSGALG00010011758	ENSGALG00010011758
SERPINB5	2	complement(67491445..67505208)	59.9426	-1.96317	-3.89918	2.75879e-31	1.04516e-28	4.3266e-27	ENSGALG00010011780	ENSGALG00010011780
gene:ENSGALG00010000792	2	77983622..77995159	67.4497	-5.7367	-53.3237	3.0768e-56	3.03065e-53	4.82534e-52	ENSGALG00010000792	ENSGALG00010000792
gene:ENSGALG00010007574	2	complement(85729218..85754424)	1.78884	0.758257	1.69145	0.00281963	0.0348037	1	ENSGALG00010007574	ENSGALG00010007574
GMNN	2	complement(89828817..89841895)	27.4162	-0.523671	-1.43761	2.33035e-06	8.15898e-05	0.0365469	ENSGALG00010008017	ENSGALG00010008017
gene:ENSGALG00010001227	2	93896330..93911093	41.5129	-2.99869	-7.99272	2.21402e-72	3.27121e-69	3.47225e-68	ENSGALG00010001227	ENSGALG00010001227
ERNI	2	complement(93968440..93972831)	0.677638	-3.65298	-12.5793	1.91343e-05	0.000534012	0.300083	ENSGALG00010002022	ENSGALG00010002022
SPIRE1	2	96643547..96766421	11.852	-0.491318	-1.40573	0.00441553	0.0489418	1	ENSGALG00010001180	ENSGALG00010001180
PRELID3A	2	complement(96770611..96780999)	14.5542	-0.685498	-1.60826	0.00356982	0.0420895	1	ENSGALG00010001193	ENSGALG00010001193
LAMA1	2	99141272..99240408	13.2971	0.602983	1.51885	5.44416e-08	2.71748e-06	0.000853807	ENSGALG00010001967	ENSGALG00010001967
MYOM1	2	100531818..100609406	50.3266	0.810353	1.75364	1.59689e-13	1.57293e-11	2.5044e-09	ENSGALG00010001347	ENSGALG00010001347
KCTD1	2	complement(103870728..103967484)	35.3296	-0.804695	-1.74678	4.85009e-08	2.45411e-06	0.000760639	ENSGALG00010005542	ENSGALG00010005542
gene:ENSGALG00010004256	2	complement(105600606..105623730)	38.4278	-1.19435	-2.28842	3.90694e-13	3.70033e-11	6.12726e-09	ENSGALG00010004256	ENSGALG00010004256
gene:ENSGALG00010004296	2	105714492..105738019	87.1704	-1.77843	-3.43053	5.3541e-38	2.92988e-35	8.39683e-34	ENSGALG00010004296	ENSGALG00010004296
GAREM1	2	complement(106072546..106169944)	2.12592	-1.0705	-2.10016	0.00177667	0.0243284	1	ENSGALG00010006139	ENSGALG00010006139
gene:ENSGALG00010005395	2	complement(107328302..107362341)	9.83651	-1.03092	-2.04332	0.00157285	0.0220065	1	ENSGALG00010005395	ENSGALG00010005395
C8orf22	2	108165659..108169849	7.99523	-0.926343	-1.90045	0.000651639	0.0107695	1	ENSGALG00010005494	ENSGALG00010005494
PENK	2	complement(111078985..111083804)	140.066	0.677937	1.59985	0.000225041	0.00450538	1	ENSGALG00010003972	ENSGALG00010003972
BPNT2	2	complement(111285254..111303539)	15.5956	-0.683296	-1.6058	5.8173e-05	0.00141599	0.912327	ENSGALG00010003454	ENSGALG00010003454
TTPA	2	complement(113507105..113522551)	2.67972	-1.29726	-2.45762	0.000123088	0.00268234	1	ENSGALG00010003074	ENSGALG00010003074
TRIM55	2	114677087..114713808	14.5202	0.808537	1.75143	1.17601e-06	4.38775e-05	0.0184433	ENSGALG00010004122	ENSGALG00010004122
MSC	2	complement(116923338..116926097)	52.4765	0.694156	1.61794	2.15119e-07	9.51611e-06	0.00337371	ENSGALG00010002693	ENSGALG00010002693
PAG1	2	complement(120795513..120900681)	6.95395	-0.598331	-1.51396	0.00176697	0.0242179	1	ENSGALG00010004533	ENSGALG00010004533
CHMP4C	2	121099056..121114886	11.3599	-0.657986	-1.57788	0.000451357	0.00801538	1	ENSGALG00010003407	ENSGALG00010003407
ESRP1	2	125769288..125801765	26.5761	-1.29032	-2.44583	1.24085e-21	2.08336e-19	1.94603e-17	ENSGALG00010012304	ENSGALG00010012304
LAPTM4B	2	126914945..126976907	17.7633	0.584438	1.49945	0.00251142	0.0318508	1	ENSGALG00010011556	ENSGALG00010011556
OSR2	2	127399626..127415452	105.472	0.558529	1.47277	8.72985e-06	0.000264311	0.13691	ENSGALG00010011297	ENSGALG00010011297
FZD6	2	128958440..128985750	47.982	-0.577445	-1.4922	2.67402e-05	0.000719647	0.419366	ENSGALG00010010938	ENSGALG00010010938
ABRA	2	complement(130585454..130590934)	1.50165	2.14181	4.41316	0.00117829	0.0174441	1	ENSGALG00010013191	ENSGALG00010013191
MAL2	2	135425108..135436769	27.5998	-1.30301	-2.46743	2.1195e-09	1.32693e-07	3.32401e-05	ENSGALG00010009273	ENSGALG00010009273
TRIB1	2	137853108..137858005	39.6662	-0.764085	-1.69829	2.43697e-11	1.95686e-09	3.8219e-07	ENSGALG00010008910	ENSGALG00010008910
COL22A1	2	complement(143476473..143704892)	47.61	0.587465	1.5026	0.000594057	0.00999679	1	ENSGALG00010008946	ENSGALG00010008946
GPR20	2	complement(145081985..145119088)	2.97343	0.831172	1.77913	0.00099901	0.0152957	1	ENSGALG00010009320	ENSGALG00010009320
PTP4A3	2	complement(145170187..145212342)	53.694	-0.497364	-1.41163	2.67745e-07	1.16351e-05	0.00419905	ENSGALG00010009335	ENSGALG00010009335
ARC	2	complement(146910469..146917131)	1.06671	-1.78906	-3.45591	4.35188e-05	0.00109538	0.682506	ENSGALG00010007950	ENSGALG00010007950
PSCA	2	147185748..147190697	30.0501	-0.949037	-1.93058	0.000221777	0.00444607	1	ENSGALG00010007954	ENSGALG00010007954
LY6CLEL	2	complement(147272835..147288834)	85.0995	-3.19994	-9.18919	3.12177e-49	2.30621e-46	4.89588e-45	ENSGALG00010008037	ENSGALG00010008037
RHPN1	2	147348549..147374521	20.9906	-0.873158	-1.83167	1.25233e-10	9.1149e-09	1.96404e-06	ENSGALG00010008086	ENSGALG00010008086
FAM83H	2	complement(148877905..148905332)	58.8686	-1.38064	-2.60384	2.82424e-18	3.89982e-16	4.42925e-14	ENSGALG00010008282	ENSGALG00010008282
gene:ENSGALG00010008468	2	complement(149114225..149183844)	22.9143	-1.05043	-2.07115	5.28375e-09	3.17347e-07	8.2865e-05	ENSGALG00010008468	ENSGALG00010008468
CAPN13	3	8034889..8086030	1.49942	-1.9579	-3.88496	1.51649e-06	5.50019e-05	0.0237832	ENSGALG00010017447	ENSGALG00010017447
EPCAM	3	8833379..8840389	249.011	-1.38575	-2.61308	1.50232e-51	1.30569e-48	2.35608e-47	ENSGALG00010017692	ENSGALG00010017692
SLC1A4	3	10107344..10134186	19.2828	-0.511166	-1.4252	7.7903e-06	0.000240798	0.122175	ENSGALG00010019257	ENSGALG00010019257
SPTLC3	3	complement(12485347..12640650)	33.4036	-1.91516	-3.77156	1.28767e-24	2.92696e-22	2.01945e-20	ENSGALG00010018186	ENSGALG00010018186
OVOL2	3	15147064..15154289	23.0447	-0.924397	-1.89789	0.000294887	0.00568875	1	ENSGALG00010018668	ENSGALG00010018668
CST7	3	15508922..15518579	2.98826	-2.39524	-5.26065	9.89154e-05	0.00225143	1	ENSGALG00010018877	ENSGALG00010018877
TRERF1	3	complement(22557732..22658083)	31.5101	-0.548608	-1.46267	1.06946e-05	0.000320512	0.167723	ENSGALG00010019000	ENSGALG00010019000
PLB1	3	complement(26970945..27059814)	2.84378	-0.991732	-1.98857	0.00265556	0.0331945	1	ENSGALG00010020006	ENSGALG00010020006
FOSL2	3	complement(27069692..27083914)	18.0396	-1.02506	-2.03504	4.08162e-12	3.52667e-10	6.40121e-08	ENSGALG00010020023	ENSGALG00010020023
DLK2	3	30663871..30674244	44.1359	-0.766433	-1.70106	2.61949e-10	1.82561e-08	4.10815e-06	ENSGALG00010007626	ENSGALG00010007626
VIT	3	complement(31820100..31872894)	47.8518	0.486107	1.40066	0.00207364	0.0276767	1	ENSGALG00010007514	ENSGALG00010007514
MEMO1	3	33350750..33378249	59.0262	-0.550605	-1.4647	5.61826e-14	5.76457e-12	8.81112e-10	ENSGALG00010007365	ENSGALG00010007365
gene:ENSGALG00010008364	3	complement(35048457..35052126)	1.0284	1.74534	3.35275	0.00144521	0.0205912	1	ENSGALG00010008364	ENSGALG00010008364
ACTN2	3	complement(37299209..37364491)	112.177	0.741966	1.67245	3.10324e-12	2.71304e-10	4.86681e-08	ENSGALG00010009118	ENSGALG00010009118
EDARADD	3	complement(37428992..37450925)	19.7585	-0.526755	-1.44068	0.000447782	0.00796147	1	ENSGALG00010009193	ENSGALG00010009193
GNG4	3	37688739..37703671	18.8333	-1.37117	-2.5868	8.88772e-13	8.25888e-11	1.39386e-08	ENSGALG00010009404	ENSGALG00010009404
gene:ENSGALG00010010295	3	complement(39680179..39682760)	294.783	0.544353	1.45837	1.59529e-09	1.02037e-07	2.5019e-05	ENSGALG00010010295	ENSGALG00010010295
CAPN9	3	40156888..40186448	3.44276	-1.65261	-3.14402	8.0297e-08	3.85191e-06	0.0012593	ENSGALG00010007771	ENSGALG00010007771
FRMD1	3	41709662..41746792	22.0413	-0.715424	-1.64197	1.63839e-05	0.000468224	0.256948	ENSGALG00010004907	ENSGALG00010004907
TTLL2	3	42081936..42116166	0.788299	-1.55242	-2.93309	1.30425e-05	0.000380835	0.204545	ENSGALG00010004846	ENSGALG00010004846
GRM1	3	46335638..46515340	0.930757	-2.76715	-6.80762	5.15646e-07	2.14007e-05	0.00808687	ENSGALG00010005371	ENSGALG00010005371
RAB32	3	46553187..46575960	32.4839	-1.1951	-2.28961	2.62561e-24	5.62222e-22	4.11774e-20	ENSGALG00010005382	ENSGALG00010005382
EZR	3	complement(51793631..51832386)	49.6041	-0.676078	-1.59779	1.00858e-06	3.82336e-05	0.0158175	ENSGALG00010005548	ENSGALG00010005548
TXLNB	3	53675363..53712499	2.20399	1.62541	3.08531	1.10651e-06	4.1706e-05	0.0173535	ENSGALG00010005941	ENSGALG00010005941
PERPB	3	54195286..54205867	44.3971	-0.762429	-1.69634	5.71932e-09	3.42117e-07	8.96961e-05	ENSGALG00010004108	ENSGALG00010004108
PERPA	3	54211121..54230821	141.041	-0.891084	-1.85457	3.43914e-16	4.08593e-14	5.39361e-12	ENSGALG00010006794	ENSGALG00010006794
MAP7	3	54749395..54855588	25.5757	-0.818608	-1.7637	1.65656e-11	1.35976e-09	2.59798e-07	ENSGALG00010005364	ENSGALG00010005364
gene:ENSGALG00010005378	3	complement(54855464..54881784)	15.2721	-0.982464	-1.97584	7.74077e-08	3.73758e-06	0.00121398	ENSGALG00010005378	ENSGALG00010005378
MYB	3	complement(55375434..55401814)	15.4145	-0.859185	-1.81401	4.52696e-06	0.000146679	0.0709963	ENSGALG00010005884	ENSGALG00010005884
MOXD1	3	56584678..56636814	92.7528	-0.579836	-1.49468	0.000201249	0.00410698	1	ENSGALG00010004350	ENSGALG00010004350
GJA1	3	complement(61344495..61440467)	160.935	-0.782167	-1.71971	3.10201e-17	3.91729e-15	4.86489e-13	ENSGALG00010012939	ENSGALG00010012939
DCBLD1	3	complement(63110025..63157959)	64.7243	-0.872302	-1.83058	7.14104e-11	5.41071e-09	1.11993e-06	ENSGALG00010012354	ENSGALG00010012354
VGLL2	3	complement(63254132..63261636)	17.9899	0.700325	1.62487	0.00183425	0.0249549	1	ENSGALG00010012376	ENSGALG00010012376
OSTM1	3	67232593..67244698	30.4785	-0.485785	-1.40035	4.09796e-05	0.00103855	0.642683	ENSGALG00010014487	ENSGALG00010014487
CD24	3	67704185..67709734	249.947	-0.898629	-1.86429	1.67173e-22	2.97589e-20	2.62178e-18	ENSGALG00010012582	ENSGALG00010012582
CRYBG1	3	complement(67825848..67923996)	20.0192	-1.3894	-2.6197	6.95541e-21	1.09326e-18	1.09082e-16	ENSGALG00010013160	ENSGALG00010013160
PRDM1	3	complement(68037917..68144103)	22.9771	-0.53206	-1.44599	3.03521e-07	1.30666e-05	0.00476011	ENSGALG00010013292	ENSGALG00010013292
LIN28B	3	complement(68589642..68683082)	3.96599	-0.813949	-1.75802	0.00429717	0.0479537	1	ENSGALG00010013340	ENSGALG00010013340
gene:ENSGALG00010001828	3	complement(83453319..83455189)	1.18482	-5.26058	-38.3348	0.000338101	0.00627292	1	ENSGALG00010001828	ENSGALG00010001828
FAM83B	3	complement(87380945..87429796)	1.29883	-1.9144	-3.76957	1.45134e-05	0.000417189	0.227613	ENSGALG00010001908	ENSGALG00010001908
MLIP	3	complement(87598791..87693622)	2.45415	1.18055	2.26663	0.00107563	0.0162669	1	ENSGALG00010001971	ENSGALG00010001971
LRRC1	3	complement(87699300..87785460)	31.8887	-0.746478	-1.67769	5.80161e-09	3.4564e-07	9.09866e-05	ENSGALG00010001995	ENSGALG00010001995
KLHL31	3	87825357..87844924	5.17401	0.827964	1.77518	1.56033e-06	5.63664e-05	0.0244706	ENSGALG00010002024	ENSGALG00010002024
GCM1	3	87981605..87993895	4.33154	-1.50827	-2.84469	4.88317e-05	0.00121463	0.765827	ENSGALG00010002173	ENSGALG00010002173
MYOM2	3	complement(90387952..90485327)	39.3359	0.764933	1.69929	5.4371e-08	2.71748e-06	0.0008527	ENSGALG00010001850	ENSGALG00010001850
TDRP	3	91300956..91328124	46.6193	-0.787564	-1.72616	7.94099e-06	0.000244434	0.124539	ENSGALG00010003703	ENSGALG00010003703
SH3YL1	3	complement(91558128..91598461)	24.5595	-0.855595	-1.8095	3.47433e-13	3.34399e-11	5.44879e-09	ENSGALG00010003820	ENSGALG00010003820
GRHL1	3	96137956..96176656	153.596	-2.17586	-4.51854	1.02482e-37	5.40774e-35	1.60722e-33	ENSGALG00010002433	ENSGALG00010002433
VSNL1	3	99825974..99939827	15.4129	-1.2274	-2.34145	4.75969e-12	4.08863e-10	7.46463e-08	ENSGALG00010002364	ENSGALG00010002364
MATN3	3	complement(101158799..101173908)	13.7785	-0.820868	-1.76647	0.00191517	0.0258416	1	ENSGALG00010002579	ENSGALG00010002579
SDC1	3	complement(101308366..101330845)	218.712	-0.798564	-1.73937	1.89408e-11	1.52924e-09	2.97049e-07	ENSGALG00010007999	ENSGALG00010007999
gene:ENSGALG00010009123	3	104303618..104309725	60.6849	0.527449	1.44138	3.79854e-08	1.95552e-06	0.000595725	ENSGALG00010009123	ENSGALG00010009123
SLC5A6	3	complement(104322344..104326903)	36.9843	-0.544298	-1.45831	8.378e-05	0.00194325	1	ENSGALG00010009208	ENSGALG00010009208
POMC	3	105172802..105188795	7.1274	-2.50021	-5.65766	9.30955e-08	4.39453e-06	0.00146002	ENSGALG00010010556	ENSGALG00010010556
DEFB4A	3	107254239..107256734	21.2279	1.71616	3.28561	3.68142e-05	0.000950925	0.577356	ENSGALG00010007860	ENSGALG00010007860
AvBD1	3	complement(107258162..107261840)	25.4044	1.25388	2.38482	0.000549938	0.00941522	1	ENSGALG00010007863	ENSGALG00010007863
TFAP2B	3	complement(108014885..108046707)	24.1187	-0.670846	-1.59201	1.27434e-08	7.1864e-07	0.000199855	ENSGALG00010007845	ENSGALG00010007845
RUNX2	3	109096251..109310201	16.8304	-0.523263	-1.4372	1.11042e-06	4.17469e-05	0.0174148	ENSGALG00010008166	ENSGALG00010008166
DGKK	4	complement(1793221..1806427)	10.3399	-1.27348	-2.41745	3.09863e-09	1.89968e-07	4.85958e-05	ENSGALG00010015422	ENSGALG00010015422
ITGB1BP2	4	complement(2213949..2219773)	15.0724	0.803704	1.74558	0.00130881	0.0190144	1	ENSGALG00010016999	ENSGALG00010016999
SLC7A3	4	2383423..2391361	128.056	-0.872856	-1.83128	2.47736e-18	3.45312e-16	3.88525e-14	ENSGALG00010018489	ENSGALG00010018489
GDPD2	4	complement(2486911..2496959)	5.62616	-1.20574	-2.30656	6.56069e-05	0.00157361	1	ENSGALG00010018585	ENSGALG00010018585
GPC3	4	complement(3801166..3915123)	12.786	-1.08412	-2.12008	5.81261e-07	2.34648e-05	0.00911592	ENSGALG00010017409	ENSGALG00010017409
SYTL4	4	5119501..5126410	18.1984	-0.622683	-1.53974	0.00137719	0.0197745	1	ENSGALG00010016750	ENSGALG00010016750
POF1B	4	8614263..8631219	40.3253	-1.16773	-2.24658	4.5e-18	6.09977e-16	7.05735e-14	ENSGALG00010018283	ENSGALG00010018283
gene:ENSGALG00010012673	4	complement(11177643..11222095)	53.0641	-1.12967	-2.18809	7.99576e-16	9.15793e-14	1.25397e-11	ENSGALG00010012673	ENSGALG00010012673
GATD3AL2	4	complement(11253716..11257562)	71.9142	-1.16907	-2.24866	6.98396e-11	5.31897e-09	1.09529e-06	ENSGALG00010011734	ENSGALG00010011734
gene:ENSGALG00010011823	4	complement(11396265..11419065)	18.627	-1.02217	-2.03097	8.82106e-14	8.86607e-12	1.38341e-09	ENSGALG00010011823	ENSGALG00010011823
NPY1R	4	complement(22821861..22827698)	1.19223	-1.38031	-2.60325	0.00245014	0.0313698	1	ENSGALG00010007918	ENSGALG00010007918
PCDH10	4	26479539..26513537	22.1766	-0.834011	-1.78263	2.43306e-10	1.70372e-08	3.81578e-06	ENSGALG00010009214	ENSGALG00010009214
NAA15	4	28848891..28882198	121.353	-0.526911	-1.44084	9.20198e-11	6.86663e-09	1.44315e-06	ENSGALG00010010037	ENSGALG00010010037
SMARCA5	4	30169394..30197897	150.511	-0.558298	-1.47253	2.81498e-06	9.69496e-05	0.0441474	ENSGALG00010009411	ENSGALG00010009411
FHIP1A	4	32919968..33016539	7.32127	-1.15055	-2.21999	5.93358e-07	2.3823e-05	0.00930563	ENSGALG00010007566	ENSGALG00010007566
TMEM154	4	complement(33439336..33448741)	15.1467	-1.0696	-2.09885	4.45701e-07	1.87613e-05	0.00698992	ENSGALG00010007601	ENSGALG00010007601
FHDC1	4	33507338..33539716	32.1326	-1.30593	-2.47243	4.57872e-23	9.14198e-21	7.18081e-19	ENSGALG00010007673	ENSGALG00010007673
CCSER1	4	35137945..35798074	2.10626	-1.3606	-2.56792	3.63619e-05	0.000944194	0.570263	ENSGALG00010008488	ENSGALG00010008488
SAP30	4	42881874..42887678	68.9132	-0.583038	-1.498	0.00073619	0.011957	1	ENSGALG00010002943	ENSGALG00010002943
EPGN	4	44278099..44286818	11.2432	-1.20999	-2.31336	2.05354e-06	7.29351e-05	0.0322056	ENSGALG00010003315	ENSGALG00010003315
AREG	4	44319344..44326328	20.1752	-3.35936	-10.2629	4.81372e-28	1.42245e-25	7.54936e-24	ENSGALG00010003223	ENSGALG00010003223
PAQR3	4	complement(44512124..44519516)	49.0074	-0.599695	-1.5154	7.38594e-10	4.8936e-08	1.15834e-05	ENSGALG00010003171	ENSGALG00010003171
SPARCL1	4	45260262..45274218	2.10136	1.93339	3.81951	3.36746e-06	0.000113335	0.0528119	ENSGALG00010003771	ENSGALG00010003771
PTPN13	4	complement(45385446..45491446)	33.452	-0.487882	-1.40238	2.16305e-08	1.17066e-06	0.000339231	ENSGALG00010003823	ENSGALG00010003823
CDS1	4	46385648..46413140	12.1214	-0.872436	-1.83075	2.23669e-06	7.84965e-05	0.035078	ENSGALG00010003456	ENSGALG00010003456
SHROOM3	4	complement(49243856..49380020)	21.0518	0.592295	1.50764	1.41274e-07	6.52289e-06	0.0022156	ENSGALG00010004056	ENSGALG00010004056
SCARB2	4	49399004..49444029	100.199	-0.553489	-1.46763	2.07032e-10	1.47062e-08	3.24689e-06	ENSGALG00010004104	ENSGALG00010004104
STBD1	4	complement(49404151..49405901)	43.2705	-1.27343	-2.41735	2.05878e-12	1.86616e-10	3.22878e-08	ENSGALG00010004117	ENSGALG00010004117
AFP	4	50363879..50380073	1.57398	-1.16517	-2.2426	0.00129185	0.0188081	1	ENSGALG00010005094	ENSGALG00010005094
gene:ENSGALG00010004924	4	complement(51214879..51259486)	19.2941	-1.072	-2.10234	5.48029e-07	2.22161e-05	0.00859473	ENSGALG00010004924	ENSGALG00010004924
MYOZ2	4	complement(54292334..54309888)	62.3783	0.591358	1.50666	2.97587e-06	0.00010131	0.0466705	ENSGALG00010005510	ENSGALG00010005510
ELOVL6	4	57440809..57533467	39.1329	-1.13159	-2.191	2.01017e-25	4.86891e-23	3.15256e-21	ENSGALG00010003790	ENSGALG00010003790
C4orf54	4	complement(59539008..59612363)	4.89023	0.564932	1.47932	4.5141e-06	0.000146584	0.0707946	ENSGALG00010005241	ENSGALG00010005241
CWH43	4	complement(65743667..65768164)	10.2754	-1.16025	-2.23496	3.89624e-06	0.000129074	0.0611047	ENSGALG00010016575	ENSGALG00010016575
CORIN	4	66154624..66276517	3.33245	-0.951551	-1.93395	0.00082583	0.0131032	1	ENSGALG00010013434	ENSGALG00010013434
ARAP2	4	69715169..69830550	4.32698	-0.914369	-1.88474	0.000296395	0.00570956	1	ENSGALG00010014705	ENSGALG00010014705
SLC34A2	4	complement(72947146..73001336)	1.07636	-1.77061	-3.41198	1.19503e-05	0.000353839	0.187417	ENSGALG00010010900	ENSGALG00010010900
FGFBP1	4	76113501..76129754	8.06974	-1.30887	-2.47748	5.79685e-10	3.89311e-08	9.09119e-06	ENSGALG00010010483	ENSGALG00010010483
gene:ENSGALG00010011368	4	complement(78827163..78856923)	0.380792	1.761	3.38932	0.00413858	0.0466775	1	ENSGALG00010011368	ENSGALG00010011368
MSANTD1	4	complement(81585156..81638228)	11.2462	-0.70394	-1.62895	0.000166569	0.00350079	1	ENSGALG00010016369	ENSGALG00010016369
SMYD1	4	85587429..85610895	74.0239	0.650516	1.56973	5.38104e-07	2.20235e-05	0.00843909	ENSGALG00010016131	ENSGALG00010016131
gene:ENSGALG00010016805	4	complement(85705029..85708982)	30.9387	-1.55197	-2.93216	1.2858e-11	1.07332e-09	2.01652e-07	ENSGALG00010016805	ENSGALG00010016805
gene:ENSGALG00010022294	5	complement(64015..67801)	0.646498	2.49791	5.64867	0.0023472	0.0304832	1	ENSGALG00010022294	ENSGALG00010022294
CABP4	5	184173..187718	0.476779	4.08838	17.0108	0.00243184	0.0311896	1	ENSGALG00010020334	ENSGALG00010020334
SYT7	5	complement(310477..329571)	22.0261	0.507237	1.42133	1.0469e-05	0.000315029	0.164185	ENSGALG00010020160	ENSGALG00010020160
EPS8L2	5	complement(676779..717334)	66.9738	-0.934519	-1.91125	1.90499e-10	1.36632e-08	2.9876e-06	ENSGALG00010022157	ENSGALG00010022157
PAK6	5	815827..841925	9.11903	-1.60724	-3.04669	1.94827e-14	2.07091e-12	3.05547e-10	ENSGALG00010023257	ENSGALG00010023257
gene:ENSGALG00010023441	5	complement(896541..939734)	10.1769	-0.646485	-1.56535	0.000511838	0.00888649	1	ENSGALG00010023441	ENSGALG00010023441
PKP3	5	complement(1741162..1751857)	59.7775	-1.25145	-2.3808	4.61509e-24	9.60393e-22	7.23784e-20	ENSGALG00010020739	ENSGALG00010020739
CYB5R2	5	complement(7067753..7087586)	44.9386	-0.575213	-1.4899	0.000103532	0.00232829	1	ENSGALG00010021545	ENSGALG00010021545
RASSF10	5	complement(7374313..7377264)	15.9387	-1.09342	-2.13379	0.000123658	0.00268894	1	ENSGALG00010021758	ENSGALG00010021758
AMPD3	5	complement(8588981..8618006)	11.3305	0.609404	1.52563	0.000311532	0.00588604	1	ENSGALG00010021085	ENSGALG00010021085
ABCC8	5	complement(11483334..11548004)	20.2698	0.574422	1.48908	9.92835e-05	0.00225143	1	ENSGALG00010023276	ENSGALG00010023276
MYOD1	5	11805090..11808553	66.1896	0.709136	1.63483	4.71771e-08	2.40359e-06	0.000739878	ENSGALG00010024369	ENSGALG00010024369
PHLDA2	5	12754253..12759093	71.9005	-0.591373	-1.50668	1.27164e-06	4.69714e-05	0.0199432	ENSGALG00010024128	ENSGALG00010024128
TH	5	13321388..13349785	0.514152	-3.59574	-12.09	0.00214574	0.0285102	1	ENSGALG00010026940	ENSGALG00010026940
TNNT3	5	complement(13617130..13646959)	109.634	0.761191	1.69489	7.43261e-05	0.00175998	1	ENSGALG00010026972	ENSGALG00010026972
TNNI2	5	complement(13700459..13703980)	75.3855	0.754879	1.68749	3.0746e-11	2.44233e-09	4.8219e-07	ENSGALG00010024594	ENSGALG00010024594
CTSD	5	13730664..13745274	412.427	-0.888087	-1.85072	6.69111e-17	8.30765e-15	1.04937e-12	ENSGALG00010024624	ENSGALG00010024624
IFITM10	5	13747811..13754947	5.24613	-1.79908	-3.47998	4.99719e-07	2.07982e-05	0.00783709	ENSGALG00010024632	ENSGALG00010024632
gene:ENSGALG00010025914	5	complement(16250161..16262974)	5.98509	-2.3692	-5.16656	9.2987e-07	3.58716e-05	0.0145831	ENSGALG00010025914	ENSGALG00010025914
gene:ENSGALG00010025937	5	complement(16287889..16300521)	1.71561	-1.47087	-2.77188	0.00179905	0.0245666	1	ENSGALG00010025937	ENSGALG00010025937
gene:ENSGALG00010026329	5	complement(16562338..16565454)	5.88094	1.19658	2.29195	0.000479493	0.00843394	1	ENSGALG00010026329	ENSGALG00010026329
FGF4	5	complement(17143349..17148656)	6.99303	0.827711	1.77487	0.00180601	0.0246388	1	ENSGALG00010025483	ENSGALG00010025483
ELF5	5	complement(18252623..18267923)	13.618	-1.12181	-2.17619	7.04561e-09	4.14736e-07	0.000110496	ENSGALG00010024926	ENSGALG00010024926
EHF	5	18267600..18332935	12.6822	-2.20554	-4.61247	2.76933e-16	3.32657e-14	4.34314e-12	ENSGALG00010024936	ENSGALG00010024936
RAPSN	5	22394289..22403669	17.6659	0.693638	1.61736	0.000454603	0.00806334	1	ENSGALG00010022229	ENSGALG00010022229
RHOV	5	complement(23801576..23807964)	83.5546	-1.16306	-2.23932	6.45596e-19	9.26086e-17	1.01249e-14	ENSGALG00010022246	ENSGALG00010022246
ACTC1	5	31767488..31773080	694.604	0.699978	1.62448	2.03624e-08	1.11017e-06	0.000319344	ENSGALG00010005444	ENSGALG00010005444
NFKBIA	5	complement(35701645..35705275)	71.043	-0.493208	-1.40757	4.55418e-07	1.90649e-05	0.00714232	ENSGALG00010005913	ENSGALG00010005913
VRTN	5	37376506..37389358	0.941232	-1.95269	-3.87095	1.80555e-05	0.000508219	0.283164	ENSGALG00010006280	ENSGALG00010006280
STON2	5	complement(40374567..40442066)	4.31597	-0.762732	-1.6967	0.00239329	0.0308829	1	ENSGALG00010006843	ENSGALG00010006843
gene:ENSGALG00010017525	5	complement(45132508..45183593)	7.58121	-1.89443	-3.71776	7.0401e-12	5.97802e-10	1.1041e-07	ENSGALG00010017525	ENSGALG00010017525
CCDC85C	5	complement(47524805..47626354)	14.6023	-0.516919	-1.4309	0.000413478	0.00747752	1	ENSGALG00010016387	ENSGALG00010016387
DIO3	5	48804683..48805504	95.7289	0.566175	1.48059	0.00324076	0.0388025	1	ENSGALG00010018081	ENSGALG00010018081
CLBA1	5	51426891..51438012	12.3341	-1.56604	-2.96092	8.35579e-11	6.26684e-09	1.31044e-06	ENSGALG00010016783	ENSGALG00010016783
JAG2	5	complement(51624894..51685905)	57.2216	-0.642545	-1.56108	8.42897e-07	3.27732e-05	0.0132192	ENSGALG00010019830	ENSGALG00010019830
HSPA2	5	complement(52384531..52387031)	312.977	-1.08716	-2.12455	9.60049e-18	1.26649e-15	1.50564e-13	ENSGALG00010017470	ENSGALG00010017470
PRKCH	5	complement(53544206..53649723)	25.5257	-0.943233	-1.92283	5.54793e-08	2.75996e-06	0.000870082	ENSGALG00010017816	ENSGALG00010017816
ARMH4	5	54912346..54963789	17.1715	0.655735	1.57542	6.17692e-05	0.00149613	0.968727	ENSGALG00010017452	ENSGALG00010017452
LGALS3	5	complement(55862843..55866068)	19.5386	-0.937581	-1.91531	4.70006e-07	1.96168e-05	0.00737111	ENSGALG00010018593	ENSGALG00010018593
GCH1	5	55936215..55954965	40.2256	-1.62851	-3.09193	2.7005e-34	1.24687e-31	4.23519e-30	ENSGALG00010018806	ENSGALG00010018806
NID2	5	complement(57861576..57873536)	141.002	0.495329	1.40964	3.87006e-05	0.000994368	0.606941	ENSGALG00010019673	ENSGALG00010019673
LDB3	6	3072380..3190542	12.4566	0.91099	1.88034	1.20547e-06	4.48634e-05	0.0189053	ENSGALG00010010438	ENSGALG00010010438
CDHR1	6	complement(3741862..3792203)	1.92313	-2.30852	-4.95374	1.41215e-07	6.52289e-06	0.00221467	ENSGALG00010010919	ENSGALG00010010919
MAT1A	6	5108453..5125507	71.464	0.582631	1.49758	8.26746e-05	0.00192668	1	ENSGALG00010010984	ENSGALG00010010984
RET	6	complement(5477846..5566021)	15.9394	0.519781	1.43374	0.000314653	0.00592229	1	ENSGALG00010011131	ENSGALG00010011131
KROX20	6	8743863..8746683	8.83872	-1.9278	-3.80474	2.46736e-12	2.22288e-10	3.86957e-08	ENSGALG00010009467	ENSGALG00010009467
gene:ENSGALG00010022587	6	complement(10113278..10120921)	3.64812	-1.34215	-2.53529	0.000203978	0.00415303	1	ENSGALG00010022587	ENSGALG00010022587
UNC5B	6	12474900..12505789	60.7011	-0.636375	-1.55442	2.73737e-11	2.18619e-09	4.29301e-07	ENSGALG00010020365	ENSGALG00010020365
gene:ENSGALG00010020066	6	complement(12646651..12653353)	85.601	-3.39779	-10.5399	1.10272e-74	2.32752e-71	1.72939e-70	ENSGALG00010020066	ENSGALG00010020066
CHST3	6	12684421..12690240	42.4076	0.545846	1.45988	3.46967e-07	1.47736e-05	0.00544148	ENSGALG00010020744	ENSGALG00010020744
PPIF	6	complement(13026130..13034102)	33.9147	-0.527253	-1.44118	0.000524407	0.00907273	1	ENSGALG00010020782	ENSGALG00010020782
DUSP29	6	15734535..15755494	2.9124	1.34979	2.54875	0.00236434	0.030643	1	ENSGALG00010022323	ENSGALG00010022323
PDLIM1	6	17212547..17251194	72.3363	-0.645645	-1.56444	2.13535e-06	7.54779e-05	0.0334887	ENSGALG00010021740	ENSGALG00010021740
UGT8L	6	17545482..17554694	21.1278	-3.00174	-8.00965	1.16708e-30	4.01012e-28	1.83032e-26	ENSGALG00010020269	ENSGALG00010020269
gene:ENSGALG00010020809	6	complement(17571473..17589429)	21.4153	0.949116	1.93069	9.91982e-05	0.00225143	1	ENSGALG00010020809	ENSGALG00010020809
SCD	6	complement(18253957..18272704)	74.1142	-0.971622	-1.96104	8.3257e-19	1.18281e-16	1.30572e-14	ENSGALG00010021083	ENSGALG00010021083
ANKRD22	6	complement(19940235..19974426)	8.12782	-1.8555	-3.61878	3.13205e-09	1.91223e-07	4.912e-05	ENSGALG00010021999	ENSGALG00010021999
VENTX_1	6	complement(22301610..22303785)	1.15888	-3.71144	-13.0995	4.53381e-05	0.00113537	0.711038	ENSGALG00010021787	ENSGALG00010021787
CPN1	6	22829710..22836441	92.1824	-0.622015	-1.53902	1.82832e-09	1.15938e-07	2.86736e-05	ENSGALG00010022154	ENSGALG00010022154
HPS1	6	23036454..23041204	26.5099	-0.548021	-1.46208	0.0029124	0.0357101	1	ENSGALG00010018374	ENSGALG00010018374
SLIT1	6	23177817..23209081	11.9129	-0.550513	-1.46461	0.000538629	0.00927534	1	ENSGALG00010020778	ENSGALG00010020778
NPM3	6	23493201..23496501	73.4242	-0.813365	-1.7573	2.33218e-09	1.45392e-07	3.65755e-05	ENSGALG00010021034	ENSGALG00010021034
LBX1	6	23802283..23805141	6.14268	0.846514	1.79815	0.0024621	0.0314251	1	ENSGALG00010019045	ENSGALG00010019045
CALHM2	6	complement(24419456..24431176)	11.7687	-0.745259	-1.67627	4.80768e-10	3.25842e-08	7.53988e-06	ENSGALG00010021124	ENSGALG00010021124
DUSP5	6	26767274..26776586	23.0511	-0.707023	-1.63243	0.00166454	0.0231577	1	ENSGALG00010017804	ENSGALG00010017804
PLEKHS1	6	28318229..28333744	3.50808	-1.33139	-2.51645	7.92831e-05	0.00185349	1	ENSGALG00010019038	ENSGALG00010019038
VWA2	6	28520999..28540442	9.72693	-0.66046	-1.58059	0.00059322	0.00999411	1	ENSGALG00010022425	ENSGALG00010022425
PLEKHA1	6	32028629..32056060	71.5372	-0.615198	-1.53177	5.24509e-05	0.00129376	0.822587	ENSGALG00010001702	ENSGALG00010001702
MYL1	7	complement(2847181..2865374)	197.111	0.687508	1.6105	4.34796e-06	0.000142309	0.068189	ENSGALG00010011505	ENSGALG00010011505
ABCA12	7	complement(4317479..4409806)	19.0999	-2.62483	-6.16811	9.59431e-31	3.45746e-28	1.50468e-26	ENSGALG00010011949	ENSGALG00010011949
gene:ENSGALG00010012015	7	4616298..4620570	150.557	-0.575428	-1.49012	1.35912e-05	0.000394499	0.213151	ENSGALG00010012015	ENSGALG00010012015
MLPH	7	complement(4848102..4879571)	11.633	-1.57642	-2.98228	1.13839e-08	6.49408e-07	0.000178533	ENSGALG00010012325	ENSGALG00010012325
IDH1	7	complement(13412199..13425837)	288.819	-0.489047	-1.40352	1.16321e-08	6.61018e-07	0.000182427	ENSGALG00010022213	ENSGALG00010022213
ITPRID2	7	complement(13770798..13812191)	38.8474	-0.75403	-1.6865	2.37167e-10	1.66864e-08	3.7195e-06	ENSGALG00010022406	ENSGALG00010022406
TTN	7	14757926..15007037	5.14194	0.504685	1.41881	0.00113133	0.0169356	1	ENSGALG00010022969	ENSGALG00010022969
CHRNA1	7	16423649..16434136	73.8877	1.11672	2.16854	3.59711e-11	2.81203e-09	5.64135e-07	ENSGALG00010022515	ENSGALG00010022515
WIPF1	7	16438453..16485129	28.524	0.569817	1.48434	8.5074e-05	0.00197017	1	ENSGALG00010022538	ENSGALG00010022538
gene:ENSGALG00010023947	7	complement(18305844..18338259)	58.4047	0.490537	1.40497	0.000115779	0.00254939	1	ENSGALG00010023947	ENSGALG00010023947
GALNT3	7	19312981..19336388	18.5564	-0.632415	-1.55016	0.000418315	0.00755576	1	ENSGALG00010025558	ENSGALG00010025558
CSRNP3	7	complement(19349414..19437843)	6.53958	-0.84893	-1.80116	0.00226328	0.0297468	1	ENSGALG00010025579	ENSGALG00010025579
OBSL1	7	21681358..21694759	7.31164	0.902325	1.86908	0.000127269	0.00275719	1	ENSGALG00010021177	ENSGALG00010021177
gene:ENSGALG00010018284	7	complement(21761200..21792188)	12.7254	0.659486	1.57952	3.40347e-09	2.0525e-07	5.33766e-05	ENSGALG00010018284	ENSGALG00010018284
DES	7	complement(21793904..21800270)	167.855	0.691685	1.61517	1.45469e-10	1.05358e-08	2.28139e-06	ENSGALG00010018306	ENSGALG00010018306
gene:ENSGALG00010021391	7	21825641..21827623	26.3425	-2.50947	-5.69411	1.68088e-17	2.15956e-15	2.63612e-13	ENSGALG00010021391	ENSGALG00010021391
WNT10A	7	complement(22009636..22021134)	19.1774	-0.896209	-1.86117	0.000463354	0.0082087	1	ENSGALG00010021151	ENSGALG00010021151
WNT6	7	complement(22026370..22035655)	53.0891	-0.865493	-1.82196	3.34518e-09	2.02561e-07	5.24624e-05	ENSGALG00010021142	ENSGALG00010021142
CYP27A1	7	22040595..22044887	15.4656	-0.869383	-1.82688	0.000764497	0.0123178	1	ENSGALG00010021541	ENSGALG00010021541
EPB41L5	7	25044213..25088125	11.7778	-0.748105	-1.67958	4.80468e-06	0.00015466	0.0753518	ENSGALG00010018858	ENSGALG00010018858
TFCP2L1	7	complement(25651326..25685498)	5.24362	-0.754516	-1.68707	0.00452255	0.0499407	1	ENSGALG00010021716	ENSGALG00010021716
EAF2	7	25936904..25950320	18.1695	-0.875504	-1.83465	9.14796e-08	4.33209e-06	0.00143468	ENSGALG00010018514	ENSGALG00010018514
ESYT3	7	complement(27903981..27940235)	4.23302	-2.2803	-4.85778	1.40757e-11	1.16836e-09	2.20749e-07	ENSGALG00010020664	ENSGALG00010020664
DBI	7	complement(27997218..28013934)	74.104	-0.579039	-1.49385	7.63052e-06	0.000236354	0.119669	ENSGALG00010020747	ENSGALG00010020747
LYPD1	7	complement(29382301..29400878)	25.3624	0.521887	1.43583	1.24759e-05	0.000365738	0.19566	ENSGALG00010019423	ENSGALG00010019423
LYPD6B	7	34475917..34484175	17.6336	-0.874325	-1.83315	1.77192e-05	0.000502497	0.27789	ENSGALG00010009583	ENSGALG00010009583
LYPD6	7	34501073..34526946	13.512	-1.18706	-2.27688	4.08921e-05	0.00103811	0.641311	ENSGALG00010009591	ENSGALG00010009591
gene:ENSGALG00010010115	7	complement(34784575..34904764)	14.8154	0.611514	1.52786	3.62915e-08	1.87485e-06	0.00056916	ENSGALG00010010115	ENSGALG00010010115
VAV3	8	complement(1002268..1154632)	12.5036	-0.8541	-1.80763	9.46199e-07	3.62179e-05	0.0148392	ENSGALG00010011932	ENSGALG00010011932
UHMK1	8	complement(3827768..3840869)	58.2035	-0.568854	-1.48334	1.95546e-06	6.9619e-05	0.0306675	ENSGALG00010013027	ENSGALG00010013027
PHGDH	8	complement(4252503..4256109)	169.845	-0.945121	-1.92535	2.31134e-08	1.24182e-06	0.000362487	ENSGALG00010013380	ENSGALG00010013380
PDE4DIP	8	4256162..4288245	60.9759	0.564047	1.47841	1.03174e-05	0.000311102	0.161808	ENSGALG00010013429	ENSGALG00010013429
gene:ENSGALG00010014898	8	complement(4294966..4298706)	1.86695	-2.50952	-5.69431	1.08843e-05	0.000325538	0.170699	ENSGALG00010014898	ENSGALG00010014898
TNR	8	7008442..7060534	7.85792	-1.2544	-2.38569	1.30299e-05	0.000380835	0.204348	ENSGALG00010010099	ENSGALG00010010099
RC3H1	8	7325123..7376832	3.12924	-0.906767	-1.87484	0.00239914	0.0309043	1	ENSGALG00010011389	ENSGALG00010011389
gene:ENSGALG00010024001	8	complement(11723286..11801831)	6.08285	-1.40527	-2.64867	4.16856e-06	0.000136868	0.0653755	ENSGALG00010024001	ENSGALG00010024001
F3	8	13268039..13274418	54.3775	-0.488243	-1.40274	5.41567e-05	0.00132697	0.849339	ENSGALG00010021018	ENSGALG00010021018
CLCA2	8	complement(15684106..15716170)	2.45595	-2.65233	-6.28682	7.37637e-14	7.46478e-12	1.15684e-09	ENSGALG00010023101	ENSGALG00010023101
gene:ENSGALG00010020715	8	16324359..16349330	25.6172	-2.88895	-7.40733	1.27337e-22	2.32272e-20	1.99703e-18	ENSGALG00010020715	ENSGALG00010020715
TMEM125	8	19333028..19348240	1.9401	-1.09772	-2.14016	0.00055969	0.00957109	1	ENSGALG00010022581	ENSGALG00010022581
C1orf210	8	complement(19342157..19345888)	0.989884	-1.41241	-2.66182	0.00374246	0.0435736	1	ENSGALG00010022645	ENSGALG00010022645
ELOVL1	8	complement(19373789..19383855)	124.027	-0.684632	-1.60729	2.55092e-12	2.28423e-10	4.00061e-08	ENSGALG00010022717	ENSGALG00010022717
gene:ENSGALG00010025565	8	20104320..20107668	25.352	-1.30105	-2.46408	5.48823e-07	2.22161e-05	0.00860719	ENSGALG00010025565	ENSGALG00010025565
PLK3	8	20463427..20477178	21.5751	-0.891312	-1.85486	3.25764e-06	0.000110141	0.0510896	ENSGALG00010025734	ENSGALG00010025734
PTCH2	8	complement(20486669..20501961)	97.908	-0.55526	-1.46943	3.27032e-10	2.24739e-08	5.12884e-06	ENSGALG00010025862	ENSGALG00010025862
TSPAN1	8	21176804..21180656	4.45347	-3.26173	-9.59129	1.46097e-09	9.38512e-08	2.29123e-05	ENSGALG00010023330	ENSGALG00010023330
PDZK1IP1	8	complement(21583726..21596324)	3.56103	-2.13124	-4.38092	2.80145e-06	9.6709e-05	0.0439352	ENSGALG00010022948	ENSGALG00010022948
TTC39A	8	complement(23700875..23743392)	14.4585	-0.690051	-1.61334	3.65827e-05	0.000946603	0.573727	ENSGALG00010024588	ENSGALG00010024588
FAM159A	8	24151317..24165756	3.60009	-1.33102	-2.5158	0.00200011	0.0268407	1	ENSGALG00010024984	ENSGALG00010024984
NGEF	9	complement(688607..734508)	22.526	-0.959088	-1.94408	3.98053e-18	5.44559e-16	6.24267e-14	ENSGALG00010022873	ENSGALG00010022873
NEU2	9	711351..746209	17.8609	-1.90647	-3.74891	1.00704e-22	1.93234e-20	1.57934e-18	ENSGALG00010022942	ENSGALG00010022942
KY	9	complement(3345903..3367567)	2.24148	1.02688	2.03762	0.00327919	0.0391674	1	ENSGALG00010024546	ENSGALG00010024546
KLHL30	9	4485525..4489181	8.23177	1.02025	2.02827	0.000122057	0.0026638	1	ENSGALG00010024935	ENSGALG00010024935
FARP2	9	4667267..4726818	37.7965	-0.626394	-1.5437	9.25164e-07	3.58716e-05	0.0145093	ENSGALG00010023388	ENSGALG00010023388
TSPEAR	9	4846976..4854027	27.2872	-1.92444	-3.79588	1.28771e-15	1.44135e-13	2.01951e-11	ENSGALG00010025563	ENSGALG00010025563
PIK3CB	9	complement(5273046..5337052)	11.6134	-0.656071	-1.57579	0.000783313	0.0125935	1	ENSGALG00010025125	ENSGALG00010025125
PCOLCE2	9	complement(10224992..10245942)	29.1005	0.561419	1.47572	0.000144996	0.0031048	1	ENSGALG00010015809	ENSGALG00010015809
FAM43A	9	complement(12497507..12500207)	61.8972	-0.496406	-1.4107	1.90756e-05	0.00053379	0.299162	ENSGALG00010018604	ENSGALG00010018604
ATP13A4	9	12762017..12795396	0.826588	-2.78205	-6.87829	8.06235e-06	0.000246628	0.126442	ENSGALG00010013759	ENSGALG00010013759
IL1RAP	9	complement(13547794..13613247)	18.6621	-0.707214	-1.63265	9.39366e-08	4.42011e-06	0.00147321	ENSGALG00010014572	ENSGALG00010014572
CLDN1	9	13636169..13649849	463.152	-1.28318	-2.43375	5.95654e-29	1.91322e-26	9.34165e-25	ENSGALG00010013646	ENSGALG00010013646
TP63	9	complement(13741157..13853956)	50.6537	-0.828712	-1.7761	9.67192e-15	1.03553e-12	1.51685e-10	ENSGALG00010014867	ENSGALG00010014867
TNK2	9	14647344..14667063	33.3368	-0.72475	-1.65261	3.02129e-12	2.65712e-10	4.73829e-08	ENSGALG00010015146	ENSGALG00010015146
gene:ENSGALG00010015159	9	14673851..14683922	0.857061	-1.91104	-3.7608	0.000582469	0.00989541	1	ENSGALG00010015159	ENSGALG00010015159
gene:ENSGALG00010015199	9	14702043..14706379	19.1621	-0.594536	-1.50999	0.00042948	0.00770529	1	ENSGALG00010015199	ENSGALG00010015199
HTR2B	9	complement(14855115..14865813)	13.5106	0.604912	1.52089	0.00263424	0.0329559	1	ENSGALG00010015410	ENSGALG00010015410
CHRNG	9	15302745..15307091	20.0056	1.10381	2.14922	1.19216e-05	0.000353697	0.186966	ENSGALG00010017878	ENSGALG00010017878
CYP2AB4	9	complement(15357979..15369795)	18.7987	-0.98536	-1.97981	3.40771e-06	0.000114429	0.0534431	ENSGALG00010019033	ENSGALG00010019033
GPR160	9	complement(19557000..19573164)	6.62248	-0.972368	-1.96206	4.4197e-13	4.1593e-11	6.93142e-09	ENSGALG00010016761	ENSGALG00010016761
SPTSSB	9	21655115..21669908	4.47682	-0.905629	-1.87336	0.00270961	0.033764	1	ENSGALG00010001138	ENSGALG00010001138
gene:ENSGALG00010001150	9	complement(21697156..21706974)	1.36805	-3.13695	-8.79665	6.04772e-10	4.04322e-08	9.48464e-06	ENSGALG00010001150	ENSGALG00010001150
GPR87	9	23244833..23254493	12.4804	-2.34574	-5.08319	5.61352e-14	5.76457e-12	8.80368e-10	ENSGALG00010001120	ENSGALG00010001120
gene:ENSGALG00010021954	10	711479..712523	12.0838	-2.58918	-6.01756	1.14043e-10	8.383e-09	1.78853e-06	ENSGALG00010021954	ENSGALG00010021954
gene:ENSGALG00010021993	10	725048..726288	6.49626	-2.92547	-7.59724	1.9601e-08	1.0766e-06	0.000307403	ENSGALG00010021993	ENSGALG00010021993
gene:ENSGALG00010022031	10	738753..739988	79.8342	-2.69164	-6.46045	1.68406e-24	3.71372e-22	2.6411e-20	ENSGALG00010022031	ENSGALG00010022031
gene:ENSGALG00010022045	10	743242..753772	13.0021	-1.58974	-3.00995	0.000110546	0.00245083	1	ENSGALG00010022045	ENSGALG00010022045
gene:ENSGALG00010022075	10	760120..761519	2.6609	-2.6467	-6.26233	0.000736353	0.011957	1	ENSGALG00010022075	ENSGALG00010022075
gene:ENSGALG00010025321	10	771680..772843	10.7918	-2.78412	-6.88816	1.99055e-12	1.82673e-10	3.12177e-08	ENSGALG00010025321	ENSGALG00010025321
gene:ENSGALG00010022131	10	786020..787406	33.9075	-3.12062	-8.69762	8.43914e-26	2.07814e-23	1.32351e-21	ENSGALG00010022131	ENSGALG00010022131
ALPK3	10	complement(916404..935078)	23.2047	0.565273	1.47967	2.28285e-05	0.000618884	0.35802	ENSGALG00010022253	ENSGALG00010022253
FBXL22	10	complement(4050404..4057347)	26.2219	0.501662	1.41584	5.07781e-06	0.000162743	0.0796353	ENSGALG00010024463	ENSGALG00010024463
RAB27A	10	8004926..8037566	52.0508	-0.755136	-1.68779	1.84002e-11	1.502e-09	2.8857e-07	ENSGALG00010021713	ENSGALG00010021713
HOMER2	10	complement(11131130..11207626)	9.50759	-0.869129	-1.82656	3.85428e-06	0.000127971	0.0604467	ENSGALG00010016591	ENSGALG00010016591
PEX11A	10	12828091..12833661	14.2702	-1.31857	-2.4942	5.13206e-08	2.57912e-06	0.000804861	ENSGALG00010019867	ENSGALG00010019867
CERS3	10	complement(17302952..17346789)	53.0203	-1.79234	-3.46376	1.06361e-26	2.91015e-24	1.66806e-22	ENSGALG00010018916	ENSGALG00010018916
PCSK6	10	complement(17646810..17669696)	49.4502	-0.574775	-1.48945	4.07769e-06	0.000134182	0.0639505	ENSGALG00010019081	ENSGALG00010019081
MTFMT	10	17811539..17817267	34.4776	0.826004	1.77277	2.94174e-06	0.00010085	0.0461353	ENSGALG00010017693	ENSGALG00010017693
SEMA4B	10	20057833..20070695	30.3746	-0.497686	-1.41195	0.000100059	0.00226398	1	ENSGALG00010020293	ENSGALG00010020293
ADGRG1	11	complement(518090..527198)	97.138	-0.583935	-1.49893	0.000420021	0.00757729	1	ENSGALG00010024475	ENSGALG00010024475
CALB2	11	complement(1508701..1513328)	78.3217	-1.44144	-2.71591	4.35283e-21	6.99055e-19	6.82654e-17	ENSGALG00010022382	ENSGALG00010022382
FA2H	11	complement(1912693..1920435)	24.2167	-2.268	-4.81655	3.58878e-16	4.17514e-14	5.62828e-12	ENSGALG00010023279	ENSGALG00010023279
MT4	11	complement(2139909..2141585)	403.362	-1.91665	-3.77544	3.62042e-30	1.21572e-27	5.67791e-26	ENSGALG00010023744	ENSGALG00010023744
MT3	11	complement(2143036..2144384)	43.4921	-3.00058	-8.0032	1.63677e-20	2.5456e-18	2.56694e-16	ENSGALG00010023794	ENSGALG00010023794
HSDL1	11	2504058..2520367	103.76	-1.14675	-2.21414	2.04386e-29	6.71067e-27	3.20538e-25	ENSGALG00010024710	ENSGALG00010024710
ESRP2	11	2898885..2942792	131.634	-1.38873	-2.61848	1.56928e-36	7.7287e-34	2.4611e-32	ENSGALG00010021228	ENSGALG00010021228
LPCAT2	11	complement(3299742..3328019)	27.4018	-0.711478	-1.63748	2.03038e-08	1.11017e-06	0.000318424	ENSGALG00010025257	ENSGALG00010025257
IRX3	11	4191279..4193065	24.1188	0.517234	1.43121	0.0042588	0.0476498	1	ENSGALG00010025432	ENSGALG00010025432
ADCY7	11	complement(6172148..6228477)	2.67116	-1.00265	-2.00368	0.0029767	0.0363176	1	ENSGALG00010024074	ENSGALG00010024074
ATMIN	11	15022473..15036247	12.3276	-0.49583	-1.41013	0.000221008	0.00444607	1	ENSGALG00010007862	ENSGALG00010007862
SLC7A5	11	complement(17602829..17636035)	38.3925	-0.720079	-1.64727	6.93758e-07	2.7575e-05	0.0108802	ENSGALG00010010461	ENSGALG00010010461
IL17C	11	18061503..18067243	1.66823	-2.33433	-5.04315	5.46984e-05	0.00133582	0.857835	ENSGALG00010009627	ENSGALG00010009627
CDH15	11	18252019..18256503	40.8795	0.757773	1.69088	1.81126e-09	1.1535e-07	2.84059e-05	ENSGALG00010007957	ENSGALG00010007957
DPEP1	11	18394291..18400638	3.95251	-1.3578	-2.56294	0.000612889	0.0102437	1	ENSGALG00010008034	ENSGALG00010008034
CDH3	11	18511388..18517287	124.401	-0.812374	-1.7561	1.06955e-17	1.39847e-15	1.67738e-13	ENSGALG00010008126	ENSGALG00010008126
CDH1	11	18517624..18526386	132.512	-0.993643	-1.99121	6.54503e-29	2.05751e-26	1.02646e-24	ENSGALG00010010422	ENSGALG00010010422
TNNC1	12	complement(636658..648619)	139.82	0.725951	1.65399	7.29209e-11	5.49697e-09	1.14362e-06	ENSGALG00010028025	ENSGALG00010028025
SEMA3G	12	complement(3303119..3310709)	54.5955	-0.906328	-1.87427	2.04656e-12	1.86616e-10	3.20963e-08	ENSGALG00010027513	ENSGALG00010027513
PPARG	12	5019499..5074059	14.3156	-0.959776	-1.94501	2.15887e-08	1.17066e-06	0.000338575	ENSGALG00010027917	ENSGALG00010027917
gene:ENSGALG00010027766	12	7114189..7128199	11.5842	-1.4548	-2.74118	1.87753e-07	8.38082e-06	0.00294453	ENSGALG00010027766	ENSGALG00010027766
MGLL	12	9756984..9849233	18.2284	-0.923244	-1.89638	3.10057e-06	0.000105312	0.0486262	ENSGALG00010026973	ENSGALG00010026973
PLXNB3	12	11467820..11526085	18.1986	-0.67357	-1.59502	1.06645e-09	7.00304e-08	1.67252e-05	ENSGALG00010021420	ENSGALG00010021420
gene:ENSGALG00010022258	12	11778959..11780590	3.40196	-2.27251	-4.83164	2.71443e-06	9.39245e-05	0.0425705	ENSGALG00010022258	ENSGALG00010022258
PXK	12	11976034..12008252	27.3283	-0.657061	-1.57687	6.05619e-08	2.97277e-06	0.000949793	ENSGALG00010020880	ENSGALG00010020880
SYP	12	13589413..13674926	11.0336	-1.03706	-2.05204	1.83124e-07	8.22386e-06	0.00287193	ENSGALG00010021113	ENSGALG00010021113
LMOD3	12	complement(15517254..15528026)	10.9994	0.595709	1.51121	0.00209122	0.027861	1	ENSGALG00010020088	ENSGALG00010020088
CNTN4	12	18011810..18269853	19.826	0.5669	1.48134	2.94893e-06	0.000100858	0.0462481	ENSGALG00010020436	ENSGALG00010020436
BHLHE40	12	18769216..18773614	24.0499	-1.19321	-2.28661	1.03459e-08	5.94791e-07	0.000162255	ENSGALG00010021719	ENSGALG00010021719
CAV3	12	19457798..19461511	17.6679	0.909353	1.8782	0.00109499	0.0164939	1	ENSGALG00010019451	ENSGALG00010019451
gene:ENSGALG00010011045	13	1148171..1151544	4.26424	1.4566	2.7446	9.33057e-05	0.002144	1	ENSGALG00010011045	ENSGALG00010011045
DOCK2	13	complement(3600975..3768663)	3.82115	-1.19164	-2.28412	6.51371e-06	0.000203899	0.102155	ENSGALG00010010779	ENSGALG00010010779
ATP10B	13	7159390..7373482	1.48141	-1.53604	-2.89996	1.77971e-05	0.000503739	0.279111	ENSGALG00010010035	ENSGALG00010010035
gene:ENSGALG00010009424	13	7788987..7791452	3.04715	-4.56407	-23.655	7.90185e-07	3.08862e-05	0.0123925	ENSGALG00010009424	ENSGALG00010009424
gene:ENSGALG00010008195	13	complement(7983986..7989623)	1.58712	-1.63908	-3.11466	0.00171548	0.023666	1	ENSGALG00010008195	ENSGALG00010008195
ARHGEF37	13	complement(8043385..8055575)	7.5107	-1.60103	-3.0336	9.43689e-09	5.51107e-07	0.000147999	ENSGALG00010008217	ENSGALG00010008217
PCYOX1L	13	complement(8129213..8131980)	73.7708	-0.565853	-1.48026	8.71131e-06	0.000264291	0.13662	ENSGALG00010011764	ENSGALG00010011764
MSX2	13	9409558..9415628	138.459	-2.08856	-4.25325	1.1589e-32	5.0361e-30	1.8175e-28	ENSGALG00010008416	ENSGALG00010008416
GRK6	13	9708609..9751614	26.0173	-0.523162	-1.4371	9.28119e-07	3.58716e-05	0.0145557	ENSGALG00010012031	ENSGALG00010012031
gene:ENSGALG00010009493	13	9804932..9810942	8.49963	-2.13175	-4.3825	1.40812e-09	9.08516e-08	2.20836e-05	ENSGALG00010009493	ENSGALG00010009493
ADAM19	13	10925310..10955716	17.8968	0.594286	1.50973	0.000279133	0.00544969	1	ENSGALG00010015002	ENSGALG00010015002
NIPAL4	13	complement(10955344..10963900)	12.0679	-1.84666	-3.59667	2.59197e-08	1.38254e-06	0.000406499	ENSGALG00010015020	ENSGALG00010015020
gene:ENSGALG00010016599	13	11899573..11909944	5.28875	-0.713299	-1.63955	0.00310151	0.0374806	1	ENSGALG00010016599	ENSGALG00010016599
FAT2	13	12551965..12600236	18.4133	-0.538714	-1.45268	4.98275e-05	0.00123524	0.781445	ENSGALG00010014522	ENSGALG00010014522
GM2A	13	complement(12613744..12617706)	71.224	-1.00674	-2.00937	3.51685e-05	0.000914814	0.551548	ENSGALG00010017346	ENSGALG00010017346
CCDC69	13	12621753..12628574	5.11461	1.01144	2.01592	0.000911925	0.014273	1	ENSGALG00010014769	ENSGALG00010014769
CAMK2A	13	12795785..12818019	14.0938	0.839886	1.78991	4.00908e-05	0.00101952	0.628743	ENSGALG00010013576	ENSGALG00010013576
gene:ENSGALG00010015610	13	complement(14020003..14048058)	101.299	0.763461	1.69756	5.04949e-08	2.54629e-06	0.000791912	ENSGALG00010015610	ENSGALG00010015610
LECT2	13	14814217..14821664	18.8679	0.935106	1.91203	0.000435675	0.00779309	1	ENSGALG00010012854	ENSGALG00010012854
PITX1	13	15208672..15224188	9.43933	0.601319	1.5171	0.00238263	0.0307722	1	ENSGALG00010012790	ENSGALG00010012790
TCF7	13	complement(15521760..15580435)	65.1398	-1.45932	-2.74979	6.32008e-22	1.0858e-19	9.91178e-18	ENSGALG00010015893	ENSGALG00010015893
gene:ENSGALG00010013672	13	complement(16642362..16669268)	15.8091	-0.64098	-1.55939	0.000168741	0.0035414	1	ENSGALG00010013672	ENSGALG00010013672
SH3RF2	13	17380801..17402176	2.58411	-1.48452	-2.79824	0.000794478	0.0127315	1	ENSGALG00010016627	ENSGALG00010016627
EGR1	13	17853197..17856289	153.16	-0.918087	-1.88961	2.40443e-15	2.65115e-13	3.77087e-11	ENSGALG00010016647	ENSGALG00010016647
OCM3	14	complement(1049237..1057464)	93.6906	0.727053	1.65525	7.71473e-08	3.73722e-06	0.0012099	ENSGALG00010021943	ENSGALG00010021943
AMZ1	14	3361404..3374284	1.44551	-2.00891	-4.02479	0.000945806	0.0146943	1	ENSGALG00010020112	ENSGALG00010020112
FAM83G	14	complement(5150673..5164175)	10.9466	-1.30154	-2.46493	2.15617e-10	1.52427e-08	3.38151e-06	ENSGALG00010017793	ENSGALG00010017793
gene:ENSGALG00010018518	14	6000426..6006602	5.34327	-1.89853	-3.72834	4.19239e-08	2.15078e-06	0.000657492	ENSGALG00010018518	ENSGALG00010018518
gene:ENSGALG00010018558	14	complement(6006530..6029708)	10.8063	-1.73064	-3.31876	3.5899e-13	3.42199e-11	5.63005e-09	ENSGALG00010018558	ENSGALG00010018558
SCNN1B	14	complement(6970430..6982743)	7.25903	-0.923816	-1.89713	0.000165896	0.00349661	1	ENSGALG00010017490	ENSGALG00010017490
CLEC16A	14	complement(9009433..9067600)	2.5483	-0.854013	-1.80752	0.000428157	0.00770527	1	ENSGALG00010019316	ENSGALG00010019316
DNASE1L2	14	complement(12316147..12321080)	1.61313	-2.70215	-6.50771	1.74593e-05	0.000496078	0.273814	ENSGALG00010016998	ENSGALG00010016998
SRL	14	complement(12664947..12686699)	46.9203	0.696609	1.62069	7.57306e-05	0.00178741	1	ENSGALG00010016373	ENSGALG00010016373
PPL	14	complement(13267041..13288393)	126.231	-1.17533	-2.25844	7.37852e-26	1.84776e-23	1.15717e-21	ENSGALG00010018583	ENSGALG00010018583
WFIKKN1	14	13570126..13575751	7.54146	0.646974	1.56588	0.000639331	0.0105898	1	ENSGALG00010018838	ENSGALG00010018838
PIWIL1	15	complement(3355170..3373360)	9.8325	-1.39205	-2.62451	3.62453e-07	1.53007e-05	0.00568435	ENSGALG00010023240	ENSGALG00010023240
FZD10	15	complement(3407744..3442339)	57.0108	-1.33115	-2.51603	7.1917e-25	1.66027e-22	1.12787e-20	ENSGALG00010023250	ENSGALG00010023250
HIP1R	15	complement(5264422..5284964)	35.8749	-0.670766	-1.59192	1.48414e-11	1.22504e-09	2.32758e-07	ENSGALG00010025005	ENSGALG00010025005
GLTP	15	complement(6861603..6863786)	50.4014	-1.08416	-2.12014	6.37661e-06	0.000200884	0.100004	ENSGALG00010021041	ENSGALG00010021041
ASPHD1	15	7145559..7152013	13.882	0.667236	1.58803	0.00158029	0.0220897	1	ENSGALG00010023510	ENSGALG00010023510
GGT2	15	complement(8382785..8425413)	3.57966	-1.80888	-3.50371	1.50168e-07	6.86913e-06	0.00235508	ENSGALG00010026362	ENSGALG00010026362
LIMK2	15	complement(9058257..9089091)	61.0507	-0.925492	-1.89933	2.41867e-09	1.5015e-07	3.7932e-05	ENSGALG00010026980	ENSGALG00010026980
MAJIN	15	complement(9914771..9921731)	2.09437	-3.94507	-15.4022	2.42016e-07	1.05792e-05	0.00379553	ENSGALG00010021037	ENSGALG00010021037
APLNR2	15	9924455..9925636	0.815463	-3.40475	-10.5909	0.0020691	0.027666	1	ENSGALG00010026683	ENSGALG00010026683
DUSP21	15	10774654..10780485	1.83247	1.15381	2.225	0.00167177	0.0232147	1	ENSGALG00010000294	ENSGALG00010000294
EMID1	15	complement(11176095..11186092)	71.3614	-0.512244	-1.42627	5.4323e-07	2.21108e-05	0.00851948	ENSGALG00010000366	ENSGALG00010000366
gene:ENSGALG00010001756	16	120126..124725	42.384	0.782898	1.72058	0.00163655	0.0228328	1	ENSGALG00010001756	ENSGALG00010001756
gene:ENSGALG00010001779	16	complement(287828..290152)	12.6612	3.46662	11.055	3.05998e-08	1.60894e-06	0.000479897	ENSGALG00010001779	ENSGALG00010001779
gene:ENSGALG00010001795	16	complement(336410..340114)	10.2235	1.54618	2.92042	0.00178841	0.0244439	1	ENSGALG00010001795	ENSGALG00010001795
gene:ENSGALG00010003401	16	760888..763084	1.32917	-2.68777	-6.44318	0.00175912	0.0241398	1	ENSGALG00010003401	ENSGALG00010003401
gene:ENSGALG00010001996	16	941881..945224	1.08006	-2.09641	-4.27644	0.00301334	0.0366739	1	ENSGALG00010001996	ENSGALG00010001996
gene:ENSGALG00010003256	16	1133157..1134396	17.7691	-1.49466	-2.81798	0.00247587	0.0315353	1	ENSGALG00010003256	ENSGALG00010003256
gene:ENSGALG00010002366	16	complement(1622270..1634221)	78.7118	-1.64209	-3.12117	0.00231158	0.0301711	1	ENSGALG00010002366	ENSGALG00010002366
gene:ENSGALG00010002289	16	complement(1624211..1625741)	100.348	-1.41149	-2.66012	0.00150319	0.0212533	1	ENSGALG00010002289	ENSGALG00010002289
gene:ENSGALG00010002378	16	complement(1631899..1635728)	10.0833	-1.77691	-3.42691	0.000681742	0.0112044	1	ENSGALG00010002378	ENSGALG00010002378
gene:ENSGALG00010002397	16	complement(1658899..1660715)	4.8287	1.39272	2.62574	9.48722e-05	0.00217661	1	ENSGALG00010002397	ENSGALG00010002397
TRIM7.1	16	complement(2102197..2112440)	12.0388	0.586832	1.50195	0.00304207	0.0369931	1	ENSGALG00010002722	ENSGALG00010002722
TRIM39.1	16	complement(2130569..2134950)	0.797385	-2.68072	-6.41174	0.0044076	0.0488906	1	ENSGALG00010002798	ENSGALG00010002798
gene:ENSGALG00010002866	16	2153164..2163491	39.5988	0.571614	1.48619	0.000429723	0.00770529	1	ENSGALG00010002866	ENSGALG00010002866
SAPCD2	17	1053199..1066388	56.8194	-0.61942	-1.53626	2.75477e-08	1.45885e-06	0.000432031	ENSGALG00010027803	ENSGALG00010027803
CLIC3	17	complement(1091150..1093961)	23.3729	-0.638281	-1.55647	0.00244154	0.0312868	1	ENSGALG00010027993	ENSGALG00010027993
BSPRY	17	complement(2126572..2134405)	3.60895	-1.06801	-2.09653	0.00198647	0.0266819	1	ENSGALG00010027939	ENSGALG00010027939
gene:ENSGALG00010027559	17	complement(2555911..2569897)	6.60272	-1.04017	-2.05647	6.53524e-05	0.00157005	1	ENSGALG00010027559	ENSGALG00010027559
GSL	17	2593825..2615716	9.25196	-1.39927	-2.63768	1.42062e-05	0.000409154	0.222795	ENSGALG00010027578	ENSGALG00010027578
ARRDC1	17	2630806..2657588	27.1724	-0.564004	-1.47837	9.3746e-06	0.000283251	0.147022	ENSGALG00010028743	ENSGALG00010028743
NIBAN2	17	complement(3085900..3105134)	81.4033	-0.53077	-1.4447	8.56929e-08	4.09745e-06	0.00134392	ENSGALG00010028892	ENSGALG00010028892
TMEM268	17	3189063..3198582	12.128	-0.806199	-1.7486	0.00124218	0.0182348	1	ENSGALG00010028897	ENSGALG00010028897
SLC27A4	17	complement(5647522..5656949)	65.963	-0.564176	-1.47854	0.000212419	0.00429343	1	ENSGALG00010027394	ENSGALG00010027394
ASS1	17	6485724..6508229	15.796	-0.699212	-1.62362	0.000684971	0.0112449	1	ENSGALG00010027383	ENSGALG00010027383
LAMC3	17	6661035..6684544	16.8046	-1.13701	-2.19925	9.81583e-16	1.11097e-13	1.53942e-11	ENSGALG00010027632	ENSGALG00010027632
CACFD1	17	7533627..7543149	15.8775	-0.63652	-1.55457	3.64756e-05	0.000945487	0.572047	ENSGALG00010028870	ENSGALG00010028870
KCNT1	17	complement(8817626..8872388)	2.66078	0.718121	1.64504	0.00250673	0.0318187	1	ENSGALG00010027497	ENSGALG00010027497
ARPC5L	17	complement(10188840..10192528)	47.4921	-0.548434	-1.4625	6.91248e-05	0.00164729	1	ENSGALG00010028106	ENSGALG00010028106
LMX1B	17	10665490..10780807	27.9182	-0.634351	-1.55224	3.19066e-05	0.00084484	0.500392	ENSGALG00010028911	ENSGALG00010028911
gene:ENSGALG00010029530	18	946196..1002146	43.2476	0.939106	1.91734	0.000212289	0.00429343	1	ENSGALG00010029530	ENSGALG00010029530
MYH1B	18	complement(996385..1206174)	66.9286	0.877933	1.83774	5.05705e-10	3.41178e-08	7.93097e-06	ENSGALG00010029537	ENSGALG00010029537
MYH1C	18	complement(1119101..1246601)	72.0389	0.856492	1.81063	2.84414e-12	2.53145e-10	4.46046e-08	ENSGALG00010029553	ENSGALG00010029553
MYOCD	18	complement(1425259..1525305)	26.35	0.615887	1.5325	1.05154e-09	6.93593e-08	1.64913e-05	ENSGALG00010029743	ENSGALG00010029743
ZNF750	18	3932044..3940385	70.8595	-1.55936	-2.94724	4.90626e-21	7.79462e-19	7.69449e-17	ENSGALG00010029426	ENSGALG00010029426
gene:ENSGALG00010029737	18	5179088..5199217	115.597	-1.20197	-2.30054	1.93417e-24	4.20256e-22	3.03337e-20	ENSGALG00010029737	ENSGALG00010029737
NOTUM	18	5673812..5680496	37.8813	-0.746237	-1.67741	6.47454e-08	3.15714e-06	0.0010154	ENSGALG00010029178	ENSGALG00010029178
BAIAP2	18	complement(9933187..9966117)	16.3633	-0.738275	-1.66818	2.67081e-08	1.41947e-06	0.000418863	ENSGALG00010029548	ENSGALG00010029548
FADS6	18	complement(11158321..11164702)	9.72802	-4.43137	-21.5762	1.7455e-23	3.53284e-21	2.73746e-19	ENSGALG00010029676	ENSGALG00010029676
gene:ENSGALG00010029472	19	260763..265788	4.79626	-1.24718	-2.37377	0.00292293	0.0358096	1	ENSGALG00010029472	ENSGALG00010029472
MYH7	19	536647..563648	71.347	0.548517	1.46258	5.8326e-08	2.88216e-06	0.000914727	ENSGALG00010029494	ENSGALG00010029494
gene:ENSGALG00010029568	19	complement(943518..949506)	31.7486	-2.34291	-5.07327	3.47985e-16	4.08593e-14	5.45745e-12	ENSGALG00010029568	ENSGALG00010029568
UNC45B	19	complement(4949770..4958473)	32.8629	0.714232	1.64061	3.33202e-08	1.73347e-06	0.000522561	ENSGALG00010029628	ENSGALG00010029628
FOXN1	19	6170568..6199320	6.27268	-3.83759	-14.2964	2.48068e-21	4.02769e-19	3.89044e-17	ENSGALG00010029415	ENSGALG00010029415
UNC119	19	complement(6204140..6216671)	10.7742	-0.73769	-1.6675	0.000367348	0.0067507	1	ENSGALG00010029416	ENSGALG00010029416
gene:ENSGALG00010029215	19	6282878..6283976	1.19792	2.86641	7.29249	0.0041074	0.046539	1	ENSGALG00010029215	ENSGALG00010029215
TRPV3	19	7167647..7186603	14.0064	-1.0403	-2.05665	3.00522e-05	0.000797166	0.471309	ENSGALG00010029747	ENSGALG00010029747
SMTNL2	19	complement(10394010..10430828)	25.808	0.530698	1.44463	0.000110604	0.00245083	1	ENSGALG00010029305	ENSGALG00010029305
gene:ENSGALG00010024707	20	complement(1758675..1764553)	100.425	-0.900681	-1.86695	0.00258541	0.0324549	1	ENSGALG00010024707	ENSGALG00010024707
MYH7B	20	complement(2959953..2987447)	54.9878	0.562795	1.47713	3.55284e-07	1.50843e-05	0.00557192	ENSGALG00010022684	ENSGALG00010022684
DBNDD2	20	complement(5444715..5447712)	75.355	-0.54476	-1.45878	5.34773e-05	0.0013125	0.838685	ENSGALG00010021685	ENSGALG00010021685
gene:ENSGALG00010023387	20	5845458..5870253	26.6271	0.637171	1.55528	3.04223e-07	1.30666e-05	0.00477113	ENSGALG00010023387	ENSGALG00010023387
TGM3	20	6984541..7000542	32.5471	-4.88612	-29.5711	1.08688e-36	5.53745e-34	1.70455e-32	ENSGALG00010024490	ENSGALG00010024490
gene:ENSGALG00010024518	20	7002297..7017920	4.66618	-4.80941	-28.04	1.74057e-18	2.44924e-16	2.72974e-14	ENSGALG00010024518	ENSGALG00010024518
RBBP8NL	20	complement(8303979..8320290)	27.6226	-0.685719	-1.6085	5.62503e-08	2.78892e-06	0.000882173	ENSGALG00010022609	ENSGALG00010022609
COL20A1	20	9164831..9214811	37.5313	0.514109	1.42811	2.14596e-05	0.000588249	0.336552	ENSGALG00010023125	ENSGALG00010023125
EEF1A2	20	complement(9343587..9356747)	50.5605	0.877919	1.83772	3.84816e-11	2.99245e-09	6.03507e-07	ENSGALG00010023180	ENSGALG00010023180
gene:ENSGALG00010024892	20	complement(9959042..9959863)	4.80217	-2.88249	-7.37419	2.55268e-05	0.000689504	0.400337	ENSGALG00010024892	ENSGALG00010024892
TNFRSF6B	20	complement(9992282..9997088)	13.9762	-3.41509	-10.6671	2.12017e-22	3.68536e-20	3.32506e-18	ENSGALG00010024963	ENSGALG00010024963
RSPO4	20	10228972..10235155	3.65851	-1.81975	-3.5302	3.7355e-06	0.000124587	0.0585839	ENSGALG00010013742	ENSGALG00010013742
FAM110A	20	complement(10245567..10249641)	13.2006	-0.718276	-1.64522	0.00011557	0.00254857	1	ENSGALG00010013768	ENSGALG00010013768
WFDC2	20	10823061..10827400	11.3292	-1.47947	-2.78846	8.92144e-05	0.0020535	1	ENSGALG00010015822	ENSGALG00010015822
gene:ENSGALG00010015859	20	complement(10837027..10838224)	6.59418	-2.04348	-4.12239	5.18867e-06	0.000165936	0.0813739	ENSGALG00010015859	ENSGALG00010015859
TNNC2	20	complement(10852305..10854912)	371.246	0.809958	1.75316	7.95458e-08	3.82831e-06	0.00124752	ENSGALG00010015909	ENSGALG00010015909
CTSZ	20	11237939..11242641	370.23	-0.66451	-1.58503	2.33886e-08	1.25205e-06	0.000366804	ENSGALG00010016345	ENSGALG00010016345
TFAP2C	20	complement(12280574..12289757)	126.485	-0.996606	-1.9953	6.94771e-17	8.55437e-15	1.08961e-12	ENSGALG00010015041	ENSGALG00010015041
CEBPB	20	complement(14009178..14052870)	25.5973	-1.46318	-2.75716	1.83733e-13	1.79779e-11	2.88148e-09	ENSGALG00010014573	ENSGALG00010014573
KLHDC7A	21	complement(26703..113242)	4.93998	0.508767	1.42283	1.91557e-05	0.000534012	0.30042	ENSGALG00010018469	ENSGALG00010018469
PADI1	21	complement(164767..176286)	12.6141	-3.58074	-11.965	3.99833e-28	1.20562e-25	6.27058e-24	ENSGALG00010018662	ENSGALG00010018662
ACOT7	21	609953..617314	44.0514	-0.537383	-1.45134	0.00122558	0.0180358	1	ENSGALG00010019141	ENSGALG00010019141
gene:ENSGALG00010017814	21	2220221..2228318	34.7854	-1.39738	-2.63423	1.0724e-08	6.14135e-07	0.000168184	ENSGALG00010017814	ENSGALG00010017814
PLEKHN1	21	complement(2846542..2859355)	23.3913	-1.49126	-2.81134	3.48444e-16	4.08593e-14	5.46465e-12	ENSGALG00010021877	ENSGALG00010021877
GPR157	21	complement(3248491..3262683)	22.1296	-0.904721	-1.87218	5.42712e-11	4.17634e-09	8.51135e-07	ENSGALG00010017421	ENSGALG00010017421
gene:ENSGALG00010021552	21	complement(3820114..3828812)	13.6238	-0.861544	-1.81698	9.93524e-05	0.00225143	1	ENSGALG00010021552	ENSGALG00010021552
PAX7	21	4434180..4545156	7.61233	0.657915	1.5778	0.000962678	0.0148614	1	ENSGALG00010020440	ENSGALG00010020440
gene:ENSGALG00010021059	21	complement(5279395..5287045)	1.36952	-2.20757	-4.61896	0.000247319	0.00489176	1	ENSGALG00010021059	ENSGALG00010021059
PROM2	22	complement(500467..507655)	53.4787	-2.37238	-5.17794	2.81165e-42	1.66169e-39	4.40951e-38	ENSGALG00010018273	ENSGALG00010018273
EGR3	22	1413842..1420571	21.8184	-1.51507	-2.85813	3.1837e-09	1.93577e-07	4.99299e-05	ENSGALG00010019322	ENSGALG00010019322
gene:ENSGALG00010019935	22	complement(1458304..1463991)	5.21283	-2.4717	-5.54699	1.1384e-11	9.55672e-10	1.78535e-07	ENSGALG00010019935	ENSGALG00010019935
gene:ENSGALG00010019966	22	1460137..1463973	1.64659	-3.481	-11.1657	2.75079e-10	1.8992e-08	4.31407e-06	ENSGALG00010019966	ENSGALG00010019966
TACR1	22	3224714..3239812	10.0296	0.79733	1.73788	7.02224e-06	0.00021797	0.11013	ENSGALG00010020724	ENSGALG00010020724
TGFA	22	complement(3447000..3460751)	3.90049	-1.15343	-2.22442	0.00232983	0.0303556	1	ENSGALG00010018590	ENSGALG00010018590
CRYBG2	23	565335..575293	26.1612	-0.948131	-1.92937	8.05709e-13	7.5344e-11	1.26359e-08	ENSGALG00010016744	ENSGALG00010016744
CNKSR1	23	complement(607687..614021)	15.9879	-0.680539	-1.60274	0.000188432	0.00387216	1	ENSGALG00010013370	ENSGALG00010013370
CITED4	23	1768801..1773134	7.9184	-0.910916	-1.88024	0.000155814	0.00330769	1	ENSGALG00010013227	ENSGALG00010013227
SFN	23	2166991..2168500	348.192	-2.1508	-4.44074	7.23968e-51	5.94257e-48	1.1354e-46	ENSGALG00010014011	ENSGALG00010014011
KDF1	23	complement(2199338..2206937)	25.1104	-0.531136	-1.44507	6.73623e-05	0.00161048	1	ENSGALG00010013187	ENSGALG00010013187
SYTL1	23	2300303..2308686	15.8785	-2.16539	-4.48588	3.78043e-19	5.642e-17	5.92885e-15	ENSGALG00010016809	ENSGALG00010016809
gene:ENSGALG00010018329	23	2429790..2434847	9.10461	-1.43889	-2.71113	9.82415e-07	3.74103e-05	0.0154072	ENSGALG00010018329	ENSGALG00010018329
E2F2	23	complement(2564966..2571917)	22.5693	-0.739451	-1.66954	0.00132848	0.0192058	1	ENSGALG00010016567	ENSGALG00010016567
gene:ENSGALG00010015440	23	complement(2629160..2632069)	12.0893	-1.72353	-3.30245	1.22695e-10	8.97433e-09	1.92422e-06	ENSGALG00010015440	ENSGALG00010015440
RUNX3	23	2802599..2844524	22.5272	-0.796289	-1.73663	0.00093481	0.0145575	1	ENSGALG00010015825	ENSGALG00010015825
POU3F1	23	3826452..3827576	47.5499	-1.04598	-2.06477	1.38728e-07	6.44562e-06	0.00217567	ENSGALG00010017832	ENSGALG00010017832
TFAP2E	23	complement(4648806..4666164)	15.3799	-1.73909	-3.33824	3.56159e-15	3.8693e-13	5.58564e-11	ENSGALG00010013698	ENSGALG00010013698
GJB3	23	complement(4812812..4816508)	10.0565	-1.58385	-2.9977	1.71193e-08	9.58096e-07	0.000268482	ENSGALG00010016960	ENSGALG00010016960
FNDC5	23	complement(5641215..5653529)	22.6351	0.700086	1.6246	1.1024e-05	0.00032905	0.17289	ENSGALG00010017695	ENSGALG00010017695
gene:ENSGALG00010017821	23	5819241..5826077	19.6327	-0.738475	-1.66841	0.000204408	0.00415422	1	ENSGALG00010017821	ENSGALG00010017821
MYCL	23	complement(5895643..5899566)	56.7732	-0.566975	-1.48141	2.1286e-05	0.000584573	0.333828	ENSGALG00010016453	ENSGALG00010016453
MYOM3	23	complement(5996311..6021760)	35.2215	0.880581	1.84112	5.33916e-07	2.19128e-05	0.00837341	ENSGALG00010015751	ENSGALG00010015751
IL22RA1	23	complement(6024655..6032924)	18.8185	-0.73936	-1.66943	3.98453e-05	0.00101503	0.624894	ENSGALG00010015798	ENSGALG00010015798
GRHL3	23	6071913..6108442	104.351	-1.27851	-2.42588	3.13118e-48	2.10287e-45	4.91062e-44	ENSGALG00010015677	ENSGALG00010015677
ST14	24	1617766..1639298	29.4674	-0.504626	-1.41876	6.67975e-06	0.000208654	0.104758	ENSGALG00010023375	ENSGALG00010023375
TMEM136-1	24	complement(3844141..3847277)	5.23261	-1.20645	-2.30769	0.000170476	0.00356263	1	ENSGALG00010025939	ENSGALG00010025939
CCDC160	24	complement(3849285..3886147)	40.5246	-3.01649	-8.09194	2.38286e-33	1.06687e-30	3.73704e-29	ENSGALG00010025953	ENSGALG00010025953
TRIM29	24	3924833..3947518	140.908	-1.10437	-2.15006	4.62429e-19	6.83238e-17	7.25227e-15	ENSGALG00010025978	ENSGALG00010025978
NECTIN1	24	4086986..4161384	77.6863	-0.839644	-1.78961	5.90573e-11	4.5211e-09	9.26196e-07	ENSGALG00010026003	ENSGALG00010026003
SCN2B	24	complement(5480622..5484823)	9.39749	0.762873	1.69687	0.00126111	0.0184501	1	ENSGALG00010023648	ENSGALG00010023648
MPZL3	24	complement(5492205..5498254)	61.8553	-1.024	-2.03355	1.91067e-19	2.91032e-17	2.9965e-15	ENSGALG00010023680	ENSGALG00010023680
ANKK1	24	complement(5803800..5810251)	1.21663	-2.01979	-4.05526	0.000104271	0.00233778	1	ENSGALG00010024932	ENSGALG00010024932
TMEM79	25	26091..29710	27.7096	-0.526668	-1.4406	0.00251707	0.0318669	1	ENSGALG00010028184	ENSGALG00010028184
NECTIN4	25	complement(113738..135540)	46.1827	-1.18907	-2.28006	1.0267e-22	1.94481e-20	1.61017e-18	ENSGALG00010028490	ENSGALG00010028490
gene:ENSGALG00010028072	25	complement(385167..390846)	30.9195	-0.834026	-1.78265	2.65088e-09	1.63878e-07	4.15738e-05	ENSGALG00010028072	ENSGALG00010028072
RAB25	25	complement(391270..397539)	5.34408	-0.951125	-1.93338	0.000951828	0.0147414	1	ENSGALG00010028075	ENSGALG00010028075
RHBG	25	complement(984662..989219)	15.3059	-0.783058	-1.72077	0.00115946	0.0172692	1	ENSGALG00010028321	ENSGALG00010028321
NES	25	1009686..1017524	367.875	0.718006	1.64491	1.05409e-10	7.78712e-09	1.65314e-06	ENSGALG00010028348	ENSGALG00010028348
NTRK1	25	1076979..1084635	2.85569	-3.1841	-9.08889	9.85217e-09	5.70846e-07	0.000154512	ENSGALG00010028736	ENSGALG00010028736
VANGL2	25	complement(1216622..1228784)	63.21	-0.675967	-1.59767	1.68921e-07	7.63244e-06	0.00264919	ENSGALG00010027699	ENSGALG00010027699
S100A11	25	complement(1276340..1278566)	326.367	-0.593851	-1.50927	3.02306e-09	1.86107e-07	4.74106e-05	ENSGALG00010027705	ENSGALG00010027705
CRNN	25	complement(1294804..1298265)	193.787	-2.93221	-7.63278	3.77655e-39	2.1461e-36	5.92277e-35	ENSGALG00010027728	ENSGALG00010027728
EDQCM	25	1313277..1317505	2.12267	-3.89801	-14.9079	1.48547e-08	8.34519e-07	0.000232966	ENSGALG00010027744	ENSGALG00010027744
EDPE	25	complement(1322187..1349599)	183.831	-3.93805	-15.3275	5.85541e-73	9.61263e-70	9.18304e-69	ENSGALG00010027759	ENSGALG00010027759
gene:ENSGALG00010027767	25	1338079..1346812	2.86745	-2.2706	-4.82522	3.53357e-14	3.70273e-12	5.5417e-10	ENSGALG00010027767	ENSGALG00010027767
gene:ENSGALG00010027772	25	1346504..1349200	5.59804	-2.12565	-4.36398	1.44458e-07	6.62846e-06	0.00226553	ENSGALG00010027772	ENSGALG00010027772
gene:ENSGALG00010028707	25	1393966..1395564	101.173	-5.12621	-34.9254	4.82686e-52	4.45731e-49	7.56997e-48	ENSGALG00010028707	ENSGALG00010028707
gene:ENSGALG00010028508	25	complement(1399070..1400705)	34.0463	-1.89813	-3.7273	2.68834e-10	1.8648e-08	4.21612e-06	ENSGALG00010028508	ENSGALG00010028508
gene:ENSGALG00010028513	25	1399468..1417485	5.98076	-3.1825	-9.07877	3.67794e-15	3.96654e-13	5.76811e-11	ENSGALG00010028513	ENSGALG00010028513
gene:ENSGALG00010028515	25	complement(1404349..1408031)	8.98298	-1.36747	-2.58018	0.000987524	0.0151356	1	ENSGALG00010028515	ENSGALG00010028515
gene:ENSGALG00010028519	25	complement(1411287..1412854)	20.0642	-4.14291	-17.6661	5.26171e-14	5.47477e-12	8.25193e-10	ENSGALG00010028519	ENSGALG00010028519
gene:ENSGALG00010028534	25	complement(1463003..1465266)	2.04574	-5.60623	-48.7129	1.18532e-05	0.000352377	0.185894	ENSGALG00010028534	ENSGALG00010028534
gene:ENSGALG00010028868	25	complement(1468048..1471452)	68.3084	-11.5292	-2955.5	1.90777e-21	3.13192e-19	2.99195e-17	ENSGALG00010028868	ENSGALG00010028868
gene:ENSGALG00010028537	25	complement(1474587..1477764)	9.01252	-10.3646	-1318.38	7.83936e-07	3.07232e-05	0.0122945	ENSGALG00010028537	ENSGALG00010028537
gene:ENSGALG00010028539	25	complement(1479877..1496371)	26.4017	-10.1343	-1123.86	9.41746e-07	3.62179e-05	0.0147694	ENSGALG00010028539	ENSGALG00010028539
gene:ENSGALG00010028542	25	complement(1484588..1487236)	1.98987	-8.08966	-272.415	0.000145769	0.00311683	1	ENSGALG00010028542	ENSGALG00010028542
gene:ENSGALG00010028545	25	complement(1489524..1540096)	1.03523	-5.15636	-35.6631	0.000159847	0.00338843	1	ENSGALG00010028545	ENSGALG00010028545
gene:ENSGALG00010028554	25	complement(1538560..1566307)	7.89655	-1.98221	-3.95097	7.73676e-07	3.04828e-05	0.0121336	ENSGALG00010028554	ENSGALG00010028554
gene:ENSGALG00010028552	25	complement(1544756..1546544)	34.3459	-2.13461	-4.39118	1.44342e-13	1.43132e-11	2.26372e-09	ENSGALG00010028552	ENSGALG00010028552
gene:ENSGALG00010028567	25	1564128..1567696	62.5463	-3.75971	-13.5452	8.90281e-79	2.19232e-75	1.39623e-74	ENSGALG00010028567	ENSGALG00010028567
gene:ENSGALG00010028880	25	complement(1568559..1569421)	14.3878	-2.62388	-6.16406	1.78617e-08	9.92131e-07	0.000280125	ENSGALG00010028880	ENSGALG00010028880
gene:ENSGALG00010028886	25	1570972..1584833	12.5477	-2.43785	-5.41833	3.56905e-07	1.51097e-05	0.00559735	ENSGALG00010028886	ENSGALG00010028886
gene:ENSGALG00010028882	25	complement(1573315..1578450)	7.19786	-2.70461	-6.51882	3.66387e-06	0.000122474	0.0574604	ENSGALG00010028882	ENSGALG00010028882
gene:ENSGALG00010028741	25	complement(1586500..1596256)	19.7528	-2.08273	-4.23607	3.19972e-07	1.37032e-05	0.00501813	ENSGALG00010028741	ENSGALG00010028741
gene:ENSGALG00010028754	25	1588649..1598339	12.7113	-2.45083	-5.4673	1.51883e-06	5.50019e-05	0.0238199	ENSGALG00010028754	ENSGALG00010028754
gene:ENSGALG00010028749	25	1588779..1589552	21.0573	-2.20589	-4.61361	2.25678e-07	9.95342e-06	0.00353931	ENSGALG00010028749	ENSGALG00010028749
gene:ENSGALG00010028755	25	complement(1591121..1596404)	5.4037	-2.54526	-5.83712	2.53164e-06	8.78052e-05	0.0397037	ENSGALG00010028755	ENSGALG00010028755
gene:ENSGALG00010028756	25	complement(1600222..1602294)	6.10653	-8.1216	-278.512	0.000250264	0.00494338	1	ENSGALG00010028756	ENSGALG00010028756
MAT2A_1	25	1604597..1605799	4.02109	-4.14351	-17.6735	4.76203e-06	0.000153622	0.0746829	ENSGALG00010028757	ENSGALG00010028757
EDMTF4	25	complement(1613036..1614671)	5.64524	-2.58696	-6.00833	2.95453e-07	1.27641e-05	0.0046336	ENSGALG00010028862	ENSGALG00010028862
KCTD12A	25	1615546..1618103	4.30885	-5.98592	-63.3784	2.10496e-09	1.32344e-07	3.30121e-05	ENSGALG00010028286	ENSGALG00010028286
EDBETA	25	complement(1620217..1633092)	3.70812	-2.39325	-5.2534	8.48279e-06	0.000258953	0.133036	ENSGALG00010028279	ENSGALG00010028279
NKX2-3_2	25	1655155..1658945	22.8387	-4.5908	-24.0973	2.00516e-34	9.55684e-32	3.14469e-30	ENSGALG00010028216	ENSGALG00010028216
gene:ENSGALG00010028219	25	1661426..1662786	5.47663	-2.56046	-5.89894	6.15168e-05	0.00149247	0.964769	ENSGALG00010028219	ENSGALG00010028219
EDCH3	25	1663443..1665935	2.04466	-2.11447	-4.33032	0.0016751	0.023239	1	ENSGALG00010028234	ENSGALG00010028234
gene:ENSGALG00010028360	25	complement(1698271..1701520)	49.9151	-1.88193	-3.68567	6.9832e-24	1.43301e-21	1.09518e-19	ENSGALG00010028360	ENSGALG00010028360
gene:ENSGALG00010028384	25	complement(1711926..1713996)	235.792	-2.58521	-6.00102	5.88735e-16	6.79575e-14	9.23313e-12	ENSGALG00010028384	ENSGALG00010028384
gene:ENSGALG00010028401	25	complement(1715334..1716480)	28.2955	-3.9552	-15.5107	9.85021e-16	1.11097e-13	1.54481e-11	ENSGALG00010028401	ENSGALG00010028401
S100A6	25	complement(1718159..1719457)	1472.58	-1.13537	-2.19674	1.15151e-13	1.14957e-11	1.80592e-09	ENSGALG00010028405	ENSGALG00010028405
gene:ENSGALG00010028427	25	complement(1725159..1728564)	100.711	-1.9764	-3.93509	9.28959e-46	5.96755e-43	1.45689e-41	ENSGALG00010028427	ENSGALG00010028427
gene:ENSGALG00010028431	25	complement(1730613..1735291)	98.7866	-1.68453	-3.21436	7.25482e-32	2.89703e-29	1.13777e-27	ENSGALG00010028431	ENSGALG00010028431
gene:ENSGALG00010027356	25	complement(1845238..1848932)	113.672	0.512085	1.42611	1.81327e-05	0.000509337	0.284376	ENSGALG00010027356	ENSGALG00010027356
ZBTB7B	25	2038955..2057737	4.94938	-1.6336	-3.10287	4.78957e-08	2.43182e-06	0.000751148	ENSGALG00010027940	ENSGALG00010027940
gene:ENSGALG00010027949	25	complement(2071144..2074760)	5.49607	-1.35714	-2.56178	0.000254369	0.00500694	1	ENSGALG00010027949	ENSGALG00010027949
FDPS	25	2115324..2119021	87.5225	-0.491224	-1.40564	0.000101191	0.00228607	1	ENSGALG00010028374	ENSGALG00010028374
gene:ENSGALG00010027407	25	complement(2697266..2704288)	66.9145	-5.08988	-34.0571	8.63004e-81	2.55018e-77	1.35345e-76	ENSGALG00010027407	ENSGALG00010027407
TUFT1	25	2781562..2794581	35.6863	-0.499487	-1.41371	7.56249e-05	0.00178741	1	ENSGALG00010027994	ENSGALG00010027994
gene:ENSGALG00010028062	25	complement(2954456..2957185)	10.0951	1.41237	2.66174	0.00150745	0.0212931	1	ENSGALG00010028062	ENSGALG00010028062
MAPK13	26	210012..222891	6.26039	-0.952603	-1.93536	9.52204e-05	0.00217784	1	ENSGALG00010027045	ENSGALG00010027045
CACNA1S	26	297064..325268	8.63613	0.933239	1.90956	1.24709e-05	0.000365738	0.195581	ENSGALG00010027086	ENSGALG00010027086
ELF3	26	360305..364354	1.76314	-1.37674	-2.59681	0.003343	0.0398008	1	ENSGALG00010027121	ENSGALG00010027121
TNNI1	26	820758..830769	273.629	0.742903	1.67354	1.23711e-07	5.78428e-06	0.00194016	ENSGALG00010026560	ENSGALG00010026560
LAD1	26	833932..841974	66.206	-1.76211	-3.39193	2.01899e-31	7.85015e-29	3.16638e-27	ENSGALG00010026638	ENSGALG00010026638
TNNT2	26	842346..855079	94.2846	0.744635	1.67555	1.12056e-07	5.25597e-06	0.00175738	ENSGALG00010026743	ENSGALG00010026743
PKP1	26	complement(864603..905731)	55.9137	-1.83088	-3.55755	2.20162e-25	5.24659e-23	3.45279e-21	ENSGALG00010024891	ENSGALG00010024891
ADORA1	26	1028175..1045278	3.85555	-1.72051	-3.29553	5.00749e-05	0.00123929	0.785324	ENSGALG00010024589	ENSGALG00010024589
MYBPHL	26	complement(1047838..1078823)	29.7742	0.728258	1.65664	0.000870907	0.0137475	1	ENSGALG00010024595	ENSGALG00010024595
DENND2D	26	1066440..1075689	23.315	-1.83024	-3.55597	7.86433e-23	1.52889e-20	1.23336e-18	ENSGALG00010024608	ENSGALG00010024608
C26H1orf106	26	complement(1176475..1180561)	26.7277	-1.83586	-3.56984	5.68724e-18	7.639e-16	8.9193e-14	ENSGALG00010024702	ENSGALG00010024702
CELSR2	26	1202932..1221474	15.0088	-2.02856	-4.07999	3.33593e-44	2.05368e-41	5.23174e-40	ENSGALG00010024808	ENSGALG00010024808
CPNE5	26	1228455..1235916	3.59405	-1.17863	-2.26361	0.00153295	0.0215913	1	ENSGALG00010024851	ENSGALG00010024851
SLC6A17	26	1385574..1396691	10.034	-0.952912	-1.93578	1.39641e-05	0.000402968	0.218999	ENSGALG00010025559	ENSGALG00010025559
gene:ENSGALG00010024603	26	complement(1559517..1566419)	1.467	-3.53325	-11.5775	5.22194e-07	2.15514e-05	0.00818956	ENSGALG00010024603	ENSGALG00010024603
NFASC	26	1910368..2012617	7.98834	0.543776	1.45778	0.00109513	0.0164939	1	ENSGALG00010027311	ENSGALG00010027311
NUAK2	26	complement(2109853..2119053)	16.3773	-2.90691	-7.5001	1.11212e-30	3.91228e-28	1.74414e-26	ENSGALG00010025318	ENSGALG00010025318
gene:ENSGALG00010027015	26	complement(2251888..2257864)	1.15636	-1.18767	-2.27784	0.00171047	0.0236188	1	ENSGALG00010027015	ENSGALG00010027015
RAB7B	26	complement(2384657..2387718)	42.395	-1.3111	-2.4813	5.35083e-12	4.56986e-10	8.39171e-08	ENSGALG00010027087	ENSGALG00010027087
C1orf116	26	complement(2640971..2646622)	7.55258	-1.10677	-2.15364	4.37951e-06	0.000142842	0.0686838	ENSGALG00010027149	ENSGALG00010027149
IRF6	26	complement(3202425..3209902)	175.162	-1.13542	-2.19682	5.82777e-19	8.44169e-17	9.13968e-15	ENSGALG00010027212	ENSGALG00010027212
C6orf132	26	3230451..3249627	16.5634	-1.63558	-3.10713	4.61774e-17	5.78196e-15	7.242e-13	ENSGALG00010027557	ENSGALG00010027557
INKA2	26	complement(3306540..3317403)	15.0665	0.66276	1.58311	0.00108908	0.0164531	1	ENSGALG00010027271	ENSGALG00010027271
AMPD1	26	complement(3932742..3942941)	14.8496	0.856421	1.81054	0.00011064	0.00245083	1	ENSGALG00010025504	ENSGALG00010025504
DEF6	26	complement(4149134..4160768)	44.341	-0.491302	-1.40571	1.24951e-06	4.63857e-05	0.0195961	ENSGALG00010025847	ENSGALG00010025847
APOBEC2	26	4750618..4758531	89.45	0.61227	1.52866	2.88199e-05	0.000771402	0.451982	ENSGALG00010027623	ENSGALG00010027623
ADAM11	27	872753..883480	10.6684	0.874437	1.83329	2.33914e-06	8.1704e-05	0.0366847	ENSGALG00010021782	ENSGALG00010021782
KCNH6	27	2324168..2352336	12.5059	0.533606	1.44754	0.00405056	0.0461618	1	ENSGALG00010021081	ENSGALG00010021081
SLC4A1	27	2649794..2667228	33.9354	0.552476	1.4666	0.000751959	0.0121689	1	ENSGALG00010024885	ENSGALG00010024885
DLX3	27	2815791..2820533	34.7554	-0.951296	-1.93361	3.48544e-13	3.34399e-11	5.46622e-09	ENSGALG00010026116	ENSGALG00010026116
Dlx4	27	complement(2823761..2826947)	22.6797	-1.50283	-2.83398	1.86728e-07	8.36032e-06	0.00292845	ENSGALG00010021149	ENSGALG00010021149
GNGT2	27	3248081..3250781	4.78848	1.20663	2.30798	0.0013375	0.0192985	1	ENSGALG00010024500	ENSGALG00010024500
SP6	27	3719629..3721637	5.99869	-1.35647	-2.56058	0.000388904	0.0070939	1	ENSGALG00010023742	ENSGALG00010023742
ERBB2	27	4224344..4234272	74.3565	-0.504255	-1.41839	2.81079e-08	1.48319e-06	0.000440816	ENSGALG00010024479	ENSGALG00010024479
GRB7	27	4236591..4242279	27.0532	-1.43446	-2.70281	4.11307e-11	3.1817e-09	6.45052e-07	ENSGALG00010024529	ENSGALG00010024529
RAPGEFL1	27	4373726..4377169	18.5889	-1.66722	-3.17602	1.7473e-10	1.25933e-08	2.74029e-06	ENSGALG00010024539	ENSGALG00010024539
TNS4	27	complement(4446320..4457701)	22.8879	-0.800595	-1.74182	1.29259e-06	4.7626e-05	0.0202717	ENSGALG00010022522	ENSGALG00010022522
CCR7	27	complement(4466170..4475486)	4.38639	-1.11624	-2.16781	0.000120372	0.00263091	1	ENSGALG00010022529	ENSGALG00010022529
KRT12	27	complement(4508384..4513391)	6.3876	-1.88036	-3.68166	1.19844e-08	6.7843e-07	0.000187952	ENSGALG00010022765	ENSGALG00010022765
KRT40	27	complement(4514397..4519135)	3.7992	-2.70991	-6.54279	9.26784e-11	6.88102e-09	1.45348e-06	ENSGALG00010022786	ENSGALG00010022786
KRT23	27	complement(4528504..4538153)	21.5615	-2.20072	-4.59709	1.88842e-22	3.3216e-20	2.96161e-18	ENSGALG00010022817	ENSGALG00010022817
gene:ENSGALG00010022953	27	complement(4559107..4563212)	239.854	-5.10653	-34.4524	2.0811e-102	1.02494e-98	3.26378e-98	ENSGALG00010022953	ENSGALG00010022953
gene:ENSGALG00010026719	27	complement(4567349..4571909)	28.1045	-3.00213	-8.0118	7.63313e-28	2.21136e-25	1.1971e-23	ENSGALG00010026719	ENSGALG00010026719
gene:ENSGALG00010026731	27	complement(4591857..4606011)	1167.96	-4.71281	-26.2239	2.80956e-100	1.03778e-96	4.40623e-96	ENSGALG00010026731	ENSGALG00010026731
gene:ENSGALG00010023183	27	complement(4610869..4613838)	61.9653	-4.35137	-20.4123	1.35331e-56	1.42822e-53	2.12239e-52	ENSGALG00010023183	ENSGALG00010023183
KRT14	27	complement(4617715..4622040)	946.541	-1.06279	-2.08897	1.09216e-22	2.04262e-20	1.71284e-18	ENSGALG00010026690	ENSGALG00010026690
KRT17	27	complement(4624384..4628761)	417.478	-1.14876	-2.21723	4.0485e-24	8.54522e-22	6.34926e-20	ENSGALG00010022946	ENSGALG00010022946
JUP	27	complement(4656776..4672299)	420.375	-0.740629	-1.6709	1.20249e-09	7.86138e-08	1.88586e-05	ENSGALG00010021261	ENSGALG00010021261
RND2	27	5125105..5139667	19.6493	-1.32042	-2.49738	8.38213e-07	3.2677e-05	0.0131457	ENSGALG00010024713	ENSGALG00010024713
gene:ENSGALG00010028283	28	complement(509337..566508)	136.762	-1.73377	-3.32595	6.24415e-60	7.09671e-57	9.7927e-56	ENSGALG00010028283	ENSGALG00010028283
SEMA6B	28	complement(2984263..2991952)	24.2945	0.764668	1.69898	9.54364e-07	3.6436e-05	0.0149673	ENSGALG00010027217	ENSGALG00010027217
CNN2	28	complement(3350144..3355409)	74.9273	-0.526057	-1.43999	1.00942e-06	3.82336e-05	0.0158307	ENSGALG00010027981	ENSGALG00010027981
gene:ENSGALG00010028065	28	complement(3665753..3676282)	2.92745	-1.86627	-3.6459	1.12343e-06	4.21284e-05	0.0176187	ENSGALG00010028065	ENSGALG00010028065
ADAMTSL5	28	complement(3676497..3681163)	7.61678	-0.905716	-1.87347	0.00222893	0.0293777	1	ENSGALG00010027448	ENSGALG00010027448
gene:ENSGALG00010028541	28	5298240..5307351	56.562	-3.7569	-13.5188	2.31536e-65	2.85079e-62	3.63118e-61	ENSGALG00010028541	ENSGALG00010028541
gene:ENSGALG00010000733	29	87033..91414	3.35376	-0.955676	-1.93949	0.00448803	0.0496338	1	ENSGALG00010000733	ENSGALG00010000733
DNAJB1	30	complement(364422..369874)	81.4231	-0.499263	-1.41349	0.000169166	0.0035453	1	ENSGALG00010003909	ENSGALG00010003909
GMIP	30	complement(660232..682083)	21.5221	-0.726196	-1.65427	8.97884e-09	5.26438e-07	0.000140815	ENSGALG00010003439	ENSGALG00010003439
gene:ENSGALG00010004332	31	841122..848691	16.6463	2.73073	6.6379	0.00242575	0.0311385	1	ENSGALG00010004332	ENSGALG00010004332
TWIST3	34	complement(583611..589337)	69.7775	0.605477	1.52148	4.35356e-06	0.000142309	0.0682769	ENSGALG00010023275	ENSGALG00010023275
ENDOU	34	637827..644511	12.4735	-4.08253	-16.942	1.42472e-22	2.5671e-20	2.23438e-18	ENSGALG00010023333	ENSGALG00010023333
HOXC9	34	complement(844446..847613)	16.9168	-0.86182	-1.81733	0.000360778	0.0066465	1	ENSGALG00010025958	ENSGALG00010025958
ERBB3	34	1373721..1390651	27.1861	-0.578198	-1.49298	8.64689e-08	4.12122e-06	0.00135609	ENSGALG00010024829	ENSGALG00010024829
KRT18	34	complement(1895373..1903183)	82.0806	-0.783634	-1.72146	1.80665e-08	9.99747e-07	0.000283337	ENSGALG00010024018	ENSGALG00010024018
gene:ENSGALG00010024051	34	1901232..1916009	479.964	-0.836565	-1.78579	1.44446e-16	1.74934e-14	2.26535e-12	ENSGALG00010024051	ENSGALG00010024051
gene:ENSGALG00010024054	34	1924558..1929500	72.3931	-0.589971	-1.50522	7.07246e-07	2.80149e-05	0.0110917	ENSGALG00010024054	ENSGALG00010024054
gene:ENSGALG00010024061	34	1934286..1939482	487.969	-3.33699	-10.105	2.69497e-50	2.09569e-47	4.22652e-46	ENSGALG00010024061	ENSGALG00010024061
gene:ENSGALG00010025927	34	1943344..1955843	1009.07	-5.28252	-38.9221	2.71832e-126	2.00816e-122	4.26314e-122	ENSGALG00010025927	ENSGALG00010025927
gene:ENSGALG00010024125	34	1986217..1991851	7.79983	-2.79674	-6.94868	7.19004e-12	6.07045e-10	1.12761e-07	ENSGALG00010024125	ENSGALG00010024125
gene:ENSGALG00010025942	34	1996501..2003237	8.2892	-5.50633	-45.4538	2.08548e-15	2.31676e-13	3.27065e-11	ENSGALG00010025942	ENSGALG00010025942
gene:ENSGALG00010024131	34	2014937..2022169	95.4136	-6.54145	-93.1481	5.91713e-137	8.74256e-133	9.27984e-133	ENSGALG00010024131	ENSGALG00010024131
gene:ENSGALG00010024134	34	2025849..2031895	0.434584	-3.90591	-14.9898	0.000309296	0.00588604	1	ENSGALG00010024134	ENSGALG00010024134
KRT5	34	2035371..2042420	525.911	-1.09813	-2.14077	2.10373e-26	5.35907e-24	3.29928e-22	ENSGALG00010025946	ENSGALG00010025946
KRT6A	34	2048044..2053178	218.784	-2.32478	-5.00989	4.61804e-73	8.52893e-70	7.24247e-69	ENSGALG00010024140	ENSGALG00010024140
gene:ENSGALG00010024176	34	2068547..2072485	0.970414	-2.44948	-5.4622	0.000793457	0.0127289	1	ENSGALG00010024176	ENSGALG00010024176
KRT7	34	complement(2076457..2106966)	438.509	-0.608109	-1.52426	5.88836e-07	2.37058e-05	0.00923471	ENSGALG00010024197	ENSGALG00010024197
KRT80	34	2099676..2115202	40.4598	-1.49692	-2.82239	3.26668e-19	4.92502e-17	5.12313e-15	ENSGALG00010024206	ENSGALG00010024206
SMAGP	34	2272878..2277652	55.9129	-1.35931	-2.56563	1.87156e-11	1.51936e-09	2.93517e-07	ENSGALG00010023840	ENSGALG00010023840
gene:ENSGALG00010008474	38	417618..441033	44.4701	0.50672	1.42082	0.000107737	0.00240596	1	ENSGALG00010008474	ENSGALG00010008474
SPTBN2	39	complement(145711..174165)	20.3396	-1.40489	-2.64798	1.12952e-22	2.08609e-20	1.77143e-18	ENSGALG00010000585	ENSGALG00010000585
gene:ENSGALG00010013565	W	complement(2945904..2946699)	10.5704	-7.3251	-160.352	9.45513e-07	3.62179e-05	0.0148285	ENSGALG00010013565	ENSGALG00010013565
gene:ENSGALG00010012168	W	3655547..3658864	1.1812	1.82081	3.53278	0.00384926	0.0444715	1	ENSGALG00010012168	ENSGALG00010012168
gene:ENSGALG00010012187	W	3658226..3720004	1.16855	3.55915	11.7872	2.4683e-06	8.60121e-05	0.0387103	ENSGALG00010012187	ENSGALG00010012187
gene:ENSGALG00010013406	W	complement(8837389..8938206)	0.147432	-4.67606	-25.5644	0.00229616	0.0300741	1	ENSGALG00010013406	ENSGALG00010013406
AQP3	Z	complement(7642461..7656709)	138.857	-0.868538	-1.82581	6.69746e-14	6.82448e-12	1.05036e-09	ENSGALG00010010572	ENSGALG00010010572
IL11RA	Z	8869799..8887618	121.315	0.558123	1.47235	3.87652e-05	0.000994368	0.607955	ENSGALG00010009503	ENSGALG00010009503
TPM2	Z	9760151..9771211	544.774	0.670081	1.59116	1.00369e-08	5.79278e-07	0.000157409	ENSGALG00010010970	ENSGALG00010010970
SLC45A2	Z	complement(10882873..10901748)	1.72842	-1.53517	-2.89823	7.76298e-05	0.0018235	1	ENSGALG00010013190	ENSGALG00010013190
PLK2	Z	complement(18561835..18567861)	103.78	-0.660853	-1.58102	0.000116707	0.00256219	1	ENSGALG00010015163	ENSGALG00010015163
ELOVL7	Z	complement(19427104..19459316)	35.3448	-1.81569	-3.52027	1.46982e-17	1.90496e-15	2.30512e-13	ENSGALG00010014717	ENSGALG00010014717
gene:ENSGALG00010012414	Z	complement(22666219..22714090)	2.53714	1.03469	2.04867	4.21657e-05	0.00106678	0.661285	ENSGALG00010012414	ENSGALG00010012414
gene:ENSGALG00010012555	Z	complement(22974549..22991385)	515.069	1.05388	2.07611	1.57928e-06	5.69118e-05	0.0247678	ENSGALG00010012555	ENSGALG00010012555
DMGDH	Z	22991586..23037335	47.3267	0.670277	1.59138	0.000758461	0.0122607	1	ENSGALG00010012599	ENSGALG00010012599
CRHBP	Z	complement(23908404..23917620)	224.999	0.606118	1.52216	0.00124296	0.0182348	1	ENSGALG00010011451	ENSGALG00010011451
MAP1B	Z	complement(25874389..25945771)	32.5253	0.506501	1.4206	1.21082e-09	7.88099e-08	1.89893e-05	ENSGALG00010011681	ENSGALG00010011681
PGM5	Z	complement(26071191..26138065)	44.2059	0.537638	1.45159	2.23693e-08	1.20623e-06	0.000350818	ENSGALG00010011887	ENSGALG00010011887
ERMP1	Z	complement(28185400..28203823)	65.8319	-1.84703	-3.59759	1.25127e-26	3.24343e-24	1.96237e-22	ENSGALG00010012904	ENSGALG00010012904
gene:ENSGALG00010012919	Z	28216129..28227040	1.91896	-3.24138	-9.45696	3.15633e-08	1.64787e-06	0.000495007	ENSGALG00010012919	ENSGALG00010012919
TYRP1	Z	31227843..31238668	24.1697	-1.93657	-3.82795	0.000204068	0.00415303	1	ENSGALG00010014092	ENSGALG00010014092
LURAP1L	Z	31263949..31291491	29.6116	-0.890262	-1.85351	0.000531343	0.00916054	1	ENSGALG00010016139	ENSGALG00010016139
ANXA1	Z	36635449..36653087	156.067	-0.647157	-1.56608	3.95856e-05	0.0010119	0.620821	ENSGALG00010014114	ENSGALG00010014114
GCNT1	Z	37963013..37983918	6.35071	-0.692632	-1.61623	7.49422e-07	2.96062e-05	0.0117532	ENSGALG00010015132	ENSGALG00010015132
PSAT1	Z	38582845..38598182	57.7006	-0.639918	-1.55824	7.32991e-08	3.56248e-06	0.00114955	ENSGALG00010015533	ENSGALG00010015533
FBP1	Z	complement(42058858..42068529)	52.8963	-0.988169	-1.98367	2.47564e-07	1.07898e-05	0.00388254	ENSGALG00010010327	ENSGALG00010010327
gene:ENSGALG00010008980	Z	43744171..43747902	1.99251	-8.29992	-315.154	0.000186355	0.00385385	1	ENSGALG00010008980	ENSGALG00010008980
EPB41L4A	Z	46839689..46982929	6.05381	-0.940341	-1.91898	0.000303674	0.0058119	1	ENSGALG00010010011	ENSGALG00010010011
NREP	Z	47112375..47133542	2102.56	0.52039	1.43434	0.00415498	0.046791	1	ENSGALG00010008177	ENSGALG00010008177
MFSD7	Z	53396215..53412736	35.9133	-1.05083	-2.07172	2.23588e-14	2.35965e-12	3.50653e-10	ENSGALG00010012974	ENSGALG00010012974
MEF2C	Z	61121780..61256942	47.1168	0.489728	1.40418	0.00369865	0.0432154	1	ENSGALG00010007430	ENSGALG00010007430
GNG10	Z	complement(67075246..67081225)	141.052	0.498725	1.41296	0.00353833	0.0418566	1	ENSGALG00010006277	ENSGALG00010006277
TMOD1	Z	complement(71362821..71383348)	52.2374	0.733966	1.6632	0.000301803	0.00578359	1	ENSGALG00010009620	ENSGALG00010009620
SNCAIP	Z	85094792..85171222	83.4372	0.615728	1.53233	0.00354473	0.0418781	1	ENSGALG00010001252	ENSGALG00010001252
