# Supplementary material for: In vivo sonic hedgehog pathway antagonism temporarily results in ancestral proto-feather-like structures in the chicken
Source: PLoS Biol. 2025 Mar 20;23(3):e3003061. doi: 10.1371/journal.pbio.3003061 (PMC12136001; doi:10.1371/journal.pbio.3003061)
Supplement: S1 Data — The entire raw RNA-seq dataset is provided at https://doi.org/10.5061/dryad.8pk0p2nzj. (ZIP) [file pbio.3003061.s017.zip › DGE_Analysis/DGE_unfiltered/DGE_E13.xlsx]

## Sheet: DGE_E13
Name	Chromosome	Region	Max group mean	Log₂ fold change	Fold change	P-value	FDR p-value	Bonferroni	Gene ID	ENSEMBL
gene:ENSGALG00010005414	1	complement(56535..61129)	13.8084	0.235821	1.17758	0.222458	0.596909	1	ENSGALG00010005414	ENSGALG00010005414
gene:ENSGALG00010005419	1	complement(67865..69817)	4.17921	0.175133	1.12907	0.72229	0.922359	1	ENSGALG00010005419	ENSGALG00010005419
gene:ENSGALG00010007874	1	complement(70300..79479)	1.64217	0.335569	1.26188	0.501117	0.826985	1	ENSGALG00010007874	ENSGALG00010007874
DHRS4	1	79726..86101	32.8993	-0.059026	-1.04176	0.570909	0.859707	1	ENSGALG00010005420	ENSGALG00010005420
gene:ENSGALG00010007123	1	complement(130434..335145)	7.6051	-0.459828	-1.37538	0.258796	0.637178	1	ENSGALG00010007123	ENSGALG00010007123
gene:ENSGALG00010007126	1	complement(137726..140009)	1.74197	-1.79743	-3.476	0.0166923	0.130434	1	ENSGALG00010007126	ENSGALG00010007126
gene:ENSGALG00010007137	1	142613..146749	12.8858	-0.124364	-1.09003	0.784042	0.940679	1	ENSGALG00010007137	ENSGALG00010007137
gene:ENSGALG00010007160	1	complement(163071..167700)	16.3927	0.202279	1.15051	0.351244	0.72504	1	ENSGALG00010007160	ENSGALG00010007160
gene:ENSGALG00010007182	1	218643..251034	12.0581	-0.439348	-1.35599	0.362586	0.732798	1	ENSGALG00010007182	ENSGALG00010007182
gene:ENSGALG00010007165	1	219451..220975	8.93776	0.0992409	1.07121	0.776513	0.938255	1	ENSGALG00010007165	ENSGALG00010007165
gene:ENSGALG00010007320	1	248230..292245	18.6614	0.0760977	1.05416	0.766842	0.936326	1	ENSGALG00010007320	ENSGALG00010007320
gene:ENSGALG00010007230	1	283928..323551	0.852178	0.358532	1.28212	0.249088	0.62739	1	ENSGALG00010007230	ENSGALG00010007230
gene:ENSGALG00010007339	1	295945..438633	23.8612	0.20992	1.15662	0.0513418	0.269955	1	ENSGALG00010007339	ENSGALG00010007339
gene:ENSGALG00010007115	1	complement(302853..433386)	12.2546	0.202419	1.15063	0.274923	0.65376	1	ENSGALG00010007115	ENSGALG00010007115
gene:ENSGALG00010007387	1	complement(325396..427848)	0.466866	0.597922	1.51354	0.188862	0.552232	1	ENSGALG00010007387	ENSGALG00010007387
gene:ENSGALG00010007398	1	complement(347657..364453)	0.463271	-0.0339623	-1.02382	0.974516	0.994233	1	ENSGALG00010007398	ENSGALG00010007398
TYMP	1	364863..372064	4.4597	0.339142	1.265	0.401628	0.763673	1	ENSGALG00010007400	ENSGALG00010007400
gene:ENSGALG00010007287	1	complement(389282..409349)	12.7134	1.07571	2.10776	0.0840258	0.361632	1	ENSGALG00010007287	ENSGALG00010007287
gene:ENSGALG00010007369	1	complement(429352..445284)	10.4708	0.16369	1.12015	0.447507	0.795084	1	ENSGALG00010007369	ENSGALG00010007369
gene:ENSGALG00010007405	1	complement(446199..451266)	1.48342	1.42396	2.68321	0.0733665	0.333023	1	ENSGALG00010007405	ENSGALG00010007405
GOLGB1	1	460818..493919	24.4744	0.144912	1.10566	0.0757157	0.339927	1	ENSGALG00010007895	ENSGALG00010007895
HCLS1	1	495465..507494	4.52389	0.136362	1.09913	0.597933	0.872556	1	ENSGALG00010007408	ENSGALG00010007408
gene:ENSGALG00010007415	1	complement(508667..510645)	0	0	0	0	0	0	ENSGALG00010007415	ENSGALG00010007415
NME6	1	complement(518639..524104)	9.41083	0.124477	1.09011	0.540848	0.847955	1	ENSGALG00010007418	ENSGALG00010007418
RABL2A	1	524168..528088	20.7371	-0.0522322	-1.03687	0.803365	0.946134	1	ENSGALG00010007419	ENSGALG00010007419
ACR	1	complement(529038..531495)	0.418077	-1.16234	-2.2382	0.23062	0.608079	1	ENSGALG00010007422	ENSGALG00010007422
ARSA	1	complement(532310..537908)	29.4949	0.0712928	1.05066	0.552235	0.852808	1	ENSGALG00010007425	ENSGALG00010007425
gene:ENSGALG00010007427	1	complement(539693..541500)	0.0272049	1.58556	3.00125	0.501013	0	1	ENSGALG00010007427	ENSGALG00010007427
SHANK3	1	572048..841165	10.0836	0.272243	1.20768	0.137057	0.473354	1	ENSGALG00010007457	ENSGALG00010007457
gene:ENSGALG00010007589	1	685314..687814	0	0	0	0	0	0	ENSGALG00010007589	ENSGALG00010007589
gene:ENSGALG00010007591	1	709288..710561	0.0341468	1.58556	3.00124	0.501014	0	1	ENSGALG00010007591	ENSGALG00010007591
gene:ENSGALG00010007592	1	915875..917023	0.128012	0.486536	1.40108	0.723948	0	1	ENSGALG00010007592	ENSGALG00010007592
gene:ENSGALG00010006267	1	complement(974689..976229)	0	0	0	0	0	0	ENSGALG00010006267	ENSGALG00010006267
gene:ENSGALG00010006271	1	975636..990270	0.224355	-0.321107	-1.24929	0.753324	0.930933	1	ENSGALG00010006271	ENSGALG00010006271
ARF5	1	complement(994952..1005857)	47.5829	-0.0991045	-1.07111	0.511792	0.83256	1	ENSGALG00010006288	ENSGALG00010006288
GCC1	1	1006145..1011082	17.9503	0.0255373	1.01786	0.859122	0.961335	1	ENSGALG00010006300	ENSGALG00010006300
DENND6B	1	complement(1012031..1031248)	20.5651	0.0942402	1.0675	0.430221	0.782243	1	ENSGALG00010006327	ENSGALG00010006327
PPP6R2	1	1038409..1106230	23.4685	-0.195076	-1.14478	0.0630453	0.305008	1	ENSGALG00010006347	ENSGALG00010006347
SBF1	1	complement(1119149..1184682)	65.4419	0.121615	1.08795	0.336323	0.711713	1	ENSGALG00010006372	ENSGALG00010006372
ADM2	1	1180836..1183491	0.614405	1.01129	2.01572	0.37895	0.745621	1	ENSGALG00010006410	ENSGALG00010006410
MIOX	1	1183559..1192714	0.615338	-0.339933	-1.2657	0.553529	0.853159	1	ENSGALG00010007888	ENSGALG00010007888
LMF2	1	complement(1188298..1195071)	158.231	0.136471	1.09921	0.0906034	0.376241	1	ENSGALG00010006421	ENSGALG00010006421
NCAPH2	1	1194787..1204682	41.5989	-0.184581	-1.13649	0.0734491	0.333193	1	ENSGALG00010006457	ENSGALG00010006457
SCO2	1	complement(1198695..1205558)	15.047	0.319439	1.24785	0.00673611	0.0681685	1	ENSGALG00010006463	ENSGALG00010006463
IRF5	1	1207489..1217633	3.84925	-0.0161058	-1.01123	0.956503	0.990081	1	ENSGALG00010005486	ENSGALG00010005486
TNPO3	1	complement(1217871..1235442)	65.1372	-0.0957128	-1.06859	0.550526	0.852323	1	ENSGALG00010005492	ENSGALG00010005492
gene:ENSGALG00010005496	1	1217956..1218986	0.364041	2.80816	7.00393	0.215109	0	1	ENSGALG00010005496	ENSGALG00010005496
SMO	1	1241559..1250136	152.122	0.199595	1.14838	0.107541	0.414547	1	ENSGALG00010005498	ENSGALG00010005498
AHCYL2	1	1251070..1295883	28.0043	0.0376394	1.02643	0.701578	0.914254	1	ENSGALG00010005511	ENSGALG00010005511
STRIP2	1	1296520..1312008	6.23132	-0.0291584	-1.02042	0.882218	0.969128	1	ENSGALG00010005524	ENSGALG00010005524
SMKR1	1	1319747..1319947	1.03991	0.242077	1.18269	0.831027	0.954706	1	ENSGALG00010007597	ENSGALG00010007597
NRF1	1	1330243..1378306	18.8682	0.0434396	1.03057	0.710058	0.917403	1	ENSGALG00010005546	ENSGALG00010005546
UBE2H	1	complement(1391671..1435875)	79.6019	0.101681	1.07302	0.384854	0.750457	1	ENSGALG00010006496	ENSGALG00010006496
ZC3HC1	1	complement(1436603..1446071)	19.7151	0.0858461	1.06131	0.608007	0.876626	1	ENSGALG00010006528	ENSGALG00010006528
KLHDC10	1	1446328..1461719	36.832	0.141208	1.10283	0.14931	0.494079	1	ENSGALG00010006532	ENSGALG00010006532
gene:ENSGALG00010006536	1	complement(1462130..1468425)	0.307583	-2.32062	-4.99549	0.0173811	0.134524	1	ENSGALG00010006536	ENSGALG00010006536
TMEM209	1	complement(1471509..1483335)	36.4453	-0.0157119	-1.01095	0.873196	0.965378	1	ENSGALG00010006548	ENSGALG00010006548
CPA2	1	1487539..1498010	0.129193	-2.20234	-4.60226	0.0981298	0.394307	1	ENSGALG00010006552	ENSGALG00010006552
gene:ENSGALG00010006563	1	1488938..1490204	0	0	0	0	0	0	ENSGALG00010006563	ENSGALG00010006563
CPA5	1	1497904..1502453	0	0	0	0	0	0	ENSGALG00010006566	ENSGALG00010006566
CPA1	1	1503030..1507277	0.0707781	2.88901	7.40763	0.216617	0	1	ENSGALG00010006574	ENSGALG00010006574
CEP41	1	complement(1507199..1516893)	12.1308	0.0285449	1.01998	0.869783	0.96498	1	ENSGALG00010006581	ENSGALG00010006581
MEST	1	1517049..1522232	12.4632	-0.0395086	-1.02776	0.872382	0.965327	1	ENSGALG00010006603	ENSGALG00010006603
COPG2	1	complement(1520366..1541146)	52.2201	-0.0672537	-1.04772	0.390398	0.754627	1	ENSGALG00010006616	ENSGALG00010006616
gene:ENSGALG00010006625	1	1553290..1554517	0.345112	1.13224	2.19199	0.413152	0	1	ENSGALG00010006625	ENSGALG00010006625
FBXO18	1	complement(1557860..1582406)	11.6181	-0.106322	-1.07648	0.541142	0.847955	1	ENSGALG00010006633	ENSGALG00010006633
ANKRD16	1	1582631..1597555	5.60904	0.0309165	1.02166	0.92555	0.982611	1	ENSGALG00010006670	ENSGALG00010006670
GDI1	1	1600071..1614883	624.356	-0.0751866	-1.0535	0.417931	0.773378	1	ENSGALG00010007891	ENSGALG00010007891
TASOR2	1	complement(1602495..1648631)	10.636	-0.122766	-1.08882	0.231815	0.609443	1	ENSGALG00010006760	ENSGALG00010006760
ASB13	1	1654424..1666165	7.45616	-0.0788435	-1.05617	0.740781	0.927467	1	ENSGALG00010006838	ENSGALG00010006838
CALML3	1	complement(1670884..1673613)	162.832	-1.25867	-2.39275	1.90282e-32	8.03262e-30	2.98419e-28	ENSGALG00010006845	ENSGALG00010006845
NET1	1	complement(1675660..1727713)	221.117	-0.1409	-1.10259	0.107901	0.414841	1	ENSGALG00010006853	ENSGALG00010006853
TUBAL3	1	1727414..1743448	273.707	0.244853	1.18497	0.0506857	0.267553	1	ENSGALG00010006901	ENSGALG00010006901
gene:ENSGALG00010007604	1	complement(1746263..1746919)	13.6289	0.332472	1.25917	0.711305	0.918024	1	ENSGALG00010007604	ENSGALG00010007604
UCN3	1	complement(1751070..1756067)	6.41851	-0.00593285	-1.00412	0.986403	0.997936	1	ENSGALG00010006927	ENSGALG00010006927
gene:ENSGALG00010006948	1	complement(1765363..1860279)	125.641	0.46156	1.37703	6.42032e-07	2.56379e-05	0.010069	ENSGALG00010006948	ENSGALG00010006948
SLC35B4	1	1880144..1894788	85.0572	0.0280859	1.01966	0.707213	0.916328	1	ENSGALG00010006992	ENSGALG00010006992
LRGUK	1	complement(1901224..1950378)	1.86085	0.302642	1.2334	0.41234	0.7695	1	ENSGALG00010007000	ENSGALG00010007000
EXOC4	1	complement(1959626..2369574)	42.4714	0.00148984	1.00103	0.989695	0.998949	1	ENSGALG00010007002	ENSGALG00010007002
gene:ENSGALG00010007003	1	2020997..2022146	0	0	0	0	0	0	ENSGALG00010007003	ENSGALG00010007003
gene:ENSGALG00010007004	1	2169709..2178494	0.241352	2.5252	5.75651	0.0346751	0.21338	1	ENSGALG00010007004	ENSGALG00010007004
gene:ENSGALG00010007006	1	complement(2170664..2171443)	0.120584	-1.58431	-2.99865	0.501457	0	1	ENSGALG00010007006	ENSGALG00010007006
gene:ENSGALG00010007025	1	complement(2175806..2176239)	0	0	0	0	0	0	ENSGALG00010007025	ENSGALG00010007025
gene:ENSGALG00010007005	1	2183111..2184959	0.106721	2.76668	6.80538	0.230722	0	1	ENSGALG00010007005	ENSGALG00010007005
gene:ENSGALG00010007892	1	2186837..2191077	0.482323	0.630182	1.54776	0.420036	0.774592	1	ENSGALG00010007892	ENSGALG00010007892
gene:ENSGALG00010007014	1	2195603..2433928	0.159279	2.15002	4.43835	0.0305529	0.197126	1	ENSGALG00010007014	ENSGALG00010007014
gene:ENSGALG00010007036	1	complement(2196397..2197176)	0.241167	-2.32119	-4.99745	0.306835	0	1	ENSGALG00010007036	ENSGALG00010007036
gene:ENSGALG00010007078	1	complement(2209498..2210277)	0	0	0	0	0	0	ENSGALG00010007078	ENSGALG00010007078
CHCHD3	1	2511285..2721092	95.1795	-0.0900756	-1.06443	0.224035	0.59955	1	ENSGALG00010005317	ENSGALG00010005317
gene:ENSGALG00010005325	1	2548862..2549295	0	0	0	0	0	0	ENSGALG00010005325	ENSGALG00010005325
gene:ENSGALG00010005327	1	complement(2563262..2565533)	0.132078	-0.288532	-1.2214	0.807893	0	1	ENSGALG00010005327	ENSGALG00010005327
gene:ENSGALG00010005331	1	2565122..2565555	0.109409	1.58556	3.00124	0.501014	0	1	ENSGALG00010005331	ENSGALG00010005331
gene:ENSGALG00010007596	1	complement(2779998..2786241)	1.67971	1.96402	3.90146	0.00101003	0.0154166	1	ENSGALG00010007596	ENSGALG00010007596
PLXNA4	1	2830528..3278055	0.462544	-0.499456	-1.41368	0.292559	0.672457	1	ENSGALG00010005333	ENSGALG00010005333
gene:ENSGALG00010007598	1	3366703..3366936	0	0	0	0	0	0	ENSGALG00010007598	ENSGALG00010007598
gene:ENSGALG00010007599	1	3374662..3374895	0	0	0	0	0	0	ENSGALG00010007599	ENSGALG00010007599
gene:ENSGALG00010007602	1	3401120..3401353	0	0	0	0	0	0	ENSGALG00010007602	ENSGALG00010007602
PODXL	1	3637224..3677367	17.7071	0.0636431	1.0451	0.616133	0.879969	1	ENSGALG00010006076	ENSGALG00010006076
MKLN1	1	complement(3685585..3784877)	33.0306	-0.244018	-1.18429	0.014248	0.117082	1	ENSGALG00010006108	ENSGALG00010006108
K123	1	4010284..4020407	0.49372	0.282762	1.21652	0.64612	0.893619	1	ENSGALG00010006134	ENSGALG00010006134
IL2RA	1	complement(4023671..4043101)	0.272995	0.000365244	1.00025	0.999509	0.999628	1	ENSGALG00010006175	ENSGALG00010006175
RBM17	1	4060982..4074836	93.2056	-0.0786936	-1.05606	0.301978	0.682118	1	ENSGALG00010006193	ENSGALG00010006193
PFKFB3	1	4087559..4127133	12.456	0.26654	1.20292	0.0835324	0.360032	1	ENSGALG00010006245	ENSGALG00010006245
PRKCQ	1	complement(4208592..4263414)	10.3263	0.313451	1.24268	0.211846	0.582987	1	ENSGALG00010005409	ENSGALG00010005409
gene:ENSGALG00010005234	1	complement(4425938..4428963)	0	0	0	0	0	0	ENSGALG00010005234	ENSGALG00010005234
gene:ENSGALG00010005239	1	complement(4474992..4533237)	2.9831	0.220209	1.1649	0.527746	0.841037	1	ENSGALG00010005239	ENSGALG00010005239
gene:ENSGALG00010007850	1	complement(4532990..4570880)	1.88852	0.462157	1.3776	0.24212	0.617876	1	ENSGALG00010007850	ENSGALG00010007850
gene:ENSGALG00010005254	1	4697074..4727929	1.65625	0.800119	1.74125	0.390857	0.755156	1	ENSGALG00010005254	ENSGALG00010005254
gene:ENSGALG00010007857	1	4737283..4767484	9.22496	-0.677258	-1.5991	0.0261642	0.178318	1	ENSGALG00010007857	ENSGALG00010007857
ITIH5	1	complement(4769263..4816844)	22.4508	0.0549107	1.03879	0.635559	0.888988	1	ENSGALG00010005258	ENSGALG00010005258
ITIH2	1	4773014..4850695	0.868789	0.116403	1.08403	0.770077	0.937378	1	ENSGALG00010005264	ENSGALG00010005264
KIN	1	complement(4847710..4865308)	19.3239	0.0404723	1.02845	0.752331	0.930933	1	ENSGALG00010005269	ENSGALG00010005269
ATP5C1	1	4865121..4872309	253.258	-0.112666	-1.08122	0.200892	0.568108	1	ENSGALG00010005283	ENSGALG00010005283
TAF3	1	4874712..4988615	64.556	-0.0386163	-1.02713	0.664873	0.900847	1	ENSGALG00010005292	ENSGALG00010005292
GATA3	1	5010201..5037186	106.988	-1.09067	-2.12973	2.97927e-12	2.63585e-10	4.67239e-08	ENSGALG00010005232	ENSGALG00010005232
CELF2	1	6010280..6565885	6.56312	0.28484	1.21827	0.103808	0.406912	1	ENSGALG00010005619	ENSGALG00010005619
USP6NL	1	complement(6621627..6732020)	20.8818	0.137166	1.09974	0.229896	0.607746	1	ENSGALG00010005651	ENSGALG00010005651
ECHDC3	1	6752040..6756793	44.1974	0.0651818	1.04622	0.77229	0.937445	1	ENSGALG00010005705	ENSGALG00010005705
PROSER2	1	6774550..6799357	20.1259	-0.178273	-1.13153	0.151277	0.497579	1	ENSGALG00010005724	ENSGALG00010005724
UPF2	1	complement(6805169..6860584)	49.3064	-0.0857983	-1.06127	0.357327	0.729616	1	ENSGALG00010005814	ENSGALG00010005814
DHTKD1	1	6864841..6881761	35.852	0.0526358	1.03716	0.604982	0.875848	1	ENSGALG00010007883	ENSGALG00010007883
SEC61A2	1	6888415..6904582	69.3584	0.230832	1.17351	0.0545279	0.280128	1	ENSGALG00010005831	ENSGALG00010005831
NUDT5	1	complement(6904751..6916347)	19.4257	0.400663	1.32011	0.0756722	0.339855	1	ENSGALG00010005926	ENSGALG00010005926
CDC123	1	6916348..6954293	34.6521	-0.0472212	-1.03327	0.637765	0.890221	1	ENSGALG00010006015	ENSGALG00010006015
CAMK1D	1	6978139..7202455	16.742	0.204632	1.15239	0.0878926	0.369975	1	ENSGALG00010005360	ENSGALG00010005360
CCDC3	1	complement(7213806..7254935)	41.3674	0.186015	1.13762	0.0549516	0.281522	1	ENSGALG00010005368	ENSGALG00010005368
OPTN	1	7280861..7300290	53.5498	-0.0572579	-1.04049	0.537311	0.846328	1	ENSGALG00010005383	ENSGALG00010005383
MCM10	1	7303900..7320874	26.2393	-0.0863687	-1.06169	0.419105	0.773841	1	ENSGALG00010005389	ENSGALG00010005389
PHYH	1	complement(7309200..7335507)	23.7177	0.0318735	1.02234	0.832395	0.955268	1	ENSGALG00010005394	ENSGALG00010005394
SEPHS1	1	complement(7341829..7363872)	119.553	0.155183	1.11356	0.0991761	0.397108	1	ENSGALG00010005398	ENSGALG00010005398
BEND7	1	complement(7379578..7427859)	22.6311	0.030511	1.02137	0.799505	0.946028	1	ENSGALG00010005404	ENSGALG00010005404
PRPF18	1	7439485..7456718	41.777	-0.0894784	-1.06399	0.38419	0.750013	1	ENSGALG00010005699	ENSGALG00010005699
FRMD4A	1	complement(7458576..7816711)	34.6574	0.217596	1.16279	0.027826	0.185207	1	ENSGALG00010005800	ENSGALG00010005800
FAM107B	1	complement(7880749..7943999)	53.5814	0.237319	1.1788	0.00405917	0.0461618	1	ENSGALG00010005879	ENSGALG00010005879
HSPA14	1	8026709..8037672	43.9764	-0.232796	-1.17511	0.0143549	0.117569	1	ENSGALG00010005964	ENSGALG00010005964
SUV39H2	1	8039123..8048874	17.7046	-0.0828865	-1.05914	0.547076	0.851177	1	ENSGALG00010005979	ENSGALG00010005979
DCLRE1C	1	complement(8046903..8059742)	7.14349	0.184998	1.13682	0.299666	0.679595	1	ENSGALG00010006004	ENSGALG00010006004
MEIG1	1	8059870..8071710	0.115618	0.132626	1.09629	0.882709	0.969287	1	ENSGALG00010006032	ENSGALG00010006032
TMEM243	1	8076827..8083882	11.7597	0.412556	1.33104	0.154321	0.50096	1	ENSGALG00010006053	ENSGALG00010006053
DMTF1	1	complement(8083795..8112422)	30.5407	0.131868	1.09571	0.181028	0.540993	1	ENSGALG00010006064	ENSGALG00010006064
ELAPOR2	1	8146280..8238788	11.341	0.203095	1.15117	0.393631	0.757834	1	ENSGALG00010005425	ENSGALG00010005425
GRM3	1	complement(8245350..8353804)	0.557681	0.445472	1.36176	0.344528	0.719323	1	ENSGALG00010005431	ENSGALG00010005431
SEMA3D	1	8899137..9042001	77.5468	0.141617	1.10314	0.062634	0.303714	1	ENSGALG00010005457	ENSGALG00010005457
SEMA3A	1	9238173..9574359	29.6967	0.0372731	1.02617	0.710934	0.917865	1	ENSGALG00010005470	ENSGALG00010005470
SEMA3E	1	9710219..9842463	12.3396	0.465445	1.38074	0.0687655	0.321828	1	ENSGALG00010006251	ENSGALG00010006251
PCLO	1	9939108..10265201	0.232114	0.77708	1.71366	0.0721094	0.329789	1	ENSGALG00010006261	ENSGALG00010006261
CACNA2D1	1	10427911..10787255	20.2642	0.42883	1.34614	6.29986e-05	0.00151844	0.988008	ENSGALG00010010410	ENSGALG00010010410
gene:ENSGALG00010010433	1	10805977..10806656	0.212795	-1.51939	-2.8667	0.358133	0	1	ENSGALG00010010433	ENSGALG00010010433
HGF	1	10859559..10922301	6.19405	-0.179458	-1.13246	0.304713	0.684153	1	ENSGALG00010010439	ENSGALG00010010439
SEMA3C	1	11250329..11371157	34.8904	-0.110209	-1.07938	0.360562	0.731571	1	ENSGALG00010010460	ENSGALG00010010460
CD36	1	complement(11393024..11487687)	11.8475	-0.0668189	-1.0474	0.775766	0.938226	1	ENSGALG00010008392	ENSGALG00010008392
GNAT3	1	11470630..11502275	0.589151	-0.00695081	-1.00483	0.989976	0.998949	1	ENSGALG00010008403	ENSGALG00010008403
GNAI1	1	complement(11577337..11612028)	64.3258	-0.00416951	-1.00289	0.977329	0.995453	1	ENSGALG00010008407	ENSGALG00010008407
MAGI2	1	11891903..12617753	5.6972	0.299876	1.23104	0.102334	0.404382	1	ENSGALG00010008425	ENSGALG00010008425
gene:ENSGALG00010008440	1	complement(11994342..12024356)	0	0	0	0	0	0	ENSGALG00010008440	ENSGALG00010008440
PHTF2	1	complement(12638984..12702068)	21.8426	0.0197896	1.01381	0.862169	0.962279	1	ENSGALG00010009371	ENSGALG00010009371
TMEM60	1	12702109..12723576	8.47447	-0.177857	-1.1312	0.144863	0.485976	1	ENSGALG00010009386	ENSGALG00010009386
RSBN1L	1	complement(12714574..12757773)	9.28199	-0.0480974	-1.0339	0.822676	0.951858	1	ENSGALG00010009391	ENSGALG00010009391
PTPN12	1	complement(12769812..12935883)	23.0577	-0.0352366	-1.02472	0.722343	0.922359	1	ENSGALG00010009407	ENSGALG00010009407
GSAP	1	12874495..12922181	17.3112	0.082409	1.05878	0.468509	0.806961	1	ENSGALG00010009453	ENSGALG00010009453
CCDC146	1	complement(12922133..12994990)	0.50755	-0.241573	-1.18228	0.642699	0.892218	1	ENSGALG00010009500	ENSGALG00010009500
FGL2	1	12974598..12980793	3.69038	-0.0973447	-1.0698	0.742355	0.928031	1	ENSGALG00010009518	ENSGALG00010009518
FAM185A	1	12995207..13035006	17.226	0.113493	1.08184	0.616683	0.880253	1	ENSGALG00010009524	ENSGALG00010009524
FBXL13	1	complement(13036104..13114766)	1.02906	0.555513	1.46969	0.21631	0.589992	1	ENSGALG00010009531	ENSGALG00010009531
LRRC17	1	13067698..13085257	224.68	0.353663	1.2778	2.99315e-05	0.000796825	0.469416	ENSGALG00010009600	ENSGALG00010009600
ARMC10	1	13113023..13123402	6.74796	0.246906	1.18666	0.328752	0.705373	1	ENSGALG00010009616	ENSGALG00010009616
NAPEPLD	1	complement(13125207..13144967)	63.2316	-0.171479	-1.12621	0.0941141	0.383839	1	ENSGALG00010009658	ENSGALG00010009658
PMPCB	1	13165621..13174866	93.7928	-0.0997104	-1.07156	0.42866	0.780871	1	ENSGALG00010009541	ENSGALG00010009541
DNAJC2	1	complement(13174771..13195120)	116.152	-0.0635345	-1.04502	0.517786	0.836001	1	ENSGALG00010009571	ENSGALG00010009571
PSMC2	1	13192276..13199296	342.963	-0.106438	-1.07657	0.3872	0.751858	1	ENSGALG00010009643	ENSGALG00010009643
SLC26A5	1	complement(13201564..13236340)	11.6254	-0.125391	-1.0908	0.482366	0.815438	1	ENSGALG00010009677	ENSGALG00010009677
RELN	1	complement(13244110..13516822)	6.61147	0.323992	1.25179	0.0288507	0.190214	1	ENSGALG00010009720	ENSGALG00010009720
ORC5	1	complement(13545590..13614029)	17.7944	0.0474955	1.03347	0.752531	0.930933	1	ENSGALG00010009857	ENSGALG00010009857
LHFPL3	1	13670737..13906297	10.347	0.40632	1.3253	0.0262963	0.178962	1	ENSGALG00010009991	ENSGALG00010009991
KMT2E	1	13961666..14016782	115.756	0.37765	1.29922	0.000161448	0.00341258	1	ENSGALG00010010022	ENSGALG00010010022
SRPK2	1	complement(14016179..14154134)	50.565	0.0513269	1.03622	0.656973	0.898556	1	ENSGALG00010010119	ENSGALG00010010119
PUS7	1	14174933..14196864	46.1103	-0.227508	-1.17081	0.0138634	0.115173	1	ENSGALG00010010167	ENSGALG00010010167
RINT1	1	14197181..14209309	31	0.131967	1.09579	0.26632	0.643794	1	ENSGALG00010010191	ENSGALG00010010191
EFCAB10	1	complement(14208613..14210775)	2.68518	0.396666	1.31646	0.405238	0.765455	1	ENSGALG00010010196	ENSGALG00010010196
ATXN7L1	1	complement(14216255..14325804)	16.3287	0.150771	1.11016	0.214968	0.587633	1	ENSGALG00010010216	ENSGALG00010010216
gene:ENSGALG00010010301	1	14325069..14379502	1.17926	-0.0142313	-1.00991	0.964956	0.991334	1	ENSGALG00010010301	ENSGALG00010010301
SYPL1	1	complement(14387699..14407265)	0.579616	0.0654912	1.04644	0.90061	0.974837	1	ENSGALG00010010320	ENSGALG00010010320
NAMPTP1	1	complement(14420710..14450363)	35.4088	-0.0351871	-1.02469	0.793226	0.94386	1	ENSGALG00010010351	ENSGALG00010010351
CCDC71L	1	complement(14561060..14569919)	6.67009	-0.140697	-1.10244	0.416593	0.772034	1	ENSGALG00010010475	ENSGALG00010010475
PIK3CG	1	14594622..14629761	7.19082	-0.310305	-1.23997	0.156072	0.504512	1	ENSGALG00010009050	ENSGALG00010009050
PRKAR2B	1	14651967..14735269	6.08737	0.131809	1.09567	0.616104	0.879969	1	ENSGALG00010009073	ENSGALG00010009073
HBP1	1	14741149..14756465	61.1461	0.0348052	1.02442	0.732915	0.925785	1	ENSGALG00010009081	ENSGALG00010009081
COG5	1	complement(14755673..14940205)	18.3958	0.110893	1.0799	0.273971	0.652778	1	ENSGALG00010009115	ENSGALG00010009115
GPR22	1	14901295..14907738	1.26814	0.387588	1.3082	0.326242	0.702792	1	ENSGALG00010009188	ENSGALG00010009188
DUS4L	1	14939187..14951508	30.3198	0.0280453	1.01963	0.816207	0.951314	1	ENSGALG00010009213	ENSGALG00010009213
BCAP29	1	14954539..14980576	59.9048	-0.0378826	-1.02661	0.641837	0.891945	1	ENSGALG00010009243	ENSGALG00010009243
SLC26A4	1	14983959..15005832	0.506856	0.138622	1.10085	0.789391	0.942888	1	ENSGALG00010009254	ENSGALG00010009254
CBLL1	1	15008292..15016134	36.0043	-0.017853	-1.01245	0.856637	0.960611	1	ENSGALG00010009275	ENSGALG00010009275
SLC26A3	1	complement(15017911..15031927)	0.176952	0.326351	1.25384	0.706112	0.916134	1	ENSGALG00010009315	ENSGALG00010009315
DLD	1	15052827..15066616	160.763	-0.110091	-1.0793	0.197535	0.563651	1	ENSGALG00010009326	ENSGALG00010009326
LAMB1	1	complement(15068038..15108867)	287.854	0.138072	1.10043	0.108747	0.417119	1	ENSGALG00010009336	ENSGALG00010009336
LAMB4	1	complement(15112166..15164067)	17.6577	0.0769744	1.0548	0.527113	0.840843	1	ENSGALG00010010829	ENSGALG00010010829
ERGIC2	1	15165864..15187165	85.1159	-0.0467135	-1.03291	0.61822	0.880788	1	ENSGALG00010009348	ENSGALG00010009348
LRRK2	1	complement(15193975..15257977)	3.66271	0.215345	1.16098	0.292476	0.672457	1	ENSGALG00010009361	ENSGALG00010009361
SLC2A13	1	15302994..15444336	2.94526	-0.0228242	-1.01595	0.945136	0.98834	1	ENSGALG00010008134	ENSGALG00010008134
gene:ENSGALG00010008139	1	complement(15443876..15465613)	0.466515	0.878717	1.83874	0.143705	0.484569	1	ENSGALG00010008139	ENSGALG00010008139
ABCD2	1	15466496..15512932	11.408	0.276935	1.21162	0.060391	0.297029	1	ENSGALG00010008148	ENSGALG00010008148
KIF21A	1	15536757..15621127	20.8086	0.173839	1.12806	0.0865059	0.36633	1	ENSGALG00010008171	ENSGALG00010008171
gene:ENSGALG00010008060	1	15624838..15625419	0	0	0	0	0	0	ENSGALG00010008060	ENSGALG00010008060
gene:ENSGALG00010008076	1	15626460..15674062	0.191281	-0.198084	-1.14717	0.80751	0.948179	1	ENSGALG00010008076	ENSGALG00010008076
CPNE8	1	15692490..15788625	9.71309	-0.00141203	-1.00098	0.993521	0.999611	1	ENSGALG00010008087	ENSGALG00010008087
ALG10	1	complement(15876888..15884610)	21.9878	0.0648016	1.04594	0.691265	0.910761	1	ENSGALG00010008183	ENSGALG00010008183
TPRKB	1	15884069..15890576	22.9569	-0.18122	-1.13384	0.13782	0.474881	1	ENSGALG00010008199	ENSGALG00010008199
GTSE1	1	15895725..15907207	42.6564	-0.131356	-1.09532	0.244922	0.622357	1	ENSGALG00010008212	ENSGALG00010008212
TRMU	1	15907271..15918949	39.5828	0.209462	1.15626	0.143276	0.483862	1	ENSGALG00010008230	ENSGALG00010008230
CELSR1	1	complement(15925212..16085131)	21.6184	-0.651065	-1.57033	5.25144e-06	0.000167581	0.0823584	ENSGALG00010008275	ENSGALG00010008275
HIST1H2B5L	1	complement(16104042..16122420)	18.2561	0.0461448	1.0325	0.837713	0.95747	1	ENSGALG00010008596	ENSGALG00010008596
GRAMD4	1	16110660..16198682	9.09696	-0.0258843	-1.0181	0.904866	0.97651	1	ENSGALG00010008745	ENSGALG00010008745
CERK	1	complement(16312840..16356169)	23.3704	-0.0161091	-1.01123	0.873294	0.965378	1	ENSGALG00010008010	ENSGALG00010008010
TBC1D22A	1	16380552..16538739	28.1878	0.094325	1.06757	0.456748	0.800306	1	ENSGALG00010008025	ENSGALG00010008025
gene:ENSGALG00010010468	1	17132475..17135273	1.22614	0.425079	1.34265	0.463813	0.80401	1	ENSGALG00010010468	ENSGALG00010010468
TAFA5	1	17271329..17728618	2.49796	0.4513	1.36727	0.0446749	0.250007	1	ENSGALG00010008515	ENSGALG00010008515
BRD1	1	complement(18953316..19012531)	21.9812	0.0507915	1.03583	0.665018	0.900847	1	ENSGALG00010008807	ENSGALG00010008807
ZBED4	1	19021682..19059912	9.45005	-0.175539	-1.12939	0.159451	0.510043	1	ENSGALG00010008938	ENSGALG00010008938
ALG12	1	complement(19055129..19071118)	133.823	0.113379	1.08176	0.119731	0.439836	1	ENSGALG00010009003	ENSGALG00010009003
CRELD2	1	19071252..19082897	82.0612	-0.00823134	-1.00572	0.948344	0.989256	1	ENSGALG00010009040	ENSGALG00010009040
PIM3	1	complement(19361675..19366025)	49.2834	0.112666	1.08122	0.267939	0.646082	1	ENSGALG00010008094	ENSGALG00010008094
IL17REL	1	complement(20225179..20267494)	44.8318	-0.487193	-1.40172	1.93263e-06	6.89723e-05	0.0303094	ENSGALG00010008043	ENSGALG00010008043
MLC1	1	complement(20283888..20301662)	0.349989	-0.665273	-1.58587	0.351037	0.724786	1	ENSGALG00010008055	ENSGALG00010008055
MOV10L1	1	20302747..20335906	1.63846	0.477924	1.39274	0.216495	0.590169	1	ENSGALG00010001208	ENSGALG00010001208
PANX2	1	20354847..20376025	17.0098	0.0912579	1.0653	0.488301	0.819	1	ENSGALG00010001210	ENSGALG00010001210
gene:ENSGALG00010001919	1	complement(20396142..20399122)	1.01638	-1.73322	-3.32468	0.0011644	0.0173252	1	ENSGALG00010001919	ENSGALG00010001919
TRABD	1	20410056..20442353	36.9516	-0.0608185	-1.04306	0.548389	0.851891	1	ENSGALG00010001540	ENSGALG00010001540
SELENOO	1	20475678..20486315	2.09842	-0.294192	-1.2262	0.478661	0.813553	1	ENSGALG00010001545	ENSGALG00010001545
TUBGCP6	1	complement(20491567..20514587)	10.6248	-0.115334	-1.08323	0.427188	0.779415	1	ENSGALG00010001552	ENSGALG00010001552
HDAC10	1	complement(20514743..20530653)	34.3473	0.309284	1.23909	0.00427779	0.0477735	1	ENSGALG00010001559	ENSGALG00010001559
gene:ENSGALG00010001578	1	complement(20531973..20544979)	0.0845021	0.498825	1.41306	0.73057	0	1	ENSGALG00010001578	ENSGALG00010001578
MAPK12	1	complement(20551623..20583405)	27.3095	0.180085	1.13295	0.113712	0.427092	1	ENSGALG00010001611	ENSGALG00010001611
MAPK11	1	complement(20591528..20622092)	46.1817	-0.207002	-1.15429	0.0338392	0.210129	1	ENSGALG00010001628	ENSGALG00010001628
PLXNB2	1	complement(20675515..20925722)	51.1346	0.0384665	1.02702	0.62162	0.882887	1	ENSGALG00010001220	ENSGALG00010001220
ZNF800	1	21002064..21064015	3.60192	-0.0361034	-1.02534	0.890639	0.970398	1	ENSGALG00010001222	ENSGALG00010001222
GRM8	1	21099853..21424086	0.560653	0.45362	1.36947	0.360614	0.731577	1	ENSGALG00010001223	ENSGALG00010001223
POT1	1	21910949..21977311	9.25297	-0.0226192	-1.0158	0.870749	0.965018	1	ENSGALG00010001194	ENSGALG00010001194
GPR37	1	22012182..22026225	18.7034	0.698784	1.62314	0.000431107	0.00772074	1	ENSGALG00010001448	ENSGALG00010001448
ARL8BL	1	complement(22229861..22257759)	46.0798	-0.140651	-1.1024	0.491493	0.820988	1	ENSGALG00010001647	ENSGALG00010001647
SPAM1	1	complement(22265480..22281553)	0.105519	-1.83399	-3.56521	0.100468	0.400177	1	ENSGALG00010001664	ENSGALG00010001664
gene:ENSGALG00010001667	1	complement(22318315..22322988)	0.0492178	-1.58431	-2.99865	0.501457	0	1	ENSGALG00010001667	ENSGALG00010001667
HYAL6	1	complement(22333724..22353326)	0.0568493	-2.78983	-6.9155	0.22956	0	1	ENSGALG00010001673	ENSGALG00010001673
WASL	1	22376967..22426924	62.3812	-0.0216671	-1.01513	0.815709	0.951122	1	ENSGALG00010001686	ENSGALG00010001686
LMOD2	1	complement(22445482..22451784)	7.8312	0.514671	1.42867	0.0352636	0.215727	1	ENSGALG00010001695	ENSGALG00010001695
ASB15	1	complement(22460279..22475309)	0.288213	-0.761692	-1.69548	0.339389	0.713372	1	ENSGALG00010001699	ENSGALG00010001699
NDUFA5	1	22475380..22479807	161.485	-0.311435	-1.24094	0.0369879	0.222422	1	ENSGALG00010001701	ENSGALG00010001701
IQUB	1	22482534..22503022	0.72768	0.153604	1.11234	0.708793	0.916997	1	ENSGALG00010001706	ENSGALG00010001706
ATP6AP1	1	22511373..22565501	96.2276	-0.048855	-1.03444	0.76051	0.933827	1	ENSGALG00010001712	ENSGALG00010001712
SLC13A1	1	22568449..22616080	0.185925	-0.403697	-1.32289	0.684382	0.907915	1	ENSGALG00010001714	ENSGALG00010001714
CADPS2	1	22696228..22998178	10.3715	0.317278	1.24598	0.164862	0.518431	1	ENSGALG00010001745	ENSGALG00010001745
FEZF1	1	23005417..23007793	0.101736	-1.58386	-2.99771	0.310569	0	1	ENSGALG00010001917	ENSGALG00010001917
gene:ENSGALG00010001236	1	23035546..23036475	0	0	0	0	0	0	ENSGALG00010001236	ENSGALG00010001236
AASS	1	23036958..23065883	28.508	0.0557833	1.03942	0.605591	0.876106	1	ENSGALG00010001234	ENSGALG00010001234
PTPRZ1	1	complement(23069261..23199789)	19.2052	-0.873145	-1.83165	3.33277e-11	2.61924e-09	5.22678e-07	ENSGALG00010001248	ENSGALG00010001248
FAM3C	1	23373060..23402604	80.6853	-0.155619	-1.1139	0.0811482	0.353601	1	ENSGALG00010001264	ENSGALG00010001264
WNT16	1	complement(23406841..23419250)	46.4909	-3.0651	-8.36923	2.78903e-68	3.74617e-65	4.37403e-64	ENSGALG00010001305	ENSGALG00010001305
CPED1	1	complement(23436425..23576357)	12.5896	-0.149273	-1.10901	0.409806	0.767915	1	ENSGALG00010001320	ENSGALG00010001320
ING3	1	complement(23590246..23609449)	46.4839	0.106441	1.07657	0.362722	0.732798	1	ENSGALG00010001349	ENSGALG00010001349
TSPAN12	1	23629058..23676407	22.2627	-0.0201188	-1.01404	0.868776	0.964656	1	ENSGALG00010001232	ENSGALG00010001232
KCND2	1	complement(23681323..23949372)	3.25218	0.257829	1.19568	0.306791	0.685546	1	ENSGALG00010001419	ENSGALG00010001419
gene:ENSGALG00010001421	1	complement(23695656..23697188)	0	0	0	0	0	0	ENSGALG00010001421	ENSGALG00010001421
ANKRD26	1	24454999..24503310	7.45722	0.0017717	1.00123	0.989769	0.998949	1	ENSGALG00010001443	ENSGALG00010001443
LSM8	1	complement(24508680..24563346)	22.8886	-0.234869	-1.1768	0.186818	0.54941	1	ENSGALG00010001456	ENSGALG00010001456
CTTNBP2	1	24635651..24711223	14.7977	0.247307	1.18699	0.023834	0.16737	1	ENSGALG00010001200	ENSGALG00010001200
CFTR	1	complement(24715305..24799470)	1.56322	0.0272181	1.01905	0.932998	0.985027	1	ENSGALG00010001202	ENSGALG00010001202
ASZ1	1	24818735..24855571	0.157417	-0.186665	-1.13813	0.854494	0.960611	1	ENSGALG00010001207	ENSGALG00010001207
WNT2	1	24859746..24873923	6.95769	0.104181	1.07488	0.690798	0.910669	1	ENSGALG00010001486	ENSGALG00010001486
ST7	1	complement(24877113..24973223)	10.0983	0.0479372	1.03379	0.842788	0.957839	1	ENSGALG00010002280	ENSGALG00010002280
gene:ENSGALG00010001492	1	complement(24984758..25014668)	1.11726	0.123982	1.08974	0.84986	0.959409	1	ENSGALG00010001492	ENSGALG00010001492
CAPZA2	1	complement(25026504..25056220)	200.155	-0.018959	-1.01323	0.865988	0.963694	1	ENSGALG00010001501	ENSGALG00010001501
MET	1	complement(25079168..25166938)	4.50253	0.0219012	1.0153	0.90841	0.977337	1	ENSGALG00010001514	ENSGALG00010001514
CAV1	1	complement(25212408..25229141)	76.25	0.173009	1.12741	0.200817	0.568108	1	ENSGALG00010002285	ENSGALG00010002285
CAV2	1	complement(25235364..25244372)	30.7416	0.00627752	1.00436	0.956774	0.990081	1	ENSGALG00010001517	ENSGALG00010001517
TES	1	complement(25329453..25355748)	110.984	0.129429	1.09386	0.0892697	0.372903	1	ENSGALG00010001214	ENSGALG00010001214
TFEC	1	25380611..25506729	0.19683	-0.097419	-1.06986	0.900498	0.974787	1	ENSGALG00010001219	ENSGALG00010001219
MDFIC	1	complement(25918014..25968465)	80.7628	0.277227	1.21186	0.00102207	0.0155535	1	ENSGALG00010001381	ENSGALG00010001381
FOXP2	1	complement(26061577..26473375)	20.9223	0.340765	1.26643	0.00201168	0.0269714	1	ENSGALG00010001407	ENSGALG00010001407
gene:ENSGALG00010001519	1	complement(26499224..26508164)	0	0	0	0	0	0	ENSGALG00010001519	ENSGALG00010001519
PPP1R3A	1	26514959..26548896	1.46409	0.860463	1.81562	0.0146845	0.119389	1	ENSGALG00010001526	ENSGALG00010001526
GPR85	1	26829206..26844904	0.605823	0.0382595	1.02687	0.901421	0.975285	1	ENSGALG00010001470	ENSGALG00010001470
BMT2	1	26921002..26954916	28.8944	-0.0257822	-1.01803	0.795203	0.944844	1	ENSGALG00010001475	ENSGALG00010001475
TMEM168	1	26957222..26981322	15.1832	0.145527	1.10613	0.405517	0.765493	1	ENSGALG00010001479	ENSGALG00010001479
LSMEM1	1	complement(27060715..27067793)	5.01757	0.424337	1.34196	0.235171	0.612424	1	ENSGALG00010001196	ENSGALG00010001196
IFRD1	1	complement(27069520..27080126)	111.303	-0.163565	-1.12005	0.0333585	0.208755	1	ENSGALG00010001198	ENSGALG00010001198
ZNF277	1	complement(27120323..27174638)	35.2749	-0.0123519	-1.0086	0.92542	0.982544	1	ENSGALG00010001251	ENSGALG00010001251
LRRN3	1	complement(27170705..27665806)	0.37722	0.147231	1.10744	0.662266	0.900406	1	ENSGALG00010001281	ENSGALG00010001281
DOCK4	1	27174683..27420022	1.62045	0.00797919	1.00555	0.972034	0.99318	1	ENSGALG00010001298	ENSGALG00010001298
IMMP2L_1	1	27452618..27605816	0.166039	-0.421155	-1.339	0.608347	0.87691	1	ENSGALG00010001367	ENSGALG00010001367
IMMP2L_2	1	27665120..27890128	3.66281	-0.0343892	-1.02412	0.935229	0.985499	1	ENSGALG00010002270	ENSGALG00010002270
DNAJB9	1	complement(28580369..28588852)	22.8337	-0.0530393	-1.03745	0.673594	0.904164	1	ENSGALG00010001224	ENSGALG00010001224
THAP5	1	28589032..28599076	26.7474	-0.0443654	-1.03123	0.695028	0.91175	1	ENSGALG00010001228	ENSGALG00010001228
AVPR2	1	complement(28648095..28650908)	2.59166	-0.133432	-1.0969	0.720283	0.922327	1	ENSGALG00010001751	ENSGALG00010001751
PNPLA8	1	28668930..28704966	25.6067	-0.0404219	-1.02841	0.696764	0.912333	1	ENSGALG00010001753	ENSGALG00010001753
NRCAM	1	28721952..28861286	1.78917	-0.790238	-1.72936	0.0143355	0.117569	1	ENSGALG00010001773	ENSGALG00010001773
CNTN1	1	28900273..29138413	16.7163	0.230847	1.17352	0.0574113	0.288018	1	ENSGALG00010001785	ENSGALG00010001785
gene:ENSGALG00010001794	1	29184012..29185836	0.555456	0.135983	1.09884	0.881525	0.968871	1	ENSGALG00010001794	ENSGALG00010001794
PDZRN4	1	29184357..29433410	14.1655	-0.614696	-1.53124	3.40871e-07	1.4556e-05	0.00534588	ENSGALG00010001827	ENSGALG00010001827
GXYLT1	1	complement(29606233..29637308)	54.6901	-0.0295574	-1.0207	0.797566	0.946028	1	ENSGALG00010002308	ENSGALG00010002308
YAF2	1	complement(29649276..29677422)	10.794	-0.0697613	-1.04954	0.749944	0.930273	1	ENSGALG00010002295	ENSGALG00010002295
ZCRB1	1	complement(29708126..29718549)	87.2244	0.00298354	1.00207	0.975241	0.99464	1	ENSGALG00010001834	ENSGALG00010001834
PPHLN1	1	29719821..29789930	30.3085	0.005389	1.00374	0.960998	0.99091	1	ENSGALG00010001838	ENSGALG00010001838
PRICKLE1	1	complement(29792346..29852409)	83.0517	0.12203	1.08827	0.131171	0.464539	1	ENSGALG00010001843	ENSGALG00010001843
ADAMTS20	1	complement(30064487..30148491)	4.00801	0.8029	1.7446	0.00169067	0.0234111	1	ENSGALG00010001858	ENSGALG00010001858
PUS7L	1	complement(30199581..30210526)	15.0462	-0.025159	-1.01759	0.91796	0.979981	1	ENSGALG00010001866	ENSGALG00010001866
IRAK4	1	30210175..30221544	16.8323	0.0946945	1.06784	0.67696	0.904683	1	ENSGALG00010001879	ENSGALG00010001879
TWF1	1	complement(30222785..30243357)	20.972	0.0545691	1.03855	0.557833	0.855198	1	ENSGALG00010001899	ENSGALG00010001899
TMEM117	1	30253949..30449914	4.20239	-0.0681789	-1.04839	0.803239	0.946098	1	ENSGALG00010001912	ENSGALG00010001912
gene:ENSGALG00010001916	1	complement(30276293..30280669)	0	0	0	0	0	0	ENSGALG00010001916	ENSGALG00010001916
gene:ENSGALG00010013735	1	complement(30459602..30465159)	0	0	0	0	0	0	ENSGALG00010013735	ENSGALG00010013735
NELL2	1	complement(30482015..30625713)	205.957	0.39347	1.31355	1.36103e-06	4.97752e-05	0.021345	ENSGALG00010013749	ENSGALG00010013749
PRLL	1	30670357..30674227	0.585753	0.486743	1.40128	0.551135	0.852323	1	ENSGALG00010013765	ENSGALG00010013765
DBX2	1	complement(30680570..30700960)	10.2239	0.203745	1.15168	0.392669	0.757005	1	ENSGALG00010013775	ENSGALG00010013775
ANO6	1	30739828..30809077	6.86572	0.131519	1.09545	0.49665	0.82394	1	ENSGALG00010013784	ENSGALG00010013784
ARID2	1	30891553..30999136	14.0426	-0.0387946	-1.02726	0.678375	0.904929	1	ENSGALG00010013878	ENSGALG00010013878
SCAF11	1	complement(31005652..31047188)	50.7153	-0.0996849	-1.07154	0.193639	0.559357	1	ENSGALG00010013945	ENSGALG00010013945
SLC38A1	1	complement(31073821..31110913)	60.3895	-0.0223919	-1.01564	0.855575	0.960611	1	ENSGALG00010013964	ENSGALG00010013964
SLC38A2	1	complement(31126915..31141960)	135.894	-0.0549147	-1.0388	0.518066	0.836001	1	ENSGALG00010013977	ENSGALG00010013977
SLC38A4	1	complement(31242303..31274484)	3.86952	-0.440091	-1.35669	0.12637	0.453402	1	ENSGALG00010014033	ENSGALG00010014033
AMIGO2	1	complement(31378614..31401407)	3.04459	0.167428	1.12305	0.388862	0.753499	1	ENSGALG00010014109	ENSGALG00010014109
RPAP3	1	complement(31568897..31583839)	56.9788	-0.0057419	-1.00399	0.95376	0.989762	1	ENSGALG00010014134	ENSGALG00010014134
ATP23	1	31583963..31594432	18.5812	0.0687535	1.04881	0.582259	0.865494	1	ENSGALG00010014151	ENSGALG00010014151
LRIG3	1	complement(31862744..31939424)	54.3998	0.261526	1.19875	0.000593001	0.00999411	1	ENSGALG00010014194	ENSGALG00010014194
SLC16A7	1	32176446..32256026	3.61612	0.251781	1.19068	0.379635	0.746054	1	ENSGALG00010014226	ENSGALG00010014226
TAFA2	1	complement(32832348..33011560)	7.21662	0.0754978	1.05372	0.656085	0.898556	1	ENSGALG00010011825	ENSGALG00010011825
USP15	1	33032536..33096454	38.039	-0.109716	-1.07902	0.361534	0.732061	1	ENSGALG00010011682	ENSGALG00010011682
MON2	1	33110822..33201427	23.5159	0.0261674	1.0183	0.834897	0.957064	1	ENSGALG00010013236	ENSGALG00010013236
PPM1H	1	complement(33214368..33345377)	6.04316	-0.217976	-1.1631	0.275356	0.654144	1	ENSGALG00010013252	ENSGALG00010013252
AVPR1A	1	complement(33422638..33427864)	0.941309	0.384461	1.30537	0.408687	0.767692	1	ENSGALG00010011713	ENSGALG00010011713
TMEM5	1	33522572..33534673	17.6349	-0.0669686	-1.04751	0.745488	0.928507	1	ENSGALG00010012198	ENSGALG00010012198
SRGAP1	1	33567704..33708166	47.9993	0.277829	1.21237	0.00538018	0.0572298	1	ENSGALG00010012293	ENSGALG00010012293
C1H12ORF66	1	complement(33721112..33730204)	31.1011	-0.00835269	-1.00581	0.944741	0.988145	1	ENSGALG00010012980	ENSGALG00010012980
RPL18A	1	complement(33731033..33733876)	2473.88	-0.0356092	-1.02499	0.704991	0.915473	1	ENSGALG00010012988	ENSGALG00010012988
XPOT	1	33733985..33759754	103.214	-0.138524	-1.10078	0.0746612	0.336625	1	ENSGALG00010013051	ENSGALG00010013051
TBK1	1	33765231..33792239	23.1019	0.0438271	1.03084	0.686059	0.908683	1	ENSGALG00010013089	ENSGALG00010013089
RASSF3	1	33802608..33894180	68.0309	0.186662	1.13813	0.0660377	0.314643	1	ENSGALG00010013129	ENSGALG00010013129
GNS	1	complement(33900118..33920687)	63.9338	0.150784	1.11017	0.102704	0.404742	1	ENSGALG00010013150	ENSGALG00010013150
TBC1D30	1	33921523..33971454	3.28077	-0.040469	-1.02845	0.870129	0.96498	1	ENSGALG00010013179	ENSGALG00010013179
WIF1	1	complement(34008783..34051762)	35.1263	-0.108597	-1.07818	0.378217	0.745071	1	ENSGALG00010012361	ENSGALG00010012361
LEMD3	1	34065019..34112506	30.8663	0.0303081	1.02123	0.782044	0.9404	1	ENSGALG00010012372	ENSGALG00010012372
MSRB3	1	34114087..34198163	14.6987	0.195628	1.14522	0.210271	0.581244	1	ENSGALG00010012405	ENSGALG00010012405
HMGA2	1	34330772..34439314	64.9704	-0.0325865	-1.02284	0.720308	0.922327	1	ENSGALG00010012062	ENSGALG00010012062
gene:ENSGALG00010012071	1	complement(34494039..34764021)	22.3035	0.128006	1.09278	0.318367	0.697637	1	ENSGALG00010012071	ENSGALG00010012071
TMBIM4	1	complement(34497199..34505123)	57.3533	-0.0466552	-1.03287	0.619003	0.881009	1	ENSGALG00010012078	ENSGALG00010012078
HELB	1	34542887..34557233	18.5653	0.225153	1.1689	0.077217	0.343695	1	ENSGALG00010012090	ENSGALG00010012090
GRIP1	1	complement(34557052..34864187)	8.87001	0.01325	1.00923	0.944933	0.988277	1	ENSGALG00010012122	ENSGALG00010012122
CAND1	1	34907628..34936885	107.368	-0.231162	-1.17378	0.0543799	0.279757	1	ENSGALG00010011888	ENSGALG00010011888
DYRK2	1	35025947..35041470	21.6408	0.207253	1.15449	0.0893577	0.373166	1	ENSGALG00010011926	ENSGALG00010011926
IFNG	1	complement(35180860..35185013)	0	0	0	0	0	0	ENSGALG00010011933	ENSGALG00010011933
IL26	1	complement(35207551..35215479)	0	0	0	0	0	0	ENSGALG00010011940	ENSGALG00010011940
IL22	1	complement(35228884..35231341)	0.0971273	2.33291	5.0382	0.311338	0	1	ENSGALG00010012472	ENSGALG00010012472
MDM1	1	complement(35240495..35264677)	33.519	0.159268	1.11672	0.141234	0.480852	1	ENSGALG00010012508	ENSGALG00010012508
RAP1B	1	35339888..35372823	117.172	0.0306362	1.02146	0.7949	0.944843	1	ENSGALG00010012538	ENSGALG00010012538
NUP107	1	35375012..35400312	89.6621	-0.0947865	-1.06791	0.313948	0.693291	1	ENSGALG00010012600	ENSGALG00010012600
SLC35E3	1	35401015..35417803	58.7643	0.0825922	1.05892	0.508094	0.831271	1	ENSGALG00010012662	ENSGALG00010012662
MDM2	1	35421927..35436751	21.8664	-0.441823	-1.35832	0.000106619	0.00238682	1	ENSGALG00010012683	ENSGALG00010012683
CPM	1	complement(35436609..35471464)	98.8195	-0.999041	-1.99867	3.30303e-27	9.20798e-25	5.18014e-23	ENSGALG00010012705	ENSGALG00010012705
CPSF6	1	35510299..35537170	79.3669	-0.177217	-1.1307	0.0429579	0.244116	1	ENSGALG00010011962	ENSGALG00010011962
LYZ	1	35549972..35553724	2.40361	-0.719939	-1.64711	0.237265	0.613616	1	ENSGALG00010011983	ENSGALG00010011983
YEATS4	1	35553787..35556721	158.049	-0.454714	-1.37051	2.94188e-06	0.00010085	0.0461375	ENSGALG00010011992	ENSGALG00010011992
FRS2	1	35573630..35619198	1.46427	-0.0891627	-1.06375	0.822106	0.951848	1	ENSGALG00010013280	ENSGALG00010013280
CCT2	1	35627758..35640035	382.999	-0.355784	-1.27968	1.12753e-05	0.000335873	0.176831	ENSGALG00010011871	ENSGALG00010011871
LRRC10	1	complement(35641215..35642961)	0	0	0	0	0	0	ENSGALG00010014235	ENSGALG00010014235
CTSEAL	1	35646215..35653933	0.0603146	-2.33158	-5.03356	0.31291	0	1	ENSGALG00010012182	ENSGALG00010012182
BEST3	1	complement(35656182..35678476)	0.451832	0.205275	1.15291	0.711091	0.917988	1	ENSGALG00010012191	ENSGALG00010012191
RAB3IP	1	35688943..35718335	40.6884	-0.347632	-1.27247	0.00364988	0.0428331	1	ENSGALG00010012133	ENSGALG00010012133
MYRFL	1	35720759..35763941	0.270687	-0.695252	-1.61917	0.324501	0.702079	1	ENSGALG00010012151	ENSGALG00010012151
CNOT2	1	35848924..35938523	79.3433	-0.0463878	-1.03268	0.76585	0.936088	1	ENSGALG00010012172	ENSGALG00010012172
KCNMB4	1	35944896..35955882	23.4382	0.78959	1.72858	0.00318371	0.0383369	1	ENSGALG00010011841	ENSGALG00010011841
PTPRB	1	complement(35969050..36031456)	1.20126	-0.344055	-1.26932	0.279958	0.65994	1	ENSGALG00010013259	ENSGALG00010013259
PTPRR	1	complement(36032140..36175798)	1.38365	-0.2319	-1.17438	0.528124	0.841128	1	ENSGALG00010013268	ENSGALG00010013268
TSPAN8	1	complement(36255864..36274547)	0.506616	-1.05913	-2.08368	0.0842839	0.361899	1	ENSGALG00010011994	ENSGALG00010011994
LGR5	1	36359642..36445732	35.7205	0.117235	1.08465	0.296585	0.676088	1	ENSGALG00010012004	ENSGALG00010012004
ZFC3H1	1	complement(36462800..36500607)	31.9507	0.044782	1.03153	0.721737	0.922327	1	ENSGALG00010011696	ENSGALG00010011696
TMEM19	1	36510531..36536648	28.1017	-0.545265	-1.45929	2.3964e-07	1.05377e-05	0.00375828	ENSGALG00010012734	ENSGALG00010012734
RAB21	1	36559786..36571927	90.8347	-0.10267	-1.07376	0.431038	0.782768	1	ENSGALG00010012738	ENSGALG00010012738
TBC1D15	1	36583070..36610318	66.8215	-0.227631	-1.17091	0.157961	0.507143	1	ENSGALG00010012778	ENSGALG00010012778
TPH2	1	36621601..36696672	0.73865	-0.167281	-1.12294	0.691827	0.911074	1	ENSGALG00010012834	ENSGALG00010012834
TRHDE	1	36744594..36959107	0.748903	-0.414038	-1.33241	0.329247	0.705373	1	ENSGALG00010012849	ENSGALG00010012849
KCNC2	1	complement(37720062..37817642)	5.92901	0.354679	1.2787	0.170139	0.526452	1	ENSGALG00010012870	ENSGALG00010012870
CAPS2	1	complement(37828554..37862799)	1.74879	0.509219	1.42328	0.195105	0.561078	1	ENSGALG00010012891	ENSGALG00010012891
gene:ENSGALG00010012899	1	complement(37863357..37870747)	17.777	0.179487	1.13248	0.354233	0.72759	1	ENSGALG00010012899	ENSGALG00010012899
GLIPR1L1	1	37870833..37880176	0.299407	1.496	2.8206	0.103022	0.405392	1	ENSGALG00010012907	ENSGALG00010012907
GLIPR1	1	37882443..37893161	0.142143	0.793059	1.73274	0.355258	0.728406	1	ENSGALG00010012924	ENSGALG00010012924
GLIPR1L	1	37893017..37901352	5.74496	0.390394	1.31075	0.170064	0.52644	1	ENSGALG00010012966	ENSGALG00010012966
KRR1	1	complement(37903805..37910031)	70.4973	-0.134185	-1.09747	0.183692	0.543906	1	ENSGALG00010012975	ENSGALG00010012975
PHLDA1	1	complement(38024986..38031681)	35.3105	0.337665	1.26371	0.0116068	0.101294	1	ENSGALG00010014238	ENSGALG00010014238
NAP1L1	1	complement(38038671..38067431)	377.824	-0.0417815	-1.02938	0.658089	0.898564	1	ENSGALG00010013389	ENSGALG00010013389
BBS10	1	complement(38122597..38128279)	6.54033	0.155669	1.11394	0.473394	0.809799	1	ENSGALG00010013400	ENSGALG00010013400
OSBPL8	1	complement(38128452..38210928)	25.5227	-0.0212471	-1.01484	0.836652	0.9573	1	ENSGALG00010013444	ENSGALG00010013444
ZDHHC17	1	38246786..38327454	22.7446	0.205273	1.1529	0.0587288	0.2918	1	ENSGALG00010013476	ENSGALG00010013476
CSRP2	1	complement(38330943..38338993)	193.383	-0.451236	-1.36721	0.000320315	0.00600592	1	ENSGALG00010013516	ENSGALG00010013516
E2F7	1	complement(38385664..38402526)	15.1838	-0.29266	-1.2249	0.146021	0.487911	1	ENSGALG00010013538	ENSGALG00010013538
NAV3	1	38624039..39016857	9.65761	0.194067	1.14398	0.138771	0.476316	1	ENSGALG00010013648	ENSGALG00010013648
SYT1	1	39200960..39547336	13.3243	0.0420728	1.02959	0.783092	0.940589	1	ENSGALG00010012026	ENSGALG00010012026
PAWR	1	complement(39569524..39642252)	19.5276	-1.21678	-2.32427	7.34513e-17	8.96895e-15	1.15194e-12	ENSGALG00010013283	ENSGALG00010013283
PPP1R12A	1	complement(39654566..39779011)	42.8477	0.107934	1.07768	0.256298	0.634836	1	ENSGALG00010013333	ENSGALG00010013333
RPS16	1	39846391..39852065	508.063	-0.0785828	-1.05598	0.409238	0.767907	1	ENSGALG00010013358	ENSGALG00010013358
OTOGL	1	39853230..39949196	0.0636764	-0.155858	-1.11408	0.841386	0.957839	1	ENSGALG00010013364	ENSGALG00010013364
PTPRQ	1	39954894..40077077	0.139974	-0.798004	-1.73869	0.234466	0.611732	1	ENSGALG00010012230	ENSGALG00010012230
MYF6	1	40093444..40095304	5.97411	0.49564	1.40995	0.146095	0.487911	1	ENSGALG00010012253	ENSGALG00010012253
MYF5	1	40098345..40099895	5.62146	0.328656	1.25584	0.348172	0.722289	1	ENSGALG00010012264	ENSGALG00010012264
gene:ENSGALG00010012271	1	complement(40125280..40131199)	6.59672	0.0796576	1.05677	0.851716	0.959899	1	ENSGALG00010012271	ENSGALG00010012271
gene:ENSGALG00010014881	1	complement(40133382..40169977)	4.17384	-0.81267	-1.75646	0.132211	0.46632	1	ENSGALG00010014881	ENSGALG00010014881
ACSS3	1	40212407..40290618	13.4249	0.0995178	1.07142	0.612249	0.878818	1	ENSGALG00010012337	ENSGALG00010012337
PPFIA2	1	complement(40292957..40593913)	4.44757	0.361679	1.28492	0.12169	0.443364	1	ENSGALG00010012450	ENSGALG00010012450
gene:ENSGALG00010013569	1	40639784..40645891	0.895932	-0.480931	-1.39564	0.25545	0.634099	1	ENSGALG00010013569	ENSGALG00010013569
CCDC59	1	complement(40785543..40792049)	37.9461	0.0062785	1.00436	0.95292	0.989468	1	ENSGALG00010010017	ENSGALG00010010017
METTL25	1	40791843..40848490	14.4444	-0.170247	-1.12525	0.357293	0.729616	1	ENSGALG00010010042	ENSGALG00010010042
TMTC2	1	40911131..41150941	10.4891	0.162575	1.11928	0.451706	0.796999	1	ENSGALG00010011067	ENSGALG00010011067
SLC6A15	1	complement(41691259..41727612)	31.1519	-0.45159	-1.36755	4.4584e-06	0.000145094	0.0699211	ENSGALG00010011117	ENSGALG00010011117
TSPAN19	1	complement(41791346..41803511)	0.165041	2.80868	7.00644	0.0512972	0.269832	1	ENSGALG00010011168	ENSGALG00010011168
gene:ENSGALG00010011199	1	41803816..41903398	0.240503	0.309188	1.23901	0.617434	0.880582	1	ENSGALG00010011199	ENSGALG00010011199
ALX1	1	41914592..41937639	1.4564	0.162011	1.11885	0.699145	0.913636	1	ENSGALG00010011243	ENSGALG00010011243
RASSF9	1	complement(42175980..42212935)	5.79934	-1.62307	-3.08029	2.07802e-17	2.64679e-15	3.25896e-13	ENSGALG00010011313	ENSGALG00010011313
NTS	1	42211293..42240394	5.4664	-2.12983	-4.37665	3.08556e-08	1.61664e-06	0.000483909	ENSGALG00010011352	ENSGALG00010011352
MGAT4C_1	1	complement(42268273..42384762)	0.126571	0.418379	1.33642	0.624731	0.884543	1	ENSGALG00010011370	ENSGALG00010011370
C12orf50	1	complement(42833017..42848173)	10.9592	-0.011168	-1.00777	0.960733	0.990775	1	ENSGALG00010011375	ENSGALG00010011375
C1H12orf29	1	42849506..42855676	13.2556	0.073681	1.0524	0.782933	0.940589	1	ENSGALG00010011381	ENSGALG00010011381
CEP290	1	complement(42852941..42907028)	9.44659	0.0374238	1.02628	0.753426	0.930933	1	ENSGALG00010011407	ENSGALG00010011407
TMTC3	1	42907111..42965978	26.985	-0.135559	-1.09852	0.204139	0.572149	1	ENSGALG00010011427	ENSGALG00010011427
KITLG	1	complement(43031098..43086596)	24.7826	-1.32524	-2.50575	1.85626e-21	3.08159e-19	2.91117e-17	ENSGALG00010011452	ENSGALG00010011452
DUSP6	1	complement(43341544..43346288)	44.9118	0.126187	1.09141	0.200545	0.567921	1	ENSGALG00010013226	ENSGALG00010013226
POC1B	1	complement(43378344..43423638)	24.8369	-0.0323085	-1.02265	0.743529	0.928174	1	ENSGALG00010013276	ENSGALG00010013276
ATP2B1	1	complement(43444923..43503329)	64.4735	0.140678	1.10242	0.137377	0.473797	1	ENSGALG00010013285	ENSGALG00010013285
EPYC	1	complement(43977447..44021668)	98.871	-0.000297859	-1.00021	0.998206	0.999611	1	ENSGALG00010013298	ENSGALG00010013298
KERA	1	complement(44022529..44033871)	222.56	0.30633	1.23656	0.00212788	0.0282983	1	ENSGALG00010013318	ENSGALG00010013318
LUM	1	complement(44041576..44054368)	564.551	0.182122	1.13455	0.0536893	0.277474	1	ENSGALG00010013332	ENSGALG00010013332
DCN	1	complement(44073194..44224274)	2214.71	0.232411	1.1748	0.00914764	0.0848972	1	ENSGALG00010013345	ENSGALG00010013345
BTG1	1	complement(44451142..44454016)	610.76	-0.0600113	-1.04247	0.499383	0.825508	1	ENSGALG00010013359	ENSGALG00010013359
PLEKHG7	1	44634684..44668124	0.141152	0.219275	1.16415	0.819673	0.95141	1	ENSGALG00010013377	ENSGALG00010013377
EEA1	1	complement(44675106..44741733)	14.6176	-0.197734	-1.1469	0.159664	0.510281	1	ENSGALG00010013440	ENSGALG00010013440
gene:ENSGALG00010013493	1	44867656..44891578	86.5817	0.0644537	1.04569	0.58711	0.867674	1	ENSGALG00010013493	ENSGALG00010013493
UBE2N	1	complement(44880411..44911835)	76.9994	-0.0883364	-1.06314	0.468762	0.806961	1	ENSGALG00010013551	ENSGALG00010013551
MRPL42	1	44921677..44932980	31.9114	-0.13924	-1.10132	0.278608	0.65842	1	ENSGALG00010010394	ENSGALG00010010394
SOCS2	1	44942656..44948098	37.4829	-0.0316296	-1.02217	0.792428	0.943518	1	ENSGALG00010010431	ENSGALG00010010431
CRADD	1	44955054..45032090	11.332	0.228735	1.17181	0.175262	0.533682	1	ENSGALG00010010466	ENSGALG00010010466
PLXNC1	1	45115755..45184652	12.4415	-0.0420158	-1.02955	0.701684	0.914254	1	ENSGALG00010010512	ENSGALG00010010512
CEP83	1	complement(45184680..45208890)	13.0297	-0.0294264	-1.02061	0.874615	0.966236	1	ENSGALG00010010573	ENSGALG00010010573
TMCC3	1	complement(45215634..45279299)	0.798608	-0.550411	-1.4645	0.261254	0.639926	1	ENSGALG00010009769	ENSGALG00010009769
SNAPC3	1	45293453..45296953	14.322	0.14138	1.10296	0.502711	0.828691	1	ENSGALG00010013558	ENSGALG00010013558
NDUFA12	1	complement(45360098..45367798)	180.272	-0.236326	-1.17799	0.0141098	0.116335	1	ENSGALG00010009654	ENSGALG00010009654
NR2C1	1	complement(45369355..45420216)	11.9289	0.0547285	1.03866	0.599538	0.873103	1	ENSGALG00010011653	ENSGALG00010011653
FGD6	1	complement(45423525..45490697)	7.1936	-0.103706	-1.07453	0.565527	0.858085	1	ENSGALG00010011738	ENSGALG00010011738
VEZT	1	45490776..45564504	19.4825	-0.0234618	-1.0164	0.82755	0.953334	1	ENSGALG00010011775	ENSGALG00010011775
METAP2	1	45587066..45604814	101.854	-0.329914	-1.25694	0.00537786	0.0572298	1	ENSGALG00010011796	ENSGALG00010011796
USP44	1	complement(45604444..45621758)	26.294	0.0667382	1.04735	0.472512	0.809434	1	ENSGALG00010011819	ENSGALG00010011819
NTN4	1	complement(45649592..45685880)	5.61914	-0.0435092	-1.03062	0.864641	0.963429	1	ENSGALG00010011859	ENSGALG00010011859
SNRPF	1	45717106..45720188	108.414	-0.215831	-1.16137	0.189755	0.55335	1	ENSGALG00010011868	ENSGALG00010011868
AMDHD1	1	45721132..45734912	1.58763	0.0448964	1.03161	0.89991	0.974483	1	ENSGALG00010011876	ENSGALG00010011876
HAL	1	complement(45730979..45743641)	1.00688	0.95095	1.93315	0.0551461	0.282147	1	ENSGALG00010011891	ENSGALG00010011891
LTA4H	1	complement(45746353..45761440)	150.387	-0.13414	-1.09744	0.0772296	0.343695	1	ENSGALG00010011903	ENSGALG00010011903
ELK3	1	45801686..45847165	51.0038	0.191506	1.14196	0.0238224	0.167369	1	ENSGALG00010011929	ENSGALG00010011929
CDK17	1	complement(45840838..45929879)	29.3528	-0.224182	-1.16812	0.0501148	0.266444	1	ENSGALG00010011953	ENSGALG00010011953
CFAP54	1	45946445..46057526	1.0725	-0.00560418	-1.00389	0.98538	0.997792	1	ENSGALG00010011960	ENSGALG00010011960
NEDD1	1	46062980..46086712	37.123	-0.0600434	-1.0425	0.597172	0.872116	1	ENSGALG00010011979	ENSGALG00010011979
TMPO	1	46714703..46737118	259.727	-0.0847796	-1.06053	0.312348	0.691792	1	ENSGALG00010014294	ENSGALG00010014294
SLC25A3	1	46741081..46751557	394.978	-0.177143	-1.13064	0.0597055	0.295033	1	ENSGALG00010010588	ENSGALG00010010588
IKBIP	1	complement(46754099..46763263)	30.3361	0.146609	1.10696	0.244705	0.622079	1	ENSGALG00010010614	ENSGALG00010010614
APAF1	1	46763420..46790836	7.06663	0.0317146	1.02223	0.872769	0.965327	1	ENSGALG00010010618	ENSGALG00010010618
gene:ENSGALG00010014314	1	complement(46801559..46996561)	4.16059	-0.348126	-1.27291	0.173617	0.531867	1	ENSGALG00010014314	ENSGALG00010014314
gene:ENSGALG00010010629	1	complement(47134917..47169309)	0.387662	0.0276337	1.01934	0.975229	0.99464	1	ENSGALG00010010629	ENSGALG00010010629
BLTP3B	1	complement(47230095..47284354)	11.9179	-0.0761683	-1.05421	0.598615	0.872645	1	ENSGALG00010011480	ENSGALG00010011480
ACTR6	1	47288347..47297503	176.593	-0.235876	-1.17762	0.00654229	0.0666637	1	ENSGALG00010011496	ENSGALG00010011496
SCYL2	1	47298539..47330760	14.579	-0.393566	-1.31364	0.0151792	0.12222	1	ENSGALG00010011529	ENSGALG00010011529
SLC17A8	1	47338847..47366463	0.162867	1.02614	2.03657	0.276913	0.656092	1	ENSGALG00010011553	ENSGALG00010011553
NR1H4	1	47381900..47421634	0.0810371	-0.650883	-1.57013	0.59257	0	1	ENSGALG00010011566	ENSGALG00010011566
GAS2L3	1	47421985..47438491	10.0953	-0.217814	-1.16297	0.224255	0.599704	1	ENSGALG00010011574	ENSGALG00010011574
ANO4	1	47451749..47649808	0.110087	0.629696	1.54724	0.514779	0.834075	1	ENSGALG00010011601	ENSGALG00010011601
SLC5A8	1	complement(47655155..47678150)	0.0591222	-0.813637	-1.75764	0.580033	0	1	ENSGALG00010011616	ENSGALG00010011616
UTP20	1	47689981..47749831	19.9495	-0.186165	-1.13774	0.0712258	0.327839	1	ENSGALG00010011663	ENSGALG00010011663
ARL1	1	complement(47748071..47756192)	99.5854	0.0872227	1.06232	0.281787	0.662014	1	ENSGALG00010011692	ENSGALG00010011692
NUP205	1	complement(47756781..47802414)	55.7478	-0.0783575	-1.05582	0.293597	0.673377	1	ENSGALG00010011702	ENSGALG00010011702
CNOT4	1	47817607..47888317	35.4952	-0.0163681	-1.01141	0.872344	0.965327	1	ENSGALG00010010111	ENSGALG00010010111
gene:ENSGALG00010010142	1	47906654..47927508	4.99826	0.277859	1.21239	0.268925	0.647127	1	ENSGALG00010010142	ENSGALG00010010142
STRA8	1	complement(47930609..47946094)	0.226332	1.78545	3.44726	0.0778826	0.345519	1	ENSGALG00010010177	ENSGALG00010010177
WDR91	1	47946388..47961305	63.0451	0.00284514	1.00197	0.97927	0.996209	1	ENSGALG00010012016	ENSGALG00010012016
gene:ENSGALG00010012022	1	47961405..47963165	0	0	0	0	0	0	ENSGALG00010012022	ENSGALG00010012022
TMEM140	1	complement(47962592..47969141)	9.30284	0.0200072	1.01396	0.930903	0.984589	1	ENSGALG00010012028	ENSGALG00010012028
gene:ENSGALG00010014468	1	complement(47971442..47983306)	0.532718	-2.15422	-4.45129	0.0146903	0.119389	1	ENSGALG00010014468	ENSGALG00010014468
gene:ENSGALG00010012035	1	complement(47984351..47993695)	0.156307	0.771952	1.70758	0.486578	0.817787	1	ENSGALG00010012035	ENSGALG00010012035
PDE6H	1	complement(48008973..48016144)	0.518119	0.878846	1.8389	0.148375	0.492196	1	ENSGALG00010012048	ENSGALG00010012048
ARHGDIB	1	48027526..48036687	193.805	0.302487	1.23327	0.000714724	0.0116853	1	ENSGALG00010012059	ENSGALG00010012059
ERP27	1	48037130..48056245	0.27439	-1.72146	-3.29769	0.182334	0.542051	1	ENSGALG00010012069	ENSGALG00010012069
MGP	1	48066184..48075358	46.8333	0.160949	1.11802	0.157616	0.506836	1	ENSGALG00010012083	ENSGALG00010012083
OC3	1	48078936..48084887	0.177755	0.447691	1.36386	0.691861	0.911074	1	ENSGALG00010012092	ENSGALG00010012092
ART4	1	48087190..48091759	0.56376	0.173887	1.12809	0.777512	0.938422	1	ENSGALG00010012098	ENSGALG00010012098
SMCO3	1	48090209..48095484	0.0617599	3.1708	9.00545	0.156052	0	1	ENSGALG00010012117	ENSGALG00010012117
WBP11	1	48097567..48107638	94.9133	-0.0753633	-1.05363	0.405211	0.765455	1	ENSGALG00010012127	ENSGALG00010012127
HIST1H2A4L1_1	1	48108531..48109013	0.0897875	1.58565	3.00143	0.500986	0	1	ENSGALG00010013579	ENSGALG00010013579
H2B-I_1	1	complement(48112037..48113413)	1.4099	-0.409791	-1.32849	0.452317	0.797219	1	ENSGALG00010012157	ENSGALG00010012157
HIST1H3H_1	1	complement(48114041..48163083)	0.278618	-1.22109	-2.33122	0.155904	0.504332	1	ENSGALG00010012169	ENSGALG00010012169
gene:ENSGALG00010012179	1	48116353..48122403	1.75331	-0.306509	-1.23671	0.691521	0.910951	1	ENSGALG00010012179	ENSGALG00010012179
H2AFJ	1	complement(48127641..48178985)	1.30638	-0.0199004	-1.01389	0.951265	0.989256	1	ENSGALG00010012248	ENSGALG00010012248
HIST1H3H_2	1	48130032..48131852	0.795428	-5.10415	-34.3956	0.0287298	0.189571	1	ENSGALG00010012266	ENSGALG00010012266
H2B-VII	1	48137176..48137674	0.327159	0.348998	1.27368	0.801569	0	1	ENSGALG00010014403	ENSGALG00010014403
HIST1H2B7	1	48143316..48144045	14.1163	-0.213492	-1.15949	0.552988	0.85294	1	ENSGALG00010014416	ENSGALG00010014416
HIST1H110	1	complement(48144505..48145723)	18.4259	-0.102503	-1.07363	0.696311	0.91221	1	ENSGALG00010011989	ENSGALG00010011989
HIST1H3H_3	1	48157415..48177725	3.62631	-0.519861	-1.43382	0.0493218	0.263842	1	ENSGALG00010012277	ENSGALG00010012277
gene:ENSGALG00010014431	1	complement(48168274..48171363)	0.439711	-0.724054	-1.65182	0.366953	0.735467	1	ENSGALG00010014431	ENSGALG00010014431
gene:ENSGALG00010012317	1	48181205..48181887	0.203599	2.88901	7.40763	0.216648	0	1	ENSGALG00010012317	ENSGALG00010012317
gene:ENSGALG00010012307	1	complement(48184606..48197399)	8.00819	0.114922	1.08292	0.374479	0.741678	1	ENSGALG00010012307	ENSGALG00010012307
HIST1H101	1	48190094..48194558	56.9541	0.030133	1.02111	0.744967	0.92832	1	ENSGALG00010012144	ENSGALG00010012144
H2B-I_2	1	48194987..48196139	0	0	0	0	0	0	ENSGALG00010011987	ENSGALG00010011987
gene:ENSGALG00010014449	1	complement(48197468..48218408)	0.639037	-0.497803	-1.41206	0.5839	0.866525	1	ENSGALG00010014449	ENSGALG00010014449
gene:ENSGALG00010012324	1	complement(48198937..48200989)	0.282728	-0.434877	-1.3518	0.63063	0.886745	1	ENSGALG00010012324	ENSGALG00010012324
HIST1H2B5	1	48200897..48212198	1.5397	-1.37935	-2.60151	0.0158637	0.12615	1	ENSGALG00010014375	ENSGALG00010014375
gene:ENSGALG00010012331	1	complement(48210126..48217407)	0.67101	-1.87422	-3.66603	0.0521733	0.272774	1	ENSGALG00010012331	ENSGALG00010012331
HIST1H3H_4	1	48213238..48214771	1.64154	-0.778147	-1.71493	0.22324	0.598181	1	ENSGALG00010013592	ENSGALG00010013592
HIST1H3H_5	1	complement(48213726..48214821)	0.279424	0.208073	1.15514	0.882953	0.969287	1	ENSGALG00010012338	ENSGALG00010012338
H2B-I_3	1	complement(48215447..48216985)	0.21504	-4.21245	-18.5385	0.0762259	0	1	ENSGALG00010012345	ENSGALG00010012345
HIST1H2A4L1_2	1	48215873..48217392	5.66417	0.114422	1.08254	0.733458	0.925837	1	ENSGALG00010012350	ENSGALG00010012350
APOLD1	1	48230028..48240616	2.91966	0.0778392	1.05544	0.750402	0.930273	1	ENSGALG00010009659	ENSGALG00010009659
DDX47	1	48241666..48251305	46.9821	-0.191918	-1.14228	0.0356472	0.21737	1	ENSGALG00010009672	ENSGALG00010009672
gene:ENSGALG00010009689	1	48264987..48271365	17.3546	-1.01566	-2.02182	2.17398e-06	7.64776e-05	0.0340946	ENSGALG00010009689	ENSGALG00010009689
HEBP1	1	complement(48281112..48291462)	79.7102	0.290322	1.22291	0.0118308	0.102824	1	ENSGALG00010010995	ENSGALG00010010995
gene:ENSGALG00010011013	1	complement(48293424..48300784)	2.82561	-0.0071501	-1.00497	0.983578	0.997116	1	ENSGALG00010011013	ENSGALG00010011013
FAM234B	1	48306429..48328268	17.0547	0.0877406	1.0627	0.591838	0.870355	1	ENSGALG00010011027	ENSGALG00010011027
GSG1	1	complement(48328214..48340905)	2.68201	0.651215	1.57049	0.0683231	0.320977	1	ENSGALG00010011038	ENSGALG00010011038
EMP1	1	48366939..48382889	128.877	-0.49031	-1.40475	3.19855e-06	0.000108391	0.0501629	ENSGALG00010011080	ENSGALG00010011080
GRIN2B	1	complement(48509328..48711345)	0.476876	-0.204137	-1.152	0.642653	0.892218	1	ENSGALG00010011090	ENSGALG00010011090
ATF7IP	1	48832774..48947543	8.6467	0.0154948	1.0108	0.918902	0.980343	1	ENSGALG00010011144	ENSGALG00010011144
PLBD1	1	complement(48920953..48981277)	49.1575	-0.146373	-1.10678	0.255293	0.634077	1	ENSGALG00010011231	ENSGALG00010011231
GUCY2C	1	complement(48983124..49029428)	0.0936335	-0.13013	-1.09439	0.881896	0.969026	1	ENSGALG00010011323	ENSGALG00010011323
TTC26	1	49041254..49087357	37.07	0.0946378	1.0678	0.376409	0.743644	1	ENSGALG00010010913	ENSGALG00010010913
UBN2	1	49099093..49146978	5.12676	-0.638836	-1.55707	0.0116601	0.101639	1	ENSGALG00010010920	ENSGALG00010010920
FMC1	1	49155983..49157070	17.3014	0.151046	1.11037	0.55906	0.855432	1	ENSGALG00010010929	ENSGALG00010010929
LUC7L2	1	49159895..49191318	203.803	-0.0896232	-1.06409	0.446842	0.794425	1	ENSGALG00010010947	ENSGALG00010010947
GBE	1	complement(49195691..49199835)	0.0644389	0.00106141	1.00074	0.999493	0	1	ENSGALG00010014321	ENSGALG00010014321
gene:ENSGALG00010010952	1	complement(49205002..49211816)	0.512902	0.890425	1.85372	0.117216	0.434486	1	ENSGALG00010010952	ENSGALG00010010952
POLDIP3	1	49211738..49236101	75.4826	-0.0177393	-1.01237	0.839832	0.957839	1	ENSGALG00010010960	ENSGALG00010010960
RRP7A	1	49239470..49249581	15.6611	0.0198071	1.01382	0.855803	0.960611	1	ENSGALG00010010968	ENSGALG00010010968
SERHL	1	complement(49243896..49252104)	24.0844	0.275117	1.21009	0.133816	0.46865	1	ENSGALG00010010978	ENSGALG00010010978
SOCS1L	1	49265583..49278373	10.4048	0.356863	1.28064	0.00333654	0.039756	1	ENSGALG00010010371	ENSGALG00010010371
NFAM1	1	49290646..49313169	2.04222	0.0659771	1.04679	0.846209	0.958505	1	ENSGALG00010010223	ENSGALG00010010223
TCF20	1	49314962..49430446	40.3425	0.142903	1.10412	0.124045	0.448668	1	ENSGALG00010010291	ENSGALG00010010291
CYP2D6	1	49447048..49456272	38.8642	0.477705	1.39253	1.21722e-05	0.000358256	0.190897	ENSGALG00010010061	ENSGALG00010010061
NDUFA6	1	49457068..49459589	47.0493	0.0451547	1.03179	0.736673	0.926324	1	ENSGALG00010009795	ENSGALG00010009795
SMDT1	1	complement(49459401..49461415)	119.503	-0.160731	-1.11785	0.107992	0.415084	1	ENSGALG00010009809	ENSGALG00010009809
PHETA2	1	complement(49461543..49467142)	168.016	0.284296	1.21782	0.0013947	0.0199885	1	ENSGALG00010009842	ENSGALG00010009842
NAGA	1	49466575..49471104	36.7345	0.180158	1.13301	0.112791	0.425233	1	ENSGALG00010009866	ENSGALG00010009866
WBP2NL	1	complement(49471111..49479421)	68.8659	-0.130688	-1.09482	0.103752	0.406912	1	ENSGALG00010009948	ENSGALG00010009948
SEPTIN3	1	complement(49479751..49494019)	0.466664	-0.151736	-1.11091	0.765525	0.935846	1	ENSGALG00010009995	ENSGALG00010009995
SMIM45	1	complement(49495167..49499493)	0.476387	0.397001	1.31677	0.563619	0.85684	1	ENSGALG00010009708	ENSGALG00010009708
CENPM	1	49500272..49506761	9.08296	-0.0644	-1.04565	0.828331	0.953588	1	ENSGALG00010010648	ENSGALG00010010648
TNFRSF13C	1	49515370..49518678	0.0413498	-2.80658	-6.99623	0.212042	0	1	ENSGALG00010010672	ENSGALG00010010672
SHISA8	1	49525754..49531716	3.48567	0.0236863	1.01655	0.956924	0.990081	1	ENSGALG00010010680	ENSGALG00010010680
SREBF2	1	complement(49531773..49550286)	109.611	-0.172335	-1.12688	0.149795	0.495016	1	ENSGALG00010010706	ENSGALG00010010706
CCDC134	1	complement(49550537..49555453)	39.1251	-0.0262078	-1.01833	0.854787	0.960611	1	ENSGALG00010010740	ENSGALG00010010740
MEI1	1	complement(49555711..49592281)	1.40534	-0.053575	-1.03783	0.878517	0.968085	1	ENSGALG00010010761	ENSGALG00010010761
gene:ENSGALG00010010771	1	49592345..49595879	169.779	-0.278848	-1.21323	0.0232523	0.164458	1	ENSGALG00010010771	ENSGALG00010010771
XRCC6	1	complement(49597054..49610669)	51.996	-0.170374	-1.12535	0.0908222	0.376879	1	ENSGALG00010010792	ENSGALG00010010792
DESI1	1	49610336..49623831	74.564	0.0997141	1.07156	0.201613	0.569327	1	ENSGALG00010010831	ENSGALG00010010831
PMM1	1	49625158..49630777	26.9947	-0.280751	-1.21483	0.0993119	0.397494	1	ENSGALG00010010841	ENSGALG00010010841
CSDC2	1	complement(49631417..49635850)	1.36141	-0.705227	-1.6304	0.130981	0.464199	1	ENSGALG00010010856	ENSGALG00010010856
POLR3H	1	49639688..49646054	41.6337	-0.171142	-1.12595	0.125663	0.452246	1	ENSGALG00010010891	ENSGALG00010010891
ACO2	1	complement(49647070..49667564)	237.834	-0.0792017	-1.05643	0.348431	0.722289	1	ENSGALG00010012720	ENSGALG00010012720
PHF5A	1	49667602..49673808	236.77	-0.22627	-1.16981	0.0547944	0.281107	1	ENSGALG00010012765	ENSGALG00010012765
TOB2	1	49676165..49692686	14.723	0.0398076	1.02798	0.750785	0.930374	1	ENSGALG00010012747	ENSGALG00010012747
TEF	1	complement(49701516..49717650)	16.8783	-0.313657	-1.24285	0.0141634	0.116452	1	ENSGALG00010012786	ENSGALG00010012786
ZC3H7B	1	complement(49724788..49770038)	44.914	0.186849	1.13827	0.056276	0.285241	1	ENSGALG00010012797	ENSGALG00010012797
RANGAP1	1	49773041..49792188	90.0387	-0.343943	-1.26922	0.000108698	0.00242235	1	ENSGALG00010012819	ENSGALG00010012819
CHADL	1	49792660..49797836	22.4886	0.390226	1.3106	0.0455139	0.252333	1	ENSGALG00010012832	ENSGALG00010012832
L3MBTL2	1	complement(49797372..49812320)	30.0304	0.122239	1.08842	0.268065	0.646217	1	ENSGALG00010012841	ENSGALG00010012841
EP300	1	complement(49818039..49875773)	46.5588	0.0992592	1.07122	0.19884	0.565517	1	ENSGALG00010012865	ENSGALG00010012865
RBX1	1	complement(49900100..49911237)	55.8952	-0.015669	-1.01092	0.890393	0.970389	1	ENSGALG00010012900	ENSGALG00010012900
XPNPEP3	1	complement(49930300..49945354)	51.0951	-0.00301768	-1.00209	0.978218	0.99574	1	ENSGALG00010012910	ENSGALG00010012910
ST13P5	1	49945555..49967664	138.094	-0.109383	-1.07877	0.12097	0.442004	1	ENSGALG00010012948	ENSGALG00010012948
SLC25A17	1	49966637..49985603	77.7858	-0.452833	-1.36873	0.00120805	0.0178134	1	ENSGALG00010012962	ENSGALG00010012962
MRTFA	1	50003409..50098949	32.8104	0.228017	1.17122	0.0447448	0.250041	1	ENSGALG00010013053	ENSGALG00010013053
SGSM3	1	complement(50101985..50128451)	19.7842	-0.463942	-1.37931	0.00100404	0.015341	1	ENSGALG00010013084	ENSGALG00010013084
ADSL	1	complement(50130273..50145992)	137.068	-0.0852682	-1.06088	0.636555	0.889623	1	ENSGALG00010013095	ENSGALG00010013095
TNRC6B	1	complement(50158925..50286995)	5.19933	-0.391429	-1.31169	0.052997	0.275231	1	ENSGALG00010013146	ENSGALG00010013146
FAM83F	1	complement(50290999..50323034)	2.66677	-0.784338	-1.7223	0.00912837	0.084825	1	ENSGALG00010013164	ENSGALG00010013164
GRAP2	1	complement(50337802..50378548)	1.04616	-0.232738	-1.17506	0.642238	0.892058	1	ENSGALG00010013194	ENSGALG00010013194
CACNA1I	1	complement(50449889..50606615)	2.26896	0.322443	1.25045	0.238738	0.614922	1	ENSGALG00010012410	ENSGALG00010012410
RPS19BP1	1	50630061..50633450	40.3195	-0.0371789	-1.02611	0.738222	0.926559	1	ENSGALG00010012378	ENSGALG00010012378
ATF4	1	complement(50638498..50642966)	1044.47	-0.103869	-1.07465	0.207443	0.576742	1	ENSGALG00010012407	ENSGALG00010012407
MIEF1	1	complement(50651507..50660327)	11.4101	-0.105754	-1.07606	0.524417	0.839608	1	ENSGALG00010012426	ENSGALG00010012426
MGAT3	1	complement(50663867..50697396)	5.38492	0.111912	1.08066	0.287325	0.667219	1	ENSGALG00010012517	ENSGALG00010012517
TAB1	1	complement(50699402..50707974)	32.2131	0.106727	1.07678	0.47728	0.812822	1	ENSGALG00010012550	ENSGALG00010012550
SYNGR1	1	complement(50713266..50726987)	118.98	-0.298558	-1.22991	0.0148708	0.120458	1	ENSGALG00010012565	ENSGALG00010012565
RPL3	1	50730780..50736630	3572	-0.115813	-1.08359	0.207626	0.576956	1	ENSGALG00010012610	ENSGALG00010012610
PDGFB	1	50763055..50776555	13.4355	0.492283	1.40667	0.0108526	0.0965298	1	ENSGALG00010012624	ENSGALG00010012624
CBX7	1	50791749..50803806	2.95742	-0.00109784	-1.00076	0.997212	0.999611	1	ENSGALG00010012653	ENSGALG00010012653
gene:ENSGALG00010012674	1	50809437..50811466	8.88345	0.467968	1.38316	0.116097	0.431758	1	ENSGALG00010012674	ENSGALG00010012674
NPTXR	1	50825451..50831220	8.04871	-0.0762069	-1.05424	0.766851	0.936326	1	ENSGALG00010012685	ENSGALG00010012685
DNAL4	1	50834362..50838638	77.4036	-0.128436	-1.09311	0.195819	0.56162	1	ENSGALG00010012696	ENSGALG00010012696
gene:ENSGALG00010012723	1	50840705..50846971	0.685575	-0.894955	-1.85955	0.157959	0.507143	1	ENSGALG00010012723	ENSGALG00010012723
SUN2	1	50848541..50855566	57.4709	-0.138279	-1.10059	0.401154	0.763008	1	ENSGALG00010015939	ENSGALG00010015939
GTPBP1	1	complement(50856198..50873412)	106.061	0.148053	1.10807	0.210344	0.581339	1	ENSGALG00010012753	ENSGALG00010012753
JOSD1	1	50873875..50884271	81.1537	0.135292	1.09832	0.149085	0.49362	1	ENSGALG00010012767	ENSGALG00010012767
TOMM22	1	complement(50884507..50886799)	175.356	-0.168502	-1.12389	0.0345474	0.212949	1	ENSGALG00010012772	ENSGALG00010012772
CBY1	1	complement(50886608..50895597)	24.6388	-0.064242	-1.04554	0.775647	0.938226	1	ENSGALG00010012792	ENSGALG00010012792
DMC1	1	50901428..50915920	1.40492	0.250096	1.18929	0.57991	0.864511	1	ENSGALG00010012801	ENSGALG00010012801
DDX17	1	50916713..50936539	300.359	0.0657461	1.04663	0.49274	0.821604	1	ENSGALG00010012842	ENSGALG00010012842
KDELR3	1	complement(50935171..50941692)	159.091	0.245855	1.1858	0.00248865	0.0316435	1	ENSGALG00010012876	ENSGALG00010012876
gene:ENSGALG00010012882	1	50943488..50950489	1.63255	0.269718	1.20557	0.534576	0.844767	1	ENSGALG00010012882	ENSGALG00010012882
KCNJ4	1	50945310..50956602	3.19758	0.215442	1.16106	0.567523	0.858331	1	ENSGALG00010012887	ENSGALG00010012887
CSNK1E	1	50967403..50989269	125.338	-0.00400557	-1.00278	0.957434	0.990207	1	ENSGALG00010012911	ENSGALG00010012911
TMEM184B	1	50989851..51015298	88.227	-0.0837266	-1.05975	0.483328	0.815783	1	ENSGALG00010012986	ENSGALG00010012986
MAFF	1	complement(51015569..51018663)	47.5275	0.221461	1.16591	0.0677996	0.319636	1	ENSGALG00010012998	ENSGALG00010012998
PLA2G6	1	51018361..51038011	17.1077	-0.018309	-1.01277	0.898212	0.973637	1	ENSGALG00010013015	ENSGALG00010013015
BAIAP2L2	1	51038147..51047262	0.667921	-0.395535	-1.31543	0.468714	0.806961	1	ENSGALG00010013032	ENSGALG00010013032
SLC16A8	1	51048302..51055962	0.290148	1.31204	2.48293	0.180616	0.540311	1	ENSGALG00010013052	ENSGALG00010013052
PICK1	1	complement(51058446..51070601)	35.205	0.0461208	1.03248	0.635226	0.888775	1	ENSGALG00010010397	ENSGALG00010010397
SOX10	1	51095086..51104254	17.2406	0.137964	1.10035	0.389398	0.754044	1	ENSGALG00010010407	ENSGALG00010010407
POLR2F	1	complement(51107178..51111091)	87.0892	-0.0118617	-1.00826	0.918298	0.979981	1	ENSGALG00010010421	ENSGALG00010010421
C22orf23	1	51110825..51115200	4.48263	0.369738	1.29212	0.344687	0.719323	1	ENSGALG00010010446	ENSGALG00010010446
MICALL1	1	complement(51115160..51135513)	49.5396	0.0776727	1.05531	0.436419	0.786658	1	ENSGALG00010010546	ENSGALG00010010546
EIF3L	1	complement(51136941..51146623)	580.883	-0.0682584	-1.04845	0.475413	0.811606	1	ENSGALG00010010593	ENSGALG00010010593
ANKRD54	1	51146864..51152340	67.9611	-0.0445393	-1.03135	0.59723	0.872116	1	ENSGALG00010010620	ENSGALG00010010620
GALR3	1	complement(51156143..51161759)	0.0850817	-2.65307	-6.29005	0.0760148	0	1	ENSGALG00010010245	ENSGALG00010010245
gene:ENSGALG00010015648	1	51161288..51162007	0.0595716	1.58566	3.00144	0.500984	0	1	ENSGALG00010015648	ENSGALG00010015648
GCAT	1	complement(51163764..51168057)	119.015	0.030377	1.02128	0.782476	0.940472	1	ENSGALG00010010776	ENSGALG00010010776
H1F0	1	complement(51169503..51170437)	40.0937	0.448033	1.36418	0.104767	0.409145	1	ENSGALG00010010791	ENSGALG00010010791
gene:ENSGALG00010010865	1	complement(51173137..51188794)	50.9875	-0.107099	-1.07706	0.231106	0.608662	1	ENSGALG00010010865	ENSGALG00010010865
NOL12	1	complement(51190705..51203699)	31.8094	-0.190693	-1.14131	0.143474	0.484064	1	ENSGALG00010010890	ENSGALG00010010890
gene:ENSGALG00010010911	1	51195435..51202009	12.0815	-0.600131	-1.51585	0.0161353	0.127691	1	ENSGALG00010010911	ENSGALG00010010911
gene:ENSGALG00010010916	1	51202980..51204836	1.68528	-0.404738	-1.32385	0.346157	0.720301	1	ENSGALG00010010916	ENSGALG00010010916
LGALS1A	1	complement(51206395..51209661)	555.06	-0.681709	-1.60404	1.98661e-05	0.000550697	0.31156	ENSGALG00010010935	ENSGALG00010010935
PDXP	1	complement(51221597..51225476)	22.2865	-0.0570494	-1.04034	0.791629	0.943288	1	ENSGALG00010014020	ENSGALG00010014020
SH3BP1	1	complement(51225428..51233649)	1.47361	0.0637129	1.04515	0.870981	0.965108	1	ENSGALG00010014026	ENSGALG00010014026
GGA1	1	complement(51234947..51245071)	64.8771	-0.246368	-1.18622	0.00240495	0.0309166	1	ENSGALG00010014062	ENSGALG00010014062
LGALS2	1	51246962..51258694	0.613733	0.345122	1.27026	0.538387	0.847143	1	ENSGALG00010014149	ENSGALG00010014149
CDC42EP1	1	complement(51260205..51266476)	106.79	0.101395	1.07281	0.203129	0.571336	1	ENSGALG00010014159	ENSGALG00010014159
CARD10	1	51263999..51292519	5.90266	-0.506824	-1.42092	0.00782591	0.0760612	1	ENSGALG00010014193	ENSGALG00010014193
MFNG	1	51295605..51317575	1.24727	-0.229641	-1.17254	0.562713	0.85663	1	ENSGALG00010014388	ENSGALG00010014388
ELFN2	1	51319324..51382144	0.452394	0.279885	1.2141	0.39626	0.760518	1	ENSGALG00010014300	ENSGALG00010014300
RAC2	1	51341381..51463267	3.74762	-0.0346043	-1.02428	0.909562	0.977642	1	ENSGALG00010014418	ENSGALG00010014418
CYTH4	1	complement(51424990..51454084)	3.43602	0.0328386	1.02302	0.906515	0.97696	1	ENSGALG00010014505	ENSGALG00010014505
SSTR3	1	51463017..51473976	0.549547	0.643875	1.56252	0.0811548	0.353601	1	ENSGALG00010014599	ENSGALG00010014599
C1QTNF6	1	51477513..51485805	63.3762	0.243737	1.18406	0.0375423	0.224207	1	ENSGALG00010014648	ENSGALG00010014648
IL2RB	1	51497557..51511147	0.807025	0.350063	1.27462	0.483779	0.816057	1	ENSGALG00010014744	ENSGALG00010014744
TMPRSS6	1	51513086..51532890	0.0481786	0.653422	1.57289	0.5731	0	1	ENSGALG00010014778	ENSGALG00010014778
KCTD17	1	complement(51526816..51542217)	2.74499	0.14464	1.10545	0.607412	0.876548	1	ENSGALG00010014722	ENSGALG00010014722
MPST	1	complement(51548866..51551784)	114.564	0.0847994	1.06054	0.584162	0.866565	1	ENSGALG00010014801	ENSGALG00010014801
TST	1	51551792..51559605	66.845	-0.259519	-1.19708	0.0321856	0.203591	1	ENSGALG00010014816	ENSGALG00010014816
gene:ENSGALG00010014818	1	51559639..51565221	0.988337	-0.719161	-1.64622	0.212124	0.58311	1	ENSGALG00010014818	ENSGALG00010014818
gene:ENSGALG00010014829	1	complement(51584218..51594944)	0.419017	0.257656	1.19553	0.69406	0.911217	1	ENSGALG00010014829	ENSGALG00010014829
gene:ENSGALG00010015957	1	complement(51600464..51612306)	2.09907	0.201105	1.14958	0.499532	0.825662	1	ENSGALG00010015957	ENSGALG00010015957
NCF4	1	complement(51616377..51626768)	3.79541	0.184735	1.13661	0.562316	0.856518	1	ENSGALG00010014840	ENSGALG00010014840
PVALB	1	51650538..51661017	1.25593	0.300547	1.23161	0.432063	0.783473	1	ENSGALG00010014889	ENSGALG00010014889
IFT27	1	51669459..51686561	6.80204	-0.0418871	-1.02946	0.867225	0.964267	1	ENSGALG00010014906	ENSGALG00010014906
CACNG2	1	51684991..51741654	2.31807	0.664903	1.58546	0.146203	0.487911	1	ENSGALG00010014910	ENSGALG00010014910
EIF3D	1	51751399..51764709	576.991	-0.0800884	-1.05708	0.388954	0.75358	1	ENSGALG00010014917	ENSGALG00010014917
FOXRED2	1	51758933..51777146	23.872	0.158892	1.11643	0.176337	0.535728	1	ENSGALG00010014936	ENSGALG00010014936
TXN2	1	51769719..51777147	151.33	-0.133349	-1.09684	0.159987	0.511094	1	ENSGALG00010014945	ENSGALG00010014945
MYH9	1	51794919..51863042	139.456	-0.102444	-1.07359	0.2852	0.664329	1	ENSGALG00010015031	ENSGALG00010015031
RBFOX2	1	51874199..52037355	143.759	0.156911	1.1149	0.0877055	0.369398	1	ENSGALG00010015095	ENSGALG00010015095
MB	1	52046537..52050255	8.84724	-0.0985524	-1.0707	0.774653	0.938176	1	ENSGALG00010015107	ENSGALG00010015107
RASD2	1	complement(52076946..52085341)	36.313	0.127363	1.09229	0.208233	0.578009	1	ENSGALG00010015117	ENSGALG00010015117
MCM5	1	complement(52136263..52144569)	132.22	-0.0686804	-1.04876	0.386767	0.751227	1	ENSGALG00010015126	ENSGALG00010015126
HMOX1	1	complement(52145117..52152521)	46.6696	0.0296964	1.0208	0.771439	0.937378	1	ENSGALG00010015155	ENSGALG00010015155
TOM1	1	complement(52158176..52179884)	32.669	-0.545502	-1.45953	2.1757e-05	0.000595294	0.341214	ENSGALG00010015191	ENSGALG00010015191
HMGXB4	1	complement(52180055..52194214)	57.7094	0.0542758	1.03834	0.630777	0.886804	1	ENSGALG00010015203	ENSGALG00010015203
ISX	1	complement(52282243..52372621)	0.0443469	0.456404	1.37212	0.753656	0	1	ENSGALG00010015257	ENSGALG00010015257
LARGE1	1	52718926..53001923	14.548	0.273482	1.20872	0.0936217	0.382565	1	ENSGALG00010015327	ENSGALG00010015327
gene:ENSGALG00010015339	1	52828001..52830312	0.491784	0.10315	1.07412	0.918325	0.979981	1	ENSGALG00010015339	ENSGALG00010015339
SYN3	1	53068097..53271890	2.55816	0.351021	1.27546	0.242003	0.61782	1	ENSGALG00010015391	ENSGALG00010015391
TIMP3	1	complement(53137054..53174022)	202.321	0.229351	1.17231	0.0104641	0.0938716	1	ENSGALG00010015407	ENSGALG00010015407
FBXO7	1	complement(53251326..53287635)	60.313	0.0748543	1.05325	0.520942	0.837402	1	ENSGALG00010015478	ENSGALG00010015478
gene:ENSGALG00010015496	1	53291574..53313323	0.218175	-1.20706	-2.30867	0.249989	0.628696	1	ENSGALG00010015496	ENSGALG00010015496
BPIFCB	1	53312320..53332809	0.0547371	-0.484257	-1.39886	0.716085	0	1	ENSGALG00010015515	ENSGALG00010015515
RTCB	1	53332752..53345517	136.818	-0.105164	-1.07562	0.146957	0.489054	1	ENSGALG00010015544	ENSGALG00010015544
ASCL4	1	complement(53358645..53366165)	3.22609	0.0599547	1.04243	0.850792	0.95959	1	ENSGALG00010015553	ENSGALG00010015553
PRDM4	1	53364540..53389044	29.5068	0.0608515	1.04308	0.518651	0.836309	1	ENSGALG00010015583	ENSGALG00010015583
PWP1	1	complement(53388607..53403927)	68.8372	-0.259897	-1.19739	0.0228451	0.162512	1	ENSGALG00010015613	ENSGALG00010015613
ABTB3	1	complement(53422636..53591522)	33.3759	-0.260576	-1.19796	0.00800013	0.0771914	1	ENSGALG00010015635	ENSGALG00010015635
CRY1	1	complement(53637592..53672674)	83.6519	0.0725876	1.0516	0.359736	0.73093	1	ENSGALG00010011282	ENSGALG00010011282
MTERF2	1	53674623..53680188	4.36935	0.0131753	1.00917	0.962841	0.99115	1	ENSGALG00010010954	ENSGALG00010010954
TMEM263	1	complement(53681916..53692198)	253.728	0.162598	1.1193	0.0551829	0.282218	1	ENSGALG00010010959	ENSGALG00010010959
RIC8B	1	complement(53720399..53753793)	74.434	-0.0540947	-1.03821	0.734216	0.925837	1	ENSGALG00010010981	ENSGALG00010010981
RFX4	1	complement(53757999..53849520)	0.222974	-0.402942	-1.3222	0.623818	0.884201	1	ENSGALG00010010996	ENSGALG00010010996
POLR3B	1	complement(53852822..53926622)	29.8395	-0.127884	-1.09269	0.187692	0.550981	1	ENSGALG00010011025	ENSGALG00010011025
TCP11X2	1	complement(53927653..53944028)	35.0512	-0.0320332	-1.02245	0.756826	0.932441	1	ENSGALG00010011912	ENSGALG00010011912
CKAP4	1	53947465..53958918	211.302	0.0488411	1.03443	0.583246	0.866196	1	ENSGALG00010011936	ENSGALG00010011936
NUAK1	1	53979364..54027157	20.5698	0.0534161	1.03772	0.653575	0.897663	1	ENSGALG00010010651	ENSGALG00010010651
C12orf75	1	complement(54224898..54242577)	13.8313	0.197109	1.1464	0.329439	0.705373	1	ENSGALG00010010666	ENSGALG00010010666
APPL2	1	54258338..54291824	47.0693	0.131213	1.09521	0.298702	0.678156	1	ENSGALG00010011605	ENSGALG00010011605
WASHC4	1	complement(54292515..54330848)	17.5697	0.0460206	1.03241	0.704875	0.915402	1	ENSGALG00010011621	ENSGALG00010011621
ALDH1L2	1	54338166..54367677	115.494	0.0680082	1.04827	0.588062	0.868205	1	ENSGALG00010011657	ENSGALG00010011657
gene:ENSGALG00010011660	1	complement(54366984..54371915)	99.6923	-0.0272657	-1.01908	0.818592	0.95141	1	ENSGALG00010011660	ENSGALG00010011660
SLC41A2	1	54371957..54421390	33.6582	0.141263	1.10287	0.191212	0.556027	1	ENSGALG00010011671	ENSGALG00010011671
CHST11	1	complement(54409514..54634664)	9.37182	0.0374636	1.02631	0.834683	0.956894	1	ENSGALG00010011770	ENSGALG00010011770
TXNRD1	1	complement(54632853..54671722)	28.7639	-0.324651	-1.25236	0.00304503	0.0369986	1	ENSGALG00010011789	ENSGALG00010011789
NFYB	1	54682678..54699751	48.1333	0.148095	1.10811	0.110086	0.41964	1	ENSGALG00010011856	ENSGALG00010011856
HCFC2	1	complement(54704829..54724934)	25.9185	0.163457	1.11997	0.13796	0.475251	1	ENSGALG00010011883	ENSGALG00010011883
GLT8D2	1	54725022..54745329	55.1015	0.0175248	1.01222	0.892843	0.971912	1	ENSGALG00010010071	ENSGALG00010010071
TDG	1	complement(54743597..54754205)	69.9571	-0.254721	-1.1931	0.0534075	0.276876	1	ENSGALG00010010085	ENSGALG00010010085
C12orf73	1	54754288..54755982	51.7845	0.20084	1.14937	0.195425	0.561161	1	ENSGALG00010010095	ENSGALG00010010095
HSP90B1	1	complement(54757804..54769805)	611.639	0.0146149	1.01018	0.863186	0.962534	1	ENSGALG00010010280	ENSGALG00010010280
NT5DC3	1	54774989..54876380	7.53176	0.195442	1.14507	0.329403	0.705373	1	ENSGALG00010010310	ENSGALG00010010310
STAB2	1	complement(54816115..54894245)	0.785635	0.214329	1.16016	0.526299	0.840565	1	ENSGALG00010010356	ENSGALG00010010356
ASCL1	1	complement(55112008..55114058)	0.428351	1.46806	2.7665	0.0752108	0.338483	1	ENSGALG00010011057	ENSGALG00010011057
PAH	1	55124355..55165071	3.74906	-4.50209	-22.6602	7.06766e-29	2.17551e-26	1.10842e-24	ENSGALG00010010222	ENSGALG00010010222
gene:ENSGALG00010010248	1	55167624..55196931	0.0768719	-1.84003	-3.58018	0.247544	0	1	ENSGALG00010010248	ENSGALG00010010248
IGF1	1	55326281..55375657	0.149718	0.0175134	1.01221	0.9871	0.9982	1	ENSGALG00010010259	ENSGALG00010010259
PARPBP	1	complement(55415162..55463406)	4.41585	-0.11255	-1.08114	0.665764	0.901455	1	ENSGALG00010011316	ENSGALG00010011316
PMCH	1	55417419..55421820	0.66846	-0.564161	-1.47853	0.463254	0.803486	1	ENSGALG00010011331	ENSGALG00010011331
NUP37	1	55463444..55489210	90.2397	-0.150504	-1.10996	0.229545	0.607198	1	ENSGALG00010011361	ENSGALG00010011361
WASHC3	1	55494917..55528868	37.6256	0.0178481	1.01245	0.890039	0.970175	1	ENSGALG00010011425	ENSGALG00010011425
DRAM1	1	complement(55537528..55553135)	0.885054	-0.712822	-1.63901	0.163491	0.516369	1	ENSGALG00010011431	ENSGALG00010011431
GNPTAB	1	55565257..55605475	63.0422	0.0421668	1.02966	0.558846	0.855432	1	ENSGALG00010011453	ENSGALG00010011453
gene:ENSGALG00010011457	1	55605555..55617608	2.62276	-0.199007	-1.14791	0.617693	0.880673	1	ENSGALG00010011457	ENSGALG00010011457
CHPT1	1	complement(55613638..55636204)	20.6286	0.285901	1.21917	0.00248516	0.0316264	1	ENSGALG00010011484	ENSGALG00010011484
MYBPC1	1	complement(55642327..55714550)	67.7319	0.730718	1.65946	6.20293e-10	4.1283e-08	9.72805e-06	ENSGALG00010011558	ENSGALG00010011558
SPIC	1	complement(55746782..55774600)	0.0279339	2.33291	5.0382	0.311515	0	1	ENSGALG00010011308	ENSGALG00010011308
PARP12	1	55777887..55794513	10.6755	-0.174666	-1.1287	0.446256	0.79439	1	ENSGALG00010013063	ENSGALG00010013063
TBXAS1	1	complement(55795267..56045421)	1.72739	0.223187	1.16731	0.487207	0.818205	1	ENSGALG00010013152	ENSGALG00010013152
HIPK2	1	56066572..56223038	18.6322	0.0499731	1.03525	0.664916	0.900847	1	ENSGALG00010013175	ENSGALG00010013175
KIAA1549	1	56218110..56355435	28.8368	0.310502	1.24014	0.00933522	0.0861511	1	ENSGALG00010013209	ENSGALG00010013209
ATP6V0A4	1	56374578..56397416	0.18174	-0.0862796	-1.06163	0.911724	0.978282	1	ENSGALG00010013224	ENSGALG00010013224
SVOPL	1	56401223..56421590	0.453997	-0.740142	-1.67034	0.294597	0.674223	1	ENSGALG00010013237	ENSGALG00010013237
TRIM24	1	complement(56423723..56482071)	29.9825	-0.236443	-1.17808	0.0251627	0.173486	1	ENSGALG00010013244	ENSGALG00010013244
AKR1D1	1	56593491..56629958	49.1658	0.56863	1.48311	1.40257e-06	5.11677e-05	0.0219964	ENSGALG00010013290	ENSGALG00010013290
gene:ENSGALG00010013309	1	complement(56679760..56697920)	12.5269	-0.342739	-1.26816	0.043907	0.247559	1	ENSGALG00010013309	ENSGALG00010013309
KDM7A	1	complement(56720299..56776576)	4.07054	-0.337662	-1.26371	0.194214	0.560103	1	ENSGALG00010013316	ENSGALG00010013316
SLC37A3	1	complement(56781331..56816703)	27.4411	0.123294	1.08922	0.219148	0.593299	1	ENSGALG00010013328	ENSGALG00010013328
RAB19	1	56816547..56823867	5.72787	-0.454823	-1.37061	0.0722829	0.330133	1	ENSGALG00010013337	ENSGALG00010013337
MKRN4P	1	complement(56822899..56847055)	73.8939	-0.171039	-1.12587	0.0224554	0.160745	1	ENSGALG00010013348	ENSGALG00010013348
gene:ENSGALG00010013362	1	56850845..56874734	0.771419	0.760733	1.69435	0.189289	0.552717	1	ENSGALG00010013362	ENSGALG00010013362
DENND2A	1	complement(56877487..56934921)	126.871	0.341202	1.26681	0.00416355	0.0468519	1	ENSGALG00010013381	ENSGALG00010013381
ADCK2	1	56936594..56947536	25.8502	-0.0368268	-1.02585	0.812476	0.94986	1	ENSGALG00010013393	ENSGALG00010013393
gene:ENSGALG00010013404	1	complement(56949018..56963068)	1.03717	0.33381	1.26034	0.494118	0.822235	1	ENSGALG00010013404	ENSGALG00010013404
NDUFB2	1	56963418..56964252	221.737	0.0693204	1.04922	0.612434	0.878818	1	ENSGALG00010013416	ENSGALG00010013416
BRAF	1	complement(56964898..57047491)	12.7417	-0.0920352	-1.06587	0.392286	0.756661	1	ENSGALG00010013466	ENSGALG00010013466
MRPS33	1	complement(57057470..57064899)	55.3306	0.136458	1.0992	0.303394	0.683434	1	ENSGALG00010013510	ENSGALG00010013510
gene:ENSGALG00010013519	1	complement(57064942..57217914)	0	0	0	0	0	0	ENSGALG00010013519	ENSGALG00010013519
TMEM178B	1	57080252..57291486	2.92862	0.369856	1.29222	0.352117	0.726103	1	ENSGALG00010013523	ENSGALG00010013523
AGK	1	57321331..57356718	27.7861	-0.0264863	-1.01853	0.764842	0.93563	1	ENSGALG00010013561	ENSGALG00010013561
DENND11	1	complement(57355777..57368666)	4.59207	-0.380504	-1.3018	0.123517	0.447514	1	ENSGALG00010013572	ENSGALG00010013572
WEE2	1	57368919..57383978	0.839881	-0.329158	-1.25628	0.468585	0.806961	1	ENSGALG00010013595	ENSGALG00010013595
SSBP1	1	57384042..57389713	80.1048	0.112008	1.08073	0.204329	0.572277	1	ENSGALG00010013625	ENSGALG00010013625
CREB3L2	1	57397078..57471318	4.98492	0.202721	1.15087	0.506905	0.830428	1	ENSGALG00010013690	ENSGALG00010013690
DGKI	1	57480943..57686582	1.21648	-0.714101	-1.64046	0.158628	0.508511	1	ENSGALG00010013757	ENSGALG00010013757
PTN	1	57693551..57782583	359.246	0.220466	1.16511	0.0220955	0.158902	1	ENSGALG00010013828	ENSGALG00010013828
CHRM2	1	complement(57842788..57942692)	0.306359	0.00478	1.00332	0.989856	0.998949	1	ENSGALG00010013994	ENSGALG00010013994
MTPN	1	58249994..58287975	162.709	0.0247015	1.01727	0.788521	0.942361	1	ENSGALG00010010690	ENSGALG00010010690
FAM180A	1	58376155..58404917	3.28052	0.21884	1.1638	0.53498	0.845175	1	ENSGALG00010011034	ENSGALG00010011034
SLC13A4	1	58407861..58435126	0.385887	-0.281917	-1.21581	0.691208	0.910761	1	ENSGALG00010011042	ENSGALG00010011042
C7orf73	1	complement(58441811..58450241)	46.026	-0.0807076	-1.05754	0.445945	0.793946	1	ENSGALG00010010106	ENSGALG00010010106
SYT10	1	58685320..58741851	2.07705	0.612433	1.52884	0.181869	0.541757	1	ENSGALG00010011050	ENSGALG00010011050
PKP2	1	58866447..58910209	6.27871	-0.064044	-1.04539	0.733809	0.925837	1	ENSGALG00010011076	ENSGALG00010011076
YARS2	1	58948340..58966423	26.5135	-0.318681	-1.24719	0.0267914	0.180827	1	ENSGALG00010011091	ENSGALG00010011091
DNM1L	1	complement(58958333..58994687)	70.5756	-0.0335199	-1.02351	0.657918	0.898564	1	ENSGALG00010011130	ENSGALG00010011130
FGD4	1	complement(59009368..59116926)	1.17428	-0.788947	-1.72781	0.0537198	0.277474	1	ENSGALG00010011150	ENSGALG00010011150
BICD1	1	complement(59126656..59320047)	3.09594	0.355584	1.2795	0.160273	0.511484	1	ENSGALG00010015918	ENSGALG00010015918
gene:ENSGALG00010011163	1	59225497..59227400	0	0	0	0	0	0	ENSGALG00010011163	ENSGALG00010011163
gene:ENSGALG00010011174	1	59229351..59231254	0	0	0	0	0	0	ENSGALG00010011174	ENSGALG00010011174
gene:ENSGALG00010011186	1	59233205..59235108	0	0	0	0	0	0	ENSGALG00010011186	ENSGALG00010011186
gene:ENSGALG00010011201	1	59237059..59238962	0	0	0	0	0	0	ENSGALG00010011201	ENSGALG00010011201
gene:ENSGALG00010011250	1	complement(59359940..59398074)	20.5253	0.071025	1.05046	0.468273	0.806961	1	ENSGALG00010011250	ENSGALG00010011250
AMN1	1	59432851..59455989	10.8105	0.194185	1.14408	0.25779	0.636371	1	ENSGALG00010010734	ENSGALG00010010734
gene:ENSGALG00010010752	1	complement(59456698..59463091)	14.2612	-0.301853	-1.23273	0.244809	0.622236	1	ENSGALG00010010752	ENSGALG00010010752
DENND5B	1	59463885..59581969	1.828	0.109505	1.07886	0.722188	0.922341	1	ENSGALG00010011997	ENSGALG00010011997
FAM60A	1	59597562..59613839	105.412	-0.472525	-1.38754	1.24773e-09	8.08564e-08	1.95682e-05	ENSGALG00010012054	ENSGALG00010012054
CAPRIN2	1	59631241..59665397	10.632	-0.017903	-1.01249	0.918111	0.979981	1	ENSGALG00010012072	ENSGALG00010012072
IPO8	1	59666953..59709555	22.7943	0.110722	1.07977	0.33178	0.707298	1	ENSGALG00010012085	ENSGALG00010012085
TMTC1	1	59752290..59899791	10.9455	0.0949659	1.06804	0.635983	0.889245	1	ENSGALG00010012106	ENSGALG00010012106
gene:ENSGALG00010012109	1	59920610..59921712	0	0	0	0	0	0	ENSGALG00010012109	ENSGALG00010012109
gene:ENSGALG00010012115	1	complement(59964279..59965433)	0	0	0	0	0	0	ENSGALG00010012115	ENSGALG00010012115
DDX11	1	59970874..59991935	16.4424	-0.12478	-1.09034	0.405497	0.765493	1	ENSGALG00010012138	ENSGALG00010012138
WASHC1	1	complement(59991889..60032001)	28.5645	-0.124272	-1.08996	0.27906	0.658961	1	ENSGALG00010012159	ENSGALG00010012159
gene:ENSGALG00010010129	1	60051917..60096135	0.940111	-0.420161	-1.33808	0.620954	0.882467	1	ENSGALG00010010129	ENSGALG00010010129
IQSEC3	1	60116452..60150454	5.27239	-0.118108	-1.08531	0.651225	0.89639	1	ENSGALG00010010154	ENSGALG00010010154
gene:ENSGALG00010010324	1	complement(60170325..60183736)	0.0197894	-1.58431	-2.99865	0.501457	0	1	ENSGALG00010010324	ENSGALG00010010324
gene:ENSGALG00010010340	1	complement(60184882..60190344)	0.0633767	-1.58437	-2.99877	0.501438	0	1	ENSGALG00010010340	ENSGALG00010010340
SLC6A12	1	complement(60208405..60238006)	0.5575	-0.213548	-1.15954	0.676311	0.904462	1	ENSGALG00010015929	ENSGALG00010015929
SLC6A13	1	complement(60249571..60279432)	2.26666	0.314117	1.24325	0.383678	0.749458	1	ENSGALG00010012205	ENSGALG00010012205
KDM5A	1	complement(60287263..60334267)	24.4744	-0.00410779	-1.00285	0.967032	0.992008	1	ENSGALG00010012219	ENSGALG00010012219
CCDC77	1	60336845..60352296	10.1137	-0.192113	-1.14244	0.270239	0.648916	1	ENSGALG00010012242	ENSGALG00010012242
B4GALNT3	1	60356304..60414354	18.6327	-0.0926132	-1.0663	0.521399	0.837414	1	ENSGALG00010012274	ENSGALG00010012274
NINJ2	1	complement(60419640..60463851)	29.5407	0.104641	1.07523	0.516461	0.835236	1	ENSGALG00010012300	ENSGALG00010012300
WNK1	1	60491607..60589717	35.6909	-0.0373138	-1.0262	0.672134	0.903337	1	ENSGALG00010012339	ENSGALG00010012339
RAD52	1	complement(60590254..60605589)	22.8536	0.10329	1.07422	0.329804	0.705471	1	ENSGALG00010012367	ENSGALG00010012367
ERC1	1	60605738..60890943	1.48093	-0.396081	-1.31593	0.285949	0.665337	1	ENSGALG00010012399	ENSGALG00010012399
WNT5B	1	60910921..60976792	74.1937	0.327923	1.25521	0.00254411	0.0320727	1	ENSGALG00010013899	ENSGALG00010013899
FBXL14	1	complement(60936388..60943937)	11.1451	0.11709	1.08454	0.338668	0.712795	1	ENSGALG00010014909	ENSGALG00010014909
ADIPOR2	1	60983924..61026364	82.208	-0.0121004	-1.00842	0.915962	0.979837	1	ENSGALG00010013910	ENSGALG00010013910
CACNA2D4	1	complement(61031038..61145666)	0.401454	0.173711	1.12796	0.768401	0.936958	1	ENSGALG00010013942	ENSGALG00010013942
CHUNK-1	1	61037364..61052152	0.938863	-0.0357535	-1.02509	0.931259	0.98471	1	ENSGALG00010014065	ENSGALG00010014065
LRTM2	1	61053189..61074291	0.519695	-0.416019	-1.33424	0.462364	0.802753	1	ENSGALG00010014178	ENSGALG00010014178
DCP1B	1	complement(61159756..61203291)	20.6379	0.14432	1.10521	0.179215	0.539106	1	ENSGALG00010014200	ENSGALG00010014200
CACNA1C	1	61231143..61658619	8.50163	0.294709	1.22664	0.0582753	0.290393	1	ENSGALG00010014295	ENSGALG00010014295
IL17RA	1	61665762..61687848	29.9945	-0.218563	-1.16357	0.0344218	0.212618	1	ENSGALG00010011776	ENSGALG00010011776
TMEM121B	1	complement(61691974..61693509)	0.189578	-1.7766	-3.42619	0.203883	0	1	ENSGALG00010014884	ENSGALG00010014884
HDHD5	1	complement(61699323..61708938)	14.9629	-0.080448	-1.05735	0.51388	0.833616	1	ENSGALG00010011792	ENSGALG00010011792
CECR1	1	complement(61711482..61730279)	5.5592	0.0164064	1.01144	0.936937	0.985534	1	ENSGALG00010011860	ENSGALG00010011860
CECR2	1	61741076..61833025	6.34327	0.144192	1.10511	0.51465	0.834075	1	ENSGALG00010011637	ENSGALG00010011637
ATP6V1E1	1	complement(61846925..61858741)	68.2079	-0.0341742	-1.02397	0.779438	0.939331	1	ENSGALG00010012315	ENSGALG00010012315
BCL2L13	1	61857683..61900688	35.8308	-0.310217	-1.23989	0.0177438	0.136189	1	ENSGALG00010012343	ENSGALG00010012343
BID	1	complement(61896899..61917134)	61.6719	-0.0832473	-1.0594	0.296747	0.676193	1	ENSGALG00010012415	ENSGALG00010012415
MICAL3	1	complement(61925722..62099764)	5.02076	0.101127	1.07261	0.627215	0.885617	1	ENSGALG00010012509	ENSGALG00010012509
PEX26	1	62101700..62107351	24.8604	-0.159519	-1.11691	0.220312	0.594323	1	ENSGALG00010012588	ENSGALG00010012588
TUBA8B	1	62108077..62112668	0.353989	-0.974466	-1.96491	0.357201	0.729562	1	ENSGALG00010012593	ENSGALG00010012593
TUBA8A	1	62112778..62124376	0.945239	0.398334	1.31799	0.45016	0.796489	1	ENSGALG00010012601	ENSGALG00010012601
USP18	1	62128701..62144414	15.2423	0.30316	1.23384	0.219878	0.593812	1	ENSGALG00010012633	ENSGALG00010012633
gene:ENSGALG00010013395	1	62150986..62152299	0	0	0	0	0	0	ENSGALG00010013395	ENSGALG00010013395
gene:ENSGALG00010013401	1	62153608..62156448	0	0	0	0	0	0	ENSGALG00010013401	ENSGALG00010013401
AKR1B1	1	complement(62163848..62173095)	304.849	0.171873	1.12652	0.0561071	0.284678	1	ENSGALG00010013417	ENSGALG00010013417
gene:ENSGALG00010013442	1	complement(62177454..62185031)	56.5458	-0.0394208	-1.0277	0.743765	0.928174	1	ENSGALG00010013442	ENSGALG00010013442
AKR1E2	1	complement(62186298..62221586)	24.9556	0.0294922	1.02065	0.880712	0.968601	1	ENSGALG00010015207	ENSGALG00010015207
BPGM	1	62205899..62248485	57.1783	0.111054	1.08002	0.226992	0.603445	1	ENSGALG00010013428	ENSGALG00010013428
CALD1	1	62331101..62521412	186.028	0.0602347	1.04264	0.498239	0.824917	1	ENSGALG00010013465	ENSGALG00010013465
AKR1B10	1	complement(62516600..62525608)	88.1669	-0.0663445	-1.04706	0.508875	0.831522	1	ENSGALG00010013501	ENSGALG00010013501
RERG	1	complement(62687377..62718968)	64.7045	0.0326481	1.02289	0.729267	0.924691	1	ENSGALG00010011589	ENSGALG00010011589
PTPRO	1	62808411..62990143	4.91894	0.256822	1.19484	0.262794	0.640943	1	ENSGALG00010012702	ENSGALG00010012702
EPS8	1	complement(62993338..63124660)	89.8185	0.277369	1.21198	0.00015504	0.00329599	1	ENSGALG00010012768	ENSGALG00010012768
STRAP	1	63157995..63167657	182.468	-0.133707	-1.09711	0.271929	0.650517	1	ENSGALG00010012908	ENSGALG00010012908
DERA	1	63168588..63223380	25.7213	-0.00263096	-1.00183	0.983821	0.997116	1	ENSGALG00010012957	ENSGALG00010012957
SLC15A5	1	complement(63222428..63325090)	0.109047	-0.638804	-1.55704	0.521301	0.837402	1	ENSGALG00010013023	ENSGALG00010013023
MGST1	1	63337314..63346996	39.7762	0.21263	1.1588	0.0368792	0.222254	1	ENSGALG00010012732	ENSGALG00010012732
LMO3	1	complement(63411735..63469839)	8.67526	0.308355	1.23829	0.207128	0.576299	1	ENSGALG00010013537	ENSGALG00010013537
RERGL	1	complement(63950326..63959103)	23.3794	0.343614	1.26893	0.0669556	0.317132	1	ENSGALG00010013562	ENSGALG00010013562
PIK3C2G	1	63958633..64239132	1.70082	-0.271331	-1.20692	0.369624	0.737782	1	ENSGALG00010013617	ENSGALG00010013617
PLCZ1	1	complement(64241236..64284270)	0.0833037	-3.45367	-10.9562	0.133358	0	1	ENSGALG00010013636	ENSGALG00010013636
CAPZA3	1	64284315..64285282	0	0	0	0	0	0	ENSGALG00010014904	ENSGALG00010014904
PLEKHA5	1	64409078..64577886	22.3169	-0.265603	-1.20214	0.0208484	0.152417	1	ENSGALG00010013753	ENSGALG00010013753
AEBP2	1	64595432..64645342	23.7597	-0.0251288	-1.01757	0.816478	0.951314	1	ENSGALG00010013791	ENSGALG00010013791
PDE3A	1	64942643..65179434	4.36404	0.199804	1.14854	0.417534	0.773065	1	ENSGALG00010011688	ENSGALG00010011688
SLCO1C1	1	65196182..65218277	0.961627	-0.0440389	-1.031	0.921065	0.981093	1	ENSGALG00010015162	ENSGALG00010015162
SLCO1B3	1	65224333..65245487	0.267182	1.11825	2.17083	0.204139	0.572149	1	ENSGALG00010011715	ENSGALG00010011715
SLCO1B1	1	complement(65252857..65274133)	1.79753	0.999801	1.99972	0.013001	0.109954	1	ENSGALG00010011816	ENSGALG00010011816
SLCO1A2	1	complement(65289193..65340175)	0.446364	0.914992	1.88556	0.127215	0.455662	1	ENSGALG00010011668	ENSGALG00010011668
IAPP	1	65321105..65328541	0.0331808	1.58565	3.00143	0.500986	0	1	ENSGALG00010011680	ENSGALG00010011680
PYROXD1	1	65357399..65373734	11.8333	0.0111066	1.00773	0.950071	0.989256	1	ENSGALG00010013802	ENSGALG00010013802
RECQL	1	complement(65366080..65396338)	15.7321	-0.108438	-1.07806	0.352376	0.726435	1	ENSGALG00010013867	ENSGALG00010013867
GOLT1B	1	65395901..65410436	58.2315	-0.0231837	-1.0162	0.800917	0.946028	1	ENSGALG00010014045	ENSGALG00010014045
BCAT1	1	65418649..65478746	1.93487	0.0152998	1.01066	0.963436	0.991258	1	ENSGALG00010015306	ENSGALG00010015306
SOX5	1	65772453..66226631	5.72195	0.273443	1.20869	0.295527	0.674661	1	ENSGALG00010014120	ENSGALG00010014120
gene:ENSGALG00010014391	1	complement(65784992..65787596)	0	0	0	0	0	0	ENSGALG00010014391	ENSGALG00010014391
ETNK1	1	complement(66501600..66531358)	27.0957	0.272688	1.20806	0.0139405	0.115454	1	ENSGALG00010014515	ENSGALG00010014515
C2CD5	1	66554442..66621977	31.7451	0.184944	1.13677	0.0780227	0.345767	1	ENSGALG00010014626	ENSGALG00010014626
ST8SIA1	1	66639156..66768657	15.106	0.396065	1.31591	0.080358	0.352311	1	ENSGALG00010014713	ENSGALG00010014713
C3AR1L	1	66793209..66849403	3.31264	0.537018	1.45097	0.0815144	0.354749	1	ENSGALG00010014821	ENSGALG00010014821
gene:ENSGALG00010014870	1	66879486..66886403	0.107646	0.25508	1.1934	0.826572	0.953334	1	ENSGALG00010014870	ENSGALG00010014870
CMAS	1	complement(66894163..66905203)	19.0058	0.0542456	1.03832	0.703648	0.914867	1	ENSGALG00010011573	ENSGALG00010011573
ABCC9	1	66924027..66997879	7.70461	0.0702195	1.04988	0.750056	0.930273	1	ENSGALG00010013156	ENSGALG00010013156
KCNJ8	1	67006795..67014251	21.6547	0.255294	1.19358	0.112165	0.423848	1	ENSGALG00010013173	ENSGALG00010013173
LDHB	1	67077550..67091183	733.596	-0.262093	-1.19922	0.0043757	0.0486829	1	ENSGALG00010013184	ENSGALG00010013184
GYS2	1	67093458..67139640	0.106735	-1.23739	-2.35772	0.281685	0.661985	1	ENSGALG00010013201	ENSGALG00010013201
SPX	1	complement(67192484..67196777)	0.0641403	-1.58431	-2.99865	0.501457	0	1	ENSGALG00010013963	ENSGALG00010013963
IRAG2	1	67203345..67241411	2.39723	0.211045	1.15753	0.409192	0.767907	1	ENSGALG00010014019	ENSGALG00010014019
DNAI7	1	complement(67241359..67260450)	1.89919	-0.142896	-1.10412	0.702885	0.914347	1	ENSGALG00010014154	ENSGALG00010014154
ETFRF1	1	67260490..67272487	11.1834	0.181972	1.13443	0.319004	0.698186	1	ENSGALG00010014213	ENSGALG00010014213
KRAS	1	complement(67263419..67288652)	77.2409	0.0149584	1.01042	0.838002	0.957651	1	ENSGALG00010014246	ENSGALG00010014246
RASSF8	1	67578462..67653703	19.8009	-0.080094	-1.05709	0.457217	0.800306	1	ENSGALG00010014328	ENSGALG00010014328
BHLHE41	1	complement(67671918..67673902)	7.28697	-0.359717	-1.28317	0.234666	0.611821	1	ENSGALG00010014338	ENSGALG00010014338
SSPN	1	67695264..67715634	53.7296	-0.0929869	-1.06658	0.466615	0.806085	1	ENSGALG00010014361	ENSGALG00010014361
ITPR2	1	complement(67742505..68004312)	3.41909	-0.270254	-1.20602	0.21374	0.585718	1	ENSGALG00010014477	ENSGALG00010014477
gene:ENSGALG00010014697	1	68029000..68039330	0.419651	0.482284	1.39695	0.397653	0.76105	1	ENSGALG00010014697	ENSGALG00010014697
INTS13	1	complement(68045295..68065772)	248.974	-0.277747	-1.2123	0.000607703	0.0101801	1	ENSGALG00010014728	ENSGALG00010014728
FGFR1OP2	1	68065955..68077262	28.9297	-0.156781	-1.1148	0.152266	0.498943	1	ENSGALG00010014748	ENSGALG00010014748
TM7SF3	1	complement(68081034..68099013)	10.2563	-0.326916	-1.25433	0.0934295	0.38237	1	ENSGALG00010014839	ENSGALG00010014839
MED21	1	68098294..68107146	24.5414	0.107227	1.07716	0.628406	0.886199	1	ENSGALG00010014861	ENSGALG00010014861
STK38L	1	68156522..68204691	25.3858	-0.0652184	-1.04624	0.574503	0.860998	1	ENSGALG00010012896	ENSGALG00010012896
ARNTL2	1	68213796..68250626	59.7904	-0.259035	-1.19668	0.0822515	0.356592	1	ENSGALG00010012985	ENSGALG00010012985
PPFIBP1	1	68275098..68374776	85.2081	-0.00706088	-1.00491	0.931766	0.984782	1	ENSGALG00010013123	ENSGALG00010013123
A4GALT	1	complement(68381025..68443818)	28.252	0.00469904	1.00326	0.968487	0.992008	1	ENSGALG00010012867	ENSGALG00010012867
gene:ENSGALG00010013167	1	68397809..68408002	0.0590337	0.00131718	1.00091	0.999215	0	1	ENSGALG00010013167	ENSGALG00010013167
gene:ENSGALG00010013176	1	68414761..68417245	0.0510805	0.738144	1.66803	0.655542	0	1	ENSGALG00010013176	ENSGALG00010013176
ARFGAP3	1	complement(68447853..68482097)	50.7319	0.156079	1.11425	0.0870973	0.367952	1	ENSGALG00010012147	ENSGALG00010012147
PACSIN2	1	complement(68484872..68551376)	38.5644	0.0222897	1.01557	0.799488	0.946028	1	ENSGALG00010012175	ENSGALG00010012175
TTLL1	1	complement(68553558..68581512)	1.79657	0.0720113	1.05118	0.828975	0.953588	1	ENSGALG00010012193	ENSGALG00010012193
BIK	1	68584298..68596328	6.68892	-0.183147	-1.13536	0.59722	0.872116	1	ENSGALG00010011907	ENSGALG00010011907
MCAT	1	complement(68598694..68603495)	25.5607	-0.137718	-1.10016	0.252468	0.631132	1	ENSGALG00010011916	ENSGALG00010011916
TSPO	1	68602743..68615221	15.8662	-0.4128	-1.33127	0.00268148	0.0334619	1	ENSGALG00010011930	ENSGALG00010011930
TTLL12	1	complement(68615328..68635127)	98.745	0.0185648	1.01295	0.809627	0.948962	1	ENSGALG00010011943	ENSGALG00010011943
SCUBE1	1	complement(68646881..68847610)	1.0172	-1.77039	-3.41145	0.00130612	0.018994	1	ENSGALG00010011981	ENSGALG00010011981
MPPED1	1	68900250..68963686	48.788	0.292511	1.22477	0.0117833	0.102471	1	ENSGALG00010011998	ENSGALG00010011998
gene:ENSGALG00010011562	1	complement(68976446..68988575)	19.3579	0.152151	1.11122	0.542809	0.848743	1	ENSGALG00010011562	ENSGALG00010011562
SULT4A1	1	complement(69093770..69127233)	8.81453	0.15873	1.1163	0.414973	0.770835	1	ENSGALG00010013242	ENSGALG00010013242
PNPLA3	1	69155961..69173375	59.7986	0.0228907	1.01599	0.863101	0.962534	1	ENSGALG00010013267	ENSGALG00010013267
SAMM50	1	69173521..69194450	71.1378	-0.0829317	-1.05917	0.325166	0.702428	1	ENSGALG00010013278	ENSGALG00010013278
PARVB	1	69198524..69257381	275.785	0.129939	1.09425	0.169588	0.525515	1	ENSGALG00010013301	ENSGALG00010013301
PARVG	1	69259275..69280548	5.83779	0.204408	1.15221	0.380292	0.746885	1	ENSGALG00010013324	ENSGALG00010013324
KIAA1644	1	complement(69355192..69436880)	8.15651	0.243942	1.18422	0.196923	0.562992	1	ENSGALG00010013343	ENSGALG00010013343
PRR5	1	69784065..69870057	32.4575	0.238584	1.17983	0.0737897	0.334328	1	ENSGALG00010013360	ENSGALG00010013360
gene:ENSGALG00010013366	1	69891073..69893076	0.0342554	1.58565	3.00143	0.500986	0	1	ENSGALG00010013366	ENSGALG00010013366
gene:ENSGALG00010013368	1	69894889..69896892	0	0	0	0	0	0	ENSGALG00010013368	ENSGALG00010013368
ARHGAP8	1	69930643..69991900	0.69201	0.0333931	1.02342	0.950645	0.989256	1	ENSGALG00010013376	ENSGALG00010013376
PHF21B	1	complement(70002422..70161396)	1.34814	0.222943	1.16711	0.536751	0.84619	1	ENSGALG00010011895	ENSGALG00010011895
NUP50	1	70286578..70302000	48.1811	-0.163531	-1.12003	0.0441291	0.248289	1	ENSGALG00010012043	ENSGALG00010012043
KIAA0930	1	complement(70307538..70373520)	12.538	-0.189263	-1.14018	0.209962	0.580875	1	ENSGALG00010012074	ENSGALG00010012074
UPK3A	1	70373691..70420114	10.44	0.423734	1.34139	0.0504608	0.267034	1	ENSGALG00010012099	ENSGALG00010012099
SMC1B	1	complement(70445666..70481978)	0.11824	1.58614	3.00245	0.10651	0.412498	1	ENSGALG00010012104	ENSGALG00010012104
RIBC2	1	70482162..70496351	1.57404	0.383789	1.30476	0.385726	0.750812	1	ENSGALG00010012206	ENSGALG00010012206
FBLN1	1	70535491..70617867	283.794	0.288789	1.22161	0.00132571	0.0191845	1	ENSGALG00010012285	ENSGALG00010012285
ATXN10	1	70650650..70747821	22.0949	0.00787227	1.00547	0.950231	0.989256	1	ENSGALG00010012329	ENSGALG00010012329
gene:ENSGALG00010014896	1	complement(70797192..70797623)	0	0	0	0	0	0	ENSGALG00010014896	ENSGALG00010014896
WNT7B	1	complement(70831585..70926413)	8.42486	-0.418307	-1.33636	0.0156445	0.124877	1	ENSGALG00010012373	ENSGALG00010012373
PPARA	1	71319312..71353475	4.15389	-0.110923	-1.07992	0.714095	0.919295	1	ENSGALG00010023058	ENSGALG00010023058
CDPF1	1	complement(71353402..71382736)	14.1465	-0.0905858	-1.0648	0.4741	0.810181	1	ENSGALG00010023068	ENSGALG00010023068
PKDREJ	1	complement(71383364..71423825)	0.782559	-0.0547343	-1.03867	0.870525	0.96498	1	ENSGALG00010023075	ENSGALG00010023075
gene:ENSGALG00010026220	1	71390609..71410635	43.8257	-0.224487	-1.16836	0.210772	0.581977	1	ENSGALG00010026220	ENSGALG00010026220
gene:ENSGALG00010023084	1	71422514..71441889	34.433	0.0284374	1.01991	0.843472	0.957839	1	ENSGALG00010023084	ENSGALG00010023084
ZC3HAV1	1	complement(71443183..71482037)	18.1255	0.0546503	1.03861	0.735392	0.926135	1	ENSGALG00010023107	ENSGALG00010023107
ETV6	1	71530632..71663441	27.6041	0.108419	1.07805	0.200798	0.568108	1	ENSGALG00010023137	ENSGALG00010023137
gene:ENSGALG00010023151	1	71691377..71722963	0.90209	-0.141982	-1.10342	0.751804	0.93087	1	ENSGALG00010023151	ENSGALG00010023151
LRP6	1	complement(71739917..71864349)	1.59087	-0.263209	-1.20015	0.4681	0.806961	1	ENSGALG00010021562	ENSGALG00010021562
MANSC1	1	complement(71874902..71886634)	12.1607	0.0939292	1.06727	0.626355	0.885427	1	ENSGALG00010021419	ENSGALG00010021419
BORCS5	1	71888800..71950870	23.2496	0.106842	1.07687	0.321045	0.700338	1	ENSGALG00010021652	ENSGALG00010021652
DUSP16	1	complement(71954564..72024309)	20.7334	0.172005	1.12662	0.255441	0.634099	1	ENSGALG00010021661	ENSGALG00010021661
CREBL2	1	72044428..72057766	24.1138	0.0323269	1.02266	0.798998	0.946028	1	ENSGALG00010021879	ENSGALG00010021879
GPR19	1	complement(72063975..72072470)	0.0174254	-1.58431	-2.99865	0.501457	0	1	ENSGALG00010021891	ENSGALG00010021891
gene:ENSGALG00010021913	1	complement(72104546..72116553)	5.89621	0.00531927	1.00369	0.976858	0.995282	1	ENSGALG00010021913	ENSGALG00010021913
CDKN1B	1	72116626..72183463	61.6316	-0.215042	-1.16074	0.0677273	0.319518	1	ENSGALG00010021960	ENSGALG00010021960
MRPS35	1	72719472..72752580	30.8762	-0.15344	-1.11222	0.199659	0.566755	1	ENSGALG00010022657	ENSGALG00010022657
MANSC4	1	complement(72755482..72770265)	2.00738	0.512448	1.42647	0.282266	0.662788	1	ENSGALG00010022669	ENSGALG00010022669
KLHL42	1	72777982..72790566	6.61799	-0.107323	-1.07723	0.656278	0.898556	1	ENSGALG00010022673	ENSGALG00010022673
PTHLH	1	complement(72858164..72871051)	22.6624	-0.156013	-1.1142	0.392393	0.756671	1	ENSGALG00010021622	ENSGALG00010021622
CCDC91	1	72973819..73181666	4.20537	-0.0263667	-1.01844	0.896109	0.973156	1	ENSGALG00010022274	ENSGALG00010022274
FAR2	1	73283643..73430375	17.5326	0.146254	1.10669	0.221467	0.595265	1	ENSGALG00010022354	ENSGALG00010022354
gene:ENSGALG00010022371	1	complement(73368499..73369518)	0	0	0	0	0	0	ENSGALG00010022371	ENSGALG00010022371
RAD51AP1	1	complement(73452531..73463444)	23.5321	-0.0740899	-1.0527	0.524814	0.840009	1	ENSGALG00010022408	ENSGALG00010022408
C12orf4	1	73463509..73492142	13.1704	-0.0273072	-1.01911	0.803121	0.946035	1	ENSGALG00010022448	ENSGALG00010022448
FGF6	1	73503874..73515883	0	0	0	0	0	0	ENSGALG00010022459	ENSGALG00010022459
FGF23	1	73530247..73534786	0.199531	1.20572	2.30652	0.302225	0.682466	1	ENSGALG00010021515	ENSGALG00010021515
gene:ENSGALG00010024251	1	complement(73539538..73561276)	5.51979	-0.118862	-1.08588	0.639335	0.890902	1	ENSGALG00010024251	ENSGALG00010024251
CCND2	1	complement(73569623..73614546)	31.2631	0.211444	1.15785	0.0340672	0.210957	1	ENSGALG00010024285	ENSGALG00010024285
NDUFA9	1	73788121..73819769	59.4292	-0.134762	-1.09791	0.13132	0.464711	1	ENSGALG00010024338	ENSGALG00010024338
gene:ENSGALG00010024367	1	73837715..73896001	3.59358	0.32099	1.24919	0.167343	0.522262	1	ENSGALG00010024367	ENSGALG00010024367
KCNA1	1	73911818..74027870	3.75061	0.0173165	1.01208	0.93656	0.985499	1	ENSGALG00010024400	ENSGALG00010024400
gene:ENSGALG00010024408	1	74221075..74222658	0	0	0	0	0	0	ENSGALG00010024408	ENSGALG00010024408
gene:ENSGALG00010024417	1	complement(74261349..74262867)	0	0	0	0	0	0	ENSGALG00010024417	ENSGALG00010024417
NTF3	1	74314246..74388375	4.3571	0.331146	1.25801	0.13613	0.471808	1	ENSGALG00010024492	ENSGALG00010024492
gene:ENSGALG00010024503	1	complement(74442485..74444248)	0.515299	1.07942	2.11319	0.297458	0.676344	1	ENSGALG00010024503	ENSGALG00010024503
gene:ENSGALG00010024507	1	complement(74450103..74640532)	0.115183	1.92735	3.80357	0.118144	0.436286	1	ENSGALG00010024507	ENSGALG00010024507
VWF	1	complement(74643818..74782625)	5.32854	-0.112735	-1.08128	0.617933	0.880737	1	ENSGALG00010024534	ENSGALG00010024534
CD9	1	74815459..74845081	12.8668	-0.568738	-1.48323	0.0112815	0.0992292	1	ENSGALG00010024600	ENSGALG00010024600
gene:ENSGALG00010024606	1	complement(74852276..74863783)	0.419986	1.32568	2.50651	0.0310263	0.199254	1	ENSGALG00010024606	ENSGALG00010024606
gene:ENSGALG00010024614	1	complement(74867345..74902546)	7.19198	-0.6186	-1.53538	0.00598976	0.0622344	1	ENSGALG00010024614	ENSGALG00010024614
PRMT1	1	75180032..75232295	16.9258	0.215819	1.16136	0.0965648	0.390675	1	ENSGALG00010024622	ENSGALG00010024622
ZC3HAV1L	1	complement(75331375..75346838)	18.6967	0.0857669	1.06125	0.458278	0.800971	1	ENSGALG00010024645	ENSGALG00010024645
gene:ENSGALG00010024668	1	complement(75350337..75376240)	0.245712	-0.0304348	-1.02132	0.930409	0.984516	1	ENSGALG00010024668	ENSGALG00010024668
gene:ENSGALG00010024676	1	75491742..75507803	4.24525	0.400412	1.31989	0.0143504	0.117569	1	ENSGALG00010024676	ENSGALG00010024676
TEAD4	1	complement(75502518..75571931)	36.858	0.19611	1.14561	0.0671289	0.317487	1	ENSGALG00010024709	ENSGALG00010024709
FOXM1	1	complement(75576888..75591570)	71.9934	0.0334754	1.02347	0.709343	0.917237	1	ENSGALG00010024729	ENSGALG00010024729
TULP3	1	75587204..75627037	19.4648	0.0737947	1.05248	0.425015	0.778388	1	ENSGALG00010024747	ENSGALG00010024747
ITFG2	1	complement(75663074..75679712)	47.409	0.108543	1.07814	0.384543	0.75003	1	ENSGALG00010024775	ENSGALG00010024775
FKBP4	1	complement(75684242..75723680)	325.645	-0.0681478	-1.04837	0.408617	0.767692	1	ENSGALG00010024793	ENSGALG00010024793
NECAP1	1	complement(75712910..75754623)	109.695	-0.0763924	-1.05438	0.322301	0.701015	1	ENSGALG00010024821	ENSGALG00010024821
FOXJ3	1	complement(75759649..75797528)	59.8775	0.159479	1.11688	0.0443744	0.2491	1	ENSGALG00010021635	ENSGALG00010021635
SLC2A14	1	75833426..75843951	22.5736	0.194867	1.14462	0.104786	0.409145	1	ENSGALG00010021387	ENSGALG00010021387
gene:ENSGALG00010021456	1	75868960..75871387	0.0917481	-2.32119	-4.99743	0.30629	0	1	ENSGALG00010021456	ENSGALG00010021456
NANOG	1	complement(75876516..75881386)	0	0	0	0	0	0	ENSGALG00010021471	ENSGALG00010021471
AICDA	1	complement(75917284..75923021)	0.157989	2.09683	4.27768	0.0997983	0.39895	1	ENSGALG00010022690	ENSGALG00010022690
MFAP5	1	complement(75931108..75955329)	54.5635	0.192016	1.14236	0.0573187	0.287664	1	ENSGALG00010022764	ENSGALG00010022764
RIMKLB	1	75960140..76010867	24.6414	0.143946	1.10492	0.10988	0.419178	1	ENSGALG00010022796	ENSGALG00010022796
gene:ENSGALG00010022805	1	76052702..76075068	22.1605	0.313184	1.24245	0.00552226	0.0584047	1	ENSGALG00010022805	ENSGALG00010022805
gene:ENSGALG00010022821	1	76105482..76139266	0.288524	0.496403	1.41069	0.462135	0.802593	1	ENSGALG00010022821	ENSGALG00010022821
PHC1	1	76150905..76170397	45.9524	0.153574	1.11232	0.236531	0.613101	1	ENSGALG00010022842	ENSGALG00010022842
M6PR	1	complement(76168631..76177061)	97.1536	0.0616276	1.04364	0.415928	0.771631	1	ENSGALG00010022885	ENSGALG00010022885
gene:ENSGALG00010022972	1	76191335..76222918	1.26145	0.11151	1.08036	0.774414	0.938176	1	ENSGALG00010022972	ENSGALG00010022972
gene:ENSGALG00010023003	1	complement(76225835..76263556)	1.29975	0.808248	1.75108	0.0344852	0.212746	1	ENSGALG00010023003	ENSGALG00010023003
OVST	1	complement(76281536..76316814)	0.062069	-1.27894	-2.4266	0.247659	0.625242	1	ENSGALG00010023020	ENSGALG00010023020
gene:ENSGALG00010023042	1	complement(76329491..76366529)	5.14499	-0.972754	-1.96258	0.00520279	0.0558252	1	ENSGALG00010023042	ENSGALG00010023042
MAN1A2	1	complement(76427254..76563709)	28.9916	0.0996472	1.07151	0.316924	0.696489	1	ENSGALG00010023053	ENSGALG00010023053
CD86	1	76586198..76601433	0.42127	0.619842	1.53671	0.406653	0.766658	1	ENSGALG00010021372	ENSGALG00010021372
CASR	1	76670352..76713316	1.92432	0.582089	1.49702	0.0990835	0.397105	1	ENSGALG00010021732	ENSGALG00010021732
CSTB	1	76714904..76723500	35.8118	0.0659168	1.04675	0.50179	0.827727	1	ENSGALG00010021752	ENSGALG00010021752
CSTA	1	complement(76722675..76728136)	31.0516	-2.44237	-5.43533	7.80256e-18	1.03858e-15	1.22368e-13	ENSGALG00010021760	ENSGALG00010021760
CCDC58	1	complement(76736987..76746394)	10.7545	-0.228935	-1.17197	0.175245	0.533682	1	ENSGALG00010021767	ENSGALG00010021767
FAM162A	1	76746345..76755580	65.527	0.0729626	1.05187	0.492969	0.821691	1	ENSGALG00010021786	ENSGALG00010021786
KPNA1	1	complement(76757718..76809304)	38.6213	0.0310568	1.02176	0.81564	0.951122	1	ENSGALG00010026081	ENSGALG00010026081
FBXO40	1	76809060..76824319	1.55805	0.0806924	1.05753	0.82253	0.951858	1	ENSGALG00010021826	ENSGALG00010021826
TAPBPL	1	76829216..76837855	0.892921	0.273182	1.20847	0.519175	0.836762	1	ENSGALG00010021854	ENSGALG00010021854
SCNN1A	1	76851457..76859672	4.89971	-0.225457	-1.16915	0.358232	0.729779	1	ENSGALG00010021866	ENSGALG00010021866
VAMP1	1	complement(76862319..76867423)	5.91546	0.195176	1.14486	0.494665	0.822502	1	ENSGALG00010021801	ENSGALG00010021801
MRPL51	1	complement(76868690..76870257)	105.137	-0.0363368	-1.02551	0.718917	0.921755	1	ENSGALG00010021922	ENSGALG00010021922
NCAPD2	1	76870344..76894340	61.3863	-0.107815	-1.07759	0.247368	0.624821	1	ENSGALG00010021989	ENSGALG00010021989
CNP1	1	76898722..76900455	0.0895423	-1.58431	-2.99865	0.501457	0	1	ENSGALG00010022017	ENSGALG00010022017
GAPDH	1	76900598..76906236	4979.16	-0.00342983	-1.00238	0.972559	0.993377	1	ENSGALG00010022038	ENSGALG00010022038
IFFO1	1	complement(76916487..76926220)	39.8457	0.166868	1.12262	0.138305	0.475445	1	ENSGALG00010022052	ENSGALG00010022052
NOP2	1	complement(76932555..76938146)	90.7613	-0.283048	-1.21676	0.0558479	0.283625	1	ENSGALG00010022069	ENSGALG00010022069
CHD4	1	complement(76938120..76960192)	202.534	-0.100017	-1.07179	0.282475	0.662846	1	ENSGALG00010022093	ENSGALG00010022093
LPAR5	1	complement(76974268..76989841)	1.06488	-0.970423	-1.95941	0.00708582	0.0706908	1	ENSGALG00010021601	ENSGALG00010021601
gene:ENSGALG00010021608	1	76986194..76989841	0	0	0	0	0	0	ENSGALG00010021608	ENSGALG00010021608
ACRBP	1	complement(76989981..77008309)	0.0608261	-0.484207	-1.39882	0.72468	0	1	ENSGALG00010021614	ENSGALG00010021614
ING4	1	complement(77017983..77021528)	62.963	-0.0170078	-1.01186	0.886684	0.969676	1	ENSGALG00010021674	ENSGALG00010021674
ZNF384	1	complement(77038870..77064539)	24.3316	0.0399766	1.0281	0.66859	0.902065	1	ENSGALG00010021687	ENSGALG00010021687
PIANP	1	complement(77084084..77094659)	7.43459	0.292786	1.225	0.258336	0.636695	1	ENSGALG00010021697	ENSGALG00010021697
COPS7A	1	77100307..77103568	120.201	-0.021503	-1.01502	0.890875	0.970485	1	ENSGALG00010021704	ENSGALG00010021704
MLF2	1	complement(77113956..77122963)	199.933	-0.140567	-1.10234	0.259746	0.638348	1	ENSGALG00010021530	ENSGALG00010021530
gene:ENSGALG00010023320	1	77127874..77131346	986.599	0.052386	1.03698	0.558025	0.855198	1	ENSGALG00010023320	ENSGALG00010023320
LAG3	1	77145736..77151690	0.133671	-1.27993	-2.42827	0.284999	0.663985	1	ENSGALG00010023324	ENSGALG00010023324
CD4	1	77156908..77168875	14.3234	0.253965	1.19248	0.235409	0.612652	1	ENSGALG00010023331	ENSGALG00010023331
GPR162	1	77175878..77182092	70.7874	0.300439	1.23152	0.0220633	0.158862	1	ENSGALG00010023336	ENSGALG00010023336
P3H3	1	77182715..77193732	89.7569	0.171993	1.12661	0.0502609	0.266645	1	ENSGALG00010023340	ENSGALG00010023340
GNB3	1	77195360..77205055	8.9397	0.0553008	1.03908	0.852559	0.960141	1	ENSGALG00010023351	ENSGALG00010023351
CDCA3	1	complement(77205713..77207891)	96.9233	-0.0379457	-1.02665	0.724917	0.923571	1	ENSGALG00010023359	ENSGALG00010023359
USP5	1	77208195..77223399	144.376	-0.156016	-1.11421	0.209897	0.580862	1	ENSGALG00010023380	ENSGALG00010023380
TPI1	1	77223631..77226616	792.263	-0.0627236	-1.04444	0.474751	0.811013	1	ENSGALG00010023392	ENSGALG00010023392
LRRC23	1	77228168..77236429	1.62189	1.05927	2.08387	0.0456324	0.252551	1	ENSGALG00010023401	ENSGALG00010023401
ENO2	1	77239452..77245754	4.3908	-0.0246079	-1.0172	0.932962	0.985027	1	ENSGALG00010026252	ENSGALG00010026252
ATN1	1	77246814..77274562	88.9958	0.182589	1.13492	0.123808	0.448239	1	ENSGALG00010023434	ENSGALG00010023434
C12orf57	1	77274698..77275873	105.862	0.127872	1.09268	0.262401	0.640723	1	ENSGALG00010023447	ENSGALG00010023447
PTPN6	1	77277141..77297605	16.0892	0.193982	1.14392	0.198161	0.564454	1	ENSGALG00010023472	ENSGALG00010023472
PHB2	1	complement(77297718..77304001)	375.348	-0.22461	-1.16846	0.00877507	0.0823714	1	ENSGALG00010023490	ENSGALG00010023490
EMG1	1	77303487..77308702	18.6427	-0.292643	-1.22488	0.1001	0.399507	1	ENSGALG00010023522	ENSGALG00010023522
LPCAT3	1	complement(77304012..77321764)	50.296	-0.602663	-1.51852	4.01163e-06	0.000132303	0.0629143	ENSGALG00010023569	ENSGALG00010023569
gene:ENSGALG00010023583	1	complement(77323932..77324656)	0	0	0	0	0	0	ENSGALG00010023583	ENSGALG00010023583
C1S	1	77328131..77337580	25.391	0.077457	1.05516	0.575784	0.861877	1	ENSGALG00010023603	ENSGALG00010023603
C1R	1	complement(77340565..77354397)	31.4294	-0.0780847	-1.05562	0.42992	0.781985	1	ENSGALG00010023655	ENSGALG00010023655
CLSTN3	1	77354707..77369960	71.4628	0.162483	1.11921	0.168719	0.524033	1	ENSGALG00010023695	ENSGALG00010023695
gene:ENSGALG00010023748	1	complement(77370188..77380972)	12.132	-0.199447	-1.14826	0.283263	0.663076	1	ENSGALG00010023748	ENSGALG00010023748
PEX5	1	77382768..77393785	46.6176	-0.00510002	-1.00354	0.955893	0.990038	1	ENSGALG00010023800	ENSGALG00010023800
gene:ENSGALG00010025669	1	77434238..77435221	0	0	0	0	0	0	ENSGALG00010025669	ENSGALG00010025669
EPHA1	1	77445023..77479195	39.9106	-1.61535	-3.06385	3.29516e-31	1.21715e-28	5.16779e-27	ENSGALG00010023864	ENSGALG00010023864
ZYX	1	complement(77483646..77514171)	107.644	0.0886611	1.06338	0.250071	0.628796	1	ENSGALG00010023926	ENSGALG00010023926
gene:ENSGALG00010026266	1	77513896..77538564	2.35482	-0.643786	-1.56242	0.317764	0.697202	1	ENSGALG00010026266	ENSGALG00010026266
FAM131B	1	77538471..77542943	9.05492	0.204194	1.15204	0.41113	0.768819	1	ENSGALG00010023992	ENSGALG00010023992
CLCN1	1	complement(77557683..77617646)	0.568676	0.42956	1.34682	0.407999	0.767692	1	ENSGALG00010024025	ENSGALG00010024025
CASP2	1	complement(77619618..77645616)	58.318	-0.0177672	-1.01239	0.883902	0.969407	1	ENSGALG00010024068	ENSGALG00010024068
RAP1GAP3	1	77645385..77701634	11.2257	-0.0641489	-1.04547	0.715571	0.920168	1	ENSGALG00010024145	ENSGALG00010024145
GSTK1	1	complement(77707170..77718688)	49.4887	0.0707157	1.05024	0.465624	0.805856	1	ENSGALG00010024193	ENSGALG00010024193
gene:ENSGALG00010024228	1	complement(77722918..77746737)	1.44583	-0.630316	-1.5479	0.148485	0.492449	1	ENSGALG00010024228	ENSGALG00010024228
TAS2R40	1	complement(77763238..77764173)	0.0785724	-2.3212	-4.99747	0.307625	0	1	ENSGALG00010025667	ENSGALG00010025667
gene:ENSGALG00010021710	1	77821770..77846997	4.93341	0.103962	1.07472	0.715479	0.920168	1	ENSGALG00010021710	ENSGALG00010021710
gene:ENSGALG00010021712	1	complement(77849519..77850109)	0	0	0	0	0	0	ENSGALG00010021712	ENSGALG00010021712
TRPV6	1	77873795..77904604	0.539185	-1.13395	-2.19459	0.0526134	0.274277	1	ENSGALG00010021482	ENSGALG00010021482
EPHB6	1	complement(77938859..78019970)	31.417	0.254132	1.19262	0.0187907	0.141721	1	ENSGALG00010023182	ENSGALG00010023182
gene:ENSGALG00010023158	1	78037415..78042420	0.564818	0.303949	1.23452	0.653057	0.897663	1	ENSGALG00010023158	ENSGALG00010023158
gene:ENSGALG00010023251	1	complement(78046093..78246633)	0.0526748	-1.14416	-2.21017	0.424979	0	1	ENSGALG00010023251	ENSGALG00010023251
gene:ENSGALG00010023495	1	complement(78071050..78083239)	0	0	0	0	0	0	ENSGALG00010023495	ENSGALG00010023495
gene:ENSGALG00010023501	1	complement(78080844..78084180)	0	0	0	0	0	0	ENSGALG00010023501	ENSGALG00010023501
gene:ENSGALG00010026260	1	complement(78090971..78094735)	0	0	0	0	0	0	ENSGALG00010026260	ENSGALG00010026260
gene:ENSGALG00010023594	1	complement(78096396..78097418)	0	0	0	0	0	0	ENSGALG00010023594	ENSGALG00010023594
PRSS2	1	complement(78112098..78115437)	0	0	0	0	0	0	ENSGALG00010023541	ENSGALG00010023541
PRSS3	1	78124410..78127869	0	0	0	0	0	0	ENSGALG00010023615	ENSGALG00010023615
gene:ENSGALG00010023678	1	78137881..78140291	0	0	0	0	0	0	ENSGALG00010023678	ENSGALG00010023678
gene:ENSGALG00010023711	1	complement(78141667..78264829)	0.10429	0.704778	1.62989	0.423176	0.776892	1	ENSGALG00010023711	ENSGALG00010023711
gene:ENSGALG00010023723	1	78149496..78152696	0	0	0	0	0	0	ENSGALG00010023723	ENSGALG00010023723
gene:ENSGALG00010023729	1	78159705..78162134	0	0	0	0	0	0	ENSGALG00010023729	ENSGALG00010023729
gene:ENSGALG00010023756	1	78182602..78184633	0	0	0	0	0	0	ENSGALG00010023756	ENSGALG00010023756
gene:ENSGALG00010023769	1	78187156..78189384	0.103258	1.13867	2.20177	0.372023	0	1	ENSGALG00010023769	ENSGALG00010023769
gene:ENSGALG00010023810	1	complement(78203589..78210828)	0	0	0	0	0	0	ENSGALG00010023810	ENSGALG00010023810
gene:ENSGALG00010023814	1	78226121..78229565	0	0	0	0	0	0	ENSGALG00010023814	ENSGALG00010023814
gene:ENSGALG00010023824	1	78231991..78234219	0.145949	-0.446322	-1.36256	0.669756	0.902748	1	ENSGALG00010023824	ENSGALG00010023824
gene:ENSGALG00010023834	1	78246800..78251802	0	0	0	0	0	0	ENSGALG00010023834	ENSGALG00010023834
gene:ENSGALG00010023877	1	78266300..78266724	0	0	0	0	0	0	ENSGALG00010023877	ENSGALG00010023877
gene:ENSGALG00010023893	1	78266738..78268448	0	0	0	0	0	0	ENSGALG00010023893	ENSGALG00010023893
gene:ENSGALG00010023904	1	complement(78274918..78275985)	0	0	0	0	0	0	ENSGALG00010023904	ENSGALG00010023904
gene:ENSGALG00010023935	1	complement(78282018..78283195)	0	0	0	0	0	0	ENSGALG00010023935	ENSGALG00010023935
gene:ENSGALG00010023952	1	78284609..78287938	0	0	0	0	0	0	ENSGALG00010023952	ENSGALG00010023952
YBX3	1	78386950..78415337	293.795	0.00214521	1.00149	0.982241	0.997	1	ENSGALG00010023957	ENSGALG00010023957
SYCE3	1	complement(78416149..78420456)	0.624676	-0.78711	-1.72561	0.234314	0.611665	1	ENSGALG00010023986	ENSGALG00010023986
STYK1	1	78419755..78443638	4.65611	-0.1739	-1.1281	0.570482	0.859707	1	ENSGALG00010024005	ENSGALG00010024005
HSD3B1	1	complement(78435000..78594495)	3.13608	-0.244658	-1.18481	0.427985	0.78029	1	ENSGALG00010024057	ENSGALG00010024057
GABARAPL1	1	complement(78459947..78469892)	96.6685	0.147165	1.10739	0.090208	0.375126	1	ENSGALG00010024086	ENSGALG00010024086
TMEM52B	1	complement(78475969..78486661)	0.0426734	2.80816	7.00393	0.215047	0	1	ENSGALG00010024114	ENSGALG00010024114
gene:ENSGALG00010024177	1	complement(78492087..78503185)	0.36519	0.451858	1.3678	0.592718	0.870778	1	ENSGALG00010024177	ENSGALG00010024177
HAO2	1	complement(78594643..78610859)	1.15075	0.502442	1.41661	0.234373	0.611705	1	ENSGALG00010024186	ENSGALG00010024186
WARS2	1	78698590..78741074	7.81229	0.0521168	1.03679	0.841354	0.957839	1	ENSGALG00010024190	ENSGALG00010024190
TBX15	1	78763708..78855362	166.734	0.272385	1.2078	0.000103823	0.00233127	1	ENSGALG00010021667	ENSGALG00010021667
SPAG17	1	79061263..79153089	1.62262	0.204571	1.15234	0.481852	0.815319	1	ENSGALG00010022138	ENSGALG00010022138
WDR3	1	complement(79153541..79175879)	51.7462	-0.185614	-1.1373	0.13104	0.464286	1	ENSGALG00010022167	ENSGALG00010022167
GDAP2	1	79175908..79197758	29.1973	0.0733172	1.05213	0.530406	0.842208	1	ENSGALG00010022193	ENSGALG00010022193
FAM46C	1	complement(79176056..79226640)	1.15902	0.0146591	1.01021	0.951457	0.989256	1	ENSGALG00010022233	ENSGALG00010022233
DUSP12	1	79234017..79237953	31.9315	-0.0675847	-1.04796	0.756278	0.932203	1	ENSGALG00010022463	ENSGALG00010022463
ATP6V1A	1	complement(79238414..79267018)	48.4526	-0.0757175	-1.05389	0.608788	0.877038	1	ENSGALG00010022478	ENSGALG00010022478
NAA50	1	79267154..79313830	164.502	-0.161319	-1.11831	0.0461087	0.254018	1	ENSGALG00010022498	ENSGALG00010022498
USF3	1	79289344..79314198	1.14758	-0.759144	-1.69249	0.0210883	0.153461	1	ENSGALG00010022508	ENSGALG00010022508
SIDT1	1	complement(79322491..79363119)	5.4573	-0.00152337	-1.00106	0.995064	0.999611	1	ENSGALG00010022528	ENSGALG00010022528
SPICE1	1	79362410..79400108	43.7079	0.131087	1.09512	0.133823	0.46865	1	ENSGALG00010022544	ENSGALG00010022544
TRIM45	1	79411881..79419598	12.408	0.194731	1.14451	0.452044	0.797046	1	ENSGALG00010022550	ENSGALG00010022550
VTCN1	1	79425345..79433960	1.83581	-0.277586	-1.21216	0.508115	0.831271	1	ENSGALG00010022564	ENSGALG00010022564
gene:ENSGALG00010022625	1	complement(79434255..79451196)	13.42	-0.0293048	-1.02052	0.848741	0.95924	1	ENSGALG00010022625	ENSGALG00010022625
TNFRSF1A	1	79453326..79466560	36.4529	-0.0132584	-1.00923	0.888621	0.969676	1	ENSGALG00010024837	ENSGALG00010024837
METTL16	1	79468171..79482060	40.0628	0.14244	1.10377	0.20048	0.567921	1	ENSGALG00010024862	ENSGALG00010024862
POLQ	1	79482020..79536042	4.04382	0.147004	1.10727	0.445024	0.793693	1	ENSGALG00010024871	ENSGALG00010024871
STXBP5L	1	complement(79543280..79730945)	3.45784	0.153487	1.11225	0.515797	0.834849	1	ENSGALG00010024915	ENSGALG00010024915
GTF2E1	1	complement(79773730..79826665)	35.8143	-0.0282054	-1.01974	0.784258	0.940689	1	ENSGALG00010024925	ENSGALG00010024925
RABL3	1	79823943..79839779	30.2914	-0.0885623	-1.06331	0.376848	0.744078	1	ENSGALG00010024940	ENSGALG00010024940
HGD	1	79852096..79870341	0.110804	-0.379501	-1.30089	0.776143	0	1	ENSGALG00010024948	ENSGALG00010024948
NDUFB4	1	complement(79865890..79876547)	84.5867	-0.136351	-1.09912	0.327876	0.704942	1	ENSGALG00010024994	ENSGALG00010024994
FSTL1	1	79909198..80158564	1346.15	0.0458126	1.03226	0.608214	0.876804	1	ENSGALG00010025032	ENSGALG00010025032
LRRC58	1	79966933..79982054	22.0491	-0.249806	-1.18905	0.0184101	0.139627	1	ENSGALG00010026272	ENSGALG00010026272
GPR156	1	79995139..80003853	5.25596	-0.675628	-1.59729	0.00550956	0.0583122	1	ENSGALG00010025060	ENSGALG00010025060
GSK3A	1	80021490..80159678	57.1274	0.0297771	1.02085	0.75128	0.930519	1	ENSGALG00010025103	ENSGALG00010025103
CFAP91	1	complement(80167059..80199604)	3.40307	0.507883	1.42196	0.0742306	0.335293	1	ENSGALG00010025138	ENSGALG00010025138
COX17	1	80199361..80212665	98.3586	0.0525872	1.03712	0.770543	0.937378	1	ENSGALG00010025147	ENSGALG00010025147
POPDC2	1	80216325..80227688	11.801	0.748243	1.67975	4.73885e-05	0.00118471	0.743194	ENSGALG00010025168	ENSGALG00010025168
PLA1A	1	complement(80220946..80245001)	3.86908	0.291652	1.22404	0.39727	0.760615	1	ENSGALG00010025182	ENSGALG00010025182
ATP1A1	1	complement(80300628..80411664)	145.242	-0.169542	-1.1247	0.0433128	0.245473	1	ENSGALG00010025292	ENSGALG00010025292
gene:ENSGALG00010025350	1	80309217..80310367	0.528469	-3.19753	-9.17385	0.164137	0	1	ENSGALG00010025350	ENSGALG00010025350
MAB21L3	1	complement(80369624..80383881)	5.69195	0.0267592	1.01872	0.915856	0.979837	1	ENSGALG00010025382	ENSGALG00010025382
SLC22A15	1	complement(80383838..80432949)	0.524968	0.879648	1.83993	0.0368909	0.222254	1	ENSGALG00010025400	ENSGALG00010025400
NHLH2	1	80457380..80478809	0.09375	1.39993	2.63888	0.109228	0.417515	1	ENSGALG00010025220	ENSGALG00010025220
CASQ2	1	80504381..80536553	73.7396	0.719071	1.64612	1.32441e-06	4.85562e-05	0.0207707	ENSGALG00010025418	ENSGALG00010025418
VANGL1	1	complement(80548021..80584049)	10.9839	-0.15641	-1.11451	0.524175	0.839608	1	ENSGALG00010025428	ENSGALG00010025428
CHD1L	1	complement(80588818..80611838)	19.9134	0.128226	1.09295	0.359911	0.730952	1	ENSGALG00010025448	ENSGALG00010025448
gene:ENSGALG00010025465	1	80611323..80629398	28.4606	-0.0875478	-1.06256	0.431522	0.782972	1	ENSGALG00010025465	ENSGALG00010025465
TMEM39A	1	complement(80629935..80655195)	83.8028	0.141771	1.10326	0.261959	0.640341	1	ENSGALG00010025481	ENSGALG00010025481
B4GALT4	1	80654813..80689096	40.0585	0.0772301	1.05499	0.462217	0.802593	1	ENSGALG00010025523	ENSGALG00010025523
B4GALT3_1	1	complement(80679821..80694465)	26.0334	-0.0698037	-1.04957	0.689038	0.910114	1	ENSGALG00010025531	ENSGALG00010025531
B3GAT1L	1	complement(80696494..80723954)	8.81454	0.0900868	1.06443	0.680399	0.905911	1	ENSGALG00010025548	ENSGALG00010025548
ARHGAP31	1	80769368..80822426	9.37336	0.112487	1.08109	0.645762	0.893615	1	ENSGALG00010025574	ENSGALG00010025574
UPK1B	1	complement(80833454..80845015)	62.7983	-0.780223	-1.7174	2.2612e-13	2.19798e-11	3.54624e-09	ENSGALG00010025594	ENSGALG00010025594
IGSF11	1	80862029..80984840	7.71882	0.567838	1.4823	0.00359793	0.0422907	1	ENSGALG00010025653	ENSGALG00010025653
LSAMP	1	81306827..82270678	43.5329	0.25531	1.19359	0.0254012	0.174641	1	ENSGALG00010006446	ENSGALG00010006446
GAP43	1	complement(82292162..82346200)	16.0998	0.209412	1.15622	0.295515	0.674661	1	ENSGALG00010006492	ENSGALG00010006492
gene:ENSGALG00010006694	1	82316536..82317183	0	0	0	0	0	0	ENSGALG00010006694	ENSGALG00010006694
ZBTB20	1	82937629..82965606	0.232188	1.02219	2.031	0.236063	0.613101	1	ENSGALG00010006517	ENSGALG00010006517
DRD3	1	83009381..83022450	8.20117	0.364011	1.287	0.13186	0.465365	1	ENSGALG00010006537	ENSGALG00010006537
QTRT2	1	complement(83037450..83049135)	85.3999	0.0297382	1.02083	0.758002	0.933051	1	ENSGALG00010007333	ENSGALG00010007333
CCDC191	1	83048704..83072279	7.30953	0.415814	1.33405	0.0445979	0.24978	1	ENSGALG00010006576	ENSGALG00010006576
ZDHHC23	1	complement(83072286..83079528)	8.84935	-0.268077	-1.2042	0.204749	0.573057	1	ENSGALG00010006549	ENSGALG00010006549
GRAMD1C	1	complement(83080333..83144418)	18.2917	0.0703331	1.04996	0.628521	0.886276	1	ENSGALG00010006615	ENSGALG00010006615
gene:ENSGALG00010006624	1	83135498..83144009	0.160422	-0.752958	-1.68524	0.586355	0	1	ENSGALG00010006624	ENSGALG00010006624
PLA2G10L	1	complement(83145670..83159131)	11.5193	0.256163	1.1943	0.417722	0.773221	1	ENSGALG00010006641	ENSGALG00010006641
CLDND1	1	complement(83432673..83442130)	155.324	0.0919607	1.06582	0.306584	0.685293	1	ENSGALG00010004451	ENSGALG00010004451
GPR15	1	83448752..83449858	0.470261	-0.373713	-1.29568	0.756672	0.932351	1	ENSGALG00010006649	ENSGALG00010006649
APOV1	1	complement(83462820..83466087)	0.116184	-0.0581598	-1.04114	0.967204	0	1	ENSGALG00010004359	ENSGALG00010004359
ILDR1	1	complement(83467207..83485348)	2.42542	-0.236344	-1.178	0.402672	0.764125	1	ENSGALG00010004374	ENSGALG00010004374
CFAP44	1	83485540..83531033	32.5119	0.211849	1.15817	0.09738	0.392254	1	ENSGALG00010004386	ENSGALG00010004386
BOC	1	complement(83531388..83575509)	179.83	0.300263	1.23137	0.000205734	0.00417543	1	ENSGALG00010004395	ENSGALG00010004395
NEPRO	1	83629940..83659342	18.787	-0.0405847	-1.02853	0.740645	0.927455	1	ENSGALG00010005182	ENSGALG00010005182
gene:ENSGALG00010005202	1	complement(83632787..83650579)	0.149197	0.249183	1.18853	0.821435	0.951506	1	ENSGALG00010005202	ENSGALG00010005202
TAF13	1	complement(83653561..83658705)	33.6516	-0.128937	-1.09349	0.317109	0.696489	1	ENSGALG00010005212	ENSGALG00010005212
GTPBP8	1	complement(83659261..83664284)	18.3447	-0.000187028	-1.00013	0.999125	0.999611	1	ENSGALG00010005218	ENSGALG00010005218
CD200R1B	1	83667700..83677837	1.40462	1.81761	3.52498	0.0120893	0.104456	1	ENSGALG00010005233	ENSGALG00010005233
CD200R1A	1	83694833..83716971	3.91799	0.179491	1.13248	0.584826	0.866854	1	ENSGALG00010007265	ENSGALG00010007265
CCDC80	1	83793489..83817456	293.139	0.233825	1.17595	0.0136405	0.113925	1	ENSGALG00010005242	ENSGALG00010005242
SLC35A5	1	complement(83820433..83832993)	27.9183	0.217607	1.1628	0.0378274	0.225272	1	ENSGALG00010005250	ENSGALG00010005250
ATG3	1	83833202..83862928	88.0247	-0.0282816	-1.0198	0.741207	0.927751	1	ENSGALG00010005261	ENSGALG00010005261
F5	1	83863462..83901995	3.49609	0.250196	1.18937	0.37579	0.743129	1	ENSGALG00010007304	ENSGALG00010007304
SLC19A2	1	83910561..83923185	3.60473	0.00431957	1.003	0.988296	0.998949	1	ENSGALG00010005266	ENSGALG00010005266
CCDC181	1	83924191..83935639	0.643843	-0.36787	-1.29045	0.51989	0.837025	1	ENSGALG00010005279	ENSGALG00010005279
BLZF1	1	complement(83932898..83942112)	24.7153	-0.170512	-1.12546	0.0888523	0.371775	1	ENSGALG00010005293	ENSGALG00010005293
NME7	1	83942119..84080396	9.80404	-0.274148	-1.20928	0.14384	0.484661	1	ENSGALG00010005334	ENSGALG00010005334
ATP1B1	1	complement(84030060..84110154)	141.825	0.0737691	1.05246	0.410629	0.768503	1	ENSGALG00010005362	ENSGALG00010005362
DPT	1	84165385..84192670	22.6369	0.122291	1.08846	0.624778	0.884543	1	ENSGALG00010005369	ENSGALG00010005369
XCL1	1	84243029..84256553	0.0411949	-2.33158	-5.03356	0.313024	0	1	ENSGALG00010005380	ENSGALG00010005380
TBX19	1	complement(84338979..84355837)	0.732952	-0.492208	-1.4066	0.426021	0.778688	1	ENSGALG00010005439	ENSGALG00010005439
SFT2D2	1	complement(84359659..84369409)	32.0464	-0.225442	-1.16914	0.0313756	0.200595	1	ENSGALG00010005445	ENSGALG00010005445
TIPRL	1	complement(84369734..84379217)	70.2533	-0.100358	-1.07204	0.41512	0.771012	1	ENSGALG00010005449	ENSGALG00010005449
GPR161	1	84379269..84391597	36.7308	0.160644	1.11779	0.151763	0.49838	1	ENSGALG00010005454	ENSGALG00010005454
gene:ENSGALG00010005465	1	84392580..84412570	21.5495	-0.0278589	-1.0195	0.806983	0.948179	1	ENSGALG00010005465	ENSGALG00010005465
CPOX	1	complement(84417577..84426327)	70.3895	-0.176742	-1.13033	0.0718915	0.329474	1	ENSGALG00010005386	ENSGALG00010005386
gene:ENSGALG00010006684	1	84433180..84433422	0	0	0	0	0	0	ENSGALG00010006684	ENSGALG00010006684
ST3GAL6	1	84459366..84523810	26.0236	-0.301383	-1.23233	0.0040566	0.0461618	1	ENSGALG00010005423	ENSGALG00010005423
COL8A1	1	complement(84514042..84600852)	22.9862	-0.248579	-1.18804	0.0322716	0.203854	1	ENSGALG00010005474	ENSGALG00010005474
DCBLD2	1	84788903..84831364	104.116	0.241523	1.18224	0.0465243	0.255158	1	ENSGALG00010005490	ENSGALG00010005490
TMEM30CP	1	complement(84831893..84850652)	1.39102	0.0692476	1.04917	0.852335	0.960141	1	ENSGALG00010005513	ENSGALG00010005513
CMSS1	1	complement(84851051..85078307)	15.5398	-0.255305	-1.19359	0.129636	0.460853	1	ENSGALG00010005557	ENSGALG00010005557
FILIP1L	1	84879288..85076270	44.0949	-0.16036	-1.11757	0.0875801	0.369081	1	ENSGALG00010005559	ENSGALG00010005559
TBC1D23	1	85077825..85109304	42.7091	0.140125	1.102	0.193139	0.559317	1	ENSGALG00010005590	ENSGALG00010005590
NIT2	1	85109606..85119299	35.1241	0.149398	1.10911	0.215461	0.588544	1	ENSGALG00010005630	ENSGALG00010005630
TOMM70	1	complement(85119683..85142415)	111.353	-0.100537	-1.07217	0.402356	0.763677	1	ENSGALG00010005649	ENSGALG00010005649
LNP1	1	85141861..85155780	1.36147	0.327658	1.25497	0.460874	0.801647	1	ENSGALG00010005668	ENSGALG00010005668
TMEM45B_1	1	85169390..85189818	32.4308	0.167175	1.12286	0.0712378	0.327839	1	ENSGALG00010005679	ENSGALG00010005679
ADGRG7	1	85193572..85218188	0.224582	0.563396	1.47774	0.49708	0.824196	1	ENSGALG00010005698	ENSGALG00010005698
TFG	1	85220921..85239451	178.602	0.0843814	1.06023	0.29427	0.673953	1	ENSGALG00010005769	ENSGALG00010005769
ABI3BP	1	complement(85242434..85374426)	225.725	0.281462	1.21543	0.00369428	0.0432154	1	ENSGALG00010005860	ENSGALG00010005860
IMPG2	1	complement(85469413..85519614)	5.77977	0.331877	1.25865	0.111885	0.423332	1	ENSGALG00010005888	ENSGALG00010005888
TXNL4B	1	complement(85524052..85569120)	14.6042	0.164557	1.12082	0.350453	0.7244	1	ENSGALG00010005956	ENSGALG00010005956
gene:ENSGALG00010006026	1	85563509..85566713	0.468349	-0.499985	-1.4142	0.541708	0.848303	1	ENSGALG00010006026	ENSGALG00010006026
TRMT10C	1	85568648..85573048	40.1504	-0.15026	-1.10977	0.112734	0.425126	1	ENSGALG00010006013	ENSGALG00010006013
PCNP	1	85573118..85583906	165.086	0.0109006	1.00758	0.925819	0.982648	1	ENSGALG00010006039	ENSGALG00010006039
ZBTB11	1	complement(85585869..85603050)	18.7033	-0.0929717	-1.06656	0.41305	0.7695	1	ENSGALG00010006047	ENSGALG00010006047
RPL24	1	complement(85603467..85610435)	598.346	-0.0319447	-1.02239	0.724671	0.923367	1	ENSGALG00010006061	ENSGALG00010006061
CEP97	1	85610471..85623622	5.67183	-0.516021	-1.43001	0.0447959	0.250041	1	ENSGALG00010006073	ENSGALG00010006073
NXPE3	1	85632312..85651498	9.73726	-0.0380311	-1.02671	0.873032	0.965353	1	ENSGALG00010006103	ENSGALG00010006103
NFKBIZ	1	85658140..85674660	29.8528	-1.5048	-2.83785	1.17822e-26	3.10861e-24	1.8478e-22	ENSGALG00010006156	ENSGALG00010006156
ZPLD1	1	85819671..85850577	1.06942	0.130579	1.09473	0.744475	0.928174	1	ENSGALG00010004577	ENSGALG00010004577
ALCAM	1	86750515..86867487	67.9818	0.109716	1.07902	0.217542	0.591168	1	ENSGALG00010005150	ENSGALG00010005150
CBLB	1	complement(86892538..87014639)	6.40178	0.559544	1.4738	0.00904454	0.0843145	1	ENSGALG00010005166	ENSGALG00010005166
BBX	1	87459445..87585343	4.45808	0.0622992	1.04413	0.74459	0.928174	1	ENSGALG00010004689	ENSGALG00010004689
CD47	1	complement(87642121..87662941)	105.828	0.141802	1.10328	0.234072	0.611634	1	ENSGALG00010004736	ENSGALG00010004736
IFT57	1	complement(87678121..87696816)	29.6681	0.128266	1.09298	0.344282	0.719323	1	ENSGALG00010004762	ENSGALG00010004762
HHLA2	1	87696513..87761845	10.4294	-0.00837021	-1.00582	0.964533	0.991334	1	ENSGALG00010004835	ENSGALG00010004835
MYH15	1	complement(87708817..87752599)	15.4381	0.329796	1.25684	0.0122979	0.105764	1	ENSGALG00010004887	ENSGALG00010004887
KIAA1524	1	complement(87776519..87809749)	22.8256	-0.0810019	-1.05775	0.478224	0.813135	1	ENSGALG00010004934	ENSGALG00010004934
gene:ENSGALG00010006664	1	87799960..87801279	0.111577	-0.846713	-1.7984	0.534969	0	1	ENSGALG00010006664	ENSGALG00010006664
gene:ENSGALG00010006678	1	87806690..87808021	0.0828195	-0.0519777	-1.03669	0.972109	0	1	ENSGALG00010006678	ENSGALG00010006678
SH2D1B	1	complement(87810148..87838855)	1.35712	1.97608	3.93422	0.00098359	0.0150917	1	ENSGALG00010004946	ENSGALG00010004946
TRAT1	1	87861649..87879116	0.0775765	2.80797	7.00301	0.205902	0	1	ENSGALG00010004968	ENSGALG00010004968
HJURP	1	complement(87875543..87897100)	27.5975	-0.013522	-1.00942	0.885679	0.969542	1	ENSGALG00010004988	ENSGALG00010004988
GUCA1C	1	complement(87913497..87949141)	0.607273	0.0552541	1.03904	0.911762	0.978282	1	ENSGALG00010005001	ENSGALG00010005001
gene:ENSGALG00010005008	1	88018867..88040715	0	0	0	0	0	0	ENSGALG00010005008	ENSGALG00010005008
NECTIN3	1	88441627..88503941	18.8885	0.28692	1.22003	0.00425678	0.0476498	1	ENSGALG00010005035	ENSGALG00010005035
gene:ENSGALG00010005043	1	88591522..88592459	0	0	0	0	0	0	ENSGALG00010005043	ENSGALG00010005043
PLCXD2	1	88619292..88638484	0.185335	-1.31238	-2.48351	0.292943	0.672712	1	ENSGALG00010005068	ENSGALG00010005068
PHLDB2	1	88638342..88762154	67.4889	0.228255	1.17142	0.0071847	0.0714841	1	ENSGALG00010005114	ENSGALG00010005114
ABHD10	1	88766698..88775388	16.2907	-0.0560851	-1.03964	0.629382	0.886475	1	ENSGALG00010004487	ENSGALG00010004487
TAGLN3	1	88780606..88791876	16.4805	0.298899	1.23021	0.236651	0.613101	1	ENSGALG00010004501	ENSGALG00010004501
TMPRSS7	1	88793548..88839523	0.451983	1.10441	2.1501	0.107356	0.414495	1	ENSGALG00010004545	ENSGALG00010004545
gene:ENSGALG00010004460	1	88841253..88864067	0.493229	0.470444	1.38554	0.445832	0.793946	1	ENSGALG00010004460	ENSGALG00010004460
C1H3ORF52	1	88866617..88885787	1.74134	0.0979609	1.07026	0.789971	0.942888	1	ENSGALG00010004471	ENSGALG00010004471
gene:ENSGALG00010004479	1	88898817..88907285	0.140322	-1.28112	-2.43027	0.307614	0.68642	1	ENSGALG00010004479	ENSGALG00010004479
CD200L	1	88913868..88921178	0.101543	-0.359849	-1.28329	0.783205	0	1	ENSGALG00010006180	ENSGALG00010006180
CD200	1	88937617..88941577	11.6957	0.331879	1.25865	0.354224	0.72759	1	ENSGALG00010007321	ENSGALG00010007321
CGGBP1	1	complement(88987423..88999815)	18.7416	-0.0168935	-1.01178	0.896186	0.973156	1	ENSGALG00010006205	ENSGALG00010006205
ZNF654	1	88999914..89036705	10.2035	0.0212539	1.01484	0.904576	0.97651	1	ENSGALG00010006232	ENSGALG00010006232
C1H3ORF38	1	89038290..89045882	25.446	-0.0595964	-1.04217	0.734486	0.925837	1	ENSGALG00010006236	ENSGALG00010006236
EPHA3	1	89382956..89604171	26.6041	0.386413	1.30714	0.000298685	0.00574618	1	ENSGALG00010006244	ENSGALG00010006244
PROS1	1	complement(89858467..89891143)	42.7674	0.0703451	1.04997	0.615454	0.87968	1	ENSGALG00010006254	ENSGALG00010006254
ARL13B	1	89891671..89940880	32.9915	-0.11114	-1.08008	0.232756	0.610267	1	ENSGALG00010006273	ENSGALG00010006273
STX19	1	complement(89896479..89923232)	0.715693	0.0296131	1.02074	0.908186	0.977238	1	ENSGALG00010006330	ENSGALG00010006330
NSUN3	1	89942854..89962576	7.8847	-0.244509	-1.18469	0.355815	0.728462	1	ENSGALG00010006346	ENSGALG00010006346
EPHA6	1	90900413..91389613	0.632572	-0.00123711	-1.00086	0.998123	0.999611	1	ENSGALG00010004445	ENSGALG00010004445
ARL6	1	91403261..91522034	12.7747	0.0494189	1.03485	0.614014	0.878918	1	ENSGALG00010007110	ENSGALG00010007110
MINA	1	complement(91509790..91535856)	45.1166	-0.032106	-1.0225	0.807406	0.948179	1	ENSGALG00010007168	ENSGALG00010007168
GABRR3	1	complement(91538419..91597363)	1.72455	-0.533641	-1.44758	0.15923	0.509571	1	ENSGALG00010007865	ENSGALG00010007865
DCAF6	1	complement(91598497..91679301)	98.9651	0.185972	1.13758	0.0403578	0.235407	1	ENSGALG00010007889	ENSGALG00010007889
MPC2	1	91679804..91695262	37.3596	-0.0728914	-1.05182	0.658979	0.898577	1	ENSGALG00010008067	ENSGALG00010008067
MPZL1	1	complement(91687775..91725260)	76.903	0.0317611	1.02226	0.701725	0.914254	1	ENSGALG00010008121	ENSGALG00010008121
RCSD1	1	complement(91728337..91763520)	26.0655	0.427352	1.34476	0.000309484	0.00588604	1	ENSGALG00010008130	ENSGALG00010008130
CREG1	1	91771951..91777369	29.0132	0.139943	1.10186	0.287058	0.666869	1	ENSGALG00010008133	ENSGALG00010008133
CD247	1	91780920..91832122	1.84044	-0.696039	-1.62005	0.198773	0.565434	1	ENSGALG00010008142	ENSGALG00010008142
POU2F1	1	complement(91834664..91954343)	0.676971	-0.15998	-1.11727	0.788629	0.942413	1	ENSGALG00010008180	ENSGALG00010008180
GPA33	1	91955172..92001048	0.102224	0.126368	1.09154	0.899954	0.974483	1	ENSGALG00010008216	ENSGALG00010008216
STYXL2	1	complement(91976252..91986787)	1.38397	0.859716	1.81468	0.0195221	0.145456	1	ENSGALG00010008222	ENSGALG00010008222
MAEL	1	complement(92003224..92014294)	0.116695	0.789756	1.72878	0.454501	0.799035	1	ENSGALG00010008235	ENSGALG00010008235
ILDR2	1	92022901..92057627	5.0394	0.309978	1.23969	0.224198	0.599704	1	ENSGALG00010008208	ENSGALG00010008208
ZFP92	1	complement(92064309..92069254)	38.9339	-0.106607	-1.07669	0.336921	0.711958	1	ENSGALG00010008252	ENSGALG00010008252
gene:ENSGALG00010008265	1	92094289..92114641	0.789285	2.49849	5.65094	0.000565807	0.0096645	1	ENSGALG00010008265	ENSGALG00010008265
gene:ENSGALG00010008268	1	92123165..92134248	1.43422	-0.070095	-1.04979	0.861545	0.962078	1	ENSGALG00010008268	ENSGALG00010008268
PTGFRN	1	92174859..92239680	58.8454	0.0475905	1.03354	0.57099	0.859707	1	ENSGALG00010008291	ENSGALG00010008291
gene:ENSGALG00010008309	1	92246110..92258073	0.750019	-0.146438	-1.10683	0.752513	0.930933	1	ENSGALG00010008309	ENSGALG00010008309
IGSF3	1	92340978..92415410	70.6969	0.0845381	1.06035	0.321705	0.700578	1	ENSGALG00010009029	ENSGALG00010009029
ADPRH	1	complement(92418252..92428761)	59.4484	0.333741	1.26028	0.00185002	0.0251162	1	ENSGALG00010008318	ENSGALG00010008318
CD88	1	92438603..92463826	3.26686	0.398703	1.31832	0.108025	0.415102	1	ENSGALG00010007894	ENSGALG00010007894
TIMMDC1	1	complement(92464964..92471329)	117.853	0.0140315	1.00977	0.911111	0.978177	1	ENSGALG00010007896	ENSGALG00010007896
POGLUT1	1	complement(92472256..92487855)	137.034	-0.0403062	-1.02833	0.73948	0.92688	1	ENSGALG00010007917	ENSGALG00010007917
BCL9	1	92488011..92569960	57.0123	0.135672	1.0986	0.107317	0.414495	1	ENSGALG00010007938	ENSGALG00010007938
ACP6	1	complement(92577121..92580420)	45.4304	-0.208162	-1.15522	0.29794	0.677136	1	ENSGALG00010009011	ENSGALG00010009011
gene:ENSGALG00010007946	1	complement(92582615..92584338)	18.6641	-0.0410826	-1.02889	0.881123	0.968711	1	ENSGALG00010007946	ENSGALG00010007946
GJA8	1	92584607..92665696	0.900394	0.431	1.34817	0.0726476	0.33059	1	ENSGALG00010008002	ENSGALG00010008002
GJA5	1	complement(92597739..92616037)	32.3296	0.376194	1.29791	0.0108584	0.0965298	1	ENSGALG00010008030	ENSGALG00010008030
GPR89A	1	92666459..92689635	13.3812	-0.080557	-1.05743	0.554101	0.853419	1	ENSGALG00010007569	ENSGALG00010007569
PDZK1	1	complement(92686984..92696378)	0.418274	-0.330978	-1.25787	0.62118	0.882494	1	ENSGALG00010007572	ENSGALG00010007572
gene:ENSGALG00010007578	1	92720264..92724831	0	0	0	0	0	0	ENSGALG00010007578	ENSGALG00010007578
HTR1F	1	complement(92745820..92859902)	0.138864	0.11846	1.08558	0.873148	0.965378	1	ENSGALG00010007654	ENSGALG00010007654
POU1F1	1	93020851..93036563	0.137256	0.849194	1.80149	0.330232	0.705794	1	ENSGALG00010007661	ENSGALG00010007661
CHMP2B	1	complement(93038067..93050442)	75.4814	0.00489239	1.0034	0.950443	0.989256	1	ENSGALG00010007680	ENSGALG00010007680
VGLL3	1	93119193..93140380	13.7202	0.463912	1.37928	0.0264499	0.179581	1	ENSGALG00010007184	ENSGALG00010007184
gene:ENSGALG00010007185	1	complement(93164976..93166744)	0	0	0	0	0	0	ENSGALG00010007185	ENSGALG00010007185
CADM2	1	complement(93495744..94145728)	4.39725	0.203832	1.15175	0.463661	0.803871	1	ENSGALG00010007271	ENSGALG00010007271
gene:ENSGALG00010007279	1	complement(94036870..94037254)	0	0	0	0	0	0	ENSGALG00010007279	ENSGALG00010007279
GBE1	1	95263064..95444996	20.8607	-0.0621583	-1.04403	0.620691	0.882307	1	ENSGALG00010007931	ENSGALG00010007931
gene:ENSGALG00010007039	1	complement(95785385..95786077)	0	0	0	0	0	0	ENSGALG00010007039	ENSGALG00010007039
ROBO1	1	96052165..96759458	31.566	0.0693396	1.04924	0.552377	0.852897	1	ENSGALG00010007360	ENSGALG00010007360
ROBO2	1	complement(97047036..97947763)	4.41778	0.304992	1.23541	0.177925	0.538365	1	ENSGALG00010007414	ENSGALG00010007414
gene:ENSGALG00010007707	1	complement(98150427..98185982)	0.135283	-1.42908	-2.69275	0.232014	0.609668	1	ENSGALG00010007707	ENSGALG00010007707
RBM11	1	98170429..98179488	2.30014	-0.454641	-1.37044	0.264908	0.642563	1	ENSGALG00010007724	ENSGALG00010007724
gene:ENSGALG00010007741	1	98180528..98213466	7.81119	0.112473	1.08108	0.561232	0.856316	1	ENSGALG00010007741	ENSGALG00010007741
HSPA13	1	complement(98217178..98224878)	14.0486	-0.0828719	-1.05912	0.580362	0.864763	1	ENSGALG00010007751	ENSGALG00010007751
SAMSN1	1	complement(98228250..98445035)	1.83679	0.044223	1.03113	0.886041	0.969676	1	ENSGALG00010007786	ENSGALG00010007786
gene:ENSGALG00010007793	1	98331994..98333497	0.103042	0.486602	1.40114	0.72115	0	1	ENSGALG00010007793	ENSGALG00010007793
NRIP1	1	complement(98438868..98573737)	2.27665	-0.373746	-1.29571	0.00208729	0.0278336	1	ENSGALG00010007819	ENSGALG00010007819
USP25	1	98743669..98834468	27.1485	-0.428959	-1.34626	3.54223e-06	0.000118677	0.0555529	ENSGALG00010008058	ENSGALG00010008058
TSTD1	1	99446739..99479513	50.2574	-1.32003	-2.49672	2.1206e-32	8.70331e-30	3.32574e-28	ENSGALG00010007849	ENSGALG00010007849
C21orf91	1	complement(99511594..99528618)	51.3907	-0.103705	-1.07453	0.371968	0.738902	1	ENSGALG00010007429	ENSGALG00010007429
CHODL	1	99674233..99719379	110.498	0.253349	1.19197	0.00737528	0.0727023	1	ENSGALG00010007467	ENSGALG00010007467
TMPRSS15	1	complement(99706496..99762574)	0.268171	0.237637	1.17906	0.715908	0.920194	1	ENSGALG00010007504	ENSGALG00010007504
gene:ENSGALG00010007049	1	complement(100554109..101139722)	0.0754887	-2.02736	-4.07659	0.133221	0.467889	1	ENSGALG00010007049	ENSGALG00010007049
NCAM2	1	100828671..101086888	0.339143	0.346557	1.27152	0.531133	0.84291	1	ENSGALG00010007068	ENSGALG00010007068
ens-2_1	1	101145183..101145431	0	0	0	0	0	0	ENSGALG00010008384	ENSGALG00010008384
ens-2_2	1	101147482..101147730	0	0	0	0	0	0	ENSGALG00010008454	ENSGALG00010008454
ens-2_3	1	101152075..101152323	0	0	0	0	0	0	ENSGALG00010008393	ENSGALG00010008393
ens-2_4	1	101156670..101156918	0	0	0	0	0	0	ENSGALG00010008414	ENSGALG00010008414
ens-2_5	1	101158968..101159216	0	0	0	0	0	0	ENSGALG00010008353	ENSGALG00010008353
ens-2_6	1	101161264..101161512	0	0	0	0	0	0	ENSGALG00010008345	ENSGALG00010008345
gene:ENSGALG00010008337	1	101163560..101163808	0	0	0	0	0	0	ENSGALG00010008337	ENSGALG00010008337
gene:ENSGALG00010008329	1	101165857..101166105	0	0	0	0	0	0	ENSGALG00010008329	ENSGALG00010008329
ens-2_7	1	101168154..101168402	0	0	0	0	0	0	ENSGALG00010008446	ENSGALG00010008446
gene:ENSGALG00010008461	1	101170451..101170699	0	0	0	0	0	0	ENSGALG00010008461	ENSGALG00010008461
ens-2_8	1	101172748..101172996	0	0	0	0	0	0	ENSGALG00010008363	ENSGALG00010008363
ens-2_9	1	101175045..101175293	0	0	0	0	0	0	ENSGALG00010008322	ENSGALG00010008322
gene:ENSGALG00010008369	1	101177340..101177588	0	0	0	0	0	0	ENSGALG00010008369	ENSGALG00010008369
ens-2_10	1	101179637..101179885	0	0	0	0	0	0	ENSGALG00010008326	ENSGALG00010008326
ens-2_11	1	101181934..101182182	0	0	0	0	0	0	ENSGALG00010008378	ENSGALG00010008378
ens-2_12	1	101184232..101184480	0	0	0	0	0	0	ENSGALG00010008435	ENSGALG00010008435
gene:ENSGALG00010008427	1	101186529..101186777	0	0	0	0	0	0	ENSGALG00010008427	ENSGALG00010008427
gene:ENSGALG00010008371	1	101188826..101189074	0	0	0	0	0	0	ENSGALG00010008371	ENSGALG00010008371
gene:ENSGALG00010010753	1	complement(102089691..102100258)	0.880899	0.878719	1.83874	0.0208274	0.152339	1	ENSGALG00010010753	ENSGALG00010010753
MRPL39	1	complement(102578362..102604312)	24.8039	-0.0835746	-1.05964	0.51871	0.836309	1	ENSGALG00010010762	ENSGALG00010010762
JAM2	1	102613413..102647699	13.7279	0.272022	1.2075	0.191319	0.556226	1	ENSGALG00010010838	ENSGALG00010010838
ATP5PF	1	complement(102645096..102651913)	102.031	-0.191193	-1.14171	0.0269693	0.181137	1	ENSGALG00010010855	ENSGALG00010010855
GABPA	1	102651645..102681746	97.2828	-0.0851293	-1.06078	0.489666	0.820298	1	ENSGALG00010010887	ENSGALG00010010887
APP	1	complement(102713376..102979763)	955.464	0.16623	1.12212	0.0503233	0.266784	1	ENSGALG00010010915	ENSGALG00010010915
CYYR1	1	complement(102984386..103041919)	16.0061	0.0717035	1.05096	0.699336	0.913636	1	ENSGALG00010010931	ENSGALG00010010931
ADAMTS1	1	complement(103129019..103136857)	73.0522	0.216422	1.16185	0.0119796	0.10369	1	ENSGALG00010010659	ENSGALG00010010659
ADAMTS5	1	complement(103167001..103210984)	9.92227	-0.153183	-1.11202	0.350355	0.724391	1	ENSGALG00010010712	ENSGALG00010010712
N6AMT1	1	104043106..104048899	31.2604	-0.0268041	-1.01875	0.807351	0.948179	1	ENSGALG00010009831	ENSGALG00010009831
LTN1	1	complement(104049159..104076752)	22.9479	-0.123319	-1.08924	0.182086	0.541966	1	ENSGALG00010009868	ENSGALG00010009868
RWDD2B	1	complement(104076911..104080696)	29.5833	-0.139651	-1.10164	0.484205	0.816315	1	ENSGALG00010009914	ENSGALG00010009914
USP16	1	104080409..104101293	74.2971	-0.130231	-1.09447	0.405971	0.766043	1	ENSGALG00010009985	ENSGALG00010009985
CCT8	1	complement(104098344..104113862)	194.699	-0.230671	-1.17338	0.00646772	0.0660404	1	ENSGALG00010010077	ENSGALG00010010077
MAP3K7CL	1	104123760..104157953	15.2395	0.567115	1.48156	0.0019582	0.02635	1	ENSGALG00010011586	ENSGALG00010011586
BACH1	1	104182551..104210319	19.7077	0.1199	1.08666	0.338076	0.712533	1	ENSGALG00010011622	ENSGALG00010011622
GRIK1	1	complement(104253911..104415217)	8.68616	-0.0583851	-1.0413	0.771082	0.937378	1	ENSGALG00010011636	ENSGALG00010011636
CLDN8	1	complement(104457312..104514096)	9.59386	-2.69201	-6.46213	6.91735e-23	1.36272e-20	1.08485e-18	ENSGALG00010011654	ENSGALG00010011654
TIAM1	1	complement(104556127..104672276)	44.0043	-0.473189	-1.38817	2.36366e-05	0.000639616	0.370692	ENSGALG00010011699	ENSGALG00010011699
SOD1	1	104747189..104754500	86.6249	0.0103731	1.00722	0.897941	0.973637	1	ENSGALG00010011746	ENSGALG00010011746
SCAF4	1	complement(104755025..104799463)	48.442	-0.0445456	-1.03136	0.70425	0.914867	1	ENSGALG00010011797	ENSGALG00010011797
HUNK	1	104826846..104882659	102.58	0.374241	1.29616	6.49098e-05	0.00156196	1	ENSGALG00010010271	ENSGALG00010010271
MIS18A	1	complement(104969558..104974656)	45.222	-0.0987253	-1.07083	0.361762	0.732197	1	ENSGALG00010010274	ENSGALG00010010274
gene:ENSGALG00010010285	1	104975989..104991691	0.660586	-0.346085	-1.27111	0.595415	0.871706	1	ENSGALG00010010285	ENSGALG00010010285
URB1	1	complement(104993582..105038805)	15.1597	-0.120101	-1.08681	0.202733	0.570657	1	ENSGALG00010010305	ENSGALG00010010305
EVA1C	1	105047810..105084353	2.044	-0.00283797	-1.00197	0.9936	0.999611	1	ENSGALG00010010405	ENSGALG00010010405
C21orf59	1	complement(105092072..105099780)	38.7608	-0.00191634	-1.00133	0.991765	0.999611	1	ENSGALG00010010423	ENSGALG00010010423
SYNJ1	1	complement(105102890..105163324)	5.6198	-0.069018	-1.049	0.712768	0.91836	1	ENSGALG00010010534	ENSGALG00010010534
PAXBP1	1	complement(105166598..105192254)	67.8709	-0.081162	-1.05787	0.315408	0.695129	1	ENSGALG00010010575	ENSGALG00010010575
C21orf62	1	complement(105192577..105205743)	0.0629428	-0.679013	-1.60104	0.433069	0.784345	1	ENSGALG00010010633	ENSGALG00010010633
OLIG2	1	105274469..105276737	0.156217	-4.17394	-18.0501	0.0700943	0	1	ENSGALG00010010227	ENSGALG00010010227
IFNAR2	1	105331767..105343944	103.554	0.26473	1.20141	0.00115769	0.0172637	1	ENSGALG00010010156	ENSGALG00010010156
IL10RB	1	105345527..105356516	18.8077	-0.226204	-1.16975	0.316964	0.696489	1	ENSGALG00010010253	ENSGALG00010010253
IFNAR1	1	105365280..105384094	30.5363	0.0724314	1.05149	0.516526	0.835249	1	ENSGALG00010012049	ENSGALG00010012049
IFNGR2	1	105396793..105405282	101.089	0.048277	1.03403	0.759765	0.933428	1	ENSGALG00010012077	ENSGALG00010012077
TMEM50B	1	complement(105406426..105417624)	75.2497	-0.0231489	-1.01618	0.798914	0.946028	1	ENSGALG00010012084	ENSGALG00010012084
DNAJC28	1	complement(105417583..105421491)	5.53448	-0.0685886	-1.04869	0.776491	0.938255	1	ENSGALG00010012070	ENSGALG00010012070
gene:ENSGALG00010012094	1	105422787..105445957	1.83794	0.170824	1.1257	0.582927	0.866183	1	ENSGALG00010012094	ENSGALG00010012094
GART	1	complement(105445805..105483993)	50.8749	-0.172361	-1.1269	0.128201	0.45775	1	ENSGALG00010012097	ENSGALG00010012097
SON	1	105494869..105525594	57.0274	-0.0131707	-1.00917	0.906714	0.97696	1	ENSGALG00010012102	ENSGALG00010012102
DONSON	1	complement(105527678..105533327)	30.9714	-0.00319927	-1.00222	0.985142	0.997792	1	ENSGALG00010012105	ENSGALG00010012105
CRYZL1	1	complement(105534497..105555250)	53.1407	0.108658	1.07822	0.398346	0.761518	1	ENSGALG00010012129	ENSGALG00010012129
ITSN1	1	105555566..105670047	38.6249	0.242969	1.18343	0.0570131	0.286785	1	ENSGALG00010012195	ENSGALG00010012195
ATP5PO	1	complement(105675761..105683149)	366.947	-0.172839	-1.12727	0.153676	0.500424	1	ENSGALG00010012606	ENSGALG00010012606
MRPS6	1	105678442..105789919	63.0438	-0.159501	-1.1169	0.23842	0.614774	1	ENSGALG00010012648	ENSGALG00010012648
SLC5A3	1	105745934..105806453	4.44739	-0.379187	-1.30061	0.00275206	0.0341408	1	ENSGALG00010012682	ENSGALG00010012682
KCNE2	1	105804851..105980248	4.57858	-0.0294176	-1.0206	0.841927	0.957839	1	ENSGALG00010012775	ENSGALG00010012775
C21orf140	1	complement(105952323..105953084)	0	0	0	0	0	0	ENSGALG00010013862	ENSGALG00010013862
gene:ENSGALG00010012853	1	complement(105958666..105959727)	0	0	0	0	0	0	ENSGALG00010012853	ENSGALG00010012853
KCNE1	1	complement(105974571..105991704)	0.226718	-0.343839	-1.26913	0.607843	0.876626	1	ENSGALG00010012863	ENSGALG00010012863
RCAN1	1	complement(106003299..106045181)	57.1506	-0.154137	-1.11276	0.224542	0.599964	1	ENSGALG00010012879	ENSGALG00010012879
CLIC6	1	106056093..106085634	7.83452	-3.21072	-9.25814	1.08775e-26	2.92208e-24	1.70591e-22	ENSGALG00010012894	ENSGALG00010012894
RUNX1	1	complement(106108834..106258541)	6.04288	-0.570988	-1.48554	0.0425655	0.242727	1	ENSGALG00010012917	ENSGALG00010012917
SETD4	1	complement(106654936..106665201)	13.4385	-0.0813528	-1.05801	0.682304	0.906889	1	ENSGALG00010012925	ENSGALG00010012925
CBR3	1	106664804..106673668	52.2355	-0.111797	-1.08057	0.339736	0.713822	1	ENSGALG00010012964	ENSGALG00010012964
DOP1B	1	106674920..106723182	8.69933	-0.17211	-1.12671	0.152083	0.498784	1	ENSGALG00010012993	ENSGALG00010012993
MORC4	1	106726276..106754133	23.4183	0.0557592	1.03941	0.525103	0.8402	1	ENSGALG00010013037	ENSGALG00010013037
CHAF1B	1	106754411..106773513	37.0841	-0.0608649	-1.04309	0.567625	0.858331	1	ENSGALG00010013082	ENSGALG00010013082
CLDN14	1	complement(106793822..106821746)	0.224203	-0.207411	-1.15461	0.809808	0.948963	1	ENSGALG00010013096	ENSGALG00010013096
SIM2	1	106892133..106949856	5.73796	0.382395	1.3035	0.151926	0.49838	1	ENSGALG00010013099	ENSGALG00010013099
HLCS	1	complement(106955115..107069358)	6.49141	0.222007	1.16636	0.344516	0.719323	1	ENSGALG00010013104	ENSGALG00010013104
RIPPLY3	1	107076470..107082445	0.348968	-1.68675	-3.21932	0.0923971	0.380164	1	ENSGALG00010013109	ENSGALG00010013109
PIGP	1	complement(107090191..107094290)	38.7915	0.0356	1.02498	0.877946	0.967817	1	ENSGALG00010013114	ENSGALG00010013114
TTC3	1	107094179..107154234	29.9561	0.0462649	1.03259	0.708192	0.916795	1	ENSGALG00010013135	ENSGALG00010013135
DSCR3	1	complement(107154853..107172872)	62.3436	0.0865015	1.06179	0.49395	0.822235	1	ENSGALG00010013168	ENSGALG00010013168
DYRK1A	1	107222531..107279400	23.7983	0.0255243	1.01785	0.783681	0.940679	1	ENSGALG00010013181	ENSGALG00010013181
KCNJ6	1	complement(107307319..107466530)	0.17053	0.149006	1.10881	0.845453	0.958198	1	ENSGALG00010013205	ENSGALG00010013205
KCNJ15	1	107585374..107625209	2.31514	-0.153234	-1.11206	0.549511	0.852323	1	ENSGALG00010013304	ENSGALG00010013304
ERG	1	complement(107658703..107810294)	45.5468	0.245287	1.18533	0.0236799	0.166605	1	ENSGALG00010013330	ENSGALG00010013330
ETS2	1	107882546..107896968	54.2374	-0.0474189	-1.03341	0.731228	0.925229	1	ENSGALG00010013349	ENSGALG00010013349
PSMG1	1	complement(108007292..108022574)	56.5028	-0.0770789	-1.05488	0.367197	0.735539	1	ENSGALG00010013375	ENSGALG00010013375
BRWD1	1	complement(108024055..108075575)	25.1262	-0.0665554	-1.04721	0.596204	0.871966	1	ENSGALG00010014738	ENSGALG00010014738
HMGN1	1	complement(108078971..108085677)	307.642	-0.218597	-1.1636	0.0666775	0.31634	1	ENSGALG00010013391	ENSGALG00010013391
WRB	1	108085542..108092042	70.5629	0.0925395	1.06625	0.371312	0.738485	1	ENSGALG00010013413	ENSGALG00010013413
LCA5L	1	complement(108092001..108107160)	1.93493	0.324025	1.25182	0.513186	0.833315	1	ENSGALG00010013449	ENSGALG00010013449
SH3BGR	1	108109351..108135207	34.6462	0.583726	1.49871	0.00166957	0.0232059	1	ENSGALG00010013457	ENSGALG00010013457
B3GALT5	1	108150061..108172511	0.253555	0.727331	1.65557	0.126135	0.452892	1	ENSGALG00010013492	ENSGALG00010013492
IGSF5	1	108176160..108210089	2.48401	-1.11523	-2.16629	0.00544692	0.0577733	1	ENSGALG00010013504	ENSGALG00010013504
PCP4	1	108219173..108280030	13.3144	0.391316	1.31159	0.0467114	0.25571	1	ENSGALG00010013549	ENSGALG00010013549
DSCAM	1	complement(108317440..108781202)	0.808319	0.168493	1.12388	0.69649	0.91221	1	ENSGALG00010013589	ENSGALG00010013589
BACE2	1	108914863..108966520	16.5077	0.159388	1.11681	0.394001	0.758013	1	ENSGALG00010013650	ENSGALG00010013650
FAM3B	1	108973371..108989296	2.7896	0.252762	1.19149	0.440764	0.79023	1	ENSGALG00010013758	ENSGALG00010013758
gene:ENSGALG00010013778	1	complement(108994729..108995869)	4.27373	-0.04295	-1.03022	0.933811	0.985027	1	ENSGALG00010013778	ENSGALG00010013778
MX1	1	109001642..109022485	1.00812	-1.44279	-2.71846	0.121043	0.442021	1	ENSGALG00010013809	ENSGALG00010013809
TMPRSS2	1	complement(109012235..109044166)	2.89542	-0.0676494	-1.04801	0.823001	0.951921	1	ENSGALG00010013833	ENSGALG00010013833
RIPK4	1	complement(109103106..109124365)	38.0054	-1.18435	-2.27261	7.92643e-20	1.21993e-17	1.2431e-15	ENSGALG00010010941	ENSGALG00010010941
PRDM15	1	complement(109151884..109183588)	17.7386	-0.148932	-1.10875	0.197246	0.56337	1	ENSGALG00010010948	ENSGALG00010010948
C2CD2	1	complement(109186426..109222261)	22.0376	-0.318196	-1.24677	0.0175664	0.135603	1	ENSGALG00010010991	ENSGALG00010010991
ZBTB21	1	complement(109222477..109249554)	5.68353	-0.344129	-1.26938	0.0019038	0.0257118	1	ENSGALG00010010982	ENSGALG00010010982
UMODL1	1	109270395..109317893	1.16355	-0.883647	-1.84503	0.0174347	0.134797	1	ENSGALG00010011004	ENSGALG00010011004
gene:ENSGALG00010011074	1	109337787..109380955	0.00319078	2.32255	5.00217	0.299496	0	1	ENSGALG00010011074	ENSGALG00010011074
ABCG1	1	109397685..109451177	1.02259	0.14413	1.10506	0.743705	0.928174	1	ENSGALG00010011104	ENSGALG00010011104
TFF3	1	complement(109461609..109465986)	0	0	0	0	0	0	ENSGALG00010011115	ENSGALG00010011115
TMPRSS3	1	complement(109487267..109516463)	0	0	0	0	0	0	ENSGALG00010011125	ENSGALG00010011125
UBASH3A	1	109504156..109528568	0.0611002	0.481669	1.39636	0.595395	0.871706	1	ENSGALG00010011139	ENSGALG00010011139
RSPH1	1	complement(109532451..109545047)	0.157232	-0.123058	-1.08904	0.926693	0	1	ENSGALG00010011185	ENSGALG00010011185
SLC37A1	1	109547082..109589306	4.80112	0.589014	1.50422	0.0214719	0.155666	1	ENSGALG00010011211	ENSGALG00010011211
PDE9A	1	109599337..109643325	24.3383	0.141086	1.10273	0.24031	0.616311	1	ENSGALG00010011244	ENSGALG00010011244
WDR4	1	complement(109655883..109677467)	54.7536	-0.146327	-1.10675	0.257903	0.636371	1	ENSGALG00010011275	ENSGALG00010011275
NDUFV3	1	109677271..109685182	43.9742	0.091605	1.06555	0.348705	0.722289	1	ENSGALG00010011293	ENSGALG00010011293
PKNOX1	1	109701702..109740595	8.7882	-0.0255125	-1.01784	0.912962	0.978813	1	ENSGALG00010011340	ENSGALG00010011340
gene:ENSGALG00010011814	1	complement(109754514..109775013)	0.193745	-0.82684	-1.7738	0.35074	0.724429	1	ENSGALG00010011814	ENSGALG00010011814
CBS	1	complement(109784313..109810561)	28.3563	-0.387939	-1.30852	0.000198224	0.00405644	1	ENSGALG00010011839	ENSGALG00010011839
U2AF1	1	complement(109817299..109833156)	193.086	-0.0867435	-1.06197	0.289218	0.669255	1	ENSGALG00010011880	ENSGALG00010011880
CRYAA	1	109847051..109853930	0.176324	-0.938425	-1.91644	0.389649	0.754185	1	ENSGALG00010011889	ENSGALG00010011889
SIK1	1	complement(109984522..109997486)	17.2728	-0.547997	-1.46205	5.70013e-05	0.00138976	0.893951	ENSGALG00010011896	ENSGALG00010011896
HSF2BP	1	complement(110075581..110111861)	21.2091	-0.191214	-1.14172	0.551384	0.852344	1	ENSGALG00010011917	ENSGALG00010011917
RRP1B	1	110110661..110132879	45.4219	-0.132991	-1.09656	0.391142	0.755341	1	ENSGALG00010011925	ENSGALG00010011925
PDXK	1	110146949..110191346	27.8078	-0.0870467	-1.06219	0.499249	0.825378	1	ENSGALG00010011950	ENSGALG00010011950
AGPAT3	1	110306279..110333289	39.5204	0.0147118	1.01025	0.913627	0.978868	1	ENSGALG00010011961	ENSGALG00010011961
TRAPPC10	1	110351291..110392937	20.4499	-0.15042	-1.10989	0.201883	0.569676	1	ENSGALG00010011973	ENSGALG00010011973
PWP2	1	110393893..110410967	55.4127	-0.27695	-1.21163	0.0212826	0.154521	1	ENSGALG00010014726	ENSGALG00010014726
GATD3A	1	110412029..110419219	132.168	0.0541879	1.03827	0.50515	0.829365	1	ENSGALG00010011977	ENSGALG00010011977
gene:ENSGALG00010011985	1	complement(110429061..110430700)	0.609049	-0.372269	-1.29439	0.721855	0.922327	1	ENSGALG00010011985	ENSGALG00010011985
ICOSLG	1	complement(110458982..110471879)	12.8739	0.125358	1.09078	0.483884	0.816139	1	ENSGALG00010012041	ENSGALG00010012041
C1HXORF36	1	110880306..110895857	15.5131	0.0800147	1.05703	0.682746	0.906889	1	ENSGALG00010009786	ENSGALG00010009786
gene:ENSGALG00010011421	1	complement(110911086..111059299)	27.8334	0.0670124	1.04755	0.678224	0.904929	1	ENSGALG00010011421	ENSGALG00010011421
FUNDC1	1	111096777..111116494	60.6268	0.133717	1.09712	0.324006	0.701522	1	ENSGALG00010011440	ENSGALG00010011440
EFHC2	1	111131909..111193344	1.55638	0.268241	1.20434	0.470795	0.808272	1	ENSGALG00010011468	ENSGALG00010011468
NDP	1	111261780..111281759	16.7466	-1.03187	-2.04467	2.2465e-05	0.000612399	0.352318	ENSGALG00010011475	ENSGALG00010011475
MAOB	1	111305795..111358116	2.89661	-0.0403889	-1.02839	0.877132	0.967425	1	ENSGALG00010011533	ENSGALG00010011533
MAOA	1	complement(111365361..111422648)	28.6076	0.149088	1.10887	0.2274	0.603526	1	ENSGALG00010011546	ENSGALG00010011546
CASK	1	111886113..112082122	128.872	0.0858374	1.0613	0.264672	0.642546	1	ENSGALG00010002424	ENSGALG00010002424
GPR82	1	complement(111979696..111982521)	0.103023	-0.846854	-1.79857	0.535374	0	1	ENSGALG00010002439	ENSGALG00010002439
GPR34	1	complement(111989204..111996472)	3.38734	-0.201553	-1.14994	0.405997	0.766043	1	ENSGALG00010002434	ENSGALG00010002434
NYX	1	complement(112075373..112117242)	1.01772	0.146961	1.10723	0.540428	0.84794	1	ENSGALG00010002455	ENSGALG00010002455
DDX3X	1	complement(112120028..112139161)	467.837	0.0153152	1.01067	0.860464	0.961578	1	ENSGALG00010002476	ENSGALG00010002476
RPL8	1	112163780..112167577	4403.13	-0.0429115	-1.03019	0.66658	0.901455	1	ENSGALG00010002492	ENSGALG00010002492
USP9Y	1	complement(112177465..112275139)	42.5456	-0.026541	-1.01857	0.72678	0.924129	1	ENSGALG00010002504	ENSGALG00010002504
MED14	1	112293228..112360784	22.4931	-0.0681607	-1.04838	0.526235	0.840565	1	ENSGALG00010002528	ENSGALG00010002528
ATP6AP2	1	complement(112371755..112381018)	116.201	-0.189605	-1.14045	0.216732	0.590275	1	ENSGALG00010002546	ENSGALG00010002546
BCOR	1	112464388..112522447	19.9638	0.109073	1.07853	0.292003	0.672348	1	ENSGALG00010002571	ENSGALG00010002571
MID1IP1	1	complement(112754846..112842417)	9.66857	-0.0287926	-1.02016	0.814172	0.950657	1	ENSGALG00010002623	ENSGALG00010002623
TSPAN7	1	complement(112867977..112957520)	42.439	0.43969	1.35631	6.39542e-06	0.000201047	0.100299	ENSGALG00010002725	ENSGALG00010002725
OTC	1	complement(112998991..113025619)	0.0824121	-0.222014	-1.16636	0.851661	0.959899	1	ENSGALG00010002770	ENSGALG00010002770
RPGR	1	113027269..113091447	8.8545	0.201186	1.14964	0.178534	0.539106	1	ENSGALG00010003719	ENSGALG00010003719
SRPX	1	113116943..113136797	54.5107	0.334306	1.26077	0.0102853	0.0926617	1	ENSGALG00010002840	ENSGALG00010002840
SYTL5	1	complement(113145505..113218923)	0.291231	0.526786	1.44072	0.402271	0.763677	1	ENSGALG00010002935	ENSGALG00010002935
DYNLT3	1	113234286..113242223	32.6021	0.00175149	1.00121	0.985656	0.997792	1	ENSGALG00010002978	ENSGALG00010002978
CYBB	1	complement(113249544..113283766)	1.84593	-0.166676	-1.12247	0.587892	0.868175	1	ENSGALG00010001865	ENSGALG00010001865
XK	1	complement(113285260..113339967)	1.14645	-0.332236	-1.25896	0.351494	0.725223	1	ENSGALG00010001878	ENSGALG00010001878
PRRG1	1	complement(113365909..113402768)	16.935	-0.0971833	-1.06968	0.321443	0.700532	1	ENSGALG00010002310	ENSGALG00010002310
gene:ENSGALG00010002331	1	113493704..113756420	0.3736	0.529184	1.44311	0.195419	0.561161	1	ENSGALG00010002331	ENSGALG00010002331
TMEM47	1	114031879..114058712	51.9281	0.257628	1.19551	0.0473217	0.257865	1	ENSGALG00010002335	ENSGALG00010002335
DMD	1	114493557..115657311	17.1321	-0.171193	-1.12599	0.145228	0.486454	1	ENSGALG00010001982	ENSGALG00010001982
gene:ENSGALG00010002147	1	complement(115677737..115682363)	0.395743	-1.74792	-3.35874	0.0655574	0.313162	1	ENSGALG00010002147	ENSGALG00010002147
gene:ENSGALG00010003690	1	complement(115693373..115702928)	0.208533	-1.14088	-2.20515	0.206599	0.575675	1	ENSGALG00010003690	ENSGALG00010003690
TAB3	1	115754709..115793186	16.5237	-0.122728	-1.08879	0.586336	0.867268	1	ENSGALG00010001837	ENSGALG00010001837
GK2	1	complement(115814929..115859228)	6.646	0.24917	1.18852	0.177385	0.537283	1	ENSGALG00010002253	ENSGALG00010002253
CXorf21	1	115877600..115887745	0.489567	-0.79034	-1.72948	0.199169	0.565897	1	ENSGALG00010002259	ENSGALG00010002259
NR0B1	1	116018160..116020526	2.21273	0.173931	1.12813	0.69004	0.910491	1	ENSGALG00010002261	ENSGALG00010002261
IL1RAPL1	1	complement(116177125..116878731)	1.00484	-0.0726196	-1.05162	0.854321	0.960611	1	ENSGALG00010002275	ENSGALG00010002275
gene:ENSGALG00010002279	1	complement(117554389..117564295)	0.602947	-0.0890255	-1.06365	0.918183	0.979981	1	ENSGALG00010002279	ENSGALG00010002279
gene:ENSGALG00010002283	1	complement(117595521..117605850)	0.54875	0.393051	1.31317	0.624572	0.884543	1	ENSGALG00010002283	ENSGALG00010002283
ARX	1	117947816..117952992	3.90922	0.616827	1.5335	0.0499997	0.266119	1	ENSGALG00010002079	ENSGALG00010002079
POLA1	1	complement(117955351..118146204)	43.9906	-0.0627053	-1.04442	0.701097	0.914254	1	ENSGALG00010002087	ENSGALG00010002087
PCYT1B	1	118148078..118191677	6.24465	0.460088	1.37563	0.060285	0.296607	1	ENSGALG00010002097	ENSGALG00010002097
PDK3	1	complement(118194808..118248932)	62.2612	0.0312246	1.02188	0.798202	0.946028	1	ENSGALG00010002137	ENSGALG00010002137
SLC51AL	1	complement(118270598..118282724)	3.77804	0.193064	1.14319	0.473116	0.809799	1	ENSGALG00010002149	ENSGALG00010002149
ZFX	1	complement(118296163..118318819)	39.4175	-0.00818815	-1.00569	0.948053	0.989256	1	ENSGALG00010003052	ENSGALG00010003052
EIF2S3	1	complement(118333589..118347807)	445.772	-0.0711016	-1.05052	0.436398	0.786658	1	ENSGALG00010003077	ENSGALG00010003077
KLHL15	1	118347857..118371030	15.3929	-0.242598	-1.18312	0.0962296	0.389959	1	ENSGALG00010003101	ENSGALG00010003101
APOO	1	118351259..118417987	42.6095	-0.346506	-1.27148	0.00284448	0.0350227	1	ENSGALG00010003125	ENSGALG00010003125
SAT1	1	complement(118428887..118431715)	156.082	0.161135	1.11817	0.0998715	0.399064	1	ENSGALG00010003133	ENSGALG00010003133
ACOT9	1	118434832..118460206	37.9775	0.138094	1.10045	0.254102	0.632471	1	ENSGALG00010003193	ENSGALG00010003193
PRDX4	1	complement(118460237..118469194)	151.212	0.163096	1.11969	0.0351122	0.215203	1	ENSGALG00010003214	ENSGALG00010003214
gene:ENSGALG00010003247	1	complement(118570715..118573884)	1.11261	-0.299272	-1.23052	0.534091	0.84449	1	ENSGALG00010003247	ENSGALG00010003247
PHEX	1	complement(118992917..119088325)	49.4703	-0.393455	-1.31354	0.000477017	0.0084004	1	ENSGALG00010003252	ENSGALG00010003252
SMS	1	complement(119103001..119147707)	68.2003	-0.0177371	-1.01237	0.851939	0.95999	1	ENSGALG00010003268	ENSGALG00010003268
MBTPS2	1	complement(119169623..119202068)	4.57005	0.141545	1.10309	0.581044	0.865156	1	ENSGALG00010003275	ENSGALG00010003275
SMPX	1	119212747..119257211	6.63522	0.542659	1.45665	0.0778966	0.345519	1	ENSGALG00010001885	ENSGALG00010001885
KLHL34	1	119273602..119305936	0.396929	-0.0995057	-1.07141	0.772198	0.937429	1	ENSGALG00010001890	ENSGALG00010001890
CNKSR2	1	complement(119277299..119483390)	13.8448	0.216561	1.16196	0.103336	0.406167	1	ENSGALG00010001918	ENSGALG00010001918
RPS6KA3	1	119836641..119905181	10.3744	0.0618859	1.04383	0.753024	0.930933	1	ENSGALG00010002592	ENSGALG00010002592
EIF1AX	1	119908653..119917827	270.52	-0.21277	-1.15891	0.0100293	0.090729	1	ENSGALG00010002653	ENSGALG00010002653
MAP7D2	1	119939302..120017920	28.0576	-0.152601	-1.11157	0.1424	0.482339	1	ENSGALG00010002765	ENSGALG00010002765
CXorf23	1	120025684..120057202	22.9745	-0.185805	-1.13745	0.211744	0.582987	1	ENSGALG00010002790	ENSGALG00010002790
SH3KBP1	1	120064413..120286676	153.725	0.144451	1.10531	0.220819	0.59483	1	ENSGALG00010002809	ENSGALG00010002809
gene:ENSGALG00010002869	1	120147775..120165776	0	0	0	0	0	0	ENSGALG00010002869	ENSGALG00010002869
MAP3K15	1	120298659..120382133	1.78353	0.30934	1.23914	0.304261	0.68394	1	ENSGALG00010002883	ENSGALG00010002883
PDHA2	1	complement(120371409..120383558)	137.326	-0.215722	-1.16129	0.167371	0.522262	1	ENSGALG00010002929	ENSGALG00010002929
ADGRG2	1	120445512..120499149	63.9811	0.195463	1.14509	0.0128728	0.10937	1	ENSGALG00010002957	ENSGALG00010002957
PHKA2	1	120500382..120537544	15.5421	-0.279783	-1.21401	0.101679	0.402852	1	ENSGALG00010003002	ENSGALG00010003002
PPEF1	1	complement(120539597..120569609)	9.58531	-2.88803	-7.40256	2.99267e-25	7.01852e-23	4.6934e-21	ENSGALG00010003030	ENSGALG00010003030
RS1	1	120569104..120590811	0.187399	-3.69964	-12.9928	0.0978176	0	1	ENSGALG00010003040	ENSGALG00010003040
CDKL5	1	complement(120599756..120720981)	2.92951	-0.114404	-1.08253	0.631246	0.887104	1	ENSGALG00010002161	ENSGALG00010002161
SCML2	1	120745905..120815195	13.4851	-0.207924	-1.15502	0.167468	0.522454	1	ENSGALG00010002345	ENSGALG00010002345
RAI2	1	complement(120823443..120858195)	2.83929	0.226085	1.16966	0.0453044	0.251676	1	ENSGALG00010002365	ENSGALG00010002365
gene:ENSGALG00010002370	1	complement(120993735..121019274)	8.36517	-0.0115418	-1.00803	0.956612	0.990081	1	ENSGALG00010002370	ENSGALG00010002370
NHS	1	complement(121026325..121274674)	12.2739	0.12231	1.08848	0.260729	0.639482	1	ENSGALG00010002379	ENSGALG00010002379
REPS2	1	complement(121345712..121439725)	35.2104	0.256101	1.19425	0.0715366	0.328552	1	ENSGALG00010002391	ENSGALG00010002391
gene:ENSGALG00010002394	1	complement(121361191..121362244)	0	0	0	0	0	0	ENSGALG00010002394	ENSGALG00010002394
RBBP7	1	121466978..121476431	52.1381	-0.17274	-1.1272	0.085127	0.364143	1	ENSGALG00010002400	ENSGALG00010002400
TXLNG	1	complement(121476245..121497940)	31.0363	-0.253306	-1.19194	0.0149978	0.121221	1	ENSGALG00010002402	ENSGALG00010002402
SYAP1	1	complement(121502600..121522066)	75.357	0.113879	1.08213	0.347503	0.721645	1	ENSGALG00010001678	ENSGALG00010001678
CTPS2	1	121522097..121578414	12.5417	0.0831057	1.0593	0.655312	0.89825	1	ENSGALG00010001691	ENSGALG00010001691
gene:ENSGALG00010001709	1	complement(121548408..121549108)	3.46397	-5.29358	-39.2217	0.0146885	0.119389	1	ENSGALG00010001709	ENSGALG00010001709
GRPR	1	complement(121815142..121837899)	2.33781	0.473507	1.38848	0.2509	0.629883	1	ENSGALG00010001488	ENSGALG00010001488
AP1S2	1	121950307..121984435	39.4701	0.169856	1.12495	0.282639	0.662857	1	ENSGALG00010001510	ENSGALG00010001510
ZRSR2	1	complement(121984372..122005052)	23.9489	-0.0359709	-1.02525	0.726092	0.924129	1	ENSGALG00010001513	ENSGALG00010001513
TMEM27	1	122011000..122030922	0.560517	0.75156	1.68361	0.257591	0.636227	1	ENSGALG00010001516	ENSGALG00010001516
ACE2	1	122038425..122060913	0.0644567	0.85358	1.80698	0.534596	0	1	ENSGALG00010001524	ENSGALG00010001524
BMX	1	complement(122062846..122095477)	0.177461	1.73803	3.33578	0.134791	0.469946	1	ENSGALG00010001484	ENSGALG00010001484
VEGFD	1	122149438..122184374	7.92574	-0.784346	-1.72231	1.3906e-05	0.000402076	0.218087	ENSGALG00010001454	ENSGALG00010001454
PIGA	1	122192019..122201529	11.2523	-0.21167	-1.15803	0.322229	0.701013	1	ENSGALG00010001606	ENSGALG00010001606
ASB11	1	122205415..122217695	0.0513669	-0.818816	-1.76396	0.578401	0	1	ENSGALG00010001427	ENSGALG00010001427
ASB9	1	122230593..122244721	28.3343	0.0252885	1.01768	0.839374	0.957839	1	ENSGALG00010001461	ENSGALG00010001461
gene:ENSGALG00010002949	1	122361757..122371749	12.9434	3.38294	10.4319	4.70441e-06	0.000152096	0.0737793	ENSGALG00010002949	ENSGALG00010002949
MOSPD2	1	complement(122421214..122455813)	31.0968	-0.37935	-1.30076	0.00132116	0.0191546	1	ENSGALG00010001620	ENSGALG00010001620
FANCB	1	122455782..122471007	4.15236	0.163157	1.11973	0.490713	0.820954	1	ENSGALG00010001632	ENSGALG00010001632
GLRA2	1	complement(122502125..122630390)	0.148838	-0.17541	-1.12929	0.840941	0.957839	1	ENSGALG00010001656	ENSGALG00010001656
gene:ENSGALG00010002363	1	122830321..122831571	0	0	0	0	0	0	ENSGALG00010002363	ENSGALG00010002363
GEMIN8	1	122908222..122943988	18.6318	0.112305	1.08095	0.309339	0.688223	1	ENSGALG00010002369	ENSGALG00010002369
GPM6B	1	122952088..123058426	184.709	0.453628	1.36948	2.0082e-07	8.91025e-06	0.00314946	ENSGALG00010002393	ENSGALG00010002393
OFD1	1	complement(123055281..123088784)	17.3526	-3.16619e-05	-1.00002	0.999799	0.999799	1	ENSGALG00010002408	ENSGALG00010002408
TRAPPC2	1	123088782..123094639	78.1434	-0.0521099	-1.03678	0.693315	0.911217	1	ENSGALG00010002418	ENSGALG00010002418
RAB9A	1	complement(123088850..123118190)	11.5067	0.120636	1.08721	0.274053	0.652778	1	ENSGALG00010002448	ENSGALG00010002448
TCEANC	1	complement(123100086..123118670)	23.3574	0.122032	1.08827	0.543327	0.848759	1	ENSGALG00010002501	ENSGALG00010002501
EGFL6	1	complement(123173275..123213895)	555.846	0.395735	1.31561	3.70185e-05	0.000954534	0.580561	ENSGALG00010002554	ENSGALG00010002554
TMSB4X	1	complement(123512195..123513910)	2172.73	0.224316	1.16822	0.0202523	0.14939	1	ENSGALG00010002566	ENSGALG00010002566
TLR7	1	complement(123560512..123568139)	1.31755	0.45888	1.37447	0.167965	0.523153	1	ENSGALG00010001897	ENSGALG00010001897
PRPS2	1	complement(123572603..123598464)	12.2799	0.387541	1.30816	0.0934769	0.38237	1	ENSGALG00010001901	ENSGALG00010001901
FRMPD4	1	complement(123691340..124035070)	4.69525	0.30799	1.23798	0.0919558	0.379255	1	ENSGALG00010001925	ENSGALG00010001925
MSL3	1	complement(124124346..124174635)	24.4198	-0.00220715	-1.00153	0.98212	0.997	1	ENSGALG00010001952	ENSGALG00010001952
gene:ENSGALG00010002951	1	complement(124197700..124201788)	0.439065	-0.346494	-1.27147	0.603655	0.875526	1	ENSGALG00010002951	ENSGALG00010002951
ARHGAP6	1	124341873..124496530	11.6998	0.309681	1.23943	0.0770965	0.343413	1	ENSGALG00010001966	ENSGALG00010001966
gene:ENSGALG00010003266	1	complement(124542408..124551256)	0.806854	-1.09195	-2.13162	0.0299466	0.194869	1	ENSGALG00010003266	ENSGALG00010003266
gene:ENSGALG00010001988	1	complement(124557841..124564124)	0.564868	-1.65592	-3.15123	0.0404362	0.235679	1	ENSGALG00010001988	ENSGALG00010001988
MID1	1	124717932..124885359	7.83921	0.348782	1.27348	0.189228	0.552717	1	ENSGALG00010002012	ENSGALG00010002012
CLCN4	1	complement(124989144..125026173)	1.85069	0.0204973	1.01431	0.954701	0.989762	1	ENSGALG00010002023	ENSGALG00010002023
WWC3	1	complement(125028879..125124512)	23.7897	-0.0178906	-1.01248	0.886282	0.969676	1	ENSGALG00010002034	ENSGALG00010002034
CLDN34	1	complement(125148146..125171469)	0.104112	-0.0607691	-1.04302	0.922184	0.981629	1	ENSGALG00010002142	ENSGALG00010002142
SHROOM2	1	complement(125155832..125294635)	12.1723	-0.128796	-1.09338	0.253694	0.631919	1	ENSGALG00010002194	ENSGALG00010002194
GPR143	1	125308673..125322503	11.7881	-0.651327	-1.57061	0.0172252	0.133527	1	ENSGALG00010002210	ENSGALG00010002210
TBL1X	1	complement(125335589..125535463)	77.3534	-0.0556457	-1.03932	0.636864	0.88987	1	ENSGALG00010001599	ENSGALG00010001599
ANOS1	1	125834621..125959791	4.53043	0.266272	1.2027	0.315815	0.695551	1	ENSGALG00010001468	ENSGALG00010001468
PNPLA4	1	126282891..126302625	5.59829	0.446428	1.36266	0.126072	0.452843	1	ENSGALG00010001713	ENSGALG00010001713
STS	1	complement(126514415..126617406)	4.24357	0.930034	1.90532	0.00846772	0.080302	1	ENSGALG00010001728	ENSGALG00010001728
PUDP	1	126617099..126679647	7.20104	0.208676	1.15563	0.287506	0.667334	1	ENSGALG00010001738	ENSGALG00010001738
gene:ENSGALG00010002947	1	126957424..126961476	0.237927	-2.34331	-5.07466	0.0269609	0.181137	1	ENSGALG00010002947	ENSGALG00010002947
NLGN4Y	1	126994266..127160218	1.10184	0.195866	1.14541	0.604297	0.875526	1	ENSGALG00010001477	ENSGALG00010001477
PRKX	1	128237873..128293062	26.6689	-0.482566	-1.39723	4.28895e-05	0.00108139	0.672636	ENSGALG00010001466	ENSGALG00010001466
MXRA5	1	128434483..128453951	182.143	0.286423	1.21961	0.000810354	0.0129158	1	ENSGALG00010002235	ENSGALG00010002235
ARSH	1	128560192..128574615	38.1389	0.368755	1.29124	0.000442633	0.00790799	1	ENSGALG00010002243	ENSGALG00010002243
ARSD	1	128582544..128597013	0.223805	-1.29418	-2.45238	0.195835	0.56162	1	ENSGALG00010002254	ENSGALG00010002254
gene:ENSGALG00010002271	1	128599132..128618219	0.358451	-0.554943	-1.46911	0.467272	0.806348	1	ENSGALG00010002271	ENSGALG00010002271
GYG2	1	complement(128622984..128642748)	7.21282	-0.380993	-1.30224	0.0554457	0.282877	1	ENSGALG00010002293	ENSGALG00010002293
gene:ENSGALG00010002332	1	complement(128643005..128667829)	66.4486	-1.80667	-3.49835	1.49723e-24	3.35176e-22	2.34811e-20	ENSGALG00010002332	ENSGALG00010002332
CD99	1	complement(128671051..128695176)	307.371	0.244232	1.18446	0.0032353	0.0387811	1	ENSGALG00010002338	ENSGALG00010002338
DHRSX_1	1	128784991..128953305	15.8664	-0.00910702	-1.00633	0.96482	0.991334	1	ENSGALG00010002360	ENSGALG00010002360
DHRSX_2	1	128789883..128804868	4.23171	-0.055373	-1.03913	0.711163	0.918	1	ENSGALG00010002349	ENSGALG00010002349
ASMT	1	complement(129135404..129146298)	0.119368	1.8562	3.62052	0.241599	0	1	ENSGALG00010001536	ENSGALG00010001536
AKAP17A	1	complement(129150620..129158993)	28.0824	-0.12569	-1.09103	0.278036	0.657592	1	ENSGALG00010001548	ENSGALG00010001548
P2RY8	1	129173093..129224077	2.73491	-0.0829838	-1.05921	0.730491	0.925229	1	ENSGALG00010001786	ENSGALG00010001786
ASMTL	1	129231562..129258622	21.3887	-0.186193	-1.13776	0.27116	0.649857	1	ENSGALG00010001807	ENSGALG00010001807
SLC25A6	1	129261308..129264852	2126.42	-0.0663112	-1.04704	0.45156	0.796971	1	ENSGALG00010001817	ENSGALG00010001817
CSF2RA	1	complement(129267256..129306964)	2.97406	0.155398	1.11373	0.528668	0.841196	1	ENSGALG00010001831	ENSGALG00010001831
gene:ENSGALG00010001839	1	complement(129306484..129321302)	0.269546	0.707018	1.63243	0.287345	0.667219	1	ENSGALG00010001839	ENSGALG00010001839
gene:ENSGALG00010001847	1	129341904..129365415	0.0527869	3.1708	9.00545	0.156132	0	1	ENSGALG00010001847	ENSGALG00010001847
CRLF2	1	129394013..129411773	0.0432323	-0.484355	-1.39896	0.735263	0	1	ENSGALG00010001869	ENSGALG00010001869
SHOX	1	complement(129836503..129846394)	4.33458	0.246391	1.18624	0.400698	0.763008	1	ENSGALG00010001670	ENSGALG00010001670
gene:ENSGALG00010002452	1	129975844..129976799	0	0	0	0	0	0	ENSGALG00010002452	ENSGALG00010002452
gene:ENSGALG00010002458	1	130055975..130106220	38.2396	0.455868	1.37161	0.00063285	0.0105078	1	ENSGALG00010002458	ENSGALG00010002458
STAG3	1	complement(130107443..130165624)	23.6073	-0.147743	-1.10784	0.228637	0.605723	1	ENSGALG00010002530	ENSGALG00010002530
GTPBP6	1	130165726..130176632	20.2837	-0.000243259	-1.00017	0.999201	0.999611	1	ENSGALG00010002569	ENSGALG00010002569
PLCXD1	1	complement(130166913..130195111)	5.04697	-0.0552559	-1.03904	0.817227	0.95141	1	ENSGALG00010002601	ENSGALG00010002601
gene:ENSGALG00010002618	1	complement(130211813..130221455)	0.207471	-0.274312	-1.20942	0.751084	0.930503	1	ENSGALG00010002618	ENSGALG00010002618
RGN	1	complement(130223019..130238541)	14.0736	0.175607	1.12944	0.332873	0.708208	1	ENSGALG00010002634	ENSGALG00010002634
JADE3	1	complement(130242112..130302143)	44.0371	0.0100933	1.00702	0.896555	0.973156	1	ENSGALG00010002705	ENSGALG00010002705
RP2	1	complement(130309969..130329261)	47.4942	0.0738676	1.05253	0.572205	0.860228	1	ENSGALG00010002728	ENSGALG00010002728
SLC9A7	1	130344057..130413229	7.9017	0.132254	1.096	0.501472	0.827295	1	ENSGALG00010002753	ENSGALG00010002753
CHST7	1	complement(130429974..130431368)	1.92779	0.265982	1.20245	0.570015	0.859707	1	ENSGALG00010002954	ENSGALG00010002954
TUBGCP5	1	130447239..130483157	24.5355	-0.0244688	-1.01711	0.801214	0.946028	1	ENSGALG00010002800	ENSGALG00010002800
CYFIP1	1	130488904..130551990	120.196	-0.163978	-1.12037	0.150318	0.495969	1	ENSGALG00010002835	ENSGALG00010002835
gene:ENSGALG00010002844	1	complement(130528848..130534041)	0.0333367	1.22347	2.33508	0.411977	0	1	ENSGALG00010002844	ENSGALG00010002844
NIPA2	1	complement(130549878..130564617)	53.2014	0.161453	1.11841	0.206619	0.575675	1	ENSGALG00010002860	ENSGALG00010002860
gene:ENSGALG00010003280	1	complement(130568121..130574756)	11.31	-0.00805559	-1.0056	0.950902	0.989256	1	ENSGALG00010003280	ENSGALG00010003280
gene:ENSGALG00010002421	1	complement(130573459..130582752)	1.30287	-0.431135	-1.34829	0.462191	0.802593	1	ENSGALG00010002421	ENSGALG00010002421
HERC2	1	130612936..130718275	23.213	0.0512872	1.03619	0.491006	0.820988	1	ENSGALG00010002886	ENSGALG00010002886
OCA2	1	130732012..130914884	4.10843	-0.649441	-1.56856	0.0290056	0.190894	1	ENSGALG00010002896	ENSGALG00010002896
GABRG3	1	complement(131063388..131365106)	1.04275	-0.135353	-1.09836	0.775591	0.938226	1	ENSGALG00010002907	ENSGALG00010002907
GABRA5	1	complement(131370424..131426364)	7.35545	0.00520197	1.00361	0.982745	0.997081	1	ENSGALG00010002927	ENSGALG00010002927
GABRB3	1	131378592..131566074	1.60978	-0.100503	-1.07215	0.809187	0.94874	1	ENSGALG00010002942	ENSGALG00010002942
ATP10A	1	131789281..131900042	32.8429	0.256104	1.19425	0.00996016	0.0902332	1	ENSGALG00010015992	ENSGALG00010015992
UBE3A	1	131984516..132034207	62.4139	-0.0599675	-1.04244	0.470066	0.807491	1	ENSGALG00010015520	ENSGALG00010015520
CNGA3	1	complement(132039692..132061176)	3.74015	-0.0397433	-1.02793	0.904424	0.97651	1	ENSGALG00010015542	ENSGALG00010015542
VWA3B	1	complement(132086647..132155381)	0.210658	1.04738	2.06677	0.249812	0.628359	1	ENSGALG00010015551	ENSGALG00010015551
TMEM131	1	132191530..132283053	60.7357	0.00952419	1.00662	0.936674	0.985499	1	ENSGALG00010015606	ENSGALG00010015606
INPP4A	1	complement(132292608..132406081)	28.6982	0.156273	1.1144	0.217317	0.591156	1	ENSGALG00010015669	ENSGALG00010015669
COA5	1	complement(132407358..132414908)	36.9395	-0.138131	-1.10048	0.151844	0.49838	1	ENSGALG00010015693	ENSGALG00010015693
UNC50	1	132414341..132417718	59.9684	-0.105616	-1.07595	0.516945	0.835379	1	ENSGALG00010015701	ENSGALG00010015701
MGAT4A	1	complement(132417627..132497545)	16.6031	-0.0541208	-1.03823	0.606545	0.876449	1	ENSGALG00010015716	ENSGALG00010015716
CRACDL	1	complement(132509135..132572762)	2.20706	-0.0578793	-1.04093	0.849343	0.959409	1	ENSGALG00010015738	ENSGALG00010015738
TSGA10	1	complement(132576913..132597409)	0.358319	0.0639003	1.04529	0.927353	0.982989	1	ENSGALG00010015772	ENSGALG00010015772
gene:ENSGALG00010015813	1	132606805..132623411	27.7025	-0.0231975	-1.01621	0.811216	0.949666	1	ENSGALG00010015813	ENSGALG00010015813
LIPT1	1	132607358..132613987	6.67128	-0.00986623	-1.00686	0.966796	0.991973	1	ENSGALG00010015810	ENSGALG00010015810
MITD1	1	complement(132613244..132617613)	31.643	-0.130552	-1.09471	0.321841	0.700578	1	ENSGALG00010015816	ENSGALG00010015816
gene:ENSGALG00010015820	1	complement(132622855..132627348)	1.43919	0.185419	1.13715	0.683121	0.907083	1	ENSGALG00010015820	ENSGALG00010015820
LYG2	1	complement(132632026..132635522)	10.7119	0.895134	1.85978	0.0121316	0.104638	1	ENSGALG00010015831	ENSGALG00010015831
gene:ENSGALG00010015850	1	complement(132639900..132643371)	0.371059	-0.994384	-1.99223	0.283469	0.663076	1	ENSGALG00010015850	ENSGALG00010015850
TXNDC9	1	complement(132652425..132663366)	113.133	-0.0159418	-1.01111	0.89073	0.970398	1	ENSGALG00010015856	ENSGALG00010015856
EIF5B	1	132664079..132694769	138.389	-0.09332	-1.06682	0.17304	0.530759	1	ENSGALG00010015870	ENSGALG00010015870
REV1	1	complement(132696979..132750372)	21.0553	0.117085	1.08454	0.315891	0.695551	1	ENSGALG00010015877	ENSGALG00010015877
AFF3	1	complement(132775035..133098790)	8.70319	0.307278	1.23737	0.0762906	0.340839	1	ENSGALG00010015886	ENSGALG00010015886
LONRF2	1	complement(133155973..133190782)	38.1268	0.0779183	1.05549	0.6085	0.876916	1	ENSGALG00010015896	ENSGALG00010015896
CHST10	1	complement(133212169..133231002)	58.602	0.301692	1.23259	0.0100339	0.090729	1	ENSGALG00010015913	ENSGALG00010015913
NMS	1	133241888..133248198	0.265366	3.51222	11.4099	0.127722	0	1	ENSGALG00010015933	ENSGALG00010015933
gene:ENSGALG00010015949	1	complement(133260022..133262910)	0	0	0	0	0	0	ENSGALG00010015949	ENSGALG00010015949
gene:ENSGALG00010015977	1	complement(133264584..133268877)	0.0537441	-2.33158	-5.03356	0.313204	0	1	ENSGALG00010015977	ENSGALG00010015977
PDCL3	1	133268946..133275510	117.334	0.0253514	1.01773	0.835551	0.95719	1	ENSGALG00010015984	ENSGALG00010015984
NPAS2	1	133377318..133473345	6.42822	0.0249641	1.01745	0.92057	0.980778	1	ENSGALG00010013436	ENSGALG00010013436
RPL31	1	133475981..133490380	507.273	-0.0290868	-1.02037	0.783357	0.940679	1	ENSGALG00010013470	ENSGALG00010013470
TBC1D8	1	complement(133481605..133531623)	18.844	-0.0658701	-1.04672	0.583542	0.866219	1	ENSGALG00010013480	ENSGALG00010013480
CNOT11	1	133553466..133565376	72.4581	-0.164115	-1.12048	0.201343	0.568797	1	ENSGALG00010013491	ENSGALG00010013491
RNF149	1	complement(133570017..133588983)	31.2973	-0.225882	-1.16949	0.0918449	0.379159	1	ENSGALG00010013506	ENSGALG00010013506
CREG2	1	complement(133594556..133610087)	7.97726	0.413174	1.33161	0.189806	0.55335	1	ENSGALG00010013520	ENSGALG00010013520
RFX8	1	complement(133612229..133644653)	0.521955	-0.701994	-1.62675	0.300342	0.680154	1	ENSGALG00010013525	ENSGALG00010013525
MAP4K4	1	133686357..133835512	59.5005	-0.125671	-1.09101	0.216698	0.590275	1	ENSGALG00010013582	ENSGALG00010013582
IL1R2	1	133853445..133871411	0.977077	0.465219	1.38053	0.316768	0.696489	1	ENSGALG00010013619	ENSGALG00010013619
IL1R1	1	133914645..133937543	26.0285	0.0475566	1.03351	0.623072	0.883992	1	ENSGALG00010013715	ENSGALG00010013715
gene:ENSGALG00010013744	1	133942197..133957406	18.8109	-0.615946	-1.53256	0.0138397	0.115072	1	ENSGALG00010013744	ENSGALG00010013744
IL1RL1	1	133978131..134005547	5.43878	-0.192384	-1.14265	0.458043	0.800897	1	ENSGALG00010013797	ENSGALG00010013797
IL18R1	1	134010515..134031087	6.48284	-0.721559	-1.64896	0.00565259	0.0594851	1	ENSGALG00010013836	ENSGALG00010013836
IL18RAP	1	134035672..134051127	0.0883013	-3.69976	-12.9938	0.0986091	0	1	ENSGALG00010013857	ENSGALG00010013857
SLC9A4	1	134052924..134086786	0.7219	0.0941503	1.06744	0.823278	0.951944	1	ENSGALG00010013886	ENSGALG00010013886
SLC9A2	1	134106679..134138277	1.38159	-0.748952	-1.68057	0.0473495	0.257865	1	ENSGALG00010012976	ENSGALG00010012976
MFSD9	1	complement(134141905..134153296)	21.9869	-0.0489472	-1.03451	0.679561	0.90553	1	ENSGALG00010012991	ENSGALG00010012991
TMEM182	1	134160420..134184640	46.81	0.794145	1.73405	1.79315e-07	8.07739e-06	0.0028122	ENSGALG00010013012	ENSGALG00010013012
POU3F3	1	135076359..135079216	10.2585	0.316782	1.24555	0.199498	0.566515	1	ENSGALG00010013125	ENSGALG00010013125
MRPS9	1	135151745..135183606	144.446	-0.0849005	-1.06061	0.55317	0.852964	1	ENSGALG00010013196	ENSGALG00010013196
TGFBRAP1	1	complement(135207970..135238405)	2.05878	0.0685218	1.04864	0.836672	0.9573	1	ENSGALG00010013217	ENSGALG00010013217
C2orf49	1	135239632..135252726	25.8119	-0.0139842	-1.00974	0.925195	0.982544	1	ENSGALG00010013221	ENSGALG00010013221
FHL2	1	complement(135254050..135293985)	41.3836	0.459664	1.37522	0.000126961	0.00275455	1	ENSGALG00010013232	ENSGALG00010013232
NCK1	1	135391211..135473857	85.8269	0.098181	1.07042	0.509742	0.832148	1	ENSGALG00010012944	ENSGALG00010012944
ECRG4	1	135526164..135534179	348.112	0.236169	1.17786	0.00380582	0.0442048	1	ENSGALG00010012967	ENSGALG00010012967
UXS1	1	complement(135539921..135595305)	71.2206	0.101339	1.07277	0.34813	0.722289	1	ENSGALG00010015124	ENSGALG00010015124
gene:ENSGALG00010015151	1	135688995..135774427	0.653502	0.366373	1.28911	0.402191	0.763677	1	ENSGALG00010015151	ENSGALG00010015151
ST6GAL2	1	complement(135761681..135812384)	47.9799	0.244761	1.1849	0.131332	0.464711	1	ENSGALG00010015174	ENSGALG00010015174
SLC5A7	1	136158262..136181553	0.283171	1.69531	3.23847	0.072538	0.33059	1	ENSGALG00010015183	ENSGALG00010015183
SULT1C3	1	136281775..136290438	1.09707	0.730005	1.65864	0.0758589	0.339952	1	ENSGALG00010015188	ENSGALG00010015188
GCC2	1	136294476..136324929	2.40061	0.067624	1.04799	0.776299	0.938226	1	ENSGALG00010015201	ENSGALG00010015201
LIMS1	1	136330096..136422398	71.6102	-0.00689513	-1.00479	0.970281	0.992637	1	ENSGALG00010015374	ENSGALG00010015374
RANBP2	1	136395503..136463880	32.9596	-0.15903	-1.11654	0.0381505	0.226284	1	ENSGALG00010015490	ENSGALG00010015490
EDAR	1	complement(136489664..136562742)	16.2352	-0.234982	-1.17689	0.165021	0.518431	1	ENSGALG00010013351	ENSGALG00010013351
SH3RF3	1	136596514..136826025	22.6869	0.362659	1.28579	0.00382077	0.0442873	1	ENSGALG00010013378	ENSGALG00010013378
SEPT14	1	complement(136839706..136866728)	19.2234	-0.153361	-1.11216	0.30882	0.687585	1	ENSGALG00010013383	ENSGALG00010013383
SOWAHC	1	136866716..136868674	2.72382	0.0776695	1.05531	0.879175	0.968103	1	ENSGALG00010013388	ENSGALG00010013388
CHAMP1	1	complement(136910295..136921996)	26.63	-0.105814	-1.0761	0.260576	0.639219	1	ENSGALG00010013398	ENSGALG00010013398
UPF3A	1	complement(136926886..136949798)	1.51136	0.607783	1.52392	0.124158	0.448735	1	ENSGALG00010013940	ENSGALG00010013940
CDC16	1	complement(136950874..136972059)	46.001	-0.083245	-1.0594	0.349852	0.723755	1	ENSGALG00010014001	ENSGALG00010014001
RASA3	1	136972899..137147701	30.9073	0.208954	1.15585	0.10924	0.417515	1	ENSGALG00010014217	ENSGALG00010014217
GAS6	1	137181354..137218766	22.4165	-0.0824883	-1.05884	0.626726	0.885427	1	ENSGALG00010014399	ENSGALG00010014399
TMEM255B	1	complement(137222999..137286076)	0.824717	-0.733328	-1.66247	0.214918	0.587633	1	ENSGALG00010014414	ENSGALG00010014414
ATP4B	1	137286387..137313520	0.112173	3.46019	11.0058	0.119111	0	1	ENSGALG00010014454	ENSGALG00010014454
TFDP1	1	complement(137318347..137358545)	115.111	-0.104333	-1.075	0.154329	0.50096	1	ENSGALG00010016472	ENSGALG00010016472
TMCO3	1	complement(137364411..137395342)	20.15	0.198145	1.14722	0.0990143	0.397105	1	ENSGALG00010014469	ENSGALG00010014469
DCUN1D2	1	137397504..137421237	11.921	0.290379	1.22296	0.151124	0.497407	1	ENSGALG00010014517	ENSGALG00010014517
gene:ENSGALG00010014488	1	137424832..137460143	9.8901	0.836475	1.78568	3.35413e-12	2.91513e-10	5.26028e-08	ENSGALG00010014488	ENSGALG00010014488
GRTP1	1	137471583..137500860	18.004	-0.990447	-1.9868	1.9577e-07	8.71236e-06	0.00307026	ENSGALG00010014617	ENSGALG00010014617
LAMP1	1	complement(137501756..137519932)	178.647	-0.00674585	-1.00469	0.95405	0.989762	1	ENSGALG00010014654	ENSGALG00010014654
CUL4A	1	complement(137525650..137559776)	16.757	0.0934129	1.06689	0.631441	0.887104	1	ENSGALG00010014687	ENSGALG00010014687
PCID2	1	137560444..137574811	95.3297	-0.12327	-1.0892	0.146204	0.487911	1	ENSGALG00010014703	ENSGALG00010014703
PROZ	1	complement(137574068..137591183)	0.0127371	-1.58431	-2.99865	0.501455	0	1	ENSGALG00010014742	ENSGALG00010014742
F10	1	complement(137593836..137606510)	29.7445	-0.406099	-1.3251	0.016206	0.128045	1	ENSGALG00010014766	ENSGALG00010014766
F7	1	complement(137608208..137617630)	0.494752	0.0907087	1.06489	0.876783	0.967329	1	ENSGALG00010014789	ENSGALG00010014789
MCF2L	1	complement(137620561..137764283)	14.8597	0.361371	1.28465	0.00297651	0.0363176	1	ENSGALG00010014903	ENSGALG00010014903
ATP11A	1	complement(137780003..137900103)	15.8096	-0.0983047	-1.07051	0.378156	0.745071	1	ENSGALG00010013263	ENSGALG00010013263
TUBGCP3	1	137933210..137983754	37.2596	0.112646	1.08121	0.242132	0.617876	1	ENSGALG00010013293	ENSGALG00010013293
MYO16	1	138042473..138406051	5.98367	0.316192	1.24504	0.0964785	0.390484	1	ENSGALG00010013310	ENSGALG00010013310
IRS2	1	complement(138663930..138669336)	6.34509	-0.00453401	-1.00315	0.985291	0.997792	1	ENSGALG00010013322	ENSGALG00010013322
COL4A1	1	complement(138809048..138919615)	98.8406	0.266011	1.20248	0.00185121	0.0251162	1	ENSGALG00010014128	ENSGALG00010014128
COL4A2	1	138919708..139061822	80.308	0.286842	1.21997	0.0135633	0.113476	1	ENSGALG00010014324	ENSGALG00010014324
gene:ENSGALG00010014349	1	complement(139042294..139043248)	0	0	0	0	0	0	ENSGALG00010014349	ENSGALG00010014349
RAB20	1	complement(139065400..139089205)	35.0061	0.0433189	1.03048	0.820692	0.95141	1	ENSGALG00010014355	ENSGALG00010014355
NAXD	1	139124525..139175420	40.9519	-0.035662	-1.02503	0.750584	0.93028	1	ENSGALG00010014362	ENSGALG00010014362
CARS2	1	complement(139177862..139211010)	43.7482	-0.0762926	-1.05431	0.534565	0.844767	1	ENSGALG00010014379	ENSGALG00010014379
ING1	1	139216627..139221984	92.0215	0.121197	1.08764	0.337607	0.712276	1	ENSGALG00010014396	ENSGALG00010014396
ANKRD10	1	complement(139248755..139283027)	89.9933	0.104949	1.07546	0.494846	0.822502	1	ENSGALG00010013110	ENSGALG00010013110
ARHGEF7	1	139314985..139421210	16.591	0.0707349	1.05025	0.657725	0.898556	1	ENSGALG00010013080	ENSGALG00010013080
SOX1	1	139824742..139827063	0	0	0	0	0	0	ENSGALG00010015997	ENSGALG00010015997
gene:ENSGALG00010013138	1	140051510..140056603	0.0550733	-2.33158	-5.03356	0.313481	0	1	ENSGALG00010013138	ENSGALG00010013138
gene:ENSGALG00010013145	1	complement(140105406..140119775)	0.758078	-0.617106	-1.5338	0.381828	0.748409	1	ENSGALG00010013145	ENSGALG00010013145
gene:ENSGALG00010013151	1	complement(140121145..140130533)	0.121011	1.64591	3.12944	0.242572	0	1	ENSGALG00010013151	ENSGALG00010013151
gene:ENSGALG00010013159	1	140156954..140168279	0.0129165	1.58556	3.00125	0.501013	0	1	ENSGALG00010013159	ENSGALG00010013159
gene:ENSGALG00010016450	1	140169659..140175208	0.25587	0.00347794	1.00241	0.997256	0.999611	1	ENSGALG00010016450	ENSGALG00010016450
gene:ENSGALG00010013163	1	140177291..140178442	0.43776	-3.14901	-8.87045	0.179476	0	1	ENSGALG00010013163	ENSGALG00010013163
TNFSF13B	1	complement(140207881..140226140)	0.226736	0.142186	1.10358	0.836741	0.9573	1	ENSGALG00010013172	ENSGALG00010013172
ABHD13	1	complement(140227563..140242826)	17.3416	-0.0758749	-1.054	0.51136	0.83256	1	ENSGALG00010014965	ENSGALG00010014965
LIG4	1	140227779..140257150	0.390707	-0.263242	-1.20017	0.504278	0.82933	1	ENSGALG00010014974	ENSGALG00010014974
gene:ENSGALG00010014980	1	140298489..140299899	338.746	1.82917	3.55332	0.000706498	0.0115726	1	ENSGALG00010014980	ENSGALG00010014980
NALF1	1	140399649..140402599	0.517965	-0.0322767	-1.02262	0.968574	0.992008	1	ENSGALG00010014982	ENSGALG00010014982
gene:ENSGALG00010014998	1	140822666..140836128	0.558884	-0.187477	-1.13877	0.80039	0.946028	1	ENSGALG00010014998	ENSGALG00010014998
ARGLU1	1	141073870..141084089	241.692	0.0936306	1.06705	0.274056	0.652778	1	ENSGALG00010015016	ENSGALG00010015016
EFNB2	1	141090399..141134821	25.6362	-0.351488	-1.27588	0.0105447	0.0943085	1	ENSGALG00010015042	ENSGALG00010015042
gene:ENSGALG00010015088	1	complement(141374781..141477875)	1.06428	0.22434	1.16824	0.52117	0.837402	1	ENSGALG00010015088	ENSGALG00010015088
SLC10A2	1	142686213..142697612	0.412565	1.56692	2.96272	0.0453666	0.251758	1	ENSGALG00010006019	ENSGALG00010006019
gene:ENSGALG00010006086	1	complement(142713148..142717663)	0.255539	-0.522651	-1.43659	0.473583	0.809799	1	ENSGALG00010006086	ENSGALG00010006086
ERCC5	1	complement(142753005..142796509)	33.2827	0.0813257	1.05799	0.406162	0.766123	1	ENSGALG00010006031	ENSGALG00010006031
METTL21EP	1	complement(142758426..142779872)	0.0744247	1.8752	3.66852	0.228027	0	1	ENSGALG00010006037	ENSGALG00010006037
BIVM	1	complement(142797091..142813740)	70.7572	-0.080937	-1.0577	0.477902	0.813105	1	ENSGALG00010006059	ENSGALG00010006059
KDELC1	1	142817708..142831541	85.6096	-0.0359911	-1.02526	0.776015	0.938226	1	ENSGALG00010006063	ENSGALG00010006063
TEX30	1	complement(142824716..142836172)	7.90944	-0.407334	-1.32623	0.157093	0.506338	1	ENSGALG00010006071	ENSGALG00010006071
METTL21C	1	142867350..142872564	2.1076	-0.295782	-1.22755	0.740226	0.927322	1	ENSGALG00010005165	ENSGALG00010005165
TPP2	1	complement(142871173..142920361)	43.7845	-0.123866	-1.08965	0.148947	0.493427	1	ENSGALG00010005174	ENSGALG00010005174
FGF14	1	142995756..143382215	2.06203	0.254457	1.19289	0.509883	0.832158	1	ENSGALG00010005184	ENSGALG00010005184
ITGBL1	1	complement(143387031..143526506)	12.235	0.111805	1.08058	0.539966	0.847732	1	ENSGALG00010005204	ENSGALG00010005204
NALCN	1	143530042..143743258	6.52346	0.441463	1.35798	0.0415912	0.23883	1	ENSGALG00010005219	ENSGALG00010005219
TMTC4	1	143907857..143965727	37.9594	0.153312	1.11212	0.346139	0.720301	1	ENSGALG00010005236	ENSGALG00010005236
GGACT	1	143966166..144011054	0.69922	0.041966	1.02952	0.870548	0.96498	1	ENSGALG00010005491	ENSGALG00010005491
PCCA	1	complement(143997229..144267959)	35.1517	0.0791987	1.05643	0.467724	0.806658	1	ENSGALG00010005515	ENSGALG00010005515
ZIC2	1	complement(144295603..144300375)	2.60968	0.632323	1.55006	0.065088	0.31203	1	ENSGALG00010005520	ENSGALG00010005520
ZIC5	1	144307149..144310015	0.0553694	-0.73603	-1.66559	0.655705	0	1	ENSGALG00010005525	ENSGALG00010005525
CLYBL	1	complement(144330748..144485122)	1.83255	-0.524806	-1.43874	0.117639	0.434965	1	ENSGALG00010005561	ENSGALG00010005561
TM9SF2	1	complement(144496816..144524474)	209.329	0.0071793	1.00499	0.932374	0.984832	1	ENSGALG00010005564	ENSGALG00010005564
gene:ENSGALG00010005585	1	144552989..144560653	0.302038	-0.100834	-1.07239	0.861597	0.962078	1	ENSGALG00010005585	ENSGALG00010005585
UBAC2	1	complement(144560670..144688847)	22.3381	0.078358	1.05582	0.398642	0.761563	1	ENSGALG00010005660	ENSGALG00010005660
GPR183	1	144597252..144627663	2.59097	0.265079	1.2017	0.0679319	0.320056	1	ENSGALG00010005742	ENSGALG00010005742
GPR18	1	144638182..144653717	1.00247	0.078261	1.05574	0.819413	0.95141	1	ENSGALG00010005760	ENSGALG00010005760
DOCK9	1	144687948..144806864	30.1665	-0.501596	-1.41578	0.000129791	0.00280771	1	ENSGALG00010005821	ENSGALG00010005821
SLC15A1	1	144821027..144845173	0.155198	-0.499699	-1.41392	0.571106	0.859707	1	ENSGALG00010005851	ENSGALG00010005851
STK24	1	144857023..144912750	18.5241	-0.161413	-1.11838	0.133476	0.4681	1	ENSGALG00010005872	ENSGALG00010005872
gene:ENSGALG00010005959	1	complement(144884459..144885953)	0	0	0	0	0	0	ENSGALG00010005959	ENSGALG00010005959
FARP1	1	complement(144915706..145114015)	80.0845	0.295857	1.22761	0.000291472	0.00565158	1	ENSGALG00010005991	ENSGALG00010005991
IPO5	1	complement(145128104..145166452)	152.746	-0.0947647	-1.06789	0.253376	0.631835	1	ENSGALG00010006010	ENSGALG00010006010
RAP2A	1	complement(145289892..145323004)	76.4988	-0.0695794	-1.04941	0.415976	0.771631	1	ENSGALG00010005237	ENSGALG00010005237
MBNL2	1	complement(145340236..145447372)	23.214	-0.0346201	-1.02429	0.721486	0.922327	1	ENSGALG00010005272	ENSGALG00010005272
gene:ENSGALG00010005284	1	145511174..145522589	0.0216682	-1.13638	-2.19829	0.356618	0	1	ENSGALG00010005284	ENSGALG00010005284
gene:ENSGALG00010005289	1	145531837..145536365	0	0	0	0	0	0	ENSGALG00010005289	ENSGALG00010005289
HS6ST3	1	complement(145567193..145849101)	3.71451	0.0246569	1.01724	0.91212	0.978335	1	ENSGALG00010005321	ENSGALG00010005321
UGGT2	1	145864357..145943629	13.5351	0.33694	1.26307	0.00439418	0.0488151	1	ENSGALG00010005341	ENSGALG00010005341
DNAJC3	1	complement(145942211..145982733)	70.1573	0.00978748	1.00681	0.934616	0.985158	1	ENSGALG00010005356	ENSGALG00010005356
DZIP1	1	145987165..146024603	38.4528	0.00721062	1.00501	0.949012	0.989256	1	ENSGALG00010005379	ENSGALG00010005379
CLDN10	1	complement(146027760..146041349)	11.0099	0.120593	1.08718	0.705405	0.91593	1	ENSGALG00010005387	ENSGALG00010005387
ABCC4	1	146120093..146272143	5.67826	-0.547904	-1.46196	0.0183029	0.139251	1	ENSGALG00010005402	ENSGALG00010005402
SOX21	1	146411854..146416811	62.1945	-0.745531	-1.67659	2.0306e-10	1.44938e-08	3.18459e-06	ENSGALG00010006075	ENSGALG00010006075
GPR180	1	complement(146428422..146454515)	30.113	0.0396695	1.02788	0.809206	0.94874	1	ENSGALG00010005438	ENSGALG00010005438
TGDS	1	146454485..146467563	29.1728	0.0188957	1.01318	0.87	0.96498	1	ENSGALG00010005460	ENSGALG00010005460
DCT	1	146473612..146498890	12.7337	-0.508299	-1.42237	0.230027	0.607746	1	ENSGALG00010005140	ENSGALG00010005140
GPC6	1	complement(146519135..147254986)	1.58714	0.281116	1.21513	0.443536	0.79224	1	ENSGALG00010005163	ENSGALG00010005163
GPC5	1	complement(147379578..148019996)	0.562657	-0.418424	-1.33647	0.299044	0.678393	1	ENSGALG00010005433	ENSGALG00010005433
gene:ENSGALG00010005882	1	complement(149040589..149042026)	0	0	0	0	0	0	ENSGALG00010005882	ENSGALG00010005882
SLITRK5	1	complement(149395336..149401550)	0.658843	-0.0952119	-1.06822	0.850668	0.959583	1	ENSGALG00010005885	ENSGALG00010005885
gene:ENSGALG00010005901	1	149934411..150049620	0.238722	2.80825	7.00432	0.216663	0	1	ENSGALG00010005901	ENSGALG00010005901
SLITRK6	1	150241363..150270654	4.31878	0.0770865	1.05489	0.503036	0.828954	1	ENSGALG00010005934	ENSGALG00010005934
SLITRK1	1	151178537..151241441	0.0937279	0.161593	1.11852	0.772379	0.937465	1	ENSGALG00010005949	ENSGALG00010005949
gene:ENSGALG00010006079	1	151389938..151392759	0.113259	0.388461	1.309	0.698256	0.913228	1	ENSGALG00010006079	ENSGALG00010006079
SPRY2	1	152629825..152651804	13.3213	0.409002	1.32777	0.00040798	0.0073962	1	ENSGALG00010000711	ENSGALG00010000711
NDFIP2	1	complement(152976797..153023783)	128.02	0.180033	1.13291	0.0119253	0.103402	1	ENSGALG00010000717	ENSGALG00010000717
RBM26	1	153066034..153114030	108.792	-0.0155006	-1.0108	0.848415	0.959236	1	ENSGALG00010000720	ENSGALG00010000720
OBI1	1	153454850..153481912	51.896	-0.0321441	-1.02253	0.7937	0.944046	1	ENSGALG00010000724	ENSGALG00010000724
POU4F1	1	153489663..153491621	0.0590657	-2.32125	-4.99767	0.300147	0	1	ENSGALG00010000726	ENSGALG00010000726
EDNRB	1	153874214..153891520	20.4041	-0.0204345	-1.01426	0.852437	0.960141	1	ENSGALG00010000729	ENSGALG00010000729
SLAIN1	1	complement(153949429..154004128)	2.52802	-0.138585	-1.10083	0.703846	0.914867	1	ENSGALG00010000734	ENSGALG00010000734
SCEL	1	complement(154020370..154072783)	47.7854	-0.841303	-1.79167	1.5265e-07	6.96113e-06	0.00239401	ENSGALG00010000757	ENSGALG00010000757
gene:ENSGALG00010000762	1	complement(154124569..154197525)	0.0746943	-2.19468	-4.57788	0.0144828	0.118151	1	ENSGALG00010000762	ENSGALG00010000762
MYCBP2	1	154176330..154380614	21.983	-0.0855616	-1.0611	0.237743	0.6141	1	ENSGALG00010000777	ENSGALG00010000777
FBXL3	1	154395941..154462524	36.4571	-0.0822277	-1.05865	0.389675	0.754185	1	ENSGALG00010000784	ENSGALG00010000784
CLN5	1	complement(154416432..154427125)	24.698	-0.00128975	-1.00089	0.990818	0.99904	1	ENSGALG00010000785	ENSGALG00010000785
GATD3AL1	1	154426558..154442407	119.338	0.111055	1.08002	0.157292	0.506793	1	ENSGALG00010000788	ENSGALG00010000788
ACOD1	1	complement(154437689..154447226)	3.37964	0.0984708	1.07064	0.73971	0.92699	1	ENSGALG00010000791	ENSGALG00010000791
gene:ENSGALG00010000793	1	154463197..154465797	1.81173	-3.12952	-8.75144	8.13867e-05	0.00189967	1	ENSGALG00010000793	ENSGALG00010000793
KCTD12_1	1	154471191..154473773	30.2914	0.49257	1.40695	0.10482	0.409145	1	ENSGALG00010000795	ENSGALG00010000795
gene:ENSGALG00010000796	1	154471914..154472891	92.6031	0.397824	1.31752	0.0560505	0.284488	1	ENSGALG00010000796	ENSGALG00010000796
LMO7	1	complement(154810558..154939604)	75.9692	0.198699	1.14766	0.103585	0.406824	1	ENSGALG00010000800	ENSGALG00010000800
gene:ENSGALG00010000804	1	154936427..154942221	0.836233	0.216777	1.16213	0.710627	0.917617	1	ENSGALG00010000804	ENSGALG00010000804
UCHL3	1	complement(154944884..154986618)	55.2721	-0.272603	-1.20799	0.00180992	0.0246512	1	ENSGALG00010000810	ENSGALG00010000810
gene:ENSGALG00010000812	1	155006115..155014067	80.4319	0.0927993	1.06644	0.404576	0.765082	1	ENSGALG00010000812	ENSGALG00010000812
TBC1D4	1	155024438..155130011	14.8397	-0.107446	-1.07732	0.400723	0.763008	1	ENSGALG00010000816	ENSGALG00010000816
KLF12	1	155542000..155796575	6.36734	0.18381	1.13588	0.478195	0.813135	1	ENSGALG00010000818	ENSGALG00010000818
KLF5	1	complement(156007861..156026686)	235.446	-0.993704	-1.99129	4.87956e-19	7.13817e-17	7.65261e-15	ENSGALG00010000820	ENSGALG00010000820
PIBF1	1	complement(156046163..156162745)	12.0258	-0.128703	-1.09331	0.40972	0.767915	1	ENSGALG00010000823	ENSGALG00010000823
DIS3	1	156162127..156183116	46.1051	-0.00561517	-1.0039	0.961967	0.990993	1	ENSGALG00010000843	ENSGALG00010000843
BORA	1	complement(156191814..156211585)	17.8801	-0.106561	-1.07666	0.392603	0.756976	1	ENSGALG00010000859	ENSGALG00010000859
MZT1	1	156211757..156219025	24.922	0.0507932	1.03583	0.679119	0.905185	1	ENSGALG00010000864	ENSGALG00010000864
DACH1	1	156610367..156979403	7.37873	-0.682707	-1.60515	0.000761957	0.0122972	1	ENSGALG00010000870	ENSGALG00010000870
KLHL1	1	157655422..157868837	0.0164059	0.000969691	1.00067	0.999536	0	1	ENSGALG00010000876	ENSGALG00010000876
PCDH9	1	159014514..159719839	1.2935	-0.093043	-1.06662	0.750114	0.930273	1	ENSGALG00010000901	ENSGALG00010000901
PCDH20	1	161770430..161775675	8.68703	-0.103389	-1.07429	0.554025	0.85339	1	ENSGALG00010000715	ENSGALG00010000715
TDRD3	1	complement(162086382..162190733)	33.3575	0.00986674	1.00686	0.939989	0.986598	1	ENSGALG00010002381	ENSGALG00010002381
DIAPH3	1	162278005..162514156	6.0814	0.0263475	1.01843	0.886522	0.969676	1	ENSGALG00010002406	ENSGALG00010002406
gene:ENSGALG00010002412	1	complement(163342608..163343329)	0.795037	0.557226	1.47144	0.64092	0	1	ENSGALG00010002412	ENSGALG00010002412
PCDH17	1	complement(163343915..163426705)	1.03536	0.364725	1.28764	0.319081	0.698186	1	ENSGALG00010002415	ENSGALG00010002415
OLFM4	1	complement(165456634..165497030)	0.680159	1.03753	2.05271	0.120349	0.441121	1	ENSGALG00010002967	ENSGALG00010002967
PCDH8	1	165580686..165585883	1.85129	0.00680333	1.00473	0.982874	0.997081	1	ENSGALG00010002987	ENSGALG00010002987
LECT1	1	165601352..165614380	615.317	0.332989	1.25962	0.000161943	0.00341815	1	ENSGALG00010002998	ENSGALG00010002998
SUGT1	1	complement(165618514..165641515)	87.7605	-0.0757828	-1.05393	0.612069	0.878818	1	ENSGALG00010003024	ENSGALG00010003024
ELF1	1	complement(165643293..165707750)	18.1765	0.0108775	1.00757	0.923745	0.982531	1	ENSGALG00010003072	ENSGALG00010003072
WBP4	1	165730283..165749123	34.0081	0.0457928	1.03225	0.725737	0.924129	1	ENSGALG00010003113	ENSGALG00010003113
MTRF1	1	complement(165756908..165770097)	43.6524	0.0314321	1.02203	0.79616	0.945503	1	ENSGALG00010003169	ENSGALG00010003169
NAA16	1	165774872..165839285	39.0249	-0.0306741	-1.02149	0.787638	0.942067	1	ENSGALG00010003183	ENSGALG00010003183
RGCC	1	165840308..165862070	13.8007	0.119528	1.08638	0.533852	0.844383	1	ENSGALG00010003192	ENSGALG00010003192
VWA8	1	complement(165885922..166063975)	6.06035	-0.237508	-1.17895	0.285774	0.66514	1	ENSGALG00010003246	ENSGALG00010003246
DGKH	1	166097153..166258887	0.258734	0.616316	1.53296	0.340664	0.715219	1	ENSGALG00010003254	ENSGALG00010003254
AKAP11	1	166270074..166323026	4.14047	-0.0642585	-1.04555	0.732061	0.925569	1	ENSGALG00010003271	ENSGALG00010003271
TNFSF11	1	166399803..166420736	2.18993	0.350604	1.27509	0.356604	0.7293	1	ENSGALG00010003276	ENSGALG00010003276
gene:ENSGALG00010003283	1	complement(166477656..166485549)	0.092042	2.33682	5.0519	0.313643	0	1	ENSGALG00010003283	ENSGALG00010003283
gene:ENSGALG00010003293	1	166489886..166491507	0	0	0	0	0	0	ENSGALG00010003293	ENSGALG00010003293
EPSTI1	1	complement(166544621..166611887)	0.904385	0.679257	1.60132	0.197098	0.563069	1	ENSGALG00010003331	ENSGALG00010003331
DNAJC15	1	166613853..166649153	21.6736	-0.101923	-1.0732	0.485878	0.816951	1	ENSGALG00010003358	ENSGALG00010003358
ENOX1	1	complement(166671040..167037555)	26.2717	0.313607	1.24281	0.00283904	0.0349864	1	ENSGALG00010003372	ENSGALG00010003372
LACC1	1	167058156..167136803	1.29618	-1.4342	-2.70232	8.53151e-05	0.00197266	1	ENSGALG00010003432	ENSGALG00010003432
CCDC122	1	complement(167059558..167070425)	0.276042	1.23217	2.34921	0.130253	0.462417	1	ENSGALG00010003461	ENSGALG00010003461
TSC22D1	1	complement(167300819..167303168)	246.217	0.122595	1.08869	0.134685	0.469946	1	ENSGALG00010003466	ENSGALG00010003466
gene:ENSGALG00010004728	1	complement(167343994..167378254)	28.4436	0.346141	1.27116	0.00154427	0.0217301	1	ENSGALG00010004728	ENSGALG00010004728
gene:ENSGALG00010003495	1	167378193..167379371	0.580307	0.894406	1.85884	0.432916	0	1	ENSGALG00010003495	ENSGALG00010003495
NUFIP1	1	complement(167484832..167510457)	24.6748	-0.230507	-1.17325	0.0386878	0.228554	1	ENSGALG00010003503	ENSGALG00010003503
GPALPP1	1	167510500..167525345	54.4821	-0.0398648	-1.02802	0.715583	0.920168	1	ENSGALG00010003509	ENSGALG00010003509
GTF2F2	1	167548314..167640443	74.478	-0.225645	-1.1693	0.102498	0.404647	1	ENSGALG00010003517	ENSGALG00010003517
KCTD4	1	complement(167576863..167582973)	0.641962	0.576057	1.49077	0.435012	0.785725	1	ENSGALG00010003519	ENSGALG00010003519
TPT1	1	complement(167645084..167656039)	1583.8	0.134616	1.0978	0.155163	0.502749	1	ENSGALG00010003558	ENSGALG00010003558
SLC25A30	1	167660828..167670506	17.2619	-0.0970976	-1.06962	0.520616	0.837373	1	ENSGALG00010003589	ENSGALG00010003589
COG3	1	167670871..167703198	25.2462	0.0683174	1.04849	0.503449	0.829116	1	ENSGALG00010003617	ENSGALG00010003617
SPERT	1	167742161..167823894	0.00451011	0.000642284	1.00045	0.999618	0	1	ENSGALG00010003713	ENSGALG00010003713
SIAH3	1	complement(167777288..167814028)	0.252779	1.23824	2.3591	0.265396	0.642925	1	ENSGALG00010003718	ENSGALG00010003718
ZC3H13	1	complement(167837526..167883192)	120.518	-0.015828	-1.01103	0.857236	0.960611	1	ENSGALG00010003734	ENSGALG00010003734
CPB2	1	complement(167884845..167900902)	0	0	0	0	0	0	ENSGALG00010003750	ENSGALG00010003750
LCP1	1	complement(167910599..167959911)	26.0904	-0.0382806	-1.02689	0.728378	0.924231	1	ENSGALG00010003795	ENSGALG00010003795
gene:ENSGALG00010003809	1	167966564..167981135	0.0269295	0.737977	1.66784	0.644627	0	1	ENSGALG00010003809	ENSGALG00010003809
RUBCNL	1	complement(167993837..168018476)	19.9962	0.0822155	1.05864	0.598463	0.872645	1	ENSGALG00010003821	ENSGALG00010003821
LRCH1	1	168080107..168204271	11.6806	-0.0860589	-1.06147	0.477626	0.812822	1	ENSGALG00010003843	ENSGALG00010003843
ESD	1	complement(168205192..168214125)	354.224	0.120814	1.08735	0.144774	0.485976	1	ENSGALG00010003848	ENSGALG00010003848
HTR2A	1	complement(168226119..168257135)	0.245848	-0.455502	-1.37126	0.473445	0.809799	1	ENSGALG00010004769	ENSGALG00010004769
SUCLA2	1	complement(168520298..168545104)	51.2291	-0.0331276	-1.02323	0.780743	0.939983	1	ENSGALG00010003858	ENSGALG00010003858
NUDT15	1	168556102..168559060	27.6998	-0.0874457	-1.06249	0.563527	0.85684	1	ENSGALG00010003861	ENSGALG00010003861
MED4	1	complement(168559270..168569786)	27.0551	-0.0462274	-1.03256	0.716717	0.920506	1	ENSGALG00010003870	ENSGALG00010003870
ITM2B	1	168596122..168622125	549.476	0.163767	1.12021	0.04447	0.249447	1	ENSGALG00010003889	ENSGALG00010003889
RB1	1	168625596..168710104	42.406	-0.159045	-1.11655	0.218638	0.592305	1	ENSGALG00010003900	ENSGALG00010003900
LPAR6	1	complement(168643307..168679524)	19.6959	-0.175737	-1.12954	0.230152	0.607884	1	ENSGALG00010003920	ENSGALG00010003920
RCBTB2	1	complement(168713344..168741188)	11.3592	-0.000254663	-1.00018	0.999115	0.999611	1	ENSGALG00010003929	ENSGALG00010003929
CYSLTR2	1	168785413..168795646	0.650974	0.243073	1.18351	0.584825	0.866854	1	ENSGALG00010003958	ENSGALG00010003958
FNDC3A	1	168878579..168992872	43.2728	0.0807331	1.05756	0.381699	0.748257	1	ENSGALG00010003986	ENSGALG00010003986
MLNR	1	168993004..168999626	3.60797	0.14581	1.10635	0.527336	0.840902	1	ENSGALG00010003995	ENSGALG00010003995
CDADC1	1	169008193..169024204	5.68642	0.141674	1.10318	0.570985	0.859707	1	ENSGALG00010004002	ENSGALG00010004002
CAB39L	1	complement(169020275..169086923)	33.0688	0.348222	1.27299	0.000311137	0.00588604	1	ENSGALG00010004043	ENSGALG00010004043
SETDB2	1	169087015..169106326	19.6745	-0.133108	-1.09665	0.382276	0.74879	1	ENSGALG00010004049	ENSGALG00010004049
PHF11	1	169110330..169125470	28.0962	-0.0602757	-1.04267	0.723331	0.922743	1	ENSGALG00010004083	ENSGALG00010004083
gene:ENSGALG00010004781	1	complement(169126139..169138974)	118.993	0.185251	1.13702	0.144097	0.485196	1	ENSGALG00010004781	ENSGALG00010004781
gene:ENSGALG00010004097	1	complement(169140011..169144080)	25.8585	0.300476	1.23155	0.194676	0.56047	1	ENSGALG00010004097	ENSGALG00010004097
ARL11	1	169149540..169160199	0.918022	-0.0531378	-1.03752	0.870208	0.96498	1	ENSGALG00010004070	ENSGALG00010004070
KPNA3	1	complement(169157463..169210628)	47.0593	-0.0444283	-1.03127	0.704142	0.914867	1	ENSGALG00010004141	ENSGALG00010004141
SPRYD7	1	complement(169235279..169246301)	41.339	-0.205313	-1.15294	0.0624666	0.303201	1	ENSGALG00010004147	ENSGALG00010004147
TRIM13	1	169251107..169260759	24.6207	-0.174116	-1.12827	0.109548	0.418235	1	ENSGALG00010002812	ENSGALG00010002812
DLEU7	1	complement(169705076..169713257)	0	0	0	0	0	0	ENSGALG00010002820	ENSGALG00010002820
RNASEH2B	1	169782612..169826417	86.1392	0.0850787	1.06075	0.477067	0.812767	1	ENSGALG00010002864	ENSGALG00010002864
FAM124A	1	169898488..169939035	1.07132	0.325043	1.2527	0.356629	0.7293	1	ENSGALG00010002888	ENSGALG00010002888
SERPINE3	1	169959131..169985012	0.0312992	0.00102765	1.00071	0.999438	0	1	ENSGALG00010002897	ENSGALG00010002897
INTS6	1	complement(169978670..170020436)	50.7778	0.0967481	1.06936	0.473443	0.809799	1	ENSGALG00010002925	ENSGALG00010002925
WDFY2	1	170037591..170103313	29.3551	0.0612397	1.04336	0.601243	0.87426	1	ENSGALG00010002953	ENSGALG00010002953
gene:ENSGALG00010002958	1	complement(170106360..170140785)	2.73696	0.287259	1.22032	0.52572	0.840458	1	ENSGALG00010002958	ENSGALG00010002958
gene:ENSGALG00010002420	1	complement(170153077..170172072)	0.165309	-1.7149	-3.28273	0.118389	0.436716	1	ENSGALG00010002420	ENSGALG00010002420
ATP7B	1	complement(170201511..170239712)	0.37693	-1.75345	-3.37163	0.0113223	0.0993977	1	ENSGALG00010002435	ENSGALG00010002435
ALG11	1	170243165..170247269	24.1321	-0.099191	-1.07117	0.658784	0.898577	1	ENSGALG00010002449	ENSGALG00010002449
NEK5	1	complement(170247479..170272205)	0.828644	0.0661509	1.04692	0.880694	0.968601	1	ENSGALG00010002454	ENSGALG00010002454
NEK3	1	complement(170272764..170285268)	15.2353	-0.000941174	-1.00065	0.996117	0.999611	1	ENSGALG00010002467	ENSGALG00010002467
CKAP2	1	complement(170285684..170295967)	155.551	-0.103671	-1.0745	0.357156	0.729562	1	ENSGALG00010002481	ENSGALG00010002481
VPS36	1	170295288..170315964	69.2573	0.0265637	1.01858	0.859141	0.961335	1	ENSGALG00010002511	ENSGALG00010002511
THSD1	1	170324817..170351586	7.31123	-0.0308841	-1.02164	0.887155	0.969676	1	ENSGALG00010002544	ENSGALG00010002544
gene:ENSGALG00010002556	1	complement(170354018..170363945)	0.872266	-0.391491	-1.31175	0.426143	0.778758	1	ENSGALG00010002556	ENSGALG00010002556
gene:ENSGALG00010002591	1	170370514..170388470	6.30569	0.277967	1.21249	0.261945	0.640341	1	ENSGALG00010002591	ENSGALG00010002591
SLC25A15	1	complement(170389752..170405807)	27.7233	-0.0353638	-1.02482	0.749899	0.930273	1	ENSGALG00010002621	ENSGALG00010002621
MRPS31	1	170410197..170434076	142.181	-0.131293	-1.09527	0.157303	0.506793	1	ENSGALG00010002627	ENSGALG00010002627
gene:ENSGALG00010004148	1	complement(170418839..170436888)	1.29332	0.0125444	1.00873	0.959351	0.990386	1	ENSGALG00010004148	ENSGALG00010004148
FOXO1	1	170460219..170524492	13.3498	-0.236933	-1.17849	0.0504454	0.267034	1	ENSGALG00010002646	ENSGALG00010002646
COG6	1	complement(170777464..170828890)	26.5577	0.0525394	1.03709	0.590662	0.869876	1	ENSGALG00010002689	ENSGALG00010002689
LHFPL1	1	170847272..170985583	248.5	0.0559161	1.03952	0.645958	0.893619	1	ENSGALG00010002700	ENSGALG00010002700
gene:ENSGALG00010002710	1	complement(170884181..170885118)	0	0	0	0	0	0	ENSGALG00010002710	ENSGALG00010002710
NHLRC3	1	complement(171111664..171123757)	20.0619	0.0171377	1.01195	0.884292	0.969407	1	ENSGALG00010002716	ENSGALG00010002716
PROSER1	1	171123390..171144542	29.8972	-0.160171	-1.11742	0.079039	0.348182	1	ENSGALG00010002742	ENSGALG00010002742
STOML3	1	171147205..171156468	0.406436	-1.08278	-2.11812	0.131612	0.46532	1	ENSGALG00010002756	ENSGALG00010002756
gene:ENSGALG00010002767	1	complement(171154947..171155856)	0	0	0	0	0	0	ENSGALG00010002767	ENSGALG00010002767
gene:ENSGALG00010002788	1	complement(171157547..171200613)	0.586106	-0.13577	-1.09868	0.735636	0.926198	1	ENSGALG00010002788	ENSGALG00010002788
FREM2	1	complement(171213707..171335734)	21.341	0.446381	1.36262	0.00322396	0.0387268	1	ENSGALG00010002358	ENSGALG00010002358
UFM1	1	complement(171455356..171467676)	59.0801	-0.0496838	-1.03504	0.593939	0.871271	1	ENSGALG00010002355	ENSGALG00010002355
TRPC4	1	171687217..171825549	0.892885	0.244119	1.18437	0.595392	0.871706	1	ENSGALG00010002362	ENSGALG00010002362
POSTN	1	171878580..171912626	536.684	0.261825	1.19899	0.00481584	0.0525899	1	ENSGALG00010002373	ENSGALG00010002373
SUPT20H	1	172158609..172195771	48.5168	-0.0620783	-1.04397	0.59815	0.872556	1	ENSGALG00010006246	ENSGALG00010006246
EXOSC8	1	complement(172192087..172204620)	38.6614	-0.0955253	-1.06845	0.310084	0.689152	1	ENSGALG00010006263	ENSGALG00010006263
ALG5	1	172204486..172224083	26.7219	0.219319	1.16418	0.0254342	0.174705	1	ENSGALG00010006310	ENSGALG00010006310
SMAD9	1	172257883..172286436	2.61504	-0.499924	-1.41414	0.16578	0.520153	1	ENSGALG00010006331	ENSGALG00010006331
RFXAP	1	complement(172292727..172299649)	84.1658	-0.200204	-1.14886	0.114131	0.428317	1	ENSGALG00010006342	ENSGALG00010006342
SERTM1	1	complement(172342229..172359244)	8.47029	0.279634	1.21389	0.213267	0.58504	1	ENSGALG00010006361	ENSGALG00010006361
CCNA1	1	complement(172454660..172460553)	1.40324	-0.0941159	-1.06741	0.850847	0.95959	1	ENSGALG00010006366	ENSGALG00010006366
SPART	1	172499529..172516223	14.8534	0.0707252	1.05024	0.648547	0.894871	1	ENSGALG00010006381	ENSGALG00010006381
gene:ENSGALG00010006408	1	172519850..172547102	1.11462	0.531906	1.44584	0.228568	0.605723	1	ENSGALG00010006408	ENSGALG00010006408
DCLK1	1	172583346..172817719	7.36301	0.286694	1.21984	0.0749721	0.33782	1	ENSGALG00010006472	ENSGALG00010006472
NBEA	1	complement(172875165..173345883)	10.618	0.34321	1.26858	0.00406161	0.0461618	1	ENSGALG00010006516	ENSGALG00010006516
MAB21L1	1	173020929..173027626	10.0009	0.34451	1.26972	0.040709	0.236336	1	ENSGALG00010007188	ENSGALG00010007188
RFC3	1	complement(173726298..173748880)	28.0136	-0.283685	-1.2173	0.00273274	0.0339581	1	ENSGALG00010006542	ENSGALG00010006542
STARD13	1	173778752..174078935	29.5334	0.246638	1.18644	0.0368484	0.222254	1	ENSGALG00010006592	ENSGALG00010006592
gene:ENSGALG00010006598	1	173839594..173887558	0.0145954	-1.58431	-2.99864	0.501457	0	1	ENSGALG00010006598	ENSGALG00010006598
KL	1	complement(174087939..174134392)	0.340113	-0.782752	-1.72041	0.1713	0.528193	1	ENSGALG00010006608	ENSGALG00010006608
gene:ENSGALG00010006623	1	complement(174192440..174204010)	0.036485	-1.07692	-2.10952	0.327289	0.704501	1	ENSGALG00010006623	ENSGALG00010006623
PDS5B	1	complement(174235651..174336085)	45.7322	0.117472	1.08483	0.128453	0.458319	1	ENSGALG00010006657	ENSGALG00010006657
gene:ENSGALG00010006716	1	174346426..174391007	7.76822	-0.0343021	-1.02406	0.852163	0.960141	1	ENSGALG00010006716	ENSGALG00010006716
gene:ENSGALG00010006728	1	174391629..174404087	35.8301	0.0307983	1.02158	0.801223	0.946028	1	ENSGALG00010006728	ENSGALG00010006728
BRCA2	1	complement(174404322..174441071)	8.75117	0.0785386	1.05595	0.478836	0.813663	1	ENSGALG00010006740	ENSGALG00010006740
ZAR1L	1	174442564..174444966	1.32768	0.0296134	1.02074	0.956112	0.990038	1	ENSGALG00010006752	ENSGALG00010006752
FRY	1	complement(174446029..174690696)	8.31638	0.261652	1.19885	0.0179709	0.137168	1	ENSGALG00010006835	ENSGALG00010006835
B3GLCT	1	complement(174787489..174845547)	66.5646	0.331688	1.25849	0.011735	0.102171	1	ENSGALG00010006903	ENSGALG00010006903
HSPH1	1	174847302..174869372	45.1051	-0.324829	-1.25252	0.000368499	0.00676344	1	ENSGALG00010006913	ENSGALG00010006913
ALOX5AP	1	complement(174921125..174930847)	20.3286	0.314722	1.24377	0.133959	0.469016	1	ENSGALG00010006942	ENSGALG00010006942
USPL1	1	complement(174934378..174950888)	63.8835	0.0137834	1.0096	0.877644	0.967564	1	ENSGALG00010006988	ENSGALG00010006988
HMGB1	1	174950793..175004160	1189.44	-0.10495	-1.07546	0.213546	0.585563	1	ENSGALG00010007011	ENSGALG00010007011
KATNAL1	1	175073643..175113469	21.5639	0.173157	1.12752	0.189504	0.55291	1	ENSGALG00010007028	ENSGALG00010007028
UBL3	1	175172665..175230493	61.9607	0.004358	1.00303	0.958652	0.990386	1	ENSGALG00010007070	ENSGALG00010007070
SLC7A1	1	175272787..175316817	32.7748	-0.121154	-1.0876	0.434256	0.785617	1	ENSGALG00010007106	ENSGALG00010007106
gene:ENSGALG00010007162	1	complement(175317675..175370502)	5.08887	0.34188	1.26741	0.178544	0.539106	1	ENSGALG00010007162	ENSGALG00010007162
SLC46A3	1	175615607..175629404	1.64073	0.168043	1.12353	0.608032	0.876626	1	ENSGALG00010005042	ENSGALG00010005042
POMP	1	complement(175629330..175638932)	121.557	-0.124429	-1.09008	0.152486	0.499108	1	ENSGALG00010005060	ENSGALG00010005060
FLT1	1	175670034..175771469	4.72036	-0.0156158	-1.01088	0.949	0.989256	1	ENSGALG00010005282	ENSGALG00010005282
PAN3	1	complement(175775833..175853857)	43.8661	-0.242276	-1.18286	0.0615396	0.300776	1	ENSGALG00010005296	ENSGALG00010005296
FLT3	1	175860031..175894079	0.122718	1.87564	3.66965	0.050494	0.267114	1	ENSGALG00010004758	ENSGALG00010004758
CDX2	1	175900197..175904407	0	0	0	0	0	0	ENSGALG00010004589	ENSGALG00010004589
gene:ENSGALG00010004598	1	complement(175913199..175921114)	0	0	0	0	0	0	ENSGALG00010004598	ENSGALG00010004598
GSX1	1	complement(175947280..175948883)	0	0	0	0	0	0	ENSGALG00010004613	ENSGALG00010004613
gene:ENSGALG00010005082	1	complement(175984928..176003451)	69.5082	-0.0204232	-1.01426	0.830312	0.954326	1	ENSGALG00010005082	ENSGALG00010005082
LNX2	1	176003714..176062158	30.3688	-0.000944863	-1.00066	0.991583	0.999498	1	ENSGALG00010005132	ENSGALG00010005132
MTIF3	1	176093496..176103589	18.3465	0.0287002	1.02009	0.847687	0.958916	1	ENSGALG00010005123	ENSGALG00010005123
GTF3A	1	complement(176099176..176103617)	84.0339	0.0104759	1.00729	0.935906	0.985499	1	ENSGALG00010005143	ENSGALG00010005143
RASL11A	1	complement(176150289..176152508)	3.1047	-0.389162	-1.30963	0.288874	0.668773	1	ENSGALG00010005784	ENSGALG00010005784
RPL21	1	complement(176156444..176162167)	2172.16	-0.116819	-1.08434	0.191776	0.556898	1	ENSGALG00010005785	ENSGALG00010005785
USP12	1	176176705..176217681	7.22128	-0.996111	-1.99462	3.42569e-08	1.77595e-06	0.000537251	ENSGALG00010005830	ENSGALG00010005830
GPR12	1	176319952..176332682	0.5149	0.320785	1.24901	0.36618	0.735397	1	ENSGALG00010005843	ENSGALG00010005843
WASF3	1	complement(176353682..176399305)	10.8701	0.183172	1.13538	0.323902	0.701426	1	ENSGALG00010005848	ENSGALG00010005848
CDK8	1	complement(176459723..176528972)	23.309	-0.0483925	-1.03411	0.683008	0.907014	1	ENSGALG00010005875	ENSGALG00010005875
RNF6	1	176533557..176543301	38.2632	0.0190508	1.01329	0.86049	0.961578	1	ENSGALG00010005891	ENSGALG00010005891
ATP8A2	1	176556139..176865508	1.55002	1.18935	2.28051	0.00234788	0.0304832	1	ENSGALG00010005935	ENSGALG00010005935
SHISA2	1	complement(176876763..176880617)	184.119	0.557227	1.47144	3.09289e-11	2.44371e-09	4.85057e-07	ENSGALG00010005970	ENSGALG00010005970
NUP58	1	complement(176885989..176923255)	36.7221	-0.206203	-1.15365	0.04075	0.236481	1	ENSGALG00010005988	ENSGALG00010005988
MTMR6	1	176924630..176948785	18.1389	-0.102374	-1.07354	0.403345	0.764813	1	ENSGALG00010006016	ENSGALG00010006016
AMER2	1	176979394..176985092	1.63214	-0.351267	-1.27568	0.300352	0.680154	1	ENSGALG00010006024	ENSGALG00010006024
SPATA13	1	177031045..177269476	3.08594	-0.225337	-1.16905	0.384384	0.75003	1	ENSGALG00010006078	ENSGALG00010006078
gene:ENSGALG00010006102	1	177275078..177283328	0.0675473	0.00128503	1.00089	0.999237	0	1	ENSGALG00010006102	ENSGALG00010006102
gene:ENSGALG00010006110	1	complement(177282053..177282946)	0	0	0	0	0	0	ENSGALG00010006110	ENSGALG00010006110
MIPEP	1	177283371..177351657	55.7628	0.00686661	1.00477	0.944401	0.98807	1	ENSGALG00010006132	ENSGALG00010006132
TNFRSF19	1	complement(177367498..177421534)	81.4642	-0.034918	-1.0245	0.654146	0.897901	1	ENSGALG00010006155	ENSGALG00010006155
SACS	1	177467291..177524799	9.48464	0.343278	1.26864	0.00156714	0.0219473	1	ENSGALG00010006202	ENSGALG00010006202
SGCG	1	complement(177528420..177644356)	38.1642	0.371043	1.29329	0.00107565	0.0162669	1	ENSGALG00010006220	ENSGALG00010006220
FGF9	1	complement(178227191..178260992)	6.93789	-0.0674598	-1.04787	0.69437	0.911217	1	ENSGALG00010005381	ENSGALG00010005381
MICU2	1	178284361..178423097	28.1312	0.117604	1.08493	0.218612	0.592305	1	ENSGALG00010005396	ENSGALG00010005396
ZDHHC20	1	178425849..178469478	30.478	-0.0450474	-1.03172	0.639991	0.891198	1	ENSGALG00010005429	ENSGALG00010005429
MRPL57	1	complement(178464969..178492837)	43.537	-0.0394388	-1.02771	0.746088	0.928507	1	ENSGALG00010005448	ENSGALG00010005448
SKA3	1	178473954..178484734	33.6746	-0.314211	-1.24333	0.00240637	0.0309166	1	ENSGALG00010005463	ENSGALG00010005463
LATS2	1	178518953..178564258	8.19987	0.0142964	1.00996	0.93764	0.985674	1	ENSGALG00010005466	ENSGALG00010005466
XPO4	1	178586723..178654563	9.58687	-0.016129	-1.01124	0.943897	0.987933	1	ENSGALG00010005482	ENSGALG00010005482
EEF1AKMT1	1	178664394..178674192	48.3404	-0.0321283	-1.02252	0.745552	0.928507	1	ENSGALG00010005514	ENSGALG00010005514
IL-17D	1	complement(178673239..178688819)	16.6499	0.229645	1.17255	0.0439562	0.247559	1	ENSGALG00010005530	ENSGALG00010005530
IFT88	1	complement(178690557..178727381)	26.6521	-0.0462154	-1.03255	0.669328	0.902554	1	ENSGALG00010005539	ENSGALG00010005539
CRYL1	1	178730357..178782097	35.3884	-0.0468788	-1.03303	0.660574	0.899245	1	ENSGALG00010005554	ENSGALG00010005554
GJB6	1	178796290..178823668	8.31075	-1.47643	-2.78259	3.22692e-15	3.53168e-13	5.06077e-11	ENSGALG00010005609	ENSGALG00010005609
gene:ENSGALG00010007172	1	complement(178839754..178840068)	1.26561	-2.93739	-7.66023	0.0408452	0.236569	1	ENSGALG00010007172	ENSGALG00010007172
GJB2	1	178839787..178840464	3.89688	-2.20611	-4.61429	0.000511448	0.00888649	1	ENSGALG00010007181	ENSGALG00010007181
GJA3	1	178850887..178872129	1.50473	0.257153	1.19512	0.434912	0.785725	1	ENSGALG00010005675	ENSGALG00010005675
ZMYM2	1	complement(178899385..178992834)	20.5839	-0.193231	-1.14332	0.144951	0.485976	1	ENSGALG00010005755	ENSGALG00010005755
PSPC1	1	179031230..179072229	70.9501	-0.0738837	-1.05255	0.437272	0.787602	1	ENSGALG00010005302	ENSGALG00010005302
MPHOSPH8	1	complement(179094619..179114152)	29.4681	0.0269475	1.01885	0.771875	0.937429	1	ENSGALG00010005313	ENSGALG00010005313
PARP4	1	complement(179114441..179158079)	28.532	0.274847	1.20987	0.0055632	0.0587647	1	ENSGALG00010005316	ENSGALG00010005316
CENPJ	1	179160118..179177532	7.36493	0.0265847	1.0186	0.8874	0.969676	1	ENSGALG00010005324	ENSGALG00010005324
RNF17	1	complement(179179878..179222500)	0.341025	0.621902	1.5389	0.318188	0.697615	1	ENSGALG00010005343	ENSGALG00010005343
ARHGAP20	1	179390413..179423539	10.2784	0.236388	1.17804	0.24111	0.61635	1	ENSGALG00010005350	ENSGALG00010005350
FDX1	1	complement(179422152..179460084)	28.7151	0.0127697	1.00889	0.88835	0.969676	1	ENSGALG00010005355	ENSGALG00010005355
RDX	1	179478642..179520997	183.913	-0.151101	-1.11042	0.0863469	0.365848	1	ENSGALG00010005363	ENSGALG00010005363
ZC3H12C	1	complement(179527778..179564546)	1.15885	-0.330272	-1.25725	0.337085	0.712045	1	ENSGALG00010004800	ENSGALG00010004800
C11orf87	1	complement(179761394..179770643)	5.52333	0.349423	1.27405	0.0665263	0.315851	1	ENSGALG00010004871	ENSGALG00010004871
DDX10	1	complement(179863429..180028620)	34.4301	-0.115189	-1.08312	0.263635	0.641291	1	ENSGALG00010004939	ENSGALG00010004939
gene:ENSGALG00010005003	1	180056451..180090088	2.10256	-1.30271	-2.46692	2.94816e-05	0.000787687	0.46236	ENSGALG00010005003	ENSGALG00010005003
POGLUT3	1	180094688..180114364	50.2456	-0.16237	-1.11912	0.0534818	0.277066	1	ENSGALG00010005023	ENSGALG00010005023
ATM	1	complement(180132376..180192070)	11.4219	0.0174727	1.01218	0.862408	0.962297	1	ENSGALG00010004824	ENSGALG00010004824
NPAT	1	180192155..180213218	14.0032	0.00570305	1.00396	0.961619	0.990993	1	ENSGALG00010004868	ENSGALG00010004868
ACAT1	1	complement(180212162..180227022)	205.08	-0.183757	-1.13584	0.148283	0.492	1	ENSGALG00010004890	ENSGALG00010004890
CUL5	1	complement(180233382..180261653)	28.5369	-0.0168712	-1.01176	0.89541	0.972842	1	ENSGALG00010004901	ENSGALG00010004901
RAB39A	1	complement(180271318..180283815)	6.54791	-0.510788	-1.42483	0.0740005	0.334745	1	ENSGALG00010004949	ENSGALG00010004949
SLC35F2	1	180302383..180320718	15.2124	-0.598024	-1.51364	0.00128083	0.0186813	1	ENSGALG00010004967	ENSGALG00010004967
SLN	1	180364805..180366754	7.18265	0.29617	1.22788	0.438407	0.788408	1	ENSGALG00010004973	ENSGALG00010004973
ELMOD1	1	complement(180382393..180435042)	4.66058	-0.00205676	-1.00143	0.993273	0.999611	1	ENSGALG00010004669	ENSGALG00010004669
ALKBH8	1	180435160..180482949	8.83183	0.137201	1.09977	0.430892	0.782747	1	ENSGALG00010004717	ENSGALG00010004717
CWF19L2	1	180504100..180566860	26.0375	-0.189123	-1.14007	0.123269	0.447056	1	ENSGALG00010005154	ENSGALG00010005154
VMO1	1	180604835..180608823	0.0279847	-2.3212	-4.99747	0.307654	0	1	ENSGALG00010005161	ENSGALG00010005161
GUCY1A2	1	180676055..180804280	3.45619	0.149536	1.10921	0.623435	0.884201	1	ENSGALG00010005167	ENSGALG00010005167
AASDHPPT	1	complement(180955991..180982935)	5.75243	0.0986665	1.07078	0.635893	0.889203	1	ENSGALG00010005177	ENSGALG00010005177
KBTBD3	1	180983123..180997486	0.247852	0.668028	1.5889	0.373906	0.741241	1	ENSGALG00010005187	ENSGALG00010005187
MSANTD4	1	181002891..181016378	44.4653	0.147653	1.10777	0.124854	0.450371	1	ENSGALG00010005191	ENSGALG00010005191
GRIA4	1	complement(181042517..181265078)	1.06909	-0.134979	-1.09808	0.714323	0.919429	1	ENSGALG00010005223	ENSGALG00010005223
gene:ENSGALG00010005230	1	181522428..181523400	0	0	0	0	0	0	ENSGALG00010005230	ENSGALG00010005230
PDGFD	1	181777524..181917438	171.675	0.267721	1.2039	0.00151468	0.0213749	1	ENSGALG00010005249	ENSGALG00010005249
DYNC2H1	1	complement(182080606..182220392)	6.50078	0.160674	1.11781	0.193327	0.559357	1	ENSGALG00010005265	ENSGALG00010005265
DCUN1D5	1	182220519..182233456	51.987	-0.295022	-1.2269	0.0480064	0.259625	1	ENSGALG00010007532	ENSGALG00010007532
MMP13	1	182277188..182285672	21.4348	-0.0504322	-1.03558	0.826222	0.953334	1	ENSGALG00010007330	ENSGALG00010007330
MMP10	1	182313478..182320112	3.454	-1.2996	-2.46161	0.0434293	0.245932	1	ENSGALG00010007546	ENSGALG00010007546
gene:ENSGALG00010007554	1	182324963..182334784	0.305236	-0.421904	-1.33969	0.626291	0.885427	1	ENSGALG00010007554	ENSGALG00010007554
MMP1	1	182340937..182347904	0.151021	0.00721803	1.00502	0.994365	0.999611	1	ENSGALG00010007571	ENSGALG00010007571
MMP27	1	182351658..182359718	48.0069	0.242982	1.18344	0.0743608	0.335577	1	ENSGALG00010007575	ENSGALG00010007575
MMP7	1	182404737..182409889	0.0878107	2.80808	7.0035	0.212286	0	1	ENSGALG00010007586	ENSGALG00010007586
TMEM123	1	182434057..182452598	73.0998	-0.101537	-1.07292	0.229964	0.607746	1	ENSGALG00010007640	ENSGALG00010007640
BIRC2	1	complement(182458440..182468551)	37.2485	-0.18039	-1.13319	0.111576	0.422808	1	ENSGALG00010007658	ENSGALG00010007658
YAP1	1	complement(182505140..182588945)	298.883	0.0499835	1.03525	0.598841	0.872645	1	ENSGALG00010007923	ENSGALG00010007923
C11orf70	1	complement(182589555..182609024)	4.10652	-0.345945	-1.27098	0.416137	0.77164	1	ENSGALG00010007928	ENSGALG00010007928
gene:ENSGALG00010007933	1	complement(182635474..182672224)	0.680759	0.198827	1.14777	0.67091	0.90323	1	ENSGALG00010007933	ENSGALG00010007933
ANGPTL5	1	182675080..182689414	5.22111	-0.533277	-1.44721	0.0884596	0.37103	1	ENSGALG00010007937	ENSGALG00010007937
gene:ENSGALG00010007949	1	182696476..182700873	0	0	0	0	0	0	ENSGALG00010007949	ENSGALG00010007949
gene:ENSGALG00010007959	1	182705836..182709633	0.0305473	1.58556	3.00124	0.501014	0	1	ENSGALG00010007959	ENSGALG00010007959
gene:ENSGALG00010007961	1	182714616..182718409	0	0	0	0	0	0	ENSGALG00010007961	ENSGALG00010007961
gene:ENSGALG00010007967	1	182723391..182727174	0.0347163	1.58556	3.00125	0.501013	0	1	ENSGALG00010007967	ENSGALG00010007967
gene:ENSGALG00010007971	1	182732157..182735953	0	0	0	0	0	0	ENSGALG00010007971	ENSGALG00010007971
gene:ENSGALG00010007974	1	182738809..182742173	0	0	0	0	0	0	ENSGALG00010007974	ENSGALG00010007974
gene:ENSGALG00010007421	1	182747587..182751383	0	0	0	0	0	0	ENSGALG00010007421	ENSGALG00010007421
gene:ENSGALG00010007362	1	182756366..182760162	0	0	0	0	0	0	ENSGALG00010007362	ENSGALG00010007362
gene:ENSGALG00010007411	1	182771041..182771626	1.13259	2.38771	5.23325	0.0447765	0.250041	1	ENSGALG00010007411	ENSGALG00010007411
gene:ENSGALG00010007295	1	complement(182804810..182808602)	0	0	0	0	0	0	ENSGALG00010007295	ENSGALG00010007295
gene:ENSGALG00010007309	1	complement(182816846..182817921)	0.561664	2.16131	4.47322	0.16811	0	1	ENSGALG00010007309	ENSGALG00010007309
TRPC6	1	182867102..182984458	0.409558	-0.0241444	-1.01688	0.965025	0.991334	1	ENSGALG00010007455	ENSGALG00010007455
PGR	1	183060081..183098409	1.46838	-0.0392853	-1.0276	0.907451	0.97696	1	ENSGALG00010008178	ENSGALG00010008178
ARHGAP42	1	complement(183112016..183267979)	1.65261	-0.390857	-1.31117	0.249795	0.628359	1	ENSGALG00010008218	ENSGALG00010008218
CNTN5	1	complement(183347433..183948883)	0.191248	0.191672	1.14209	0.80046	0.946028	1	ENSGALG00010008242	ENSGALG00010008242
CCDC82	1	184793569..184810020	13.3302	0.481275	1.39598	0.0037	0.0432154	1	ENSGALG00010008258	ENSGALG00010008258
MAML2	1	184814037..185022735	7.32276	0.39559	1.31548	0.0620264	0.302256	1	ENSGALG00010008267	ENSGALG00010008267
MTMR2	1	185043367..185101631	35.5469	-0.0147764	-1.01029	0.868212	0.964498	1	ENSGALG00010008289	ENSGALG00010008289
gene:ENSGALG00010008302	1	complement(185091740..185111670)	3.19832	-0.0521863	-1.03683	0.767262	0.936467	1	ENSGALG00010008302	ENSGALG00010008302
CEP57	1	complement(185112897..185127380)	15.2404	-0.132399	-1.09612	0.572276	0.860248	1	ENSGALG00010008317	ENSGALG00010008317
FAM76B	1	185127402..185138519	42.9938	-0.0332901	-1.02334	0.736602	0.926324	1	ENSGALG00010008339	ENSGALG00010008339
SESN3	1	185279102..185319443	2.96919	-0.305168	-1.23556	0.270659	0.649292	1	ENSGALG00010008386	ENSGALG00010008386
[truncated: 14,712 more rows]
