# Supplementary material for: In vivo sonic hedgehog pathway antagonism temporarily results in ancestral proto-feather-like structures in the chicken
Source: PLoS Biol. 2025 Mar 20;23(3):e3003061. doi: 10.1371/journal.pbio.3003061 (PMC12136001; doi:10.1371/journal.pbio.3003061)
Supplement: S1 Data — The entire raw RNA-seq dataset is provided at https://doi.org/10.5061/dryad.8pk0p2nzj. (ZIP) [file pbio.3003061.s017.zip › DGE_Analysis/DGE_unfiltered/DGE_E12.xlsx]

## Sheet: DGE_E12
Name	Chromosome	Region	Max group mean	Log₂ fold change	Fold change	P-value	FDR p-value	Bonferroni	Gene ID	ENSEMBL
gene:ENSGALG00010005414	1	complement(56535..61129)	15.4542	0.14988	1.10948	0.502122	0.918958	1	ENSGALG00010005414	ENSGALG00010005414
gene:ENSGALG00010005419	1	complement(67865..69817)	3.24033	-0.412331	-1.33083	0.365551	0.8683	1	ENSGALG00010005419	ENSGALG00010005419
gene:ENSGALG00010007874	1	complement(70300..79479)	1.30412	-0.166964	-1.12269	0.72959	0.965244	1	ENSGALG00010007874	ENSGALG00010007874
DHRS4	1	79726..86101	33.6213	-0.040191	-1.02825	0.680709	0.955401	1	ENSGALG00010005420	ENSGALG00010005420
gene:ENSGALG00010007123	1	complement(130434..335145)	7.3677	-0.53616	-1.45011	0.245671	0.787353	1	ENSGALG00010007123	ENSGALG00010007123
gene:ENSGALG00010007126	1	complement(137726..140009)	2.12992	-0.551555	-1.46566	0.444681	0.89982	1	ENSGALG00010007126	ENSGALG00010007126
gene:ENSGALG00010007137	1	142613..146749	9.28178	-0.0108887	-1.00758	0.971284	0.997217	1	ENSGALG00010007137	ENSGALG00010007137
gene:ENSGALG00010007160	1	complement(163071..167700)	12.985	0.426655	1.34411	0.0398511	0.377443	1	ENSGALG00010007160	ENSGALG00010007160
gene:ENSGALG00010007182	1	218643..251034	13.703	-0.869875	-1.8275	0.0246549	0.294351	1	ENSGALG00010007182	ENSGALG00010007182
gene:ENSGALG00010007165	1	219451..220975	11.6809	-0.225991	-1.16958	0.514101	0.922026	1	ENSGALG00010007165	ENSGALG00010007165
gene:ENSGALG00010007320	1	248230..292245	17.173	0.216189	1.16166	0.339779	0.851389	1	ENSGALG00010007320	ENSGALG00010007320
gene:ENSGALG00010007230	1	283928..323551	1.04694	-0.352785	-1.27702	0.282656	0.812724	1	ENSGALG00010007230	ENSGALG00010007230
gene:ENSGALG00010007339	1	295945..438633	22.9449	0.126095	1.09134	0.372452	0.871605	1	ENSGALG00010007339	ENSGALG00010007339
gene:ENSGALG00010007115	1	complement(302853..433386)	16.1785	-0.856368	-1.81047	0.000308868	0.0132268	1	ENSGALG00010007115	ENSGALG00010007115
gene:ENSGALG00010007387	1	complement(325396..427848)	0.358512	-0.053718	-1.03794	0.922873	0.994141	1	ENSGALG00010007387	ENSGALG00010007387
gene:ENSGALG00010007398	1	complement(347657..364453)	0.455478	-0.0120909	-1.00842	0.990449	0.999605	1	ENSGALG00010007398	ENSGALG00010007398
TYMP	1	364863..372064	7.86016	-0.752709	-1.68495	0.0576337	0.453047	1	ENSGALG00010007400	ENSGALG00010007400
gene:ENSGALG00010007287	1	complement(389282..409349)	23.3218	-3.05105	-8.28813	2.31615e-09	4.52131e-07	3.61134e-05	ENSGALG00010007287	ENSGALG00010007287
gene:ENSGALG00010007369	1	complement(429352..445284)	9.09426	0.119496	1.08636	0.580262	0.940495	1	ENSGALG00010007369	ENSGALG00010007369
gene:ENSGALG00010007405	1	complement(446199..451266)	1.01446	0.288411	1.22129	0.73634	0.967014	1	ENSGALG00010007405	ENSGALG00010007405
GOLGB1	1	460818..493919	25.389	0.0539287	1.03809	0.605999	0.945853	1	ENSGALG00010007895	ENSGALG00010007895
HCLS1	1	495465..507494	3.89454	0.277736	1.21229	0.354598	0.861157	1	ENSGALG00010007408	ENSGALG00010007408
gene:ENSGALG00010007415	1	complement(508667..510645)	0	0	0	0	0	0	ENSGALG00010007415	ENSGALG00010007415
NME6	1	complement(518639..524104)	9.13507	-0.220817	-1.16539	0.274271	0.805345	1	ENSGALG00010007418	ENSGALG00010007418
RABL2A	1	524168..528088	20.2002	0.149301	1.10903	0.500896	0.918504	1	ENSGALG00010007419	ENSGALG00010007419
ACR	1	complement(529038..531495)	0.347643	1.88001	3.68078	0.111693	0.607622	1	ENSGALG00010007422	ENSGALG00010007422
ARSA	1	complement(532310..537908)	26.5732	0.0566395	1.04004	0.650983	0.952452	1	ENSGALG00010007425	ENSGALG00010007425
gene:ENSGALG00010007427	1	complement(539693..541500)	0	0	0	0	0	0	ENSGALG00010007427	ENSGALG00010007427
SHANK3	1	572048..841165	9.74132	0.146654	1.107	0.302491	0.821105	1	ENSGALG00010007457	ENSGALG00010007457
gene:ENSGALG00010007589	1	685314..687814	0	0	0	0	0	0	ENSGALG00010007589	ENSGALG00010007589
gene:ENSGALG00010007591	1	709288..710561	0	0	0	0	0	0	ENSGALG00010007591	ENSGALG00010007591
gene:ENSGALG00010007592	1	915875..917023	0.290626	0.240152	1.18112	0.850549	0.984593	1	ENSGALG00010007592	ENSGALG00010007592
gene:ENSGALG00010006267	1	complement(974689..976229)	0	0	0	0	0	0	ENSGALG00010006267	ENSGALG00010006267
gene:ENSGALG00010006271	1	975636..990270	0.389696	-1.47565	-2.78108	0.0982286	0.574026	1	ENSGALG00010006271	ENSGALG00010006271
ARF5	1	complement(994952..1005857)	49.4932	-0.0917275	-1.06565	0.496951	0.91778	1	ENSGALG00010006288	ENSGALG00010006288
GCC1	1	1006145..1011082	19.0821	0.118714	1.08577	0.341739	0.85309	1	ENSGALG00010006300	ENSGALG00010006300
DENND6B	1	complement(1012031..1031248)	23.0319	0.0234282	1.01637	0.834994	0.982652	1	ENSGALG00010006327	ENSGALG00010006327
PPP6R2	1	1038409..1106230	20.7844	-0.00211093	-1.00146	0.985903	0.998918	1	ENSGALG00010006347	ENSGALG00010006347
SBF1	1	complement(1119149..1184682)	60.4344	-0.0299087	-1.02095	0.733465	0.966765	1	ENSGALG00010006372	ENSGALG00010006372
ADM2	1	1180836..1183491	0.0621636	0.127574	1.09246	0.940595	0	1	ENSGALG00010006410	ENSGALG00010006410
MIOX	1	1183559..1192714	0.61171	-0.872521	-1.83086	0.195124	0.733106	1	ENSGALG00010007888	ENSGALG00010007888
LMF2	1	complement(1188298..1195071)	145.612	0.0146587	1.01021	0.8489	0.984593	1	ENSGALG00010006421	ENSGALG00010006421
NCAPH2	1	1194787..1204682	41.586	-0.00409218	-1.00284	0.974261	0.99742	1	ENSGALG00010006457	ENSGALG00010006457
SCO2	1	complement(1198695..1205558)	14.6099	0.00305274	1.00212	0.98028	0.99799	1	ENSGALG00010006463	ENSGALG00010006463
IRF5	1	1207489..1217633	4.41096	0.234177	1.17624	0.396289	0.881392	1	ENSGALG00010005486	ENSGALG00010005486
TNPO3	1	complement(1217871..1235442)	66.0773	-0.0732751	-1.0521	0.468405	0.904638	1	ENSGALG00010005492	ENSGALG00010005492
gene:ENSGALG00010005496	1	1217956..1218986	0	0	0	0	0	0	ENSGALG00010005496	ENSGALG00010005496
SMO	1	1241559..1250136	144.766	0.107504	1.07736	0.165538	0.69424	1	ENSGALG00010005498	ENSGALG00010005498
AHCYL2	1	1251070..1295883	27.2848	0.00462908	1.00321	0.965334	0.997217	1	ENSGALG00010005511	ENSGALG00010005511
STRIP2	1	1296520..1312008	7.82289	-0.288895	-1.2217	0.162586	0.689369	1	ENSGALG00010005524	ENSGALG00010005524
SMKR1	1	1319747..1319947	0.929525	0.152806	1.11173	0.902175	0.99204	1	ENSGALG00010007597	ENSGALG00010007597
NRF1	1	1330243..1378306	18.155	0.0110337	1.00768	0.923362	0.994141	1	ENSGALG00010005546	ENSGALG00010005546
UBE2H	1	complement(1391671..1435875)	79.6465	0.0293209	1.02053	0.678617	0.955254	1	ENSGALG00010006496	ENSGALG00010006496
ZC3HC1	1	complement(1436603..1446071)	20.4176	0.0871163	1.06224	0.550579	0.932992	1	ENSGALG00010006528	ENSGALG00010006528
KLHDC10	1	1446328..1461719	37.4721	0.0271361	1.01899	0.792678	0.974568	1	ENSGALG00010006532	ENSGALG00010006532
gene:ENSGALG00010006536	1	complement(1462130..1468425)	0.091218	-0.301123	-1.2321	0.831334	0.982473	1	ENSGALG00010006536	ENSGALG00010006536
TMEM209	1	complement(1471509..1483335)	37.0252	-0.0293045	-1.02052	0.745021	0.968469	1	ENSGALG00010006548	ENSGALG00010006548
CPA2	1	1487539..1498010	0.0269285	0.87476	1.8337	0.583602	0	1	ENSGALG00010006552	ENSGALG00010006552
gene:ENSGALG00010006563	1	1488938..1490204	0	0	0	0	0	0	ENSGALG00010006563	ENSGALG00010006563
CPA5	1	1497904..1502453	0	0	0	0	0	0	ENSGALG00010006566	ENSGALG00010006566
CPA1	1	1503030..1507277	0.0624037	2.88266	7.37507	0.208945	0	1	ENSGALG00010006574	ENSGALG00010006574
CEP41	1	complement(1507199..1516893)	12.3952	-0.0967973	-1.0694	0.651649	0.952452	1	ENSGALG00010006581	ENSGALG00010006581
MEST	1	1517049..1522232	11.3432	0.0805962	1.05745	0.730969	0.965828	1	ENSGALG00010006603	ENSGALG00010006603
COPG2	1	complement(1520366..1541146)	53.0165	-0.00193753	-1.00134	0.979933	0.99799	1	ENSGALG00010006616	ENSGALG00010006616
gene:ENSGALG00010006625	1	1553290..1554517	0.156159	2.41125	5.31935	0.282334	0	1	ENSGALG00010006625	ENSGALG00010006625
FBXO18	1	complement(1557860..1582406)	12.6951	-0.140479	-1.10227	0.292509	0.81631	1	ENSGALG00010006633	ENSGALG00010006633
ANKRD16	1	1582631..1597555	5.87727	0.0399428	1.02807	0.890249	0.98977	1	ENSGALG00010006670	ENSGALG00010006670
GDI1	1	1600071..1614883	603.386	-0.0211515	-1.01477	0.77789	0.97324	1	ENSGALG00010007891	ENSGALG00010007891
TASOR2	1	complement(1602495..1648631)	10.7587	0.058851	1.04164	0.656823	0.952452	1	ENSGALG00010006760	ENSGALG00010006760
ASB13	1	1654424..1666165	6.81894	-0.116397	-1.08402	0.588209	0.941807	1	ENSGALG00010006838	ENSGALG00010006838
CALML3	1	complement(1670884..1673613)	76.9142	-0.957391	-1.9418	2.38886e-11	8.11189e-09	3.72472e-07	ENSGALG00010006845	ENSGALG00010006845
NET1	1	complement(1675660..1727713)	199.008	-0.0395255	-1.02778	0.623622	0.949148	1	ENSGALG00010006853	ENSGALG00010006853
TUBAL3	1	1727414..1743448	328.307	0.117652	1.08497	0.201061	0.739834	1	ENSGALG00010006901	ENSGALG00010006901
gene:ENSGALG00010007604	1	complement(1746263..1746919)	20.3125	-0.0859505	-1.06139	0.917568	0.99366	1	ENSGALG00010007604	ENSGALG00010007604
UCN3	1	complement(1751070..1756067)	6.27898	0.280344	1.21448	0.394526	0.880293	1	ENSGALG00010006927	ENSGALG00010006927
gene:ENSGALG00010006948	1	complement(1765363..1860279)	110.577	0.202292	1.15053	0.0371071	0.363597	1	ENSGALG00010006948	ENSGALG00010006948
SLC35B4	1	1880144..1894788	84.5034	0.000216937	1.00015	0.99786	0.999679	1	ENSGALG00010006992	ENSGALG00010006992
LRGUK	1	complement(1901224..1950378)	1.58376	-0.129604	-1.09399	0.739992	0.967095	1	ENSGALG00010007000	ENSGALG00010007000
EXOC4	1	complement(1959626..2369574)	49.7366	-0.00863816	-1.00601	0.937455	0.995765	1	ENSGALG00010007002	ENSGALG00010007002
gene:ENSGALG00010007003	1	2020997..2022146	0	0	0	0	0	0	ENSGALG00010007003	ENSGALG00010007003
gene:ENSGALG00010007004	1	2169709..2178494	0.157919	0.740414	1.67066	0.474591	0.906978	1	ENSGALG00010007004	ENSGALG00010007004
gene:ENSGALG00010007006	1	complement(2170664..2171443)	0	0	0	0	0	0	ENSGALG00010007006	ENSGALG00010007006
gene:ENSGALG00010007025	1	complement(2175806..2176239)	0	0	0	0	0	0	ENSGALG00010007025	ENSGALG00010007025
gene:ENSGALG00010007005	1	2183111..2184959	0.154928	3.26596	9.61948	0.141933	0	1	ENSGALG00010007005	ENSGALG00010007005
gene:ENSGALG00010007892	1	2186837..2191077	0.510216	0.984604	1.97877	0.236276	0.775938	1	ENSGALG00010007892	ENSGALG00010007892
gene:ENSGALG00010007014	1	2195603..2433928	0.153169	-0.634606	-1.55251	0.469838	0.905053	1	ENSGALG00010007014	ENSGALG00010007014
gene:ENSGALG00010007036	1	complement(2196397..2197176)	0.136553	-1.50933	-2.84678	0.52938	0	1	ENSGALG00010007036	ENSGALG00010007036
gene:ENSGALG00010007078	1	complement(2209498..2210277)	0	0	0	0	0	0	ENSGALG00010007078	ENSGALG00010007078
CHCHD3	1	2511285..2721092	93.5601	-0.0223745	-1.01563	0.775445	0.972621	1	ENSGALG00010005317	ENSGALG00010005317
gene:ENSGALG00010005325	1	2548862..2549295	0	0	0	0	0	0	ENSGALG00010005325	ENSGALG00010005325
gene:ENSGALG00010005327	1	complement(2563262..2565533)	0.163063	-0.281482	-1.21544	0.808007	0.977016	1	ENSGALG00010005327	ENSGALG00010005327
gene:ENSGALG00010005331	1	2565122..2565555	0	0	0	0	0	0	ENSGALG00010005331	ENSGALG00010005331
gene:ENSGALG00010007596	1	complement(2779998..2786241)	1.1264	-1.34126	-2.53373	0.00829105	0.152351	1	ENSGALG00010007596	ENSGALG00010007596
PLXNA4	1	2830528..3278055	0.36111	-0.182158	-1.13458	0.741744	0.96767	1	ENSGALG00010005333	ENSGALG00010005333
gene:ENSGALG00010007598	1	3366703..3366936	0	0	0	0	0	0	ENSGALG00010007598	ENSGALG00010007598
gene:ENSGALG00010007599	1	3374662..3374895	0	0	0	0	0	0	ENSGALG00010007599	ENSGALG00010007599
gene:ENSGALG00010007602	1	3401120..3401353	0	0	0	0	0	0	ENSGALG00010007602	ENSGALG00010007602
PODXL	1	3637224..3677367	17.808	0.108141	1.07784	0.384308	0.876043	1	ENSGALG00010006076	ENSGALG00010006076
MKLN1	1	complement(3685585..3784877)	31.1027	-0.0359657	-1.02524	0.768503	0.972155	1	ENSGALG00010006108	ENSGALG00010006108
K123	1	4010284..4020407	0.29045	0.413868	1.33225	0.594659	0.942363	1	ENSGALG00010006134	ENSGALG00010006134
IL2RA	1	complement(4023671..4043101)	0.321187	0.658197	1.57811	0.334517	0.847055	1	ENSGALG00010006175	ENSGALG00010006175
RBM17	1	4060982..4074836	96.6679	-0.0979626	-1.07026	0.228323	0.768124	1	ENSGALG00010006193	ENSGALG00010006193
PFKFB3	1	4087559..4127133	10.2616	0.127985	1.09277	0.373751	0.873014	1	ENSGALG00010006245	ENSGALG00010006245
PRKCQ	1	complement(4208592..4263414)	16.2018	0.0646572	1.04584	0.621849	0.94831	1	ENSGALG00010005409	ENSGALG00010005409
gene:ENSGALG00010005234	1	complement(4425938..4428963)	0	0	0	0	0	0	ENSGALG00010005234	ENSGALG00010005234
gene:ENSGALG00010005239	1	complement(4474992..4533237)	2.58207	-0.182275	-1.13467	0.631182	0.951393	1	ENSGALG00010005239	ENSGALG00010005239
gene:ENSGALG00010007850	1	complement(4532990..4570880)	1.67974	0.257034	1.19502	0.520713	0.924901	1	ENSGALG00010007850	ENSGALG00010007850
gene:ENSGALG00010005254	1	4697074..4727929	1.69942	-1.82704	-3.54808	0.0756932	0.506127	1	ENSGALG00010005254	ENSGALG00010005254
gene:ENSGALG00010007857	1	4737283..4767484	5.94516	0.288279	1.22118	0.379736	0.875313	1	ENSGALG00010007857	ENSGALG00010007857
ITIH5	1	complement(4769263..4816844)	17.8353	0.364073	1.28705	0.00277743	0.0722276	1	ENSGALG00010005258	ENSGALG00010005258
ITIH2	1	4773014..4850695	0.947658	0.0528325	1.0373	0.898434	0.990842	1	ENSGALG00010005264	ENSGALG00010005264
KIN	1	complement(4847710..4865308)	18.8957	-0.228708	-1.17179	0.0747141	0.503014	1	ENSGALG00010005269	ENSGALG00010005269
ATP5C1	1	4865121..4872309	252.451	-0.0556341	-1.03932	0.519886	0.924563	1	ENSGALG00010005283	ENSGALG00010005283
TAF3	1	4874712..4988615	66.5936	-0.0838145	-1.05982	0.296392	0.817345	1	ENSGALG00010005292	ENSGALG00010005292
GATA3	1	5010201..5037186	44.4406	-0.995322	-1.99353	1.65587e-09	3.36343e-07	2.58183e-05	ENSGALG00010005232	ENSGALG00010005232
CELF2	1	6010280..6565885	7.9002	0.164024	1.12041	0.214273	0.753037	1	ENSGALG00010005619	ENSGALG00010005619
USP6NL	1	complement(6621627..6732020)	26.6908	0.187607	1.13887	0.0480934	0.415683	1	ENSGALG00010005651	ENSGALG00010005651
ECHDC3	1	6752040..6756793	46.6257	0.166312	1.12219	0.229825	0.769377	1	ENSGALG00010005705	ENSGALG00010005705
PROSER2	1	6774550..6799357	15.126	-0.00701827	-1.00488	0.958415	0.997217	1	ENSGALG00010005724	ENSGALG00010005724
UPF2	1	complement(6805169..6860584)	53.1657	-0.0587034	-1.04153	0.55598	0.934229	1	ENSGALG00010005814	ENSGALG00010005814
DHTKD1	1	6864841..6881761	35.5756	0.0484848	1.03418	0.677291	0.954917	1	ENSGALG00010007883	ENSGALG00010007883
SEC61A2	1	6888415..6904582	67.2489	-0.0403282	-1.02835	0.658437	0.952452	1	ENSGALG00010005831	ENSGALG00010005831
NUDT5	1	complement(6904751..6916347)	17.3023	0.0444757	1.03131	0.795313	0.974629	1	ENSGALG00010005926	ENSGALG00010005926
CDC123	1	6916348..6954293	35.3825	-0.0159707	-1.01113	0.871552	0.988078	1	ENSGALG00010006015	ENSGALG00010006015
CAMK1D	1	6978139..7202455	17.0843	0.155166	1.11355	0.20489	0.743791	1	ENSGALG00010005360	ENSGALG00010005360
CCDC3	1	complement(7213806..7254935)	43.7599	-0.0178696	-1.01246	0.844567	0.983777	1	ENSGALG00010005368	ENSGALG00010005368
OPTN	1	7280861..7300290	53.4585	0.00232519	1.00161	0.980119	0.99799	1	ENSGALG00010005383	ENSGALG00010005383
MCM10	1	7303900..7320874	29.4505	-0.227195	-1.17056	0.0158859	0.221709	1	ENSGALG00010005389	ENSGALG00010005389
PHYH	1	complement(7309200..7335507)	25.3851	0.0320373	1.02245	0.805238	0.976148	1	ENSGALG00010005394	ENSGALG00010005394
SEPHS1	1	complement(7341829..7363872)	120.804	0.0213747	1.01493	0.825085	0.981682	1	ENSGALG00010005398	ENSGALG00010005398
BEND7	1	complement(7379578..7427859)	24.4612	-0.0211687	-1.01478	0.842874	0.983488	1	ENSGALG00010005404	ENSGALG00010005404
PRPF18	1	7439485..7456718	41.6482	-0.109493	-1.07885	0.39287	0.880071	1	ENSGALG00010005699	ENSGALG00010005699
FRMD4A	1	complement(7458576..7816711)	38.5225	0.0242477	1.01695	0.779686	0.973929	1	ENSGALG00010005800	ENSGALG00010005800
FAM107B	1	complement(7880749..7943999)	60.6161	0.160261	1.11749	0.0401492	0.379072	1	ENSGALG00010005879	ENSGALG00010005879
HSPA14	1	8026709..8037672	45.07	-0.143731	-1.10476	0.113176	0.610473	1	ENSGALG00010005964	ENSGALG00010005964
SUV39H2	1	8039123..8048874	19.6007	-0.195424	-1.14506	0.106395	0.594415	1	ENSGALG00010005979	ENSGALG00010005979
DCLRE1C	1	complement(8046903..8059742)	6.12533	0.110933	1.07993	0.621503	0.94831	1	ENSGALG00010006004	ENSGALG00010006004
MEIG1	1	8059870..8071710	0.095351	-0.767098	-1.70184	0.482797	0.910711	1	ENSGALG00010006032	ENSGALG00010006032
TMEM243	1	8076827..8083882	9.93924	0.0364895	1.02562	0.912768	0.992653	1	ENSGALG00010006053	ENSGALG00010006053
DMTF1	1	complement(8083795..8112422)	29.6326	0.0194501	1.01357	0.839539	0.982775	1	ENSGALG00010006064	ENSGALG00010006064
ELAPOR2	1	8146280..8238788	10.8344	0.127104	1.0921	0.358293	0.8632	1	ENSGALG00010005425	ENSGALG00010005425
GRM3	1	complement(8245350..8353804)	0.972999	-0.640489	-1.55886	0.123375	0.630764	1	ENSGALG00010005431	ENSGALG00010005431
SEMA3D	1	8899137..9042001	80.9431	0.117075	1.08453	0.107504	0.596713	1	ENSGALG00010005457	ENSGALG00010005457
SEMA3A	1	9238173..9574359	33.2004	0.00446348	1.0031	0.968953	0.997217	1	ENSGALG00010005470	ENSGALG00010005470
SEMA3E	1	9710219..9842463	11.2395	0.139724	1.10169	0.401966	0.882941	1	ENSGALG00010006251	ENSGALG00010006251
PCLO	1	9939108..10265201	0.17644	-0.726553	-1.65468	0.141921	0.658929	1	ENSGALG00010006261	ENSGALG00010006261
CACNA2D1	1	10427911..10787255	25.956	0.260751	1.1981	0.00917948	0.16145	1	ENSGALG00010010410	ENSGALG00010010410
gene:ENSGALG00010010433	1	10805977..10806656	0	0	0	0	0	0	ENSGALG00010010433	ENSGALG00010010433
HGF	1	10859559..10922301	4.71717	0.0040015	1.00278	0.983988	0.998918	1	ENSGALG00010010439	ENSGALG00010010439
SEMA3C	1	11250329..11371157	40.3686	0.180711	1.13344	0.050257	0.42249	1	ENSGALG00010010460	ENSGALG00010010460
CD36	1	complement(11393024..11487687)	13.7503	0.333269	1.25986	0.117975	0.620644	1	ENSGALG00010008392	ENSGALG00010008392
GNAT3	1	11470630..11502275	0.859201	0.41006	1.32874	0.379062	0.875116	1	ENSGALG00010008403	ENSGALG00010008403
GNAI1	1	complement(11577337..11612028)	62.9577	0.0415621	1.02923	0.671392	0.954535	1	ENSGALG00010008407	ENSGALG00010008407
MAGI2	1	11891903..12617753	4.90198	0.000854981	1.00059	0.996675	0.999679	1	ENSGALG00010008425	ENSGALG00010008425
gene:ENSGALG00010008440	1	complement(11994342..12024356)	0	0	0	0	0	0	ENSGALG00010008440	ENSGALG00010008440
PHTF2	1	complement(12638984..12702068)	21.3022	0.106922	1.07693	0.405713	0.884824	1	ENSGALG00010009371	ENSGALG00010009371
TMEM60	1	12702109..12723576	8.15781	0.0696049	1.04943	0.51451	0.922026	1	ENSGALG00010009386	ENSGALG00010009386
RSBN1L	1	complement(12714574..12757773)	10.623	-0.189342	-1.14024	0.363941	0.867627	1	ENSGALG00010009391	ENSGALG00010009391
PTPN12	1	complement(12769812..12935883)	23.6372	0.0435634	1.03066	0.719824	0.962218	1	ENSGALG00010009407	ENSGALG00010009407
GSAP	1	12874495..12922181	17.7565	0.135375	1.09838	0.301131	0.819535	1	ENSGALG00010009453	ENSGALG00010009453
CCDC146	1	complement(12922133..12994990)	0.408293	-0.00380464	-1.00264	0.994589	0.999644	1	ENSGALG00010009500	ENSGALG00010009500
FGL2	1	12974598..12980793	2.28144	0.231044	1.17368	0.462313	0.903636	1	ENSGALG00010009518	ENSGALG00010009518
FAM185A	1	12995207..13035006	16.2571	0.11897	1.08596	0.406425	0.88523	1	ENSGALG00010009524	ENSGALG00010009524
FBXL13	1	complement(13036104..13114766)	0.875981	0.259665	1.1972	0.583324	0.941012	1	ENSGALG00010009531	ENSGALG00010009531
LRRC17	1	13067698..13085257	227.564	0.291128	1.2236	0.000380577	0.0155304	1	ENSGALG00010009600	ENSGALG00010009600
ARMC10	1	13113023..13123402	5.63815	0.111582	1.08041	0.660056	0.952452	1	ENSGALG00010009616	ENSGALG00010009616
NAPEPLD	1	complement(13125207..13144967)	50.4751	0.123154	1.08911	0.240344	0.780766	1	ENSGALG00010009658	ENSGALG00010009658
PMPCB	1	13165621..13174866	89.1805	-0.00774706	-1.00538	0.923962	0.99435	1	ENSGALG00010009541	ENSGALG00010009541
DNAJC2	1	complement(13174771..13195120)	131.807	-0.197492	-1.1467	0.0151747	0.217	1	ENSGALG00010009571	ENSGALG00010009571
PSMC2	1	13192276..13199296	352.25	-0.075726	-1.05389	0.257931	0.794401	1	ENSGALG00010009643	ENSGALG00010009643
SLC26A5	1	complement(13201564..13236340)	10.169	0.150142	1.10968	0.288165	0.814849	1	ENSGALG00010009677	ENSGALG00010009677
RELN	1	complement(13244110..13516822)	8.00421	0.153155	1.112	0.203995	0.742869	1	ENSGALG00010009720	ENSGALG00010009720
ORC5	1	complement(13545590..13614029)	18.6952	0.021491	1.01501	0.872089	0.988118	1	ENSGALG00010009857	ENSGALG00010009857
LHFPL3	1	13670737..13906297	9.10887	0.0712826	1.05065	0.733303	0.966765	1	ENSGALG00010009991	ENSGALG00010009991
KMT2E	1	13961666..14016782	112.593	0.129614	1.094	0.192302	0.729553	1	ENSGALG00010010022	ENSGALG00010010022
SRPK2	1	complement(14016179..14154134)	50.7834	0.0165571	1.01154	0.854944	0.984647	1	ENSGALG00010010119	ENSGALG00010010119
PUS7	1	14174933..14196864	45.6154	-0.204973	-1.15267	0.0906736	0.552459	1	ENSGALG00010010167	ENSGALG00010010167
RINT1	1	14197181..14209309	31.9296	-0.0328218	-1.02301	0.775594	0.972621	1	ENSGALG00010010191	ENSGALG00010010191
EFCAB10	1	complement(14208613..14210775)	2.21727	-0.0323419	-1.02267	0.947043	0.997045	1	ENSGALG00010010196	ENSGALG00010010196
ATXN7L1	1	complement(14216255..14325804)	17.85	-0.046856	-1.03301	0.706213	0.960446	1	ENSGALG00010010216	ENSGALG00010010216
gene:ENSGALG00010010301	1	14325069..14379502	1.09465	-0.0908112	-1.06497	0.782081	0.973963	1	ENSGALG00010010301	ENSGALG00010010301
SYPL1	1	complement(14387699..14407265)	1.17804	0.475942	1.39083	0.322016	0.834849	1	ENSGALG00010010320	ENSGALG00010010320
NAMPTP1	1	complement(14420710..14450363)	36.4268	-0.0733462	-1.05215	0.390446	0.8793	1	ENSGALG00010010351	ENSGALG00010010351
CCDC71L	1	complement(14561060..14569919)	6.2451	-0.120791	-1.08733	0.396499	0.881392	1	ENSGALG00010010475	ENSGALG00010010475
PIK3CG	1	14594622..14629761	6.18391	0.00149274	1.00104	0.993874	0.999605	1	ENSGALG00010009050	ENSGALG00010009050
PRKAR2B	1	14651967..14735269	4.89487	0.0457179	1.0322	0.836884	0.982652	1	ENSGALG00010009073	ENSGALG00010009073
HBP1	1	14741149..14756465	57.3838	0.0641952	1.0455	0.591915	0.942246	1	ENSGALG00010009081	ENSGALG00010009081
COG5	1	complement(14755673..14940205)	18.1781	0.118263	1.08543	0.357951	0.8632	1	ENSGALG00010009115	ENSGALG00010009115
GPR22	1	14901295..14907738	2.12098	0.691974	1.61549	0.0441577	0.396259	1	ENSGALG00010009188	ENSGALG00010009188
DUS4L	1	14939187..14951508	30.0304	0.00157393	1.00109	0.98933	0.999526	1	ENSGALG00010009213	ENSGALG00010009213
BCAP29	1	14954539..14980576	57.1091	0.0839504	1.05992	0.350277	0.858053	1	ENSGALG00010009243	ENSGALG00010009243
SLC26A4	1	14983959..15005832	0.67692	0.230157	1.17296	0.625521	0.94922	1	ENSGALG00010009254	ENSGALG00010009254
CBLL1	1	15008292..15016134	37.8299	-0.0246252	-1.01722	0.788716	0.974426	1	ENSGALG00010009275	ENSGALG00010009275
SLC26A3	1	complement(15017911..15031927)	0.250483	-0.322021	-1.25008	0.675181	0.954904	1	ENSGALG00010009315	ENSGALG00010009315
DLD	1	15052827..15066616	168.778	-0.0237918	-1.01663	0.761443	0.9714	1	ENSGALG00010009326	ENSGALG00010009326
LAMB1	1	complement(15068038..15108867)	300.785	0.127324	1.09227	0.086921	0.540514	1	ENSGALG00010009336	ENSGALG00010009336
LAMB4	1	complement(15112166..15164067)	12.9764	-0.112132	-1.08082	0.35689	0.862387	1	ENSGALG00010010829	ENSGALG00010010829
ERGIC2	1	15165864..15187165	90.0023	-0.0113792	-1.00792	0.910415	0.992455	1	ENSGALG00010009348	ENSGALG00010009348
LRRK2	1	complement(15193975..15257977)	4.38442	0.234079	1.17616	0.19377	0.732183	1	ENSGALG00010009361	ENSGALG00010009361
SLC2A13	1	15302994..15444336	4.2344	-0.388133	-1.3087	0.255872	0.793315	1	ENSGALG00010008134	ENSGALG00010008134
gene:ENSGALG00010008139	1	complement(15443876..15465613)	0.746443	-0.556765	-1.47097	0.384583	0.876124	1	ENSGALG00010008139	ENSGALG00010008139
ABCD2	1	15466496..15512932	11.4154	0.022445	1.01568	0.851928	0.984647	1	ENSGALG00010008148	ENSGALG00010008148
KIF21A	1	15536757..15621127	19.1634	0.0605496	1.04286	0.649166	0.952452	1	ENSGALG00010008171	ENSGALG00010008171
gene:ENSGALG00010008060	1	15624838..15625419	0.666766	-3.50825	-11.3786	0.149796	0.67132	1	ENSGALG00010008060	ENSGALG00010008060
gene:ENSGALG00010008076	1	15626460..15674062	0.120204	-0.316315	-1.24515	0.738711	0.967014	1	ENSGALG00010008076	ENSGALG00010008076
CPNE8	1	15692490..15788625	9.46228	0.230434	1.17319	0.269168	0.803545	1	ENSGALG00010008087	ENSGALG00010008087
ALG10	1	complement(15876888..15884610)	21.04	0.0992729	1.07123	0.46294	0.903636	1	ENSGALG00010008183	ENSGALG00010008183
TPRKB	1	15884069..15890576	21.0176	-0.092982	-1.06657	0.387134	0.877806	1	ENSGALG00010008199	ENSGALG00010008199
GTSE1	1	15895725..15907207	45.7339	-0.0311792	-1.02185	0.806642	0.976534	1	ENSGALG00010008212	ENSGALG00010008212
TRMU	1	15907271..15918949	47.9377	0.0899603	1.06434	0.413114	0.887602	1	ENSGALG00010008230	ENSGALG00010008230
CELSR1	1	complement(15925212..16085131)	16.0792	-0.325906	-1.25345	0.0283873	0.319443	1	ENSGALG00010008275	ENSGALG00010008275
HIST1H2B5L	1	complement(16104042..16122420)	18.8734	-0.0810497	-1.05779	0.581553	0.940737	1	ENSGALG00010008596	ENSGALG00010008596
GRAMD4	1	16110660..16198682	10.261	-0.0872373	-1.06233	0.529975	0.927697	1	ENSGALG00010008745	ENSGALG00010008745
CERK	1	complement(16312840..16356169)	26.1424	0.0301285	1.0211	0.816002	0.979268	1	ENSGALG00010008010	ENSGALG00010008010
TBC1D22A	1	16380552..16538739	29.2152	0.138924	1.10108	0.12034	0.624089	1	ENSGALG00010008025	ENSGALG00010008025
gene:ENSGALG00010010468	1	17132475..17135273	1.9007	0.430131	1.34736	0.283656	0.812724	1	ENSGALG00010010468	ENSGALG00010010468
TAFA5	1	17271329..17728618	2.77518	-0.274611	-1.20967	0.25524	0.793315	1	ENSGALG00010008515	ENSGALG00010008515
BRD1	1	complement(18953316..19012531)	23.131	0.0893308	1.06388	0.379605	0.875313	1	ENSGALG00010008807	ENSGALG00010008807
ZBED4	1	19021682..19059912	9.10339	-0.0254354	-1.01779	0.776062	0.972621	1	ENSGALG00010008938	ENSGALG00010008938
ALG12	1	complement(19055129..19071118)	131.336	0.0818234	1.05835	0.296641	0.817345	1	ENSGALG00010009003	ENSGALG00010009003
CRELD2	1	19071252..19082897	80.0636	0.0115873	1.00806	0.890207	0.98977	1	ENSGALG00010009040	ENSGALG00010009040
PIM3	1	complement(19361675..19366025)	47.6516	-0.0477221	-1.03363	0.715094	0.961508	1	ENSGALG00010008094	ENSGALG00010008094
IL17REL	1	complement(20225179..20267494)	40.9589	-0.154241	-1.11284	0.119337	0.622157	1	ENSGALG00010008043	ENSGALG00010008043
MLC1	1	complement(20283888..20301662)	0.311764	-1.41394	-2.66464	0.146188	0.666671	1	ENSGALG00010008055	ENSGALG00010008055
MOV10L1	1	20302747..20335906	1.30407	-0.0816738	-1.05825	0.843265	0.983488	1	ENSGALG00010001208	ENSGALG00010001208
PANX2	1	20354847..20376025	17.3028	-0.0124231	-1.00865	0.91932	0.993956	1	ENSGALG00010001210	ENSGALG00010001210
gene:ENSGALG00010001919	1	complement(20396142..20399122)	0.418724	-1.1491	-2.21776	0.130333	0.641675	1	ENSGALG00010001919	ENSGALG00010001919
TRABD	1	20410056..20442353	39.7652	-0.0995411	-1.07143	0.298845	0.817906	1	ENSGALG00010001540	ENSGALG00010001540
SELENOO	1	20475678..20486315	2.30958	0.193477	1.14352	0.636003	0.95199	1	ENSGALG00010001545	ENSGALG00010001545
TUBGCP6	1	complement(20491567..20514587)	11.1094	-0.122578	-1.08868	0.367004	0.868387	1	ENSGALG00010001552	ENSGALG00010001552
HDAC10	1	complement(20514743..20530653)	32.5446	-0.0823192	-1.05872	0.549979	0.932992	1	ENSGALG00010001559	ENSGALG00010001559
gene:ENSGALG00010001578	1	complement(20531973..20544979)	0.0493046	2.41125	5.31935	0.284581	0	1	ENSGALG00010001578	ENSGALG00010001578
MAPK12	1	complement(20551623..20583405)	28.5262	-0.169099	-1.12436	0.0851513	0.535976	1	ENSGALG00010001611	ENSGALG00010001611
MAPK11	1	complement(20591528..20622092)	37.0671	-0.0995511	-1.07144	0.406983	0.885824	1	ENSGALG00010001628	ENSGALG00010001628
PLXNB2	1	complement(20675515..20925722)	56.0878	0.0329614	1.02311	0.665219	0.953663	1	ENSGALG00010001220	ENSGALG00010001220
ZNF800	1	21002064..21064015	4.37541	0.0447668	1.03152	0.826339	0.981683	1	ENSGALG00010001222	ENSGALG00010001222
GRM8	1	21099853..21424086	0.907268	0.177118	1.13062	0.6575	0.952452	1	ENSGALG00010001223	ENSGALG00010001223
POT1	1	21910949..21977311	10.5548	-0.108005	-1.07774	0.376298	0.873788	1	ENSGALG00010001194	ENSGALG00010001194
GPR37	1	22012182..22026225	32.6777	0.312196	1.2416	0.00492849	0.106132	1	ENSGALG00010001448	ENSGALG00010001448
ARL8BL	1	complement(22229861..22257759)	51.5884	0.086487	1.06178	0.542484	0.93153	1	ENSGALG00010001647	ENSGALG00010001647
SPAM1	1	complement(22265480..22281553)	0.0726882	-4.11215	-17.2934	0.0816065	0.525265	1	ENSGALG00010001664	ENSGALG00010001664
gene:ENSGALG00010001667	1	complement(22318315..22322988)	0	0	0	0	0	0	ENSGALG00010001667	ENSGALG00010001667
HYAL6	1	complement(22333724..22353326)	0	0	0	0	0	0	ENSGALG00010001673	ENSGALG00010001673
WASL	1	22376967..22426924	60.0637	0.0765064	1.05446	0.423106	0.893092	1	ENSGALG00010001686	ENSGALG00010001686
LMOD2	1	complement(22445482..22451784)	15.4524	0.465728	1.38101	0.0341524	0.351847	1	ENSGALG00010001695	ENSGALG00010001695
ASB15	1	complement(22460279..22475309)	0.252389	0.829691	1.77731	0.360492	0.864894	1	ENSGALG00010001699	ENSGALG00010001699
NDUFA5	1	22475380..22479807	149.843	-0.110808	-1.07983	0.398041	0.881664	1	ENSGALG00010001701	ENSGALG00010001701
IQUB	1	22482534..22503022	0.76103	-0.730205	-1.65887	0.161008	0.688365	1	ENSGALG00010001706	ENSGALG00010001706
ATP6AP1	1	22511373..22565501	87.4526	0.0233863	1.01634	0.824609	0.981682	1	ENSGALG00010001712	ENSGALG00010001712
SLC13A1	1	22568449..22616080	0.164595	-0.749655	-1.68139	0.514135	0.922026	1	ENSGALG00010001714	ENSGALG00010001714
CADPS2	1	22696228..22998178	10.469	0.0186292	1.013	0.892311	0.989985	1	ENSGALG00010001745	ENSGALG00010001745
FEZF1	1	23005417..23007793	0.0412071	-2.23627	-4.71177	0.332716	0	1	ENSGALG00010001917	ENSGALG00010001917
gene:ENSGALG00010001236	1	23035546..23036475	0	0	0	0	0	0	ENSGALG00010001236	ENSGALG00010001236
AASS	1	23036958..23065883	25.9343	0.0613182	1.04342	0.576011	0.939389	1	ENSGALG00010001234	ENSGALG00010001234
PTPRZ1	1	complement(23069261..23199789)	10.7156	-0.369657	-1.29205	0.0149703	0.215853	1	ENSGALG00010001248	ENSGALG00010001248
FAM3C	1	23373060..23402604	72.5926	-0.0308365	-1.0216	0.750791	0.96983	1	ENSGALG00010001264	ENSGALG00010001264
WNT16	1	complement(23406841..23419250)	16.1096	-1.25427	-2.38547	2.64895e-10	6.8649e-08	4.13025e-06	ENSGALG00010001305	ENSGALG00010001305
CPED1	1	complement(23436425..23576357)	12.4651	-0.283729	-1.21734	0.0323051	0.340756	1	ENSGALG00010001320	ENSGALG00010001320
ING3	1	complement(23590246..23609449)	48.9803	0.148169	1.10816	0.173735	0.704872	1	ENSGALG00010001349	ENSGALG00010001349
TSPAN12	1	23629058..23676407	27.8359	0.247942	1.18751	0.0305456	0.330786	1	ENSGALG00010001232	ENSGALG00010001232
KCND2	1	complement(23681323..23949372)	3.37183	0.244958	1.18506	0.312772	0.827435	1	ENSGALG00010001419	ENSGALG00010001419
gene:ENSGALG00010001421	1	complement(23695656..23697188)	0	0	0	0	0	0	ENSGALG00010001421	ENSGALG00010001421
ANKRD26	1	24454999..24503310	7.82652	0.098284	1.0705	0.387423	0.877806	1	ENSGALG00010001443	ENSGALG00010001443
LSM8	1	complement(24508680..24563346)	22.7725	-0.192088	-1.14242	0.154503	0.680278	1	ENSGALG00010001456	ENSGALG00010001456
CTTNBP2	1	24635651..24711223	15.6088	-0.0424398	-1.02985	0.712343	0.961147	1	ENSGALG00010001200	ENSGALG00010001200
CFTR	1	complement(24715305..24799470)	1.70172	-0.0301674	-1.02113	0.921493	0.994141	1	ENSGALG00010001202	ENSGALG00010001202
ASZ1	1	24818735..24855571	0.185393	1.27061	2.41263	0.210532	0.748818	1	ENSGALG00010001207	ENSGALG00010001207
WNT2	1	24859746..24873923	6.72674	0.200362	1.14899	0.373561	0.872979	1	ENSGALG00010001486	ENSGALG00010001486
ST7	1	complement(24877113..24973223)	10.4601	0.258153	1.19595	0.285887	0.813252	1	ENSGALG00010002280	ENSGALG00010002280
gene:ENSGALG00010001492	1	complement(24984758..25014668)	1.2479	0.637399	1.55552	0.363646	0.867345	1	ENSGALG00010001492	ENSGALG00010001492
CAPZA2	1	complement(25026504..25056220)	203.288	-0.0374284	-1.02628	0.584111	0.941012	1	ENSGALG00010001501	ENSGALG00010001501
MET	1	complement(25079168..25166938)	3.33135	0.0703287	1.04996	0.74971	0.969157	1	ENSGALG00010001514	ENSGALG00010001514
CAV1	1	complement(25212408..25229141)	64.5838	0.346909	1.27183	0.00096248	0.032149	1	ENSGALG00010002285	ENSGALG00010002285
CAV2	1	complement(25235364..25244372)	26.0791	0.146342	1.10676	0.286915	0.813856	1	ENSGALG00010001517	ENSGALG00010001517
TES	1	complement(25329453..25355748)	113.973	0.0186258	1.01299	0.827977	0.982273	1	ENSGALG00010001214	ENSGALG00010001214
TFEC	1	25380611..25506729	0.232351	-1.34812	-2.54581	0.131947	0.644933	1	ENSGALG00010001219	ENSGALG00010001219
MDFIC	1	complement(25918014..25968465)	82.7994	0.160574	1.11773	0.0539302	0.439852	1	ENSGALG00010001381	ENSGALG00010001381
FOXP2	1	complement(26061577..26473375)	23.7999	0.0870951	1.06223	0.370404	0.87024	1	ENSGALG00010001407	ENSGALG00010001407
gene:ENSGALG00010001519	1	complement(26499224..26508164)	0	0	0	0	0	0	ENSGALG00010001519	ENSGALG00010001519
PPP1R3A	1	26514959..26548896	2.45271	0.225581	1.16925	0.480925	0.910365	1	ENSGALG00010001526	ENSGALG00010001526
GPR85	1	26829206..26844904	0.569708	-0.145471	-1.10609	0.6349	0.951825	1	ENSGALG00010001470	ENSGALG00010001470
BMT2	1	26921002..26954916	30.9145	0.0405164	1.02848	0.760042	0.970832	1	ENSGALG00010001475	ENSGALG00010001475
TMEM168	1	26957222..26981322	17.5734	0.0575624	1.04071	0.654225	0.952452	1	ENSGALG00010001479	ENSGALG00010001479
LSMEM1	1	complement(27060715..27067793)	7.10091	0.733381	1.66253	0.0580352	0.453392	1	ENSGALG00010001196	ENSGALG00010001196
IFRD1	1	complement(27069520..27080126)	110.615	-0.154952	-1.11338	0.0406337	0.380899	1	ENSGALG00010001198	ENSGALG00010001198
ZNF277	1	complement(27120323..27174638)	32.74	-0.153957	-1.11262	0.327317	0.840003	1	ENSGALG00010001251	ENSGALG00010001251
LRRN3	1	complement(27170705..27665806)	0.591196	-0.356342	-1.28018	0.234972	0.774059	1	ENSGALG00010001281	ENSGALG00010001281
DOCK4	1	27174683..27420022	1.90896	0.212116	1.15839	0.414479	0.887612	1	ENSGALG00010001298	ENSGALG00010001298
IMMP2L_1	1	27452618..27605816	0.16621	0.0162478	1.01133	0.983894	0.998918	1	ENSGALG00010001367	ENSGALG00010001367
IMMP2L_2	1	27665120..27890128	3.72888	-0.193088	-1.14321	0.629993	0.951393	1	ENSGALG00010002270	ENSGALG00010002270
DNAJB9	1	complement(28580369..28588852)	20.0397	-0.10404	-1.07478	0.414487	0.887612	1	ENSGALG00010001224	ENSGALG00010001224
THAP5	1	28589032..28599076	26.5821	0.0163964	1.01143	0.885779	0.989091	1	ENSGALG00010001228	ENSGALG00010001228
AVPR2	1	complement(28648095..28650908)	1.48094	-0.0353015	-1.02477	0.943677	0.997045	1	ENSGALG00010001751	ENSGALG00010001751
PNPLA8	1	28668930..28704966	25.9718	0.0683254	1.0485	0.596331	0.942972	1	ENSGALG00010001753	ENSGALG00010001753
NRCAM	1	28721952..28861286	1.3283	-0.450504	-1.36652	0.184766	0.716959	1	ENSGALG00010001773	ENSGALG00010001773
CNTN1	1	28900273..29138413	21.2309	0.25084	1.1899	0.070673	0.492665	1	ENSGALG00010001785	ENSGALG00010001785
gene:ENSGALG00010001794	1	29184012..29185836	0.460918	0.169732	1.12485	0.863224	0.986101	1	ENSGALG00010001794	ENSGALG00010001794
PDZRN4	1	29184357..29433410	11.9276	-0.306988	-1.23712	0.00586607	0.119475	1	ENSGALG00010001827	ENSGALG00010001827
GXYLT1	1	complement(29606233..29637308)	55.1671	-0.00340208	-1.00236	0.975494	0.997638	1	ENSGALG00010002308	ENSGALG00010002308
YAF2	1	complement(29649276..29677422)	11.5879	0.318172	1.24675	0.0981822	0.574026	1	ENSGALG00010002295	ENSGALG00010002295
ZCRB1	1	complement(29708126..29718549)	86.7216	0.0329782	1.02312	0.805337	0.976148	1	ENSGALG00010001834	ENSGALG00010001834
PPHLN1	1	29719821..29789930	32.7811	-0.0253773	-1.01775	0.793992	0.974568	1	ENSGALG00010001838	ENSGALG00010001838
PRICKLE1	1	complement(29792346..29852409)	84.0686	0.195741	1.14531	0.0119518	0.188904	1	ENSGALG00010001843	ENSGALG00010001843
ADAMTS20	1	complement(30064487..30148491)	7.30658	0.229507	1.17243	0.146955	0.668576	1	ENSGALG00010001858	ENSGALG00010001858
PUS7L	1	complement(30199581..30210526)	13.6864	-0.00852282	-1.00593	0.96863	0.997217	1	ENSGALG00010001866	ENSGALG00010001866
IRAK4	1	30210175..30221544	16.2687	-0.0145443	-1.01013	0.915208	0.993065	1	ENSGALG00010001879	ENSGALG00010001879
TWF1	1	complement(30222785..30243357)	23.7971	0.0729217	1.05184	0.422759	0.89261	1	ENSGALG00010001899	ENSGALG00010001899
TMEM117	1	30253949..30449914	4.9843	0.379922	1.30127	0.195239	0.733106	1	ENSGALG00010001912	ENSGALG00010001912
gene:ENSGALG00010001916	1	complement(30276293..30280669)	0	0	0	0	0	0	ENSGALG00010001916	ENSGALG00010001916
gene:ENSGALG00010013735	1	complement(30459602..30465159)	0	0	0	0	0	0	ENSGALG00010013735	ENSGALG00010013735
NELL2	1	complement(30482015..30625713)	195.915	-0.13069	-1.09482	0.13905	0.653582	1	ENSGALG00010013749	ENSGALG00010013749
PRLL	1	30670357..30674227	1.14556	0.892723	1.85668	0.235916	0.775771	1	ENSGALG00010013765	ENSGALG00010013765
DBX2	1	complement(30680570..30700960)	12.047	0.171981	1.1266	0.407346	0.885824	1	ENSGALG00010013775	ENSGALG00010013775
ANO6	1	30739828..30809077	12.056	-0.0669697	-1.04751	0.65805	0.952452	1	ENSGALG00010013784	ENSGALG00010013784
ARID2	1	30891553..30999136	15.0963	-0.0375239	-1.02635	0.761401	0.9714	1	ENSGALG00010013878	ENSGALG00010013878
SCAF11	1	complement(31005652..31047188)	52.0945	-0.0852551	-1.06088	0.265742	0.802121	1	ENSGALG00010013945	ENSGALG00010013945
SLC38A1	1	complement(31073821..31110913)	68.9	-0.176792	-1.13037	0.06425	0.471768	1	ENSGALG00010013964	ENSGALG00010013964
SLC38A2	1	complement(31126915..31141960)	137.668	-0.0321902	-1.02256	0.685316	0.956452	1	ENSGALG00010013977	ENSGALG00010013977
SLC38A4	1	complement(31242303..31274484)	3.4278	-7.61896e-05	-1.00005	0.999808	0.999878	1	ENSGALG00010014033	ENSGALG00010014033
AMIGO2	1	complement(31378614..31401407)	2.89646	-0.0905752	-1.06479	0.683241	0.956305	1	ENSGALG00010014109	ENSGALG00010014109
RPAP3	1	complement(31568897..31583839)	60.8439	-0.0577973	-1.04088	0.546552	0.932756	1	ENSGALG00010014134	ENSGALG00010014134
ATP23	1	31583963..31594432	18.5651	0.0965463	1.06921	0.368378	0.869245	1	ENSGALG00010014151	ENSGALG00010014151
LRIG3	1	complement(31862744..31939424)	60.1697	0.108698	1.07825	0.279319	0.809884	1	ENSGALG00010014194	ENSGALG00010014194
SLC16A7	1	32176446..32256026	3.17826	0.108796	1.07833	0.711274	0.961147	1	ENSGALG00010014226	ENSGALG00010014226
TAFA2	1	complement(32832348..33011560)	7.64227	0.0419878	1.02953	0.771042	0.972412	1	ENSGALG00010011825	ENSGALG00010011825
USP15	1	33032536..33096454	38.2591	-0.0570739	-1.04035	0.535565	0.930219	1	ENSGALG00010011682	ENSGALG00010011682
MON2	1	33110822..33201427	24.4097	0.102171	1.07339	0.26195	0.799603	1	ENSGALG00010013236	ENSGALG00010013236
PPM1H	1	complement(33214368..33345377)	5.86229	0.0922546	1.06603	0.661017	0.952831	1	ENSGALG00010013252	ENSGALG00010013252
AVPR1A	1	complement(33422638..33427864)	0.905186	0.600189	1.51592	0.178338	0.711234	1	ENSGALG00010011713	ENSGALG00010011713
TMEM5	1	33522572..33534673	18.141	0.119053	1.08602	0.405955	0.884927	1	ENSGALG00010012198	ENSGALG00010012198
SRGAP1	1	33567704..33708166	55.7002	0.106685	1.07675	0.170152	0.69972	1	ENSGALG00010012293	ENSGALG00010012293
C1H12ORF66	1	complement(33721112..33730204)	32.9204	-0.0513496	-1.03623	0.662089	0.952831	1	ENSGALG00010012980	ENSGALG00010012980
RPL18A	1	complement(33731033..33733876)	2439.67	0.0382038	1.02683	0.624098	0.949148	1	ENSGALG00010012988	ENSGALG00010012988
XPOT	1	33733985..33759754	101.705	-0.0799262	-1.05696	0.262748	0.799603	1	ENSGALG00010013051	ENSGALG00010013051
TBK1	1	33765231..33792239	24.2618	-0.120641	-1.08722	0.275086	0.806061	1	ENSGALG00010013089	ENSGALG00010013089
RASSF3	1	33802608..33894180	89.5471	0.181743	1.13425	0.020582	0.262177	1	ENSGALG00010013129	ENSGALG00010013129
GNS	1	complement(33900118..33920687)	77.7747	0.111574	1.08041	0.168368	0.69717	1	ENSGALG00010013150	ENSGALG00010013150
TBC1D30	1	33921523..33971454	3.82772	-0.131916	-1.09575	0.561041	0.935992	1	ENSGALG00010013179	ENSGALG00010013179
WIF1	1	complement(34008783..34051762)	38.1866	-0.00202789	-1.00141	0.988549	0.999212	1	ENSGALG00010012361	ENSGALG00010012361
LEMD3	1	34065019..34112506	34.1073	-0.0361787	-1.02539	0.74925	0.969022	1	ENSGALG00010012372	ENSGALG00010012372
MSRB3	1	34114087..34198163	17.4317	0.0699184	1.04966	0.596666	0.942972	1	ENSGALG00010012405	ENSGALG00010012405
HMGA2	1	34330772..34439314	91.7458	-0.205745	-1.15328	0.0115152	0.186313	1	ENSGALG00010012062	ENSGALG00010012062
gene:ENSGALG00010012071	1	complement(34494039..34764021)	20.8442	-0.0543233	-1.03837	0.649949	0.952452	1	ENSGALG00010012071	ENSGALG00010012071
TMBIM4	1	complement(34497199..34505123)	58.1493	0.171566	1.12628	0.138871	0.653576	1	ENSGALG00010012078	ENSGALG00010012078
HELB	1	34542887..34557233	18.5207	0.172326	1.12687	0.128267	0.636927	1	ENSGALG00010012090	ENSGALG00010012090
GRIP1	1	complement(34557052..34864187)	11.3793	-0.195853	-1.1454	0.127503	0.635021	1	ENSGALG00010012122	ENSGALG00010012122
CAND1	1	34907628..34936885	105.585	-0.136625	-1.09933	0.0599504	0.459753	1	ENSGALG00010011888	ENSGALG00010011888
DYRK2	1	35025947..35041470	23.1943	0.114891	1.08289	0.227333	0.767185	1	ENSGALG00010011926	ENSGALG00010011926
IFNG	1	complement(35180860..35185013)	0.0471958	-0.599369	-1.51505	0.711011	0	1	ENSGALG00010011933	ENSGALG00010011933
IL26	1	complement(35207551..35215479)	0	0	0	0	0	0	ENSGALG00010011940	ENSGALG00010011940
IL22	1	complement(35228884..35231341)	0.0401858	-1.50927	-2.84666	0.529397	0	1	ENSGALG00010012472	ENSGALG00010012472
MDM1	1	complement(35240495..35264677)	35.435	0.166591	1.1224	0.191952	0.7288	1	ENSGALG00010012508	ENSGALG00010012508
RAP1B	1	35339888..35372823	120.871	0.0176634	1.01232	0.792833	0.974568	1	ENSGALG00010012538	ENSGALG00010012538
NUP107	1	35375012..35400312	99.218	-0.186786	-1.13823	0.0132274	0.200829	1	ENSGALG00010012600	ENSGALG00010012600
SLC35E3	1	35401015..35417803	59.8169	-0.00525742	-1.00365	0.941711	0.996821	1	ENSGALG00010012662	ENSGALG00010012662
MDM2	1	35421927..35436751	21.304	-0.053988	-1.03813	0.665863	0.953949	1	ENSGALG00010012683	ENSGALG00010012683
CPM	1	complement(35436609..35471464)	51.6499	-0.203807	-1.15173	0.0433569	0.392825	1	ENSGALG00010012705	ENSGALG00010012705
CPSF6	1	35510299..35537170	83.9594	-0.0794229	-1.0566	0.29232	0.81631	1	ENSGALG00010011962	ENSGALG00010011962
LYZ	1	35549972..35553724	1.55917	0.469506	1.38463	0.556231	0.934366	1	ENSGALG00010011983	ENSGALG00010011983
YEATS4	1	35553787..35556721	140.875	-0.207732	-1.15487	0.0843993	0.534248	1	ENSGALG00010011992	ENSGALG00010011992
FRS2	1	35573630..35619198	1.00395	0.193168	1.14327	0.695185	0.958927	1	ENSGALG00010013280	ENSGALG00010013280
CCT2	1	35627758..35640035	357.687	-0.18166	-1.13419	0.0404548	0.380761	1	ENSGALG00010011871	ENSGALG00010011871
LRRC10	1	complement(35641215..35642961)	0	0	0	0	0	0	ENSGALG00010014235	ENSGALG00010014235
CTSEAL	1	35646215..35653933	0.131354	-3.36478	-10.3015	0.165928	0	1	ENSGALG00010012182	ENSGALG00010012182
BEST3	1	complement(35656182..35678476)	0.635928	0.704709	1.62982	0.181523	0.712686	1	ENSGALG00010012191	ENSGALG00010012191
RAB3IP	1	35688943..35718335	35.2451	-0.181783	-1.13428	0.15398	0.679492	1	ENSGALG00010012133	ENSGALG00010012133
MYRFL	1	35720759..35763941	0.571828	0.782289	1.71986	0.23579	0.775697	1	ENSGALG00010012151	ENSGALG00010012151
CNOT2	1	35848924..35938523	77.845	-0.0276554	-1.01935	0.759644	0.970832	1	ENSGALG00010012172	ENSGALG00010012172
KCNMB4	1	35944896..35955882	23.3462	-0.0582957	-1.04124	0.799259	0.974695	1	ENSGALG00010011841	ENSGALG00010011841
PTPRB	1	complement(35969050..36031456)	1.34844	-0.272177	-1.20763	0.393323	0.880071	1	ENSGALG00010013259	ENSGALG00010013259
PTPRR	1	complement(36032140..36175798)	1.18374	-0.205118	-1.15278	0.622188	0.94831	1	ENSGALG00010013268	ENSGALG00010013268
TSPAN8	1	complement(36255864..36274547)	0.476039	-0.623271	-1.54036	0.398466	0.881664	1	ENSGALG00010011994	ENSGALG00010011994
LGR5	1	36359642..36445732	34.1407	-0.445908	-1.36217	0.0027402	0.0719583	1	ENSGALG00010012004	ENSGALG00010012004
ZFC3H1	1	complement(36462800..36500607)	33.5271	-0.0913561	-1.06537	0.359455	0.864456	1	ENSGALG00010011696	ENSGALG00010011696
TMEM19	1	36510531..36536648	22.2383	-0.284758	-1.21821	0.0125026	0.195146	1	ENSGALG00010012734	ENSGALG00010012734
RAB21	1	36559786..36571927	86.9708	0.00316837	1.0022	0.968294	0.997217	1	ENSGALG00010012738	ENSGALG00010012738
TBC1D15	1	36583070..36610318	54.2571	-0.04817	-1.03395	0.599636	0.943981	1	ENSGALG00010012778	ENSGALG00010012778
TPH2	1	36621601..36696672	0.971164	-0.562748	-1.47708	0.183298	0.71544	1	ENSGALG00010012834	ENSGALG00010012834
TRHDE	1	36744594..36959107	0.335886	0.0464776	1.03274	0.92922	0.994775	1	ENSGALG00010012849	ENSGALG00010012849
KCNC2	1	complement(37720062..37817642)	5.86817	0.305342	1.23571	0.174974	0.705671	1	ENSGALG00010012870	ENSGALG00010012870
CAPS2	1	complement(37828554..37862799)	1.6871	0.900564	1.8668	0.0292847	0.324452	1	ENSGALG00010012891	ENSGALG00010012891
gene:ENSGALG00010012899	1	complement(37863357..37870747)	18.1888	0.111626	1.08045	0.586013	0.941369	1	ENSGALG00010012899	ENSGALG00010012899
GLIPR1L1	1	37870833..37880176	0.0998164	0.418764	1.33678	0.752086	0.969889	1	ENSGALG00010012907	ENSGALG00010012907
GLIPR1	1	37882443..37893161	0.412951	-1.95196	-3.86901	0.0233084	0.282786	1	ENSGALG00010012924	ENSGALG00010012924
GLIPR1L	1	37893017..37901352	8.02505	0.305772	1.23608	0.250256	0.789815	1	ENSGALG00010012966	ENSGALG00010012966
KRR1	1	complement(37903805..37910031)	70.0682	-0.120136	-1.08684	0.210017	0.748579	1	ENSGALG00010012975	ENSGALG00010012975
PHLDA1	1	complement(38024986..38031681)	50.9744	0.0299114	1.02095	0.696341	0.959128	1	ENSGALG00010014238	ENSGALG00010014238
NAP1L1	1	complement(38038671..38067431)	382.155	0.110665	1.07973	0.186856	0.719652	1	ENSGALG00010013389	ENSGALG00010013389
BBS10	1	complement(38122597..38128279)	7.37062	-0.231705	-1.17422	0.312222	0.827253	1	ENSGALG00010013400	ENSGALG00010013400
OSBPL8	1	complement(38128452..38210928)	35.4076	-0.164372	-1.12068	0.111426	0.606827	1	ENSGALG00010013444	ENSGALG00010013444
ZDHHC17	1	38246786..38327454	24.1079	-0.0078279	-1.00544	0.949738	0.997123	1	ENSGALG00010013476	ENSGALG00010013476
CSRP2	1	complement(38330943..38338993)	167.732	-0.153042	-1.11191	0.155434	0.681345	1	ENSGALG00010013516	ENSGALG00010013516
E2F7	1	complement(38385664..38402526)	17.6365	-0.289792	-1.22246	0.0579099	0.453197	1	ENSGALG00010013538	ENSGALG00010013538
NAV3	1	38624039..39016857	12.8381	0.132687	1.09633	0.313406	0.827595	1	ENSGALG00010013648	ENSGALG00010013648
SYT1	1	39200960..39547336	14.5001	0.114057	1.08227	0.391995	0.87981	1	ENSGALG00010012026	ENSGALG00010012026
PAWR	1	complement(39569524..39642252)	9.73343	-1.22244	-2.33341	3.15958e-08	4.89605e-06	0.000492642	ENSGALG00010013283	ENSGALG00010013283
PPP1R12A	1	complement(39654566..39779011)	42.2457	0.0342337	1.02401	0.746703	0.968897	1	ENSGALG00010013333	ENSGALG00010013333
RPS16	1	39846391..39852065	545.195	-0.0532098	-1.03757	0.523498	0.925508	1	ENSGALG00010013358	ENSGALG00010013358
OTOGL	1	39853230..39949196	0.0463915	0.087839	1.06278	0.930378	0.994775	1	ENSGALG00010013364	ENSGALG00010013364
PTPRQ	1	39954894..40077077	0.228574	0.478531	1.39332	0.289033	0.814952	1	ENSGALG00010012230	ENSGALG00010012230
MYF6	1	40093444..40095304	14.2943	0.42446	1.34207	0.0550108	0.444791	1	ENSGALG00010012253	ENSGALG00010012253
MYF5	1	40098345..40099895	14.099	0.459971	1.37551	0.0825089	0.527292	1	ENSGALG00010012264	ENSGALG00010012264
gene:ENSGALG00010012271	1	complement(40125280..40131199)	5.63358	0.0146399	1.0102	0.975737	0.997638	1	ENSGALG00010012271	ENSGALG00010012271
gene:ENSGALG00010014881	1	complement(40133382..40169977)	3.36549	-0.63434	-1.55223	0.291427	0.81618	1	ENSGALG00010014881	ENSGALG00010014881
ACSS3	1	40212407..40290618	16.125	-0.607663	-1.52379	0.000255005	0.0113067	1	ENSGALG00010012337	ENSGALG00010012337
PPFIA2	1	complement(40292957..40593913)	3.94376	-0.189191	-1.14012	0.374067	0.873367	1	ENSGALG00010012450	ENSGALG00010012450
gene:ENSGALG00010013569	1	40639784..40645891	0.89421	0.324932	1.25261	0.390191	0.8793	1	ENSGALG00010013569	ENSGALG00010013569
CCDC59	1	complement(40785543..40792049)	42.1636	-0.262278	-1.19937	0.0162582	0.224817	1	ENSGALG00010010017	ENSGALG00010010017
METTL25	1	40791843..40848490	14.9531	0.16262	1.11932	0.320693	0.833679	1	ENSGALG00010010042	ENSGALG00010010042
TMTC2	1	40911131..41150941	14.0141	0.0531192	1.03751	0.728595	0.964636	1	ENSGALG00010011067	ENSGALG00010011067
SLC6A15	1	complement(41691259..41727612)	24.316	-0.602446	-1.51829	6.21575e-07	6.15743e-05	0.0096916	ENSGALG00010011117	ENSGALG00010011117
TSPAN19	1	complement(41791346..41803511)	0.0823286	-3.43989	-10.852	0.148349	0	1	ENSGALG00010011168	ENSGALG00010011168
gene:ENSGALG00010011199	1	41803816..41903398	0.291572	-3.51779	-11.4541	0.0016486	0.0490696	1	ENSGALG00010011199	ENSGALG00010011199
ALX1	1	41914592..41937639	1.47065	-0.259781	-1.1973	0.560863	0.93593	1	ENSGALG00010011243	ENSGALG00010011243
RASSF9	1	complement(42175980..42212935)	2.66688	-1.04774	-2.06729	5.76272e-06	0.000420483	0.0898524	ENSGALG00010011313	ENSGALG00010011313
NTS	1	42211293..42240394	3.78554	-1.85155	-3.60887	4.84189e-05	0.00276724	0.754948	ENSGALG00010011352	ENSGALG00010011352
MGAT4C_1	1	complement(42268273..42384762)	0.125629	0.3609	1.28423	0.676295	0.954904	1	ENSGALG00010011370	ENSGALG00010011370
C12orf50	1	complement(42833017..42848173)	10.2993	0.138399	1.10068	0.458794	0.903345	1	ENSGALG00010011375	ENSGALG00010011375
C1H12orf29	1	42849506..42855676	13.5738	-0.132107	-1.09589	0.608737	0.947002	1	ENSGALG00010011381	ENSGALG00010011381
CEP290	1	complement(42852941..42907028)	9.72013	0.123411	1.08931	0.285021	0.813125	1	ENSGALG00010011407	ENSGALG00010011407
TMTC3	1	42907111..42965978	24.7763	0.00673954	1.00468	0.947999	0.997045	1	ENSGALG00010011427	ENSGALG00010011427
KITLG	1	complement(43031098..43086596)	13.689	-0.651945	-1.57129	1.02026e-05	0.000706703	0.159078	ENSGALG00010011452	ENSGALG00010011452
DUSP6	1	complement(43341544..43346288)	53.8549	-0.0248016	-1.01734	0.854636	0.984647	1	ENSGALG00010013226	ENSGALG00010013226
POC1B	1	complement(43378344..43423638)	26.661	-0.0115149	-1.00801	0.915727	0.993188	1	ENSGALG00010013276	ENSGALG00010013276
ATP2B1	1	complement(43444923..43503329)	50.6739	-0.0569566	-1.04027	0.570699	0.938942	1	ENSGALG00010013285	ENSGALG00010013285
EPYC	1	complement(43977447..44021668)	96.9157	-0.0906527	-1.06485	0.388263	0.878515	1	ENSGALG00010013298	ENSGALG00010013298
KERA	1	complement(44022529..44033871)	267.504	0.402592	1.32188	9.82998e-05	0.0049917	1	ENSGALG00010013318	ENSGALG00010013318
LUM	1	complement(44041576..44054368)	581.425	0.270734	1.20642	0.00058149	0.0217964	1	ENSGALG00010013332	ENSGALG00010013332
DCN	1	complement(44073194..44224274)	2046.36	0.255432	1.19369	0.00408729	0.0938309	1	ENSGALG00010013345	ENSGALG00010013345
BTG1	1	complement(44451142..44454016)	600.576	0.0261244	1.01827	0.755769	0.970523	1	ENSGALG00010013359	ENSGALG00010013359
PLEKHG7	1	44634684..44668124	0.293071	0.949026	1.93057	0.265948	0.802121	1	ENSGALG00010013377	ENSGALG00010013377
EEA1	1	complement(44675106..44741733)	13.8334	-0.160506	-1.11768	0.222044	0.762639	1	ENSGALG00010013440	ENSGALG00010013440
gene:ENSGALG00010013493	1	44867656..44891578	100.694	0.0160945	1.01122	0.80885	0.977082	1	ENSGALG00010013493	ENSGALG00010013493
UBE2N	1	complement(44880411..44911835)	78.2432	-0.0245587	-1.01717	0.738686	0.967014	1	ENSGALG00010013551	ENSGALG00010013551
MRPL42	1	44921677..44932980	29.419	-0.0950768	-1.06812	0.428553	0.895488	1	ENSGALG00010010394	ENSGALG00010010394
SOCS2	1	44942656..44948098	46.427	-0.0117668	-1.00819	0.93011	0.994775	1	ENSGALG00010010431	ENSGALG00010010431
CRADD	1	44955054..45032090	11.3314	0.279021	1.21337	0.056165	0.450023	1	ENSGALG00010010466	ENSGALG00010010466
PLXNC1	1	45115755..45184652	12.384	0.0262712	1.01838	0.815213	0.979139	1	ENSGALG00010010512	ENSGALG00010010512
CEP83	1	complement(45184680..45208890)	14.4498	-0.125549	-1.09092	0.38015	0.875579	1	ENSGALG00010010573	ENSGALG00010010573
TMCC3	1	complement(45215634..45279299)	0.765342	-0.0553342	-1.0391	0.901778	0.99204	1	ENSGALG00010009769	ENSGALG00010009769
SNAPC3	1	45293453..45296953	13.8361	0.00266474	1.00185	0.984524	0.998918	1	ENSGALG00010013558	ENSGALG00010013558
NDUFA12	1	complement(45360098..45367798)	156.407	0.0150951	1.01052	0.864613	0.986906	1	ENSGALG00010009654	ENSGALG00010009654
NR2C1	1	complement(45369355..45420216)	12.6603	-0.000360068	-1.00025	0.997946	0.999679	1	ENSGALG00010011653	ENSGALG00010011653
FGD6	1	complement(45423525..45490697)	6.40045	-0.143995	-1.10496	0.332687	0.844843	1	ENSGALG00010011738	ENSGALG00010011738
VEZT	1	45490776..45564504	20.3976	-0.0441133	-1.03105	0.688278	0.958036	1	ENSGALG00010011775	ENSGALG00010011775
METAP2	1	45587066..45604814	87.7717	-0.154874	-1.11332	0.0413967	0.384808	1	ENSGALG00010011796	ENSGALG00010011796
USP44	1	complement(45604444..45621758)	27.2809	-0.00433802	-1.00301	0.972864	0.997217	1	ENSGALG00010011819	ENSGALG00010011819
NTN4	1	complement(45649592..45685880)	4.77302	-0.0497337	-1.03507	0.825289	0.981682	1	ENSGALG00010011859	ENSGALG00010011859
SNRPF	1	45717106..45720188	105.994	-0.126865	-1.09192	0.201367	0.740013	1	ENSGALG00010011868	ENSGALG00010011868
AMDHD1	1	45721132..45734912	1.84051	-0.578965	-1.49378	0.121016	0.626157	1	ENSGALG00010011876	ENSGALG00010011876
HAL	1	complement(45730979..45743641)	0.820302	0.539556	1.45352	0.398418	0.881664	1	ENSGALG00010011891	ENSGALG00010011891
LTA4H	1	complement(45746353..45761440)	151.927	-0.0351701	-1.02468	0.655647	0.952452	1	ENSGALG00010011903	ENSGALG00010011903
ELK3	1	45801686..45847165	52.2012	0.179779	1.13271	0.0773968	0.51249	1	ENSGALG00010011929	ENSGALG00010011929
CDK17	1	complement(45840838..45929879)	31.1466	0.0856488	1.06116	0.499986	0.918315	1	ENSGALG00010011953	ENSGALG00010011953
CFAP54	1	45946445..46057526	1.17319	-0.138994	-1.10114	0.641669	0.952452	1	ENSGALG00010011960	ENSGALG00010011960
NEDD1	1	46062980..46086712	39.6886	-0.100769	-1.07235	0.267546	0.80272	1	ENSGALG00010011979	ENSGALG00010011979
TMPO	1	46714703..46737118	277.447	0.00501123	1.00348	0.950741	0.997168	1	ENSGALG00010014294	ENSGALG00010014294
SLC25A3	1	46741081..46751557	388.303	-0.0373026	-1.02619	0.613227	0.94759	1	ENSGALG00010010588	ENSGALG00010010588
IKBIP	1	complement(46754099..46763263)	27.9025	0.222044	1.16638	0.0698361	0.490036	1	ENSGALG00010010614	ENSGALG00010010614
APAF1	1	46763420..46790836	8.75336	0.105898	1.07616	0.575358	0.939389	1	ENSGALG00010010618	ENSGALG00010010618
gene:ENSGALG00010014314	1	complement(46801559..46996561)	4.69701	0.328151	1.2554	0.216656	0.756046	1	ENSGALG00010014314	ENSGALG00010014314
gene:ENSGALG00010010629	1	complement(47134917..47169309)	0.428165	-0.218361	-1.16341	0.827613	0.982273	1	ENSGALG00010010629	ENSGALG00010010629
BLTP3B	1	complement(47230095..47284354)	12.4119	0.0397656	1.02795	0.768508	0.972155	1	ENSGALG00010011480	ENSGALG00010011480
ACTR6	1	47288347..47297503	164.462	-0.0234108	-1.01636	0.827172	0.982235	1	ENSGALG00010011496	ENSGALG00010011496
SCYL2	1	47298539..47330760	13.5619	0.260238	1.19768	0.0568935	0.45203	1	ENSGALG00010011529	ENSGALG00010011529
SLC17A8	1	47338847..47366463	0.164066	0.42757	1.34497	0.644412	0.952452	1	ENSGALG00010011553	ENSGALG00010011553
NR1H4	1	47381900..47421634	0.0292151	-2.23631	-4.7119	0.327627	0	1	ENSGALG00010011566	ENSGALG00010011566
GAS2L3	1	47421985..47438491	12.5959	-0.15729	-1.11519	0.426899	0.894389	1	ENSGALG00010011574	ENSGALG00010011574
ANO4	1	47451749..47649808	0.241424	0.321922	1.24999	0.669323	0.954335	1	ENSGALG00010011601	ENSGALG00010011601
SLC5A8	1	complement(47655155..47678150)	0	0	0	0	0	0	ENSGALG00010011616	ENSGALG00010011616
UTP20	1	47689981..47749831	23.4727	-0.293744	-1.22582	0.000796981	0.028352	1	ENSGALG00010011663	ENSGALG00010011663
ARL1	1	complement(47748071..47756192)	93.9033	0.00409838	1.00284	0.959817	0.997217	1	ENSGALG00010011692	ENSGALG00010011692
NUP205	1	complement(47756781..47802414)	65.7069	-0.073268	-1.0521	0.336735	0.849301	1	ENSGALG00010011702	ENSGALG00010011702
CNOT4	1	47817607..47888317	34.4339	-0.0152012	-1.01059	0.868117	0.987376	1	ENSGALG00010010111	ENSGALG00010010111
gene:ENSGALG00010010142	1	47906654..47927508	4.33577	-0.15753	-1.11538	0.586081	0.941375	1	ENSGALG00010010142	ENSGALG00010010142
STRA8	1	complement(47930609..47946094)	0.267021	-0.114915	-1.08291	0.893988	0.990091	1	ENSGALG00010010177	ENSGALG00010010177
WDR91	1	47946388..47961305	69.0981	0.01716	1.01197	0.8433	0.983488	1	ENSGALG00010012016	ENSGALG00010012016
gene:ENSGALG00010012022	1	47961405..47963165	0	0	0	0	0	0	ENSGALG00010012022	ENSGALG00010012022
TMEM140	1	complement(47962592..47969141)	11.0732	0.343197	1.26856	0.039589	0.376145	1	ENSGALG00010012028	ENSGALG00010012028
gene:ENSGALG00010014468	1	complement(47971442..47983306)	0.334727	-1.01001	-2.01393	0.315012	0.828511	1	ENSGALG00010014468	ENSGALG00010014468
gene:ENSGALG00010012035	1	complement(47984351..47993695)	0.209661	1.40228	2.64318	0.224231	0.764865	1	ENSGALG00010012035	ENSGALG00010012035
PDE6H	1	complement(48008973..48016144)	0.951755	-0.242768	-1.18326	0.616377	0.947603	1	ENSGALG00010012048	ENSGALG00010012048
ARHGDIB	1	48027526..48036687	219.943	0.191139	1.14166	0.020278	0.259403	1	ENSGALG00010012059	ENSGALG00010012059
ERP27	1	48037130..48056245	0.637556	-1.60525	-3.04249	0.0927878	0.558871	1	ENSGALG00010012069	ENSGALG00010012069
MGP	1	48066184..48075358	47.6347	0.206153	1.15361	0.0909183	0.553061	1	ENSGALG00010012083	ENSGALG00010012083
OC3	1	48078936..48084887	0.128032	1.2934	2.45106	0.345156	0.856521	1	ENSGALG00010012092	ENSGALG00010012092
ART4	1	48087190..48091759	0.368225	0.133559	1.097	0.865793	0.987085	1	ENSGALG00010012098	ENSGALG00010012098
SMCO3	1	48090209..48095484	0.112214	0.450357	1.36638	0.71317	0.961299	1	ENSGALG00010012117	ENSGALG00010012117
WBP11	1	48097567..48107638	96.0963	-0.126472	-1.09162	0.204327	0.743348	1	ENSGALG00010012127	ENSGALG00010012127
HIST1H2A4L1_1	1	48108531..48109013	0	0	0	0	0	0	ENSGALG00010013579	ENSGALG00010013579
H2B-I_1	1	complement(48112037..48113413)	1.44189	0.117047	1.08451	0.815291	0.979139	1	ENSGALG00010012157	ENSGALG00010012157
HIST1H3H_1	1	complement(48114041..48163083)	0.271119	0.731905	1.66083	0.451513	0.90161	1	ENSGALG00010012169	ENSGALG00010012169
gene:ENSGALG00010012179	1	48116353..48122403	1.72395	-1.64959	-3.13744	0.0591561	0.45785	1	ENSGALG00010012179	ENSGALG00010012179
H2AFJ	1	complement(48127641..48178985)	1.29755	0.165919	1.12188	0.623952	0.949148	1	ENSGALG00010012248	ENSGALG00010012248
HIST1H3H_2	1	48130032..48131852	0.393411	4.13885	17.6165	0.0791414	0.519011	1	ENSGALG00010012266	ENSGALG00010012266
H2B-VII	1	48137176..48137674	0.289795	-0.695721	-1.61969	0.633124	0.951785	1	ENSGALG00010014403	ENSGALG00010014403
HIST1H2B7	1	48143316..48144045	8.57166	0.0763054	1.05431	0.843127	0.983488	1	ENSGALG00010014416	ENSGALG00010014416
HIST1H110	1	complement(48144505..48145723)	16.4517	0.0594958	1.0421	0.781742	0.973963	1	ENSGALG00010011989	ENSGALG00010011989
HIST1H3H_3	1	48157415..48177725	3.44595	0.124801	1.09036	0.558391	0.935154	1	ENSGALG00010012277	ENSGALG00010012277
gene:ENSGALG00010014431	1	complement(48168274..48171363)	0.446715	-0.476167	-1.39104	0.590403	0.942207	1	ENSGALG00010014431	ENSGALG00010014431
gene:ENSGALG00010012317	1	48181205..48181887	0.526093	2.79731	6.95143	0.0805662	0.523106	1	ENSGALG00010012317	ENSGALG00010012317
gene:ENSGALG00010012307	1	complement(48184606..48197399)	8.37855	0.830489	1.77829	5.08874e-08	7.21593e-06	0.000793437	ENSGALG00010012307	ENSGALG00010012307
HIST1H101	1	48190094..48194558	60.0825	0.23833	1.17963	0.00464994	0.101589	1	ENSGALG00010012144	ENSGALG00010012144
H2B-I_2	1	48194987..48196139	0.130252	2.88266	7.37507	0.208844	0	1	ENSGALG00010011987	ENSGALG00010011987
gene:ENSGALG00010014449	1	complement(48197468..48218408)	0.571556	-0.767292	-1.70207	0.445602	0.89982	1	ENSGALG00010014449	ENSGALG00010014449
gene:ENSGALG00010012324	1	complement(48198937..48200989)	0.303031	-0.488774	-1.40325	0.65872	0.952452	1	ENSGALG00010012324	ENSGALG00010012324
HIST1H2B5	1	48200897..48212198	1.19426	-0.558301	-1.47253	0.344049	0.855908	1	ENSGALG00010014375	ENSGALG00010014375
gene:ENSGALG00010012331	1	complement(48210126..48217407)	0.425782	-1.20709	-2.30871	0.302372	0.821105	1	ENSGALG00010012331	ENSGALG00010012331
HIST1H3H_4	1	48213238..48214771	1.58839	-1.14184	-2.20662	0.0305905	0.330826	1	ENSGALG00010013592	ENSGALG00010013592
HIST1H3H_5	1	complement(48213726..48214821)	0.157415	3.23928	9.44323	0.161632	0	1	ENSGALG00010012338	ENSGALG00010012338
H2B-I_3	1	complement(48215447..48216985)	0	0	0	0	0	0	ENSGALG00010012345	ENSGALG00010012345
HIST1H2A4L1_2	1	48215873..48217392	4.83982	-0.181423	-1.134	0.640021	0.952452	1	ENSGALG00010012350	ENSGALG00010012350
APOLD1	1	48230028..48240616	3.12271	0.299091	1.23037	0.224527	0.764865	1	ENSGALG00010009659	ENSGALG00010009659
DDX47	1	48241666..48251305	46.2308	-0.0624265	-1.04422	0.60014	0.944153	1	ENSGALG00010009672	ENSGALG00010009672
gene:ENSGALG00010009689	1	48264987..48271365	7.31494	-0.762791	-1.69677	0.000749359	0.0269464	1	ENSGALG00010009689	ENSGALG00010009689
HEBP1	1	complement(48281112..48291462)	80.2934	0.12683	1.09189	0.113596	0.611324	1	ENSGALG00010010995	ENSGALG00010010995
gene:ENSGALG00010011013	1	complement(48293424..48300784)	2.20404	0.451444	1.36741	0.266653	0.802337	1	ENSGALG00010011013	ENSGALG00010011013
FAM234B	1	48306429..48328268	16.6655	-0.00531309	-1.00369	0.979782	0.99799	1	ENSGALG00010011027	ENSGALG00010011027
GSG1	1	complement(48328214..48340905)	2.58918	-0.227496	-1.1708	0.521863	0.925508	1	ENSGALG00010011038	ENSGALG00010011038
EMP1	1	48366939..48382889	67.1089	0.101653	1.073	0.383441	0.876032	1	ENSGALG00010011080	ENSGALG00010011080
GRIN2B	1	complement(48509328..48711345)	0.64865	0.215924	1.16145	0.602067	0.944782	1	ENSGALG00010011090	ENSGALG00010011090
ATF7IP	1	48832774..48947543	9.08857	0.0127487	1.00888	0.926809	0.994495	1	ENSGALG00010011144	ENSGALG00010011144
PLBD1	1	complement(48920953..48981277)	40.1866	-0.0397171	-1.02791	0.784254	0.974084	1	ENSGALG00010011231	ENSGALG00010011231
GUCY2C	1	complement(48983124..49029428)	0.125649	1.66272	3.16613	0.127312	0.634868	1	ENSGALG00010011323	ENSGALG00010011323
TTC26	1	49041254..49087357	37.369	0.107143	1.07709	0.355913	0.861157	1	ENSGALG00010010913	ENSGALG00010010913
UBN2	1	49099093..49146978	4.59401	-0.316825	-1.24559	0.167713	0.696611	1	ENSGALG00010010920	ENSGALG00010010920
FMC1	1	49155983..49157070	15.8173	0.0476454	1.03358	0.85095	0.984626	1	ENSGALG00010010929	ENSGALG00010010929
LUC7L2	1	49159895..49191318	206.146	-0.0327415	-1.02295	0.645623	0.952452	1	ENSGALG00010010947	ENSGALG00010010947
GBE	1	complement(49195691..49199835)	0.192128	1.36457	2.575	0.392935	0	1	ENSGALG00010014321	ENSGALG00010014321
gene:ENSGALG00010010952	1	complement(49205002..49211816)	0.596987	-0.64523	-1.56399	0.225023	0.765925	1	ENSGALG00010010952	ENSGALG00010010952
POLDIP3	1	49211738..49236101	81.6281	-0.0410294	-1.02885	0.584893	0.941012	1	ENSGALG00010010960	ENSGALG00010010960
RRP7A	1	49239470..49249581	16.3656	-0.0233759	-1.01633	0.847149	0.984018	1	ENSGALG00010010968	ENSGALG00010010968
SERHL	1	complement(49243896..49252104)	22.8802	0.017718	1.01236	0.914389	0.99279	1	ENSGALG00010010978	ENSGALG00010010978
SOCS1L	1	49265583..49278373	10.4375	0.00844372	1.00587	0.938586	0.995828	1	ENSGALG00010010371	ENSGALG00010010371
NFAM1	1	49290646..49313169	2.34283	0.0940739	1.06738	0.751576	0.969857	1	ENSGALG00010010223	ENSGALG00010010223
TCF20	1	49314962..49430446	44.7408	-0.0314626	-1.02205	0.712325	0.961147	1	ENSGALG00010010291	ENSGALG00010010291
CYP2D6	1	49447048..49456272	32.9527	0.0540738	1.03819	0.714449	0.961508	1	ENSGALG00010010061	ENSGALG00010010061
NDUFA6	1	49457068..49459589	48.8336	-0.152284	-1.11133	0.166322	0.694632	1	ENSGALG00010009795	ENSGALG00010009795
SMDT1	1	complement(49459401..49461415)	117.493	-0.0574883	-1.04065	0.607019	0.94629	1	ENSGALG00010009809	ENSGALG00010009809
PHETA2	1	complement(49461543..49467142)	163.592	0.149926	1.10951	0.102018	0.585057	1	ENSGALG00010009842	ENSGALG00010009842
NAGA	1	49466575..49471104	32.0964	0.121393	1.08778	0.293109	0.816804	1	ENSGALG00010009866	ENSGALG00010009866
WBP2NL	1	complement(49471111..49479421)	64.4321	-0.00811617	-1.00564	0.929768	0.994775	1	ENSGALG00010009948	ENSGALG00010009948
SEPTIN3	1	complement(49479751..49494019)	0.685552	-1.42763	-2.69005	0.0157918	0.22162	1	ENSGALG00010009995	ENSGALG00010009995
SMIM45	1	complement(49495167..49499493)	0.610287	-0.244692	-1.18484	0.70851	0.96112	1	ENSGALG00010009708	ENSGALG00010009708
CENPM	1	49500272..49506761	11.1567	0.0150609	1.01049	0.955784	0.997217	1	ENSGALG00010010648	ENSGALG00010010648
TNFRSF13C	1	49515370..49518678	0	0	0	0	0	0	ENSGALG00010010672	ENSGALG00010010672
SHISA8	1	49525754..49531716	4.77697	0.429201	1.34649	0.328841	0.841903	1	ENSGALG00010010680	ENSGALG00010010680
SREBF2	1	complement(49531773..49550286)	87.3158	-0.0897959	-1.06422	0.316529	0.829985	1	ENSGALG00010010706	ENSGALG00010010706
CCDC134	1	complement(49550537..49555453)	40.5451	-0.107799	-1.07758	0.382472	0.87582	1	ENSGALG00010010740	ENSGALG00010010740
MEI1	1	complement(49555711..49592281)	1.35115	-0.133905	-1.09726	0.743965	0.968357	1	ENSGALG00010010761	ENSGALG00010010761
gene:ENSGALG00010010771	1	49592345..49595879	144.798	-0.136769	-1.09944	0.106303	0.594415	1	ENSGALG00010010771	ENSGALG00010010771
XRCC6	1	complement(49597054..49610669)	47.7181	-0.00260078	-1.0018	0.981552	0.998558	1	ENSGALG00010010792	ENSGALG00010010792
DESI1	1	49610336..49623831	80.0144	-0.0621145	-1.04399	0.536483	0.930427	1	ENSGALG00010010831	ENSGALG00010010831
PMM1	1	49625158..49630777	23.6485	-0.20301	-1.1511	0.166415	0.694753	1	ENSGALG00010010841	ENSGALG00010010841
CSDC2	1	complement(49631417..49635850)	2.00679	-0.453245	-1.36912	0.292323	0.81631	1	ENSGALG00010010856	ENSGALG00010010856
POLR3H	1	49639688..49646054	40.7054	-0.171121	-1.12593	0.128389	0.637323	1	ENSGALG00010010891	ENSGALG00010010891
ACO2	1	complement(49647070..49667564)	245.778	-0.0512622	-1.03617	0.514625	0.922026	1	ENSGALG00010012720	ENSGALG00010012720
PHF5A	1	49667602..49673808	222.76	-0.098794	-1.07088	0.295858	0.817345	1	ENSGALG00010012765	ENSGALG00010012765
TOB2	1	49676165..49692686	13.3621	-0.0554202	-1.03916	0.529326	0.927697	1	ENSGALG00010012747	ENSGALG00010012747
TEF	1	complement(49701516..49717650)	14.8001	-0.0261895	-1.01832	0.837969	0.98274	1	ENSGALG00010012786	ENSGALG00010012786
ZC3H7B	1	complement(49724788..49770038)	50.1889	-0.0108693	-1.00756	0.888547	0.98977	1	ENSGALG00010012797	ENSGALG00010012797
RANGAP1	1	49773041..49792188	78.8495	-0.228309	-1.17146	0.0247732	0.29506	1	ENSGALG00010012819	ENSGALG00010012819
CHADL	1	49792660..49797836	16.7485	-0.21471	-1.16047	0.171967	0.703431	1	ENSGALG00010012832	ENSGALG00010012832
L3MBTL2	1	complement(49797372..49812320)	31.2618	-0.130186	-1.09443	0.279732	0.810302	1	ENSGALG00010012841	ENSGALG00010012841
EP300	1	complement(49818039..49875773)	44.7472	-0.0326609	-1.0229	0.712518	0.961147	1	ENSGALG00010012865	ENSGALG00010012865
RBX1	1	complement(49900100..49911237)	58.0243	0.0256107	1.01791	0.840695	0.983019	1	ENSGALG00010012900	ENSGALG00010012900
XPNPEP3	1	complement(49930300..49945354)	51.4474	-0.064242	-1.04554	0.597179	0.942972	1	ENSGALG00010012910	ENSGALG00010012910
ST13P5	1	49945555..49967664	148.197	-0.062009	-1.04392	0.468125	0.904638	1	ENSGALG00010012948	ENSGALG00010012948
SLC25A17	1	49966637..49985603	58.3915	-0.148668	-1.10855	0.22334	0.763675	1	ENSGALG00010012962	ENSGALG00010012962
MRTFA	1	50003409..50098949	30.6394	0.0775317	1.05521	0.465926	0.904589	1	ENSGALG00010013053	ENSGALG00010013053
SGSM3	1	complement(50101985..50128451)	15.4996	-0.157797	-1.11558	0.300024	0.818505	1	ENSGALG00010013084	ENSGALG00010013084
ADSL	1	complement(50130273..50145992)	160.025	0.0683789	1.04854	0.385098	0.876501	1	ENSGALG00010013095	ENSGALG00010013095
TNRC6B	1	complement(50158925..50286995)	4.41055	0.120224	1.0869	0.55549	0.934229	1	ENSGALG00010013146	ENSGALG00010013146
FAM83F	1	complement(50290999..50323034)	1.31794	-0.291214	-1.22367	0.38712	0.877806	1	ENSGALG00010013164	ENSGALG00010013164
GRAP2	1	complement(50337802..50378548)	1.81201	0.399468	1.31902	0.301969	0.821075	1	ENSGALG00010013194	ENSGALG00010013194
CACNA1I	1	complement(50449889..50606615)	1.80772	-0.119062	-1.08603	0.627898	0.950231	1	ENSGALG00010012410	ENSGALG00010012410
RPS19BP1	1	50630061..50633450	43.1232	-0.190208	-1.14093	0.11416	0.612838	1	ENSGALG00010012378	ENSGALG00010012378
ATF4	1	complement(50638498..50642966)	925.3	-0.0185018	-1.01291	0.801586	0.975007	1	ENSGALG00010012407	ENSGALG00010012407
MIEF1	1	complement(50651507..50660327)	13.6099	-0.221141	-1.16565	0.103451	0.58905	1	ENSGALG00010012426	ENSGALG00010012426
MGAT3	1	complement(50663867..50697396)	5.66494	-0.0635414	-1.04503	0.594158	0.942246	1	ENSGALG00010012517	ENSGALG00010012517
TAB1	1	complement(50699402..50707974)	30.4757	0.0354896	1.0249	0.773253	0.972412	1	ENSGALG00010012550	ENSGALG00010012550
SYNGR1	1	complement(50713266..50726987)	90.877	-0.045396	-1.03197	0.548743	0.932756	1	ENSGALG00010012565	ENSGALG00010012565
RPL3	1	50730780..50736630	3381.25	0.0273832	1.01916	0.72993	0.965244	1	ENSGALG00010012610	ENSGALG00010012610
PDGFB	1	50763055..50776555	12.579	0.253314	1.19194	0.220832	0.761846	1	ENSGALG00010012624	ENSGALG00010012624
CBX7	1	50791749..50803806	4.82177	-0.0346616	-1.02432	0.889849	0.98977	1	ENSGALG00010012653	ENSGALG00010012653
gene:ENSGALG00010012674	1	50809437..50811466	7.27464	-0.207143	-1.1544	0.490644	0.913301	1	ENSGALG00010012674	ENSGALG00010012674
NPTXR	1	50825451..50831220	7.8471	0.0281078	1.01967	0.89561	0.990091	1	ENSGALG00010012685	ENSGALG00010012685
DNAL4	1	50834362..50838638	71.6083	-0.0548623	-1.03876	0.639852	0.952334	1	ENSGALG00010012696	ENSGALG00010012696
gene:ENSGALG00010012723	1	50840705..50846971	0.647489	-1.39529	-2.63042	0.050716	0.424923	1	ENSGALG00010012723	ENSGALG00010012723
SUN2	1	50848541..50855566	53.8417	-0.116701	-1.08425	0.204916	0.743791	1	ENSGALG00010015939	ENSGALG00010015939
GTPBP1	1	complement(50856198..50873412)	105.808	0.0114412	1.00796	0.869454	0.987376	1	ENSGALG00010012753	ENSGALG00010012753
JOSD1	1	50873875..50884271	77.4149	0.0469967	1.03311	0.618891	0.947892	1	ENSGALG00010012767	ENSGALG00010012767
TOMM22	1	complement(50884507..50886799)	184.661	-0.103092	-1.07407	0.290093	0.814952	1	ENSGALG00010012772	ENSGALG00010012772
CBY1	1	complement(50886608..50895597)	22.8662	-0.0632883	-1.04484	0.668994	0.954335	1	ENSGALG00010012792	ENSGALG00010012792
DMC1	1	50901428..50915920	1.73241	0.255595	1.19383	0.590367	0.942207	1	ENSGALG00010012801	ENSGALG00010012801
DDX17	1	50916713..50936539	308.304	-0.000276681	-1.00019	0.997125	0.999679	1	ENSGALG00010012842	ENSGALG00010012842
KDELR3	1	complement(50935171..50941692)	134.377	0.172952	1.12736	0.0127267	0.197619	1	ENSGALG00010012876	ENSGALG00010012876
gene:ENSGALG00010012882	1	50943488..50950489	1.60003	0.408969	1.32774	0.416589	0.88905	1	ENSGALG00010012882	ENSGALG00010012882
KCNJ4	1	50945310..50956602	2.95433	0.399088	1.31867	0.266072	0.802121	1	ENSGALG00010012887	ENSGALG00010012887
CSNK1E	1	50967403..50989269	125.777	0.0782904	1.05577	0.316934	0.830226	1	ENSGALG00010012911	ENSGALG00010012911
TMEM184B	1	50989851..51015298	83.5867	0.0798486	1.05691	0.271651	0.804068	1	ENSGALG00010012986	ENSGALG00010012986
MAFF	1	complement(51015569..51018663)	43.9499	0.0363649	1.02553	0.749736	0.969157	1	ENSGALG00010012998	ENSGALG00010012998
PLA2G6	1	51018361..51038011	17.7279	-0.0549703	-1.03884	0.708171	0.961043	1	ENSGALG00010013015	ENSGALG00010013015
BAIAP2L2	1	51038147..51047262	0.555354	0.0844578	1.06029	0.882487	0.988885	1	ENSGALG00010013032	ENSGALG00010013032
SLC16A8	1	51048302..51055962	0.0834724	-0.366796	-1.28949	0.746883	0.968897	1	ENSGALG00010013052	ENSGALG00010013052
PICK1	1	complement(51058446..51070601)	37.6388	-0.0493544	-1.0348	0.685421	0.956452	1	ENSGALG00010010397	ENSGALG00010010397
SOX10	1	51095086..51104254	17.6936	0.126706	1.0918	0.290963	0.81564	1	ENSGALG00010010407	ENSGALG00010010407
POLR2F	1	complement(51107178..51111091)	88.4827	-0.0523092	-1.03692	0.646842	0.952452	1	ENSGALG00010010421	ENSGALG00010010421
C22orf23	1	51110825..51115200	2.45247	0.249083	1.18845	0.577787	0.939599	1	ENSGALG00010010446	ENSGALG00010010446
MICALL1	1	complement(51115160..51135513)	60.367	0.196022	1.14554	0.0133941	0.202746	1	ENSGALG00010010546	ENSGALG00010010546
EIF3L	1	complement(51136941..51146623)	574.228	0.0940781	1.06738	0.282536	0.812724	1	ENSGALG00010010593	ENSGALG00010010593
ANKRD54	1	51146864..51152340	65.4602	-0.0481025	-1.0339	0.707091	0.960446	1	ENSGALG00010010620	ENSGALG00010010620
GALR3	1	complement(51156143..51161759)	0.0368287	-1.43311	-2.70028	0.372826	0	1	ENSGALG00010010245	ENSGALG00010010245
gene:ENSGALG00010015648	1	51161288..51162007	0.398279	-3.99048	-15.8947	0.104217	0.589923	1	ENSGALG00010015648	ENSGALG00010015648
GCAT	1	complement(51163764..51168057)	96.5295	-0.102748	-1.07382	0.260415	0.797728	1	ENSGALG00010010776	ENSGALG00010010776
H1F0	1	complement(51169503..51170437)	36.2185	0.238807	1.18002	0.349605	0.857792	1	ENSGALG00010010791	ENSGALG00010010791
gene:ENSGALG00010010865	1	complement(51173137..51188794)	47.0948	0.0940625	1.06737	0.345556	0.856521	1	ENSGALG00010010865	ENSGALG00010010865
NOL12	1	complement(51190705..51203699)	31.0696	-0.13265	-1.09631	0.277301	0.808243	1	ENSGALG00010010890	ENSGALG00010010890
gene:ENSGALG00010010911	1	51195435..51202009	7.14636	-0.39158	-1.31183	0.148722	0.670051	1	ENSGALG00010010911	ENSGALG00010010911
gene:ENSGALG00010010916	1	51202980..51204836	1.06003	0.0619822	1.0439	0.901364	0.991781	1	ENSGALG00010010916	ENSGALG00010010916
LGALS1A	1	complement(51206395..51209661)	238.209	0.205046	1.15272	0.192679	0.73018	1	ENSGALG00010010935	ENSGALG00010010935
PDXP	1	complement(51221597..51225476)	22.9118	-0.110396	-1.07952	0.410046	0.886543	1	ENSGALG00010014020	ENSGALG00010014020
SH3BP1	1	complement(51225428..51233649)	1.33419	-0.454794	-1.37059	0.347431	0.856521	1	ENSGALG00010014026	ENSGALG00010014026
GGA1	1	complement(51234947..51245071)	55.2167	-0.00381322	-1.00265	0.966347	0.997217	1	ENSGALG00010014062	ENSGALG00010014062
LGALS2	1	51246962..51258694	0.45407	-0.46524	-1.38055	0.483667	0.910729	1	ENSGALG00010014149	ENSGALG00010014149
CDC42EP1	1	complement(51260205..51266476)	97.863	0.0799875	1.05701	0.355073	0.861157	1	ENSGALG00010014159	ENSGALG00010014159
CARD10	1	51263999..51292519	4.39358	-0.596869	-1.51243	0.00745902	0.140146	1	ENSGALG00010014193	ENSGALG00010014193
MFNG	1	51295605..51317575	1.20308	0.218567	1.16358	0.621837	0.94831	1	ENSGALG00010014388	ENSGALG00010014388
ELFN2	1	51319324..51382144	0.636309	0.336645	1.26282	0.267979	0.803098	1	ENSGALG00010014300	ENSGALG00010014300
RAC2	1	51341381..51463267	3.73051	0.45806	1.37369	0.115652	0.616766	1	ENSGALG00010014418	ENSGALG00010014418
CYTH4	1	complement(51424990..51454084)	3.31711	0.0102101	1.0071	0.972227	0.997217	1	ENSGALG00010014505	ENSGALG00010014505
SSTR3	1	51463017..51473976	0.717866	0.588803	1.504	0.0944362	0.56373	1	ENSGALG00010014599	ENSGALG00010014599
C1QTNF6	1	51477513..51485805	55.6719	0.341786	1.26732	0.000147231	0.00711586	1	ENSGALG00010014648	ENSGALG00010014648
IL2RB	1	51497557..51511147	0.606166	0.532977	1.44691	0.330571	0.842742	1	ENSGALG00010014744	ENSGALG00010014744
TMPRSS6	1	51513086..51532890	0.0700133	0.129627	1.09401	0.909958	0.992455	1	ENSGALG00010014778	ENSGALG00010014778
KCTD17	1	complement(51526816..51542217)	3.48542	0.361347	1.28462	0.180244	0.71198	1	ENSGALG00010014722	ENSGALG00010014722
MPST	1	complement(51548866..51551784)	117.726	0.0875911	1.06259	0.343713	0.855852	1	ENSGALG00010014801	ENSGALG00010014801
TST	1	51551792..51559605	64.2164	0.212089	1.15836	0.102358	0.586112	1	ENSGALG00010014816	ENSGALG00010014816
gene:ENSGALG00010014818	1	51559639..51565221	0.936766	-0.504943	-1.41907	0.401213	0.882941	1	ENSGALG00010014818	ENSGALG00010014818
gene:ENSGALG00010014829	1	complement(51584218..51594944)	0.318116	0.205492	1.15308	0.785934	0.974084	1	ENSGALG00010014829	ENSGALG00010014829
gene:ENSGALG00010015957	1	complement(51600464..51612306)	2.28917	0.420293	1.3382	0.185038	0.71742	1	ENSGALG00010015957	ENSGALG00010015957
NCF4	1	complement(51616377..51626768)	3.84794	0.282633	1.21641	0.374191	0.873367	1	ENSGALG00010014840	ENSGALG00010014840
PVALB	1	51650538..51661017	1.41266	0.102368	1.07353	0.778908	0.973655	1	ENSGALG00010014889	ENSGALG00010014889
IFT27	1	51669459..51686561	6.61094	0.125438	1.09084	0.506397	0.919838	1	ENSGALG00010014906	ENSGALG00010014906
CACNG2	1	51684991..51741654	2.69516	0.160517	1.11769	0.704033	0.960446	1	ENSGALG00010014910	ENSGALG00010014910
EIF3D	1	51751399..51764709	539.304	-0.0241819	-1.0169	0.767392	0.972155	1	ENSGALG00010014917	ENSGALG00010014917
FOXRED2	1	51758933..51777146	21.4494	0.0896603	1.06412	0.482189	0.910559	1	ENSGALG00010014936	ENSGALG00010014936
TXN2	1	51769719..51777147	143.486	-0.075739	-1.0539	0.586322	0.941508	1	ENSGALG00010014945	ENSGALG00010014945
MYH9	1	51794919..51863042	157.479	-0.107161	-1.07711	0.250713	0.789815	1	ENSGALG00010015031	ENSGALG00010015031
RBFOX2	1	51874199..52037355	158.126	0.0872334	1.06233	0.320937	0.834171	1	ENSGALG00010015095	ENSGALG00010015095
MB	1	52046537..52050255	20.7378	-0.327626	-1.25495	0.249888	0.789752	1	ENSGALG00010015107	ENSGALG00010015107
RASD2	1	complement(52076946..52085341)	21.904	-0.371672	-1.29385	0.0100893	0.170587	1	ENSGALG00010015117	ENSGALG00010015117
MCM5	1	complement(52136263..52144569)	143.203	-0.145153	-1.10585	0.100889	0.581914	1	ENSGALG00010015126	ENSGALG00010015126
HMOX1	1	complement(52145117..52152521)	46.3797	0.35134	1.27574	0.00544386	0.113648	1	ENSGALG00010015155	ENSGALG00010015155
TOM1	1	complement(52158176..52179884)	20.7655	-0.209381	-1.15619	0.129403	0.639193	1	ENSGALG00010015191	ENSGALG00010015191
HMGXB4	1	complement(52180055..52194214)	57.2648	0.0166489	1.01161	0.854401	0.984647	1	ENSGALG00010015203	ENSGALG00010015203
ISX	1	complement(52282243..52372621)	0.0671934	1.72043	3.29535	0.282889	0	1	ENSGALG00010015257	ENSGALG00010015257
LARGE1	1	52718926..53001923	16.8211	0.229885	1.17274	0.0594152	0.458431	1	ENSGALG00010015327	ENSGALG00010015327
gene:ENSGALG00010015339	1	52828001..52830312	0.687035	0.695452	1.61939	0.401967	0.882941	1	ENSGALG00010015339	ENSGALG00010015339
SYN3	1	53068097..53271890	2.15315	0.0103183	1.00718	0.971501	0.997217	1	ENSGALG00010015391	ENSGALG00010015391
TIMP3	1	complement(53137054..53174022)	194.4	0.265137	1.20175	0.000818232	0.0287327	1	ENSGALG00010015407	ENSGALG00010015407
FBXO7	1	complement(53251326..53287635)	62.4186	0.0534019	1.03771	0.560676	0.935926	1	ENSGALG00010015478	ENSGALG00010015478
gene:ENSGALG00010015496	1	53291574..53313323	0.0730876	-0.981755	-1.97487	0.463132	0.903636	1	ENSGALG00010015496	ENSGALG00010015496
BPIFCB	1	53312320..53332809	0.0736979	-1.44092	-2.71494	0.353659	0	1	ENSGALG00010015515	ENSGALG00010015515
RTCB	1	53332752..53345517	136.898	-0.1626	-1.1193	0.025391	0.298632	1	ENSGALG00010015544	ENSGALG00010015544
ASCL4	1	complement(53358645..53366165)	5.39392	0.236782	1.17836	0.293875	0.81682	1	ENSGALG00010015553	ENSGALG00010015553
PRDM4	1	53364540..53389044	30.6119	-0.0711869	-1.05058	0.576383	0.939582	1	ENSGALG00010015583	ENSGALG00010015583
PWP1	1	complement(53388607..53403927)	67.1529	-0.202981	-1.15107	0.0312015	0.333962	1	ENSGALG00010015613	ENSGALG00010015613
ABTB3	1	complement(53422636..53591522)	32.2347	0.0780912	1.05562	0.389594	0.8793	1	ENSGALG00010015635	ENSGALG00010015635
CRY1	1	complement(53637592..53672674)	82.7994	0.13549	1.09847	0.0888226	0.547843	1	ENSGALG00010011282	ENSGALG00010011282
MTERF2	1	53674623..53680188	4.13794	-0.279438	-1.21372	0.329458	0.842154	1	ENSGALG00010010954	ENSGALG00010010954
TMEM263	1	complement(53681916..53692198)	259.171	0.0741108	1.05271	0.376328	0.873788	1	ENSGALG00010010959	ENSGALG00010010959
RIC8B	1	complement(53720399..53753793)	77.1688	0.00695955	1.00484	0.938962	0.995874	1	ENSGALG00010010981	ENSGALG00010010981
RFX4	1	complement(53757999..53849520)	0.274427	-0.355384	-1.27933	0.591539	0.942246	1	ENSGALG00010010996	ENSGALG00010010996
POLR3B	1	complement(53852822..53926622)	32.1031	-0.136246	-1.09904	0.151608	0.673609	1	ENSGALG00010011025	ENSGALG00010011025
TCP11X2	1	complement(53927653..53944028)	35.5219	0.0176223	1.01229	0.895863	0.990091	1	ENSGALG00010011912	ENSGALG00010011912
CKAP4	1	53947465..53958918	220.002	0.164789	1.121	0.0467178	0.409222	1	ENSGALG00010011936	ENSGALG00010011936
NUAK1	1	53979364..54027157	23.0023	0.0590477	1.04178	0.650783	0.952452	1	ENSGALG00010010651	ENSGALG00010010651
C12orf75	1	complement(54224898..54242577)	13.0398	0.337581	1.26364	0.124393	0.632098	1	ENSGALG00010010666	ENSGALG00010010666
APPL2	1	54258338..54291824	44.5325	0.0500622	1.03531	0.546768	0.932756	1	ENSGALG00010011605	ENSGALG00010011605
WASHC4	1	complement(54292515..54330848)	17.2963	-0.043761	-1.0308	0.70057	0.959128	1	ENSGALG00010011621	ENSGALG00010011621
ALDH1L2	1	54338166..54367677	150.645	0.141202	1.10282	0.116179	0.617501	1	ENSGALG00010011657	ENSGALG00010011657
gene:ENSGALG00010011660	1	complement(54366984..54371915)	106.04	-0.0837858	-1.0598	0.377132	0.874468	1	ENSGALG00010011660	ENSGALG00010011660
SLC41A2	1	54371957..54421390	31.9472	-0.0271039	-1.01896	0.807257	0.976879	1	ENSGALG00010011671	ENSGALG00010011671
CHST11	1	complement(54409514..54634664)	10.2454	-0.205355	-1.15297	0.163814	0.691848	1	ENSGALG00010011770	ENSGALG00010011770
TXNRD1	1	complement(54632853..54671722)	28.8314	-0.245369	-1.1854	0.0257972	0.301054	1	ENSGALG00010011789	ENSGALG00010011789
NFYB	1	54682678..54699751	49.8059	-0.103342	-1.07426	0.210477	0.748818	1	ENSGALG00010011856	ENSGALG00010011856
HCFC2	1	complement(54704829..54724934)	29.0654	-0.073066	-1.05195	0.614799	0.94759	1	ENSGALG00010011883	ENSGALG00010011883
GLT8D2	1	54725022..54745329	54.613	-0.0315817	-1.02213	0.781162	0.973963	1	ENSGALG00010010071	ENSGALG00010010071
TDG	1	complement(54743597..54754205)	71.1308	-0.160193	-1.11744	0.128573	0.637817	1	ENSGALG00010010085	ENSGALG00010010085
C12orf73	1	54754288..54755982	53.1365	0.101848	1.07315	0.384486	0.87612	1	ENSGALG00010010095	ENSGALG00010010095
HSP90B1	1	complement(54757804..54769805)	611.187	-0.0332452	-1.02331	0.655161	0.952452	1	ENSGALG00010010280	ENSGALG00010010280
NT5DC3	1	54774989..54876380	7.26505	-0.0206992	-1.01445	0.901441	0.991781	1	ENSGALG00010010310	ENSGALG00010010310
STAB2	1	complement(54816115..54894245)	0.904573	0.348398	1.27315	0.273793	0.805335	1	ENSGALG00010010356	ENSGALG00010010356
ASCL1	1	complement(55112008..55114058)	0.370725	-0.669801	-1.59085	0.457356	0.903345	1	ENSGALG00010011057	ENSGALG00010011057
PAH	1	55124355..55165071	0.724904	-2.71622	-6.5715	1.88327e-06	0.000158142	0.0293639	ENSGALG00010010222	ENSGALG00010010222
gene:ENSGALG00010010248	1	55167624..55196931	0.0657257	-0.067564	-1.04795	0.964079	0.997217	1	ENSGALG00010010248	ENSGALG00010010248
IGF1	1	55326281..55375657	0.208719	-0.587154	-1.50228	0.601011	0.944365	1	ENSGALG00010010259	ENSGALG00010010259
PARPBP	1	complement(55415162..55463406)	4.97203	-0.140554	-1.10233	0.516029	0.922891	1	ENSGALG00010011316	ENSGALG00010011316
PMCH	1	55417419..55421820	0.795655	1.05018	2.07079	0.24129	0.781477	1	ENSGALG00010011331	ENSGALG00010011331
NUP37	1	55463444..55489210	93.8356	-0.151839	-1.11098	0.118696	0.621644	1	ENSGALG00010011361	ENSGALG00010011361
WASHC3	1	55494917..55528868	34.661	0.0693285	1.04923	0.473989	0.906978	1	ENSGALG00010011425	ENSGALG00010011425
DRAM1	1	complement(55537528..55553135)	0.66564	-0.243422	-1.1838	0.641945	0.952452	1	ENSGALG00010011431	ENSGALG00010011431
GNPTAB	1	55565257..55605475	65.1538	0.0418096	1.0294	0.577109	0.939599	1	ENSGALG00010011453	ENSGALG00010011453
gene:ENSGALG00010011457	1	55605555..55617608	3.02239	-0.90794	-1.87636	0.0289696	0.322789	1	ENSGALG00010011457	ENSGALG00010011457
CHPT1	1	complement(55613638..55636204)	22.2676	0.191014	1.14157	0.130552	0.641941	1	ENSGALG00010011484	ENSGALG00010011484
MYBPC1	1	complement(55642327..55714550)	127.988	0.470992	1.38606	4.80421e-08	6.94348e-06	0.000749073	ENSGALG00010011558	ENSGALG00010011558
SPIC	1	complement(55746782..55774600)	0	0	0	0	0	0	ENSGALG00010011308	ENSGALG00010011308
PARP12	1	55777887..55794513	9.74017	-0.0784565	-1.05589	0.664297	0.953639	1	ENSGALG00010013063	ENSGALG00010013063
TBXAS1	1	complement(55795267..56045421)	1.80438	0.342929	1.26833	0.271287	0.804007	1	ENSGALG00010013152	ENSGALG00010013152
HIPK2	1	56066572..56223038	20.0402	0.108835	1.07836	0.349283	0.857561	1	ENSGALG00010013175	ENSGALG00010013175
KIAA1549	1	56218110..56355435	30.9848	-0.00998093	-1.00694	0.915825	0.993201	1	ENSGALG00010013209	ENSGALG00010013209
ATP6V0A4	1	56374578..56397416	0.231364	0.972134	1.96174	0.263983	0.800293	1	ENSGALG00010013224	ENSGALG00010013224
SVOPL	1	56401223..56421590	0.529126	-1.83418	-3.5657	0.0409565	0.382846	1	ENSGALG00010013237	ENSGALG00010013237
TRIM24	1	complement(56423723..56482071)	30.0736	0.0717392	1.05098	0.579213	0.940188	1	ENSGALG00010013244	ENSGALG00010013244
AKR1D1	1	56593491..56629958	70.8705	-0.338509	-1.26445	0.0074705	0.140186	1	ENSGALG00010013290	ENSGALG00010013290
gene:ENSGALG00010013309	1	complement(56679760..56697920)	13.0594	-0.189037	-1.14	0.18717	0.720277	1	ENSGALG00010013309	ENSGALG00010013309
KDM7A	1	complement(56720299..56776576)	4.44197	-0.26209	-1.19922	0.220514	0.761616	1	ENSGALG00010013316	ENSGALG00010013316
SLC37A3	1	complement(56781331..56816703)	28.8987	0.0127362	1.00887	0.889709	0.98977	1	ENSGALG00010013328	ENSGALG00010013328
RAB19	1	56816547..56823867	4.47788	-0.105981	-1.07623	0.636844	0.95199	1	ENSGALG00010013337	ENSGALG00010013337
MKRN4P	1	complement(56822899..56847055)	74.1166	-0.153424	-1.11221	0.0379582	0.369766	1	ENSGALG00010013348	ENSGALG00010013348
gene:ENSGALG00010013362	1	56850845..56874734	0.710778	0.118934	1.08593	0.841486	0.983131	1	ENSGALG00010013362	ENSGALG00010013362
DENND2A	1	complement(56877487..56934921)	137.635	0.220185	1.16488	0.00154822	0.0469178	1	ENSGALG00010013381	ENSGALG00010013381
ADCK2	1	56936594..56947536	27.779	-0.00389471	-1.0027	0.977046	0.997974	1	ENSGALG00010013393	ENSGALG00010013393
gene:ENSGALG00010013404	1	complement(56949018..56963068)	0.886637	0.563254	1.4776	0.21659	0.756046	1	ENSGALG00010013404	ENSGALG00010013404
NDUFB2	1	56963418..56964252	208.657	-0.0958361	-1.06868	0.510712	0.921444	1	ENSGALG00010013416	ENSGALG00010013416
BRAF	1	complement(56964898..57047491)	12.628	0.161672	1.11858	0.127128	0.634629	1	ENSGALG00010013466	ENSGALG00010013466
MRPS33	1	complement(57057470..57064899)	54.0876	0.0201699	1.01408	0.839449	0.982775	1	ENSGALG00010013510	ENSGALG00010013510
gene:ENSGALG00010013519	1	complement(57064942..57217914)	0	0	0	0	0	0	ENSGALG00010013519	ENSGALG00010013519
TMEM178B	1	57080252..57291486	3.20436	-0.153865	-1.11255	0.675444	0.954904	1	ENSGALG00010013523	ENSGALG00010013523
AGK	1	57321331..57356718	27.0017	-0.126902	-1.09195	0.294929	0.817345	1	ENSGALG00010013561	ENSGALG00010013561
DENND11	1	complement(57355777..57368666)	4.38525	0.0451966	1.03182	0.851548	0.984647	1	ENSGALG00010013572	ENSGALG00010013572
WEE2	1	57368919..57383978	0.894678	0.730609	1.65934	0.140807	0.657086	1	ENSGALG00010013595	ENSGALG00010013595
SSBP1	1	57384042..57389713	78.6605	-0.0643068	-1.04558	0.618625	0.947809	1	ENSGALG00010013625	ENSGALG00010013625
CREB3L2	1	57397078..57471318	13.3909	-0.220402	-1.16506	0.523596	0.925508	1	ENSGALG00010013690	ENSGALG00010013690
DGKI	1	57480943..57686582	1.11529	0.479817	1.39457	0.277745	0.808903	1	ENSGALG00010013757	ENSGALG00010013757
PTN	1	57693551..57782583	352.42	0.202694	1.15085	0.0118288	0.18777	1	ENSGALG00010013828	ENSGALG00010013828
CHRM2	1	complement(57842788..57942692)	0.320671	0.177119	1.13062	0.615623	0.947603	1	ENSGALG00010013994	ENSGALG00010013994
MTPN	1	58249994..58287975	165.259	-0.0074824	-1.0052	0.931577	0.994775	1	ENSGALG00010010690	ENSGALG00010010690
FAM180A	1	58376155..58404917	2.32409	0.148754	1.10861	0.720591	0.962515	1	ENSGALG00010011034	ENSGALG00010011034
SLC13A4	1	58407861..58435126	0.242014	-0.338821	-1.26472	0.688158	0.958036	1	ENSGALG00010011042	ENSGALG00010011042
C7orf73	1	complement(58441811..58450241)	48.3041	-0.0138423	-1.00964	0.892044	0.989825	1	ENSGALG00010010106	ENSGALG00010010106
SYT10	1	58685320..58741851	1.81741	-0.820948	-1.76657	0.0989007	0.575604	1	ENSGALG00010011050	ENSGALG00010011050
PKP2	1	58866447..58910209	6.57771	0.241518	1.18224	0.246725	0.787729	1	ENSGALG00010011076	ENSGALG00010011076
YARS2	1	58948340..58966423	25.0878	-0.0730122	-1.05191	0.588379	0.941807	1	ENSGALG00010011091	ENSGALG00010011091
DNM1L	1	complement(58958333..58994687)	76.6532	-0.0578371	-1.0409	0.45044	0.90161	1	ENSGALG00010011130	ENSGALG00010011130
FGD4	1	complement(59009368..59116926)	0.820634	-0.189638	-1.14048	0.677677	0.954923	1	ENSGALG00010011150	ENSGALG00010011150
BICD1	1	complement(59126656..59320047)	3.78521	0.29634	1.22803	0.17017	0.69972	1	ENSGALG00010015918	ENSGALG00010015918
gene:ENSGALG00010011163	1	59225497..59227400	0	0	0	0	0	0	ENSGALG00010011163	ENSGALG00010011163
gene:ENSGALG00010011174	1	59229351..59231254	0	0	0	0	0	0	ENSGALG00010011174	ENSGALG00010011174
gene:ENSGALG00010011186	1	59233205..59235108	0	0	0	0	0	0	ENSGALG00010011186	ENSGALG00010011186
gene:ENSGALG00010011201	1	59237059..59238962	0	0	0	0	0	0	ENSGALG00010011201	ENSGALG00010011201
gene:ENSGALG00010011250	1	complement(59359940..59398074)	22.1151	0.045792	1.03225	0.684294	0.956386	1	ENSGALG00010011250	ENSGALG00010011250
AMN1	1	59432851..59455989	10.4482	0.131478	1.09542	0.530007	0.927697	1	ENSGALG00010010734	ENSGALG00010010734
gene:ENSGALG00010010752	1	complement(59456698..59463091)	10.9855	0.088925	1.06358	0.720847	0.962517	1	ENSGALG00010010752	ENSGALG00010010752
DENND5B	1	59463885..59581969	3.40539	-0.117393	-1.08477	0.667658	0.954301	1	ENSGALG00010011997	ENSGALG00010011997
FAM60A	1	59597562..59613839	98.7404	-0.367943	-1.29051	1.23049e-06	0.000110092	0.0191858	ENSGALG00010012054	ENSGALG00010012054
CAPRIN2	1	59631241..59665397	12.8677	-0.13768	-1.10013	0.276281	0.807535	1	ENSGALG00010012072	ENSGALG00010012072
IPO8	1	59666953..59709555	32.7376	-0.0960119	-1.06881	0.466853	0.904638	1	ENSGALG00010012085	ENSGALG00010012085
TMTC1	1	59752290..59899791	16.1908	0.0747448	1.05317	0.62422	0.949148	1	ENSGALG00010012106	ENSGALG00010012106
gene:ENSGALG00010012109	1	59920610..59921712	0	0	0	0	0	0	ENSGALG00010012109	ENSGALG00010012109
gene:ENSGALG00010012115	1	complement(59964279..59965433)	0.395475	-1.47123	-2.77257	0.366676	0	1	ENSGALG00010012115	ENSGALG00010012115
DDX11	1	59970874..59991935	18.74	-0.297136	-1.2287	0.0294102	0.325287	1	ENSGALG00010012138	ENSGALG00010012138
WASHC1	1	complement(59991889..60032001)	27.2497	-0.0899116	-1.0643	0.42419	0.89352	1	ENSGALG00010012159	ENSGALG00010012159
gene:ENSGALG00010010129	1	60051917..60096135	1.06715	1.38663	2.61468	0.144817	0.663717	1	ENSGALG00010010129	ENSGALG00010010129
IQSEC3	1	60116452..60150454	7.54992	-0.0778457	-1.05544	0.722809	0.963086	1	ENSGALG00010010154	ENSGALG00010010154
gene:ENSGALG00010010324	1	complement(60170325..60183736)	0	0	0	0	0	0	ENSGALG00010010324	ENSGALG00010010324
gene:ENSGALG00010010340	1	complement(60184882..60190344)	0	0	0	0	0	0	ENSGALG00010010340	ENSGALG00010010340
SLC6A12	1	complement(60208405..60238006)	1.0648	0.49499	1.40931	0.177645	0.70959	1	ENSGALG00010015929	ENSGALG00010015929
SLC6A13	1	complement(60249571..60279432)	4.14215	-0.0754481	-1.05369	0.795817	0.974695	1	ENSGALG00010012205	ENSGALG00010012205
KDM5A	1	complement(60287263..60334267)	29.4876	-0.0912792	-1.06531	0.298315	0.817598	1	ENSGALG00010012219	ENSGALG00010012219
CCDC77	1	60336845..60352296	10.5166	-0.0305603	-1.02141	0.819947	0.980396	1	ENSGALG00010012242	ENSGALG00010012242
B4GALNT3	1	60356304..60414354	19.1019	-0.0110834	-1.00771	0.940391	0.996196	1	ENSGALG00010012274	ENSGALG00010012274
NINJ2	1	complement(60419640..60463851)	27.6212	0.0277335	1.01941	0.849391	0.984593	1	ENSGALG00010012300	ENSGALG00010012300
WNK1	1	60491607..60589717	41.0696	0.0341798	1.02397	0.690857	0.958339	1	ENSGALG00010012339	ENSGALG00010012339
RAD52	1	complement(60590254..60605589)	22.2154	0.0483779	1.0341	0.705332	0.960446	1	ENSGALG00010012367	ENSGALG00010012367
ERC1	1	60605738..60890943	1.63768	0.240652	1.18153	0.522439	0.925508	1	ENSGALG00010012399	ENSGALG00010012399
WNT5B	1	60910921..60976792	68.785	0.225772	1.1694	0.0853613	0.537072	1	ENSGALG00010013899	ENSGALG00010013899
FBXL14	1	complement(60936388..60943937)	10.2278	-0.0449845	-1.03167	0.693238	0.958859	1	ENSGALG00010014909	ENSGALG00010014909
ADIPOR2	1	60983924..61026364	77.4789	0.0526776	1.03719	0.592088	0.942246	1	ENSGALG00010013910	ENSGALG00010013910
CACNA2D4	1	complement(61031038..61145666)	0.170579	-0.1777	-1.13108	0.830351	0.982473	1	ENSGALG00010013942	ENSGALG00010013942
CHUNK-1	1	61037364..61052152	0.888977	0.000401033	1.00028	0.999231	0.999805	1	ENSGALG00010014065	ENSGALG00010014065
LRTM2	1	61053189..61074291	0.49332	-0.394458	-1.31445	0.491722	0.914247	1	ENSGALG00010014178	ENSGALG00010014178
DCP1B	1	complement(61159756..61203291)	21.8792	0.0394904	1.02775	0.705598	0.960446	1	ENSGALG00010014200	ENSGALG00010014200
CACNA1C	1	61231143..61658619	8.0139	-0.122305	-1.08847	0.426389	0.894389	1	ENSGALG00010014295	ENSGALG00010014295
IL17RA	1	61665762..61687848	28.4614	0.0129303	1.009	0.917342	0.99366	1	ENSGALG00010011776	ENSGALG00010011776
TMEM121B	1	complement(61691974..61693509)	0.146698	2.23249	4.69943	0.170818	0.701137	1	ENSGALG00010014884	ENSGALG00010014884
HDHD5	1	complement(61699323..61708938)	17.1542	-0.122766	-1.08882	0.314142	0.82788	1	ENSGALG00010011792	ENSGALG00010011792
CECR1	1	complement(61711482..61730279)	6.24541	0.0368809	1.02589	0.866076	0.987201	1	ENSGALG00010011860	ENSGALG00010011860
CECR2	1	61741076..61833025	8.60478	-0.0692442	-1.04917	0.752947	0.970008	1	ENSGALG00010011637	ENSGALG00010011637
ATP6V1E1	1	complement(61846925..61858741)	74.3045	-0.0650779	-1.04614	0.483002	0.910711	1	ENSGALG00010012315	ENSGALG00010012315
BCL2L13	1	61857683..61900688	37.6225	-0.143419	-1.10452	0.194319	0.732767	1	ENSGALG00010012343	ENSGALG00010012343
BID	1	complement(61896899..61917134)	70.5526	-0.230636	-1.17335	0.00105173	0.0345919	1	ENSGALG00010012415	ENSGALG00010012415
MICAL3	1	complement(61925722..62099764)	6.34258	-0.0576707	-1.04078	0.69177	0.958645	1	ENSGALG00010012509	ENSGALG00010012509
PEX26	1	62101700..62107351	24.2894	-0.0706621	-1.0502	0.575741	0.939389	1	ENSGALG00010012588	ENSGALG00010012588
TUBA8B	1	62108077..62112668	0.448671	1.00336	2.00466	0.296088	0.817345	1	ENSGALG00010012593	ENSGALG00010012593
TUBA8A	1	62112778..62124376	1.78386	-0.317999	-1.2466	0.467256	0.904638	1	ENSGALG00010012601	ENSGALG00010012601
USP18	1	62128701..62144414	12.9231	-0.204036	-1.15192	0.302581	0.821105	1	ENSGALG00010012633	ENSGALG00010012633
gene:ENSGALG00010013395	1	62150986..62152299	0	0	0	0	0	0	ENSGALG00010013395	ENSGALG00010013395
gene:ENSGALG00010013401	1	62153608..62156448	0	0	0	0	0	0	ENSGALG00010013401	ENSGALG00010013401
AKR1B1	1	complement(62163848..62173095)	366.198	0.171988	1.12661	0.0358085	0.358464	1	ENSGALG00010013417	ENSGALG00010013417
gene:ENSGALG00010013442	1	complement(62177454..62185031)	61.8027	-0.212486	-1.15868	0.133748	0.648297	1	ENSGALG00010013442	ENSGALG00010013442
AKR1E2	1	complement(62186298..62221586)	26.5245	0.224132	1.16807	0.207451	0.745013	1	ENSGALG00010015207	ENSGALG00010015207
BPGM	1	62205899..62248485	58.3245	0.0660034	1.04681	0.524412	0.925508	1	ENSGALG00010013428	ENSGALG00010013428
CALD1	1	62331101..62521412	155.234	0.02875	1.02013	0.722168	0.963086	1	ENSGALG00010013465	ENSGALG00010013465
AKR1B10	1	complement(62516600..62525608)	77.0693	-0.0529143	-1.03736	0.556524	0.934558	1	ENSGALG00010013501	ENSGALG00010013501
RERG	1	complement(62687377..62718968)	58.7592	0.0225624	1.01576	0.840131	0.983004	1	ENSGALG00010011589	ENSGALG00010011589
PTPRO	1	62808411..62990143	6.35766	0.154694	1.11319	0.485778	0.911323	1	ENSGALG00010012702	ENSGALG00010012702
EPS8	1	complement(62993338..63124660)	92.5877	0.162859	1.1195	0.019711	0.25481	1	ENSGALG00010012768	ENSGALG00010012768
STRAP	1	63157995..63167657	180.434	-0.0837014	-1.05973	0.293321	0.816804	1	ENSGALG00010012908	ENSGALG00010012908
DERA	1	63168588..63223380	28.2377	-0.267252	-1.20351	0.0378486	0.368938	1	ENSGALG00010012957	ENSGALG00010012957
SLC15A5	1	complement(63222428..63325090)	0.0961753	0.0448375	1.03157	0.968599	0.997217	1	ENSGALG00010013023	ENSGALG00010013023
MGST1	1	63337314..63346996	38.1687	0.108969	1.07846	0.41033	0.886669	1	ENSGALG00010012732	ENSGALG00010012732
LMO3	1	complement(63411735..63469839)	9.18631	0.277674	1.21224	0.269969	0.803813	1	ENSGALG00010013537	ENSGALG00010013537
RERGL	1	complement(63950326..63959103)	25.4397	0.287479	1.22051	0.0249217	0.295756	1	ENSGALG00010013562	ENSGALG00010013562
PIK3C2G	1	63958633..64239132	2.17703	0.00340119	1.00236	0.991175	0.999605	1	ENSGALG00010013617	ENSGALG00010013617
PLCZ1	1	complement(64241236..64284270)	0.0188522	0.127572	1.09245	0.940628	0	1	ENSGALG00010013636	ENSGALG00010013636
CAPZA3	1	64284315..64285282	0	0	0	0	0	0	ENSGALG00010014904	ENSGALG00010014904
PLEKHA5	1	64409078..64577886	20.6259	-0.0478245	-1.0337	0.701633	0.95936	1	ENSGALG00010013753	ENSGALG00010013753
AEBP2	1	64595432..64645342	25.2005	0.129267	1.09374	0.250111	0.789815	1	ENSGALG00010013791	ENSGALG00010013791
PDE3A	1	64942643..65179434	4.63655	-0.11665	-1.08421	0.596838	0.942972	1	ENSGALG00010011688	ENSGALG00010011688
SLCO1C1	1	65196182..65218277	1.1058	0.379666	1.30104	0.470028	0.905071	1	ENSGALG00010015162	ENSGALG00010015162
SLCO1B3	1	65224333..65245487	0.209429	0.842562	1.79323	0.409523	0.886251	1	ENSGALG00010011715	ENSGALG00010011715
SLCO1B1	1	complement(65252857..65274133)	1.6783	1.25116	2.38033	0.00275718	0.0720751	1	ENSGALG00010011816	ENSGALG00010011816
SLCO1A2	1	complement(65289193..65340175)	0.518441	0.855199	1.80901	0.24804	0.788668	1	ENSGALG00010011668	ENSGALG00010011668
IAPP	1	65321105..65328541	0.023977	-1.50923	-2.84659	0.529409	0	1	ENSGALG00010011680	ENSGALG00010011680
PYROXD1	1	65357399..65373734	12.406	0.0267659	1.01873	0.885853	0.989099	1	ENSGALG00010013802	ENSGALG00010013802
RECQL	1	complement(65366080..65396338)	14.659	-0.128148	-1.09289	0.367505	0.868387	1	ENSGALG00010013867	ENSGALG00010013867
GOLT1B	1	65395901..65410436	55.4364	-0.00507477	-1.00352	0.961973	0.997217	1	ENSGALG00010014045	ENSGALG00010014045
BCAT1	1	65418649..65478746	3.1563	-0.0405831	-1.02853	0.881184	0.988885	1	ENSGALG00010015306	ENSGALG00010015306
SOX5	1	65772453..66226631	6.6967	0.232422	1.17481	0.273941	0.805335	1	ENSGALG00010014120	ENSGALG00010014120
gene:ENSGALG00010014391	1	complement(65784992..65787596)	0	0	0	0	0	0	ENSGALG00010014391	ENSGALG00010014391
ETNK1	1	complement(66501600..66531358)	27.3747	-0.0129685	-1.00903	0.89429	0.990091	1	ENSGALG00010014515	ENSGALG00010014515
C2CD5	1	66554442..66621977	34.2841	-0.0338484	-1.02374	0.679194	0.955254	1	ENSGALG00010014626	ENSGALG00010014626
ST8SIA1	1	66639156..66768657	15.6453	0.289825	1.22249	0.0434298	0.393122	1	ENSGALG00010014713	ENSGALG00010014713
C3AR1L	1	66793209..66849403	3.03995	0.0565399	1.03997	0.845615	0.983777	1	ENSGALG00010014821	ENSGALG00010014821
gene:ENSGALG00010014870	1	66879486..66886403	0.12214	0.592325	1.50767	0.62289	0.948694	1	ENSGALG00010014870	ENSGALG00010014870
CMAS	1	complement(66894163..66905203)	18.2718	0.0171759	1.01198	0.89887	0.9909	1	ENSGALG00010011573	ENSGALG00010011573
ABCC9	1	66924027..66997879	9.23019	0.248159	1.18769	0.0695429	0.489837	1	ENSGALG00010013156	ENSGALG00010013156
KCNJ8	1	67006795..67014251	21.4859	0.192085	1.14241	0.153111	0.678283	1	ENSGALG00010013173	ENSGALG00010013173
LDHB	1	67077550..67091183	703.863	-0.150164	-1.1097	0.0571122	0.45203	1	ENSGALG00010013184	ENSGALG00010013184
GYS2	1	67093458..67139640	0.147218	0.487576	1.40209	0.660153	0.952452	1	ENSGALG00010013201	ENSGALG00010013201
SPX	1	complement(67192484..67196777)	0	0	0	0	0	0	ENSGALG00010013963	ENSGALG00010013963
IRAG2	1	67203345..67241411	2.93671	-0.324592	-1.25231	0.205445	0.743791	1	ENSGALG00010014019	ENSGALG00010014019
DNAI7	1	complement(67241359..67260450)	2.16296	0.0959147	1.06874	0.797143	0.974695	1	ENSGALG00010014154	ENSGALG00010014154
ETFRF1	1	67260490..67272487	11.2098	0.157531	1.11538	0.452194	0.901661	1	ENSGALG00010014213	ENSGALG00010014213
KRAS	1	complement(67263419..67288652)	76.6184	0.0364018	1.02555	0.646876	0.952452	1	ENSGALG00010014246	ENSGALG00010014246
RASSF8	1	67578462..67653703	21.2482	-0.0284339	-1.0199	0.820292	0.980396	1	ENSGALG00010014328	ENSGALG00010014328
BHLHE41	1	complement(67671918..67673902)	5.89898	-0.149056	-1.10884	0.628746	0.95098	1	ENSGALG00010014338	ENSGALG00010014338
SSPN	1	67695264..67715634	57.0999	0.104883	1.07541	0.252585	0.791289	1	ENSGALG00010014361	ENSGALG00010014361
ITPR2	1	complement(67742505..68004312)	3.85338	-0.105124	-1.07559	0.643686	0.952452	1	ENSGALG00010014477	ENSGALG00010014477
gene:ENSGALG00010014697	1	68029000..68039330	0.400988	0.0920593	1.06589	0.854567	0.984647	1	ENSGALG00010014697	ENSGALG00010014697
INTS13	1	complement(68045295..68065772)	252.978	-0.201184	-1.14964	0.0109896	0.181596	1	ENSGALG00010014728	ENSGALG00010014728
FGFR1OP2	1	68065955..68077262	28.5341	-0.0867615	-1.06198	0.457124	0.903345	1	ENSGALG00010014748	ENSGALG00010014748
TM7SF3	1	complement(68081034..68099013)	7.93415	0.0959539	1.06877	0.656377	0.952452	1	ENSGALG00010014839	ENSGALG00010014839
MED21	1	68098294..68107146	25.367	-0.0615638	-1.0436	0.701491	0.959254	1	ENSGALG00010014861	ENSGALG00010014861
STK38L	1	68156522..68204691	26.4191	-0.205834	-1.15335	0.0805399	0.523106	1	ENSGALG00010012896	ENSGALG00010012896
ARNTL2	1	68213796..68250626	55.3113	-0.169422	-1.12461	0.0649614	0.473767	1	ENSGALG00010012985	ENSGALG00010012985
PPFIBP1	1	68275098..68374776	97.0282	-0.0491664	-1.03467	0.556025	0.934229	1	ENSGALG00010013123	ENSGALG00010013123
A4GALT	1	complement(68381025..68443818)	28.7521	-0.0251269	-1.01757	0.732165	0.9665	1	ENSGALG00010012867	ENSGALG00010012867
gene:ENSGALG00010013167	1	68397809..68408002	0.0781026	0.524436	1.43837	0.700155	0.959128	1	ENSGALG00010013167	ENSGALG00010013167
gene:ENSGALG00010013176	1	68414761..68417245	0	0	0	0	0	0	ENSGALG00010013176	ENSGALG00010013176
ARFGAP3	1	complement(68447853..68482097)	48.9152	0.0948804	1.06798	0.428731	0.895488	1	ENSGALG00010012147	ENSGALG00010012147
PACSIN2	1	complement(68484872..68551376)	37.6658	0.0652734	1.04628	0.422029	0.892068	1	ENSGALG00010012175	ENSGALG00010012175
TTLL1	1	complement(68553558..68581512)	1.61147	0.305231	1.23562	0.424864	0.89352	1	ENSGALG00010012193	ENSGALG00010012193
BIK	1	68584298..68596328	8.1329	-0.486947	-1.40148	0.116932	0.61845	1	ENSGALG00010011907	ENSGALG00010011907
MCAT	1	complement(68598694..68603495)	24.9511	0.00370946	1.00257	0.972357	0.997217	1	ENSGALG00010011916	ENSGALG00010011916
TSPO	1	68602743..68615221	11.678	0.00221427	1.00154	0.983252	0.998918	1	ENSGALG00010011930	ENSGALG00010011930
TTLL12	1	complement(68615328..68635127)	101.651	-0.116763	-1.0843	0.123313	0.630764	1	ENSGALG00010011943	ENSGALG00010011943
SCUBE1	1	complement(68646881..68847610)	0.713768	0.360291	1.28368	0.464364	0.903636	1	ENSGALG00010011981	ENSGALG00010011981
MPPED1	1	68900250..68963686	55.8715	0.2039	1.15181	0.0441347	0.396259	1	ENSGALG00010011998	ENSGALG00010011998
gene:ENSGALG00010011562	1	complement(68976446..68988575)	21.2473	0.306388	1.23661	0.218584	0.759136	1	ENSGALG00010011562	ENSGALG00010011562
SULT4A1	1	complement(69093770..69127233)	9.46379	-0.0203309	-1.01419	0.884869	0.989078	1	ENSGALG00010013242	ENSGALG00010013242
PNPLA3	1	69155961..69173375	71.3447	0.214767	1.16052	0.0442733	0.39706	1	ENSGALG00010013267	ENSGALG00010013267
SAMM50	1	69173521..69194450	68.2192	-0.00894041	-1.00622	0.9089	0.992455	1	ENSGALG00010013278	ENSGALG00010013278
PARVB	1	69198524..69257381	335.047	-0.0179945	-1.01255	0.813655	0.97903	1	ENSGALG00010013301	ENSGALG00010013301
PARVG	1	69259275..69280548	7.44722	0.0771437	1.05493	0.730394	0.965487	1	ENSGALG00010013324	ENSGALG00010013324
KIAA1644	1	complement(69355192..69436880)	9.37609	0.112676	1.08123	0.433775	0.896669	1	ENSGALG00010013343	ENSGALG00010013343
PRR5	1	69784065..69870057	44.8273	0.217383	1.16262	0.0405648	0.380764	1	ENSGALG00010013360	ENSGALG00010013360
gene:ENSGALG00010013366	1	69891073..69893076	0.0572589	2.41125	5.31937	0.282057	0	1	ENSGALG00010013366	ENSGALG00010013366
gene:ENSGALG00010013368	1	69894889..69896892	0	0	0	0	0	0	ENSGALG00010013368	ENSGALG00010013368
ARHGAP8	1	69930643..69991900	1.38158	-0.57253	-1.48713	0.225823	0.766219	1	ENSGALG00010013376	ENSGALG00010013376
PHF21B	1	complement(70002422..70161396)	1.40397	-0.045781	-1.03224	0.897865	0.99076	1	ENSGALG00010011895	ENSGALG00010011895
NUP50	1	70286578..70302000	49.4739	-0.14002	-1.10192	0.152582	0.676536	1	ENSGALG00010012043	ENSGALG00010012043
KIAA0930	1	complement(70307538..70373520)	12.3426	-0.0400264	-1.02813	0.796081	0.974695	1	ENSGALG00010012074	ENSGALG00010012074
UPK3A	1	70373691..70420114	15.1212	0.537783	1.45174	0.0356736	0.358386	1	ENSGALG00010012099	ENSGALG00010012099
SMC1B	1	complement(70445666..70481978)	0.232121	0.659334	1.57935	0.371415	0.870809	1	ENSGALG00010012104	ENSGALG00010012104
RIBC2	1	70482162..70496351	2.34653	-0.391136	-1.31143	0.355903	0.861157	1	ENSGALG00010012206	ENSGALG00010012206
FBLN1	1	70535491..70617867	325.693	0.244868	1.18498	0.00143604	0.0441997	1	ENSGALG00010012285	ENSGALG00010012285
ATXN10	1	70650650..70747821	23.1953	-0.0845109	-1.06033	0.457456	0.903345	1	ENSGALG00010012329	ENSGALG00010012329
gene:ENSGALG00010014896	1	complement(70797192..70797623)	0	0	0	0	0	0	ENSGALG00010014896	ENSGALG00010014896
WNT7B	1	complement(70831585..70926413)	6.38074	-0.45895	-1.37454	0.0356931	0.358386	1	ENSGALG00010012373	ENSGALG00010012373
PPARA	1	71319312..71353475	4.20441	0.093309	1.06681	0.754016	0.970008	1	ENSGALG00010023058	ENSGALG00010023058
CDPF1	1	complement(71353402..71382736)	13.0191	-0.1281	-1.09285	0.289818	0.814952	1	ENSGALG00010023068	ENSGALG00010023068
PKDREJ	1	complement(71383364..71423825)	0.879848	-0.67789	-1.5998	0.0585821	0.45577	1	ENSGALG00010023075	ENSGALG00010023075
gene:ENSGALG00010026220	1	71390609..71410635	54.9179	0.665321	1.58592	7.86322e-08	1.03562e-05	0.00122603	ENSGALG00010026220	ENSGALG00010026220
gene:ENSGALG00010023084	1	71422514..71441889	43.3332	-0.997668	-1.99677	3.5604e-09	6.44776e-07	5.55138e-05	ENSGALG00010023084	ENSGALG00010023084
ZC3HAV1	1	complement(71443183..71482037)	20.8332	-0.113514	-1.08186	0.39776	0.881664	1	ENSGALG00010023107	ENSGALG00010023107
ETV6	1	71530632..71663441	25.1724	0.0790273	1.05631	0.51474	0.922026	1	ENSGALG00010023137	ENSGALG00010023137
gene:ENSGALG00010023151	1	71691377..71722963	0.718404	-0.477297	-1.39213	0.382025	0.87582	1	ENSGALG00010023151	ENSGALG00010023151
LRP6	1	complement(71739917..71864349)	1.70767	0.315868	1.24476	0.308396	0.82556	1	ENSGALG00010021562	ENSGALG00010021562
MANSC1	1	complement(71874902..71886634)	11.8716	0.141995	1.10343	0.285657	0.813252	1	ENSGALG00010021419	ENSGALG00010021419
BORCS5	1	71888800..71950870	24.1469	-0.0267544	-1.01872	0.797464	0.974695	1	ENSGALG00010021652	ENSGALG00010021652
DUSP16	1	complement(71954564..72024309)	19.3872	-0.00581398	-1.00404	0.964005	0.997217	1	ENSGALG00010021661	ENSGALG00010021661
CREBL2	1	72044428..72057766	22.2048	-0.0176922	-1.01234	0.882224	0.988885	1	ENSGALG00010021879	ENSGALG00010021879
GPR19	1	complement(72063975..72072470)	0	0	0	0	0	0	ENSGALG00010021891	ENSGALG00010021891
gene:ENSGALG00010021913	1	complement(72104546..72116553)	6.89768	0.115504	1.08335	0.584767	0.941012	1	ENSGALG00010021913	ENSGALG00010021913
CDKN1B	1	72116626..72183463	54.7444	0.0121375	1.00845	0.871097	0.988078	1	ENSGALG00010021960	ENSGALG00010021960
MRPS35	1	72719472..72752580	31.0749	-0.107893	-1.07765	0.361467	0.865484	1	ENSGALG00010022657	ENSGALG00010022657
MANSC4	1	complement(72755482..72770265)	2.2285	0.609029	1.52523	0.103655	0.58905	1	ENSGALG00010022669	ENSGALG00010022669
KLHL42	1	72777982..72790566	6.32988	0.124932	1.09046	0.566871	0.938108	1	ENSGALG00010022673	ENSGALG00010022673
PTHLH	1	complement(72858164..72871051)	17.2802	0.052377	1.03697	0.713941	0.961508	1	ENSGALG00010021622	ENSGALG00010021622
CCDC91	1	72973819..73181666	4.3149	0.0606759	1.04295	0.652722	0.952452	1	ENSGALG00010022274	ENSGALG00010022274
FAR2	1	73283643..73430375	17.3077	0.0997447	1.07158	0.426476	0.894389	1	ENSGALG00010022354	ENSGALG00010022354
gene:ENSGALG00010022371	1	complement(73368499..73369518)	0	0	0	0	0	0	ENSGALG00010022371	ENSGALG00010022371
RAD51AP1	1	complement(73452531..73463444)	24.6659	0.0684743	1.04861	0.61368	0.94759	1	ENSGALG00010022408	ENSGALG00010022408
C12orf4	1	73463509..73492142	12.9653	-0.0199692	-1.01394	0.84632	0.983777	1	ENSGALG00010022448	ENSGALG00010022448
FGF6	1	73503874..73515883	0	0	0	0	0	0	ENSGALG00010022459	ENSGALG00010022459
FGF23	1	73530247..73534786	0.0573353	0.613518	1.52999	0.682511	0	1	ENSGALG00010021515	ENSGALG00010021515
gene:ENSGALG00010024251	1	complement(73539538..73561276)	7.23448	-0.440394	-1.35697	0.0279497	0.317545	1	ENSGALG00010024251	ENSGALG00010024251
CCND2	1	complement(73569623..73614546)	30.4228	0.0434078	1.03055	0.728492	0.964636	1	ENSGALG00010024285	ENSGALG00010024285
NDUFA9	1	73788121..73819769	57.9023	-0.0102988	-1.00716	0.896227	0.990237	1	ENSGALG00010024338	ENSGALG00010024338
gene:ENSGALG00010024367	1	73837715..73896001	3.99448	-0.0755917	-1.05379	0.585708	0.941225	1	ENSGALG00010024367	ENSGALG00010024367
KCNA1	1	73911818..74027870	4.25548	-0.169262	-1.12448	0.254774	0.793315	1	ENSGALG00010024400	ENSGALG00010024400
gene:ENSGALG00010024408	1	74221075..74222658	0.0864548	0.87475	1.83369	0.593726	0	1	ENSGALG00010024408	ENSGALG00010024408
gene:ENSGALG00010024417	1	complement(74261349..74262867)	0	0	0	0	0	0	ENSGALG00010024417	ENSGALG00010024417
NTF3	1	74314246..74388375	4.07268	0.0562307	1.03975	0.714927	0.961508	1	ENSGALG00010024492	ENSGALG00010024492
gene:ENSGALG00010024503	1	complement(74442485..74444248)	0.693379	3.12687	8.7354	0.0511018	0.427203	1	ENSGALG00010024503	ENSGALG00010024503
gene:ENSGALG00010024507	1	complement(74450103..74640532)	0.0625318	2.03494	4.09804	0.209692	0.748211	1	ENSGALG00010024507	ENSGALG00010024507
VWF	1	complement(74643818..74782625)	5.42319	0.258785	1.19647	0.0665586	0.478431	1	ENSGALG00010024534	ENSGALG00010024534
CD9	1	74815459..74845081	7.49091	0.0434446	1.03057	0.841616	0.983131	1	ENSGALG00010024600	ENSGALG00010024600
gene:ENSGALG00010024606	1	complement(74852276..74863783)	0.250641	-0.129435	-1.09387	0.826363	0.981683	1	ENSGALG00010024606	ENSGALG00010024606
gene:ENSGALG00010024614	1	complement(74867345..74902546)	5.27429	-0.309229	-1.23905	0.174581	0.705602	1	ENSGALG00010024614	ENSGALG00010024614
PRMT1	1	75180032..75232295	18.7374	0.26655	1.20293	0.0285127	0.319695	1	ENSGALG00010024622	ENSGALG00010024622
ZC3HAV1L	1	complement(75331375..75346838)	17.7163	-0.0355702	-1.02496	0.791318	0.974568	1	ENSGALG00010024645	ENSGALG00010024645
gene:ENSGALG00010024668	1	complement(75350337..75376240)	0.369108	0.346364	1.27135	0.237845	0.779218	1	ENSGALG00010024668	ENSGALG00010024668
gene:ENSGALG00010024676	1	75491742..75507803	4.44308	0.0144026	1.01003	0.907542	0.992452	1	ENSGALG00010024676	ENSGALG00010024676
TEAD4	1	complement(75502518..75571931)	43.8441	0.147199	1.10742	0.105546	0.593829	1	ENSGALG00010024709	ENSGALG00010024709
FOXM1	1	complement(75576888..75591570)	85.0462	-0.0388443	-1.02729	0.617288	0.947809	1	ENSGALG00010024729	ENSGALG00010024729
TULP3	1	75587204..75627037	19.6767	-0.0816049	-1.05819	0.492876	0.915125	1	ENSGALG00010024747	ENSGALG00010024747
ITFG2	1	complement(75663074..75679712)	45.5556	0.0417019	1.02933	0.656726	0.952452	1	ENSGALG00010024775	ENSGALG00010024775
FKBP4	1	complement(75684242..75723680)	344.697	-0.127448	-1.09236	0.109133	0.600213	1	ENSGALG00010024793	ENSGALG00010024793
NECAP1	1	complement(75712910..75754623)	113.681	-0.0723223	-1.05141	0.307392	0.824585	1	ENSGALG00010024821	ENSGALG00010024821
FOXJ3	1	complement(75759649..75797528)	58.8393	0.0721144	1.05126	0.45112	0.90161	1	ENSGALG00010021635	ENSGALG00010021635
SLC2A14	1	75833426..75843951	22.0517	0.00150276	1.00104	0.989352	0.999526	1	ENSGALG00010021387	ENSGALG00010021387
gene:ENSGALG00010021456	1	75868960..75871387	0	0	0	0	0	0	ENSGALG00010021456	ENSGALG00010021456
NANOG	1	complement(75876516..75881386)	0	0	0	0	0	0	ENSGALG00010021471	ENSGALG00010021471
AICDA	1	complement(75917284..75923021)	0.0883969	1.07868	2.1121	0.4523	0.901661	1	ENSGALG00010022690	ENSGALG00010022690
MFAP5	1	complement(75931108..75955329)	63.3652	0.305936	1.23622	0.0011732	0.0376	1	ENSGALG00010022764	ENSGALG00010022764
RIMKLB	1	75960140..76010867	26.3757	0.165344	1.12143	0.199148	0.739064	1	ENSGALG00010022796	ENSGALG00010022796
gene:ENSGALG00010022805	1	76052702..76075068	21.4982	0.152836	1.11175	0.174546	0.705602	1	ENSGALG00010022805	ENSGALG00010022805
gene:ENSGALG00010022821	1	76105482..76139266	0.187533	-0.392822	-1.31296	0.613406	0.94759	1	ENSGALG00010022821	ENSGALG00010022821
PHC1	1	76150905..76170397	45.9372	0.129557	1.09396	0.138759	0.653576	1	ENSGALG00010022842	ENSGALG00010022842
M6PR	1	complement(76168631..76177061)	95.313	0.0645217	1.04574	0.364906	0.868043	1	ENSGALG00010022885	ENSGALG00010022885
gene:ENSGALG00010022972	1	76191335..76222918	1.62854	-0.0815633	-1.05816	0.819955	0.980396	1	ENSGALG00010022972	ENSGALG00010022972
gene:ENSGALG00010023003	1	complement(76225835..76263556)	1.49392	0.13359	1.09702	0.714508	0.961508	1	ENSGALG00010023003	ENSGALG00010023003
OVST	1	complement(76281536..76316814)	0.18577	2.86413	7.28098	0.00909668	0.160672	1	ENSGALG00010023020	ENSGALG00010023020
gene:ENSGALG00010023042	1	complement(76329491..76366529)	2.89601	-0.51141	-1.42544	0.246109	0.787537	1	ENSGALG00010023042	ENSGALG00010023042
MAN1A2	1	complement(76427254..76563709)	29.7319	0.0112997	1.00786	0.902277	0.99204	1	ENSGALG00010023053	ENSGALG00010023053
CD86	1	76586198..76601433	0.230058	0.462228	1.37767	0.592261	0.942246	1	ENSGALG00010021372	ENSGALG00010021372
CASR	1	76670352..76713316	2.96958	0.266699	1.20305	0.439346	0.8986	1	ENSGALG00010021732	ENSGALG00010021732
CSTB	1	76714904..76723500	33.1805	-0.00718327	-1.00499	0.95505	0.997217	1	ENSGALG00010021752	ENSGALG00010021752
CSTA	1	complement(76722675..76728136)	9.10309	0.353657	1.2778	0.370991	0.870377	1	ENSGALG00010021760	ENSGALG00010021760
CCDC58	1	complement(76736987..76746394)	11.0062	-0.171707	-1.12639	0.265286	0.801995	1	ENSGALG00010021767	ENSGALG00010021767
FAM162A	1	76746345..76755580	58.3191	-0.0301562	-1.02112	0.817046	0.979595	1	ENSGALG00010021786	ENSGALG00010021786
KPNA1	1	complement(76757718..76809304)	39.1762	-0.0233003	-1.01628	0.780382	0.973929	1	ENSGALG00010026081	ENSGALG00010026081
FBXO40	1	76809060..76824319	1.64584	0.196377	1.14582	0.597936	0.942972	1	ENSGALG00010021826	ENSGALG00010021826
TAPBPL	1	76829216..76837855	0.643832	-0.00886403	-1.00616	0.985817	0.998918	1	ENSGALG00010021854	ENSGALG00010021854
SCNN1A	1	76851457..76859672	4.3889	-0.136549	-1.09927	0.611323	0.947395	1	ENSGALG00010021866	ENSGALG00010021866
VAMP1	1	complement(76862319..76867423)	5.68534	-0.310633	-1.24025	0.289871	0.814952	1	ENSGALG00010021801	ENSGALG00010021801
MRPL51	1	complement(76868690..76870257)	105.279	0.0718677	1.05108	0.571084	0.939201	1	ENSGALG00010021922	ENSGALG00010021922
NCAPD2	1	76870344..76894340	69.3201	-0.142954	-1.10416	0.134155	0.648749	1	ENSGALG00010021989	ENSGALG00010021989
CNP1	1	76898722..76900455	0.320054	0.637634	1.55578	0.665945	0	1	ENSGALG00010022017	ENSGALG00010022017
GAPDH	1	76900598..76906236	5199.96	0.0535587	1.03782	0.544783	0.932646	1	ENSGALG00010022038	ENSGALG00010022038
IFFO1	1	complement(76916487..76926220)	42.8609	0.134252	1.09752	0.231076	0.770987	1	ENSGALG00010022052	ENSGALG00010022052
NOP2	1	complement(76932555..76938146)	82.6799	-0.130929	-1.095	0.134458	0.648981	1	ENSGALG00010022069	ENSGALG00010022069
CHD4	1	complement(76938120..76960192)	225.133	-0.154105	-1.11273	0.0354809	0.357688	1	ENSGALG00010022093	ENSGALG00010022093
LPAR5	1	complement(76974268..76989841)	0.456343	-0.704725	-1.62983	0.107564	0.596826	1	ENSGALG00010021601	ENSGALG00010021601
gene:ENSGALG00010021608	1	76986194..76989841	0	0	0	0	0	0	ENSGALG00010021608	ENSGALG00010021608
ACRBP	1	complement(76989981..77008309)	0.0524047	-2.67632	-6.39224	0.25734	0	1	ENSGALG00010021614	ENSGALG00010021614
ING4	1	complement(77017983..77021528)	66.4728	-0.101539	-1.07292	0.352197	0.860233	1	ENSGALG00010021674	ENSGALG00010021674
ZNF384	1	complement(77038870..77064539)	24.4989	-0.164216	-1.12056	0.0626466	0.467161	1	ENSGALG00010021687	ENSGALG00010021687
PIANP	1	complement(77084084..77094659)	8.14432	0.172027	1.12664	0.389962	0.8793	1	ENSGALG00010021697	ENSGALG00010021697
COPS7A	1	77100307..77103568	121.777	-0.0457723	-1.03224	0.625816	0.949288	1	ENSGALG00010021704	ENSGALG00010021704
MLF2	1	complement(77113956..77122963)	186.63	-0.0338716	-1.02376	0.646618	0.952452	1	ENSGALG00010021530	ENSGALG00010021530
gene:ENSGALG00010023320	1	77127874..77131346	878.335	0.0529757	1.0374	0.481711	0.910559	1	ENSGALG00010023320	ENSGALG00010023320
LAG3	1	77145736..77151690	0.093775	-0.115024	-1.08299	0.930066	0.994775	1	ENSGALG00010023324	ENSGALG00010023324
CD4	1	77156908..77168875	17.9147	0.16652	1.12235	0.242978	0.783937	1	ENSGALG00010023331	ENSGALG00010023331
GPR162	1	77175878..77182092	61.0103	0.023157	1.01618	0.814821	0.979139	1	ENSGALG00010023336	ENSGALG00010023336
P3H3	1	77182715..77193732	88.5029	0.191236	1.14174	0.0727627	0.495782	1	ENSGALG00010023340	ENSGALG00010023340
GNB3	1	77195360..77205055	9.52443	-0.00383803	-1.00266	0.985842	0.998918	1	ENSGALG00010023351	ENSGALG00010023351
CDCA3	1	complement(77205713..77207891)	108.889	-0.231834	-1.17433	0.0308075	0.33171	1	ENSGALG00010023359	ENSGALG00010023359
USP5	1	77208195..77223399	147.196	-0.110301	-1.07945	0.125195	0.632893	1	ENSGALG00010023380	ENSGALG00010023380
TPI1	1	77223631..77226616	835.283	-0.0716214	-1.0509	0.384523	0.87612	1	ENSGALG00010023392	ENSGALG00010023392
LRRC23	1	77228168..77236429	1.22911	0.59557	1.51107	0.271101	0.804007	1	ENSGALG00010023401	ENSGALG00010023401
ENO2	1	77239452..77245754	5.06991	-0.477196	-1.39204	0.196666	0.735649	1	ENSGALG00010026252	ENSGALG00010026252
ATN1	1	77246814..77274562	83.5401	-0.02386	-1.01668	0.766835	0.972155	1	ENSGALG00010023434	ENSGALG00010023434
C12orf57	1	77274698..77275873	102.58	0.0451914	1.03182	0.689316	0.958036	1	ENSGALG00010023447	ENSGALG00010023447
PTPN6	1	77277141..77297605	16.0557	0.162772	1.11944	0.250943	0.789815	1	ENSGALG00010023472	ENSGALG00010023472
PHB2	1	complement(77297718..77304001)	349.746	-0.113446	-1.08181	0.145415	0.66476	1	ENSGALG00010023490	ENSGALG00010023490
EMG1	1	77303487..77308702	17.9322	-0.28854	-1.2214	0.042999	0.391945	1	ENSGALG00010023522	ENSGALG00010023522
LPCAT3	1	complement(77304012..77321764)	38.121	-0.296825	-1.22844	0.0165203	0.227188	1	ENSGALG00010023569	ENSGALG00010023569
gene:ENSGALG00010023583	1	complement(77323932..77324656)	0	0	0	0	0	0	ENSGALG00010023583	ENSGALG00010023583
C1S	1	77328131..77337580	17.5658	0.24831	1.18781	0.135212	0.650052	1	ENSGALG00010023603	ENSGALG00010023603
C1R	1	complement(77340565..77354397)	30.158	-0.0593911	-1.04203	0.548064	0.932756	1	ENSGALG00010023655	ENSGALG00010023655
CLSTN3	1	77354707..77369960	69.5118	0.131439	1.09539	0.175303	0.706418	1	ENSGALG00010023695	ENSGALG00010023695
gene:ENSGALG00010023748	1	complement(77370188..77380972)	12.8154	-0.098164	-1.07041	0.658632	0.952452	1	ENSGALG00010023748	ENSGALG00010023748
PEX5	1	77382768..77393785	44.1053	0.0210129	1.01467	0.805496	0.976148	1	ENSGALG00010023800	ENSGALG00010023800
gene:ENSGALG00010025669	1	77434238..77435221	0.124896	-2.80618	-6.99432	0.241271	0	1	ENSGALG00010025669	ENSGALG00010025669
EPHA1	1	77445023..77479195	13.5925	-0.753167	-1.68549	3.31088e-06	0.000260669	0.0516232	ENSGALG00010023864	ENSGALG00010023864
ZYX	1	complement(77483646..77514171)	118.569	0.0318591	1.02233	0.655092	0.952452	1	ENSGALG00010023926	ENSGALG00010023926
gene:ENSGALG00010026266	1	77513896..77538564	2.84264	-0.105929	-1.07619	0.87581	0.988841	1	ENSGALG00010026266	ENSGALG00010026266
FAM131B	1	77538471..77542943	10.0289	0.0890356	1.06366	0.66217	0.952831	1	ENSGALG00010023992	ENSGALG00010023992
CLCN1	1	complement(77557683..77617646)	0.779084	-0.481872	-1.39655	0.306215	0.824585	1	ENSGALG00010024025	ENSGALG00010024025
CASP2	1	complement(77619618..77645616)	59.0404	-0.0197003	-1.01375	0.825722	0.981682	1	ENSGALG00010024068	ENSGALG00010024068
RAP1GAP3	1	77645385..77701634	15.7676	0.243689	1.18402	0.0714312	0.493605	1	ENSGALG00010024145	ENSGALG00010024145
GSTK1	1	complement(77707170..77718688)	51.0074	0.199022	1.14792	0.104419	0.590323	1	ENSGALG00010024193	ENSGALG00010024193
gene:ENSGALG00010024228	1	complement(77722918..77746737)	1.65566	0.646654	1.56553	0.0578189	0.453197	1	ENSGALG00010024228	ENSGALG00010024228
TAS2R40	1	complement(77763238..77764173)	0	0	0	0	0	0	ENSGALG00010025667	ENSGALG00010025667
gene:ENSGALG00010021710	1	77821770..77846997	5.67854	0.263216	1.20015	0.250916	0.789815	1	ENSGALG00010021710	ENSGALG00010021710
gene:ENSGALG00010021712	1	complement(77849519..77850109)	0	0	0	0	0	0	ENSGALG00010021712	ENSGALG00010021712
TRPV6	1	77873795..77904604	0.200755	-0.188915	-1.13991	0.794044	0.974568	1	ENSGALG00010021482	ENSGALG00010021482
EPHB6	1	complement(77938859..78019970)	29.9033	0.037363	1.02624	0.679906	0.955401	1	ENSGALG00010023182	ENSGALG00010023182
gene:ENSGALG00010023158	1	78037415..78042420	0.602389	0.858022	1.81255	0.26282	0.799603	1	ENSGALG00010023158	ENSGALG00010023158
gene:ENSGALG00010023251	1	complement(78046093..78246633)	0.00821441	-1.50923	-2.84659	0.529409	0	1	ENSGALG00010023251	ENSGALG00010023251
gene:ENSGALG00010023495	1	complement(78071050..78083239)	0	0	0	0	0	0	ENSGALG00010023495	ENSGALG00010023495
gene:ENSGALG00010023501	1	complement(78080844..78084180)	0	0	0	0	0	0	ENSGALG00010023501	ENSGALG00010023501
gene:ENSGALG00010026260	1	complement(78090971..78094735)	0	0	0	0	0	0	ENSGALG00010026260	ENSGALG00010026260
gene:ENSGALG00010023594	1	complement(78096396..78097418)	0	0	0	0	0	0	ENSGALG00010023594	ENSGALG00010023594
PRSS2	1	complement(78112098..78115437)	0	0	0	0	0	0	ENSGALG00010023541	ENSGALG00010023541
PRSS3	1	78124410..78127869	0	0	0	0	0	0	ENSGALG00010023615	ENSGALG00010023615
gene:ENSGALG00010023678	1	78137881..78140291	0	0	0	0	0	0	ENSGALG00010023678	ENSGALG00010023678
gene:ENSGALG00010023711	1	complement(78141667..78264829)	0.136751	-0.61599	-1.53261	0.439948	0.898614	1	ENSGALG00010023711	ENSGALG00010023711
gene:ENSGALG00010023723	1	78149496..78152696	0	0	0	0	0	0	ENSGALG00010023723	ENSGALG00010023723
gene:ENSGALG00010023729	1	78159705..78162134	0	0	0	0	0	0	ENSGALG00010023729	ENSGALG00010023729
gene:ENSGALG00010023756	1	78182602..78184633	0	0	0	0	0	0	ENSGALG00010023756	ENSGALG00010023756
gene:ENSGALG00010023769	1	78187156..78189384	0.273125	-0.751766	-1.68385	0.468145	0.904638	1	ENSGALG00010023769	ENSGALG00010023769
gene:ENSGALG00010023810	1	complement(78203589..78210828)	0.0236796	-1.50933	-2.84678	0.52938	0	1	ENSGALG00010023810	ENSGALG00010023810
gene:ENSGALG00010023814	1	78226121..78229565	0.109065	-2.67632	-6.39224	0.257318	0	1	ENSGALG00010023814	ENSGALG00010023814
gene:ENSGALG00010023824	1	78231991..78234219	0.192448	-0.278012	-1.21252	0.797512	0.974695	1	ENSGALG00010023824	ENSGALG00010023824
gene:ENSGALG00010023834	1	78246800..78251802	0	0	0	0	0	0	ENSGALG00010023834	ENSGALG00010023834
gene:ENSGALG00010023877	1	78266300..78266724	0	0	0	0	0	0	ENSGALG00010023877	ENSGALG00010023877
gene:ENSGALG00010023893	1	78266738..78268448	0	0	0	0	0	0	ENSGALG00010023893	ENSGALG00010023893
gene:ENSGALG00010023904	1	complement(78274918..78275985)	0	0	0	0	0	0	ENSGALG00010023904	ENSGALG00010023904
gene:ENSGALG00010023935	1	complement(78282018..78283195)	0	0	0	0	0	0	ENSGALG00010023935	ENSGALG00010023935
gene:ENSGALG00010023952	1	78284609..78287938	0	0	0	0	0	0	ENSGALG00010023952	ENSGALG00010023952
YBX3	1	78386950..78415337	306.487	0.0619815	1.0439	0.477623	0.908675	1	ENSGALG00010023957	ENSGALG00010023957
SYCE3	1	complement(78416149..78420456)	0.592695	0.561331	1.47563	0.433022	0.896578	1	ENSGALG00010023986	ENSGALG00010023986
STYK1	1	78419755..78443638	4.06856	0.616348	1.53299	0.0232812	0.282786	1	ENSGALG00010024005	ENSGALG00010024005
HSD3B1	1	complement(78435000..78594495)	2.99085	-0.336586	-1.26276	0.232353	0.771443	1	ENSGALG00010024057	ENSGALG00010024057
GABARAPL1	1	complement(78459947..78469892)	96.8466	-0.0010707	-1.00074	0.988971	0.99941	1	ENSGALG00010024086	ENSGALG00010024086
TMEM52B	1	complement(78475969..78486661)	0.0273637	2.41125	5.31935	0.284739	0	1	ENSGALG00010024114	ENSGALG00010024114
gene:ENSGALG00010024177	1	complement(78492087..78503185)	0.453971	0.7923	1.73183	0.308146	0.825328	1	ENSGALG00010024177	ENSGALG00010024177
HAO2	1	complement(78594643..78610859)	0.9964	0.173517	1.1278	0.712408	0.961147	1	ENSGALG00010024186	ENSGALG00010024186
WARS2	1	78698590..78741074	11.1939	-0.0076304	-1.0053	0.973332	0.997217	1	ENSGALG00010024190	ENSGALG00010024190
TBX15	1	78763708..78855362	181.305	0.182766	1.13506	0.0240717	0.289227	1	ENSGALG00010021667	ENSGALG00010021667
SPAG17	1	79061263..79153089	1.64346	-0.209476	-1.15627	0.471412	0.905694	1	ENSGALG00010022138	ENSGALG00010022138
WDR3	1	complement(79153541..79175879)	54.977	-0.233916	-1.17602	0.0127717	0.197922	1	ENSGALG00010022167	ENSGALG00010022167
GDAP2	1	79175908..79197758	31.9626	-0.0394344	-1.02771	0.744351	0.968357	1	ENSGALG00010022193	ENSGALG00010022193
FAM46C	1	complement(79176056..79226640)	1.34633	0.200176	1.14884	0.365174	0.868043	1	ENSGALG00010022233	ENSGALG00010022233
DUSP12	1	79234017..79237953	35.1192	0.192111	1.14243	0.17237	0.703784	1	ENSGALG00010022463	ENSGALG00010022463
ATP6V1A	1	complement(79238414..79267018)	50.9582	-0.093765	-1.06715	0.311149	0.826553	1	ENSGALG00010022478	ENSGALG00010022478
NAA50	1	79267154..79313830	166.423	-0.0953512	-1.06833	0.22529	0.765933	1	ENSGALG00010022498	ENSGALG00010022498
USF3	1	79289344..79314198	1.09983	-0.397647	-1.31736	0.284137	0.812724	1	ENSGALG00010022508	ENSGALG00010022508
SIDT1	1	complement(79322491..79363119)	6.20172	0.0626687	1.0444	0.774135	0.972505	1	ENSGALG00010022528	ENSGALG00010022528
SPICE1	1	79362410..79400108	43.5768	0.0294702	1.02064	0.768244	0.972155	1	ENSGALG00010022544	ENSGALG00010022544
TRIM45	1	79411881..79419598	15.7224	0.161662	1.11857	0.431271	0.896387	1	ENSGALG00010022550	ENSGALG00010022550
VTCN1	1	79425345..79433960	2.53338	-0.735433	-1.6649	0.0926544	0.558689	1	ENSGALG00010022564	ENSGALG00010022564
gene:ENSGALG00010022625	1	complement(79434255..79451196)	14.3939	-0.170378	-1.12535	0.222855	0.763153	1	ENSGALG00010022625	ENSGALG00010022625
TNFRSF1A	1	79453326..79466560	41.0681	0.139674	1.10166	0.111913	0.608349	1	ENSGALG00010024837	ENSGALG00010024837
METTL16	1	79468171..79482060	44.6094	0.149794	1.10941	0.181013	0.712686	1	ENSGALG00010024862	ENSGALG00010024862
POLQ	1	79482020..79536042	4.71094	-0.313605	-1.24281	0.118092	0.620644	1	ENSGALG00010024871	ENSGALG00010024871
STXBP5L	1	complement(79543280..79730945)	3.68981	0.0694771	1.04934	0.761993	0.971707	1	ENSGALG00010024915	ENSGALG00010024915
GTF2E1	1	complement(79773730..79826665)	36.0369	0.00207688	1.00144	0.985021	0.998918	1	ENSGALG00010024925	ENSGALG00010024925
RABL3	1	79823943..79839779	31.0914	-0.0887748	-1.06347	0.420412	0.891536	1	ENSGALG00010024940	ENSGALG00010024940
HGD	1	79852096..79870341	0.178414	-0.523719	-1.43766	0.669256	0.954335	1	ENSGALG00010024948	ENSGALG00010024948
NDUFB4	1	complement(79865890..79876547)	84.3221	-0.153864	-1.11255	0.134187	0.648749	1	ENSGALG00010024994	ENSGALG00010024994
FSTL1	1	79909198..80158564	1430.47	-0.0838171	-1.05982	0.285197	0.813125	1	ENSGALG00010025032	ENSGALG00010025032
LRRC58	1	79966933..79982054	19.9537	0.0680117	1.04827	0.574742	0.939389	1	ENSGALG00010026272	ENSGALG00010026272
GPR156	1	79995139..80003853	3.53592	-0.336397	-1.2626	0.253763	0.792174	1	ENSGALG00010025060	ENSGALG00010025060
GSK3A	1	80021490..80159678	56.8582	-0.0276664	-1.01936	0.78704	0.974084	1	ENSGALG00010025103	ENSGALG00010025103
CFAP91	1	complement(80167059..80199604)	2.5813	0.210233	1.15687	0.475756	0.906978	1	ENSGALG00010025138	ENSGALG00010025138
COX17	1	80199361..80212665	95.0308	0.0505823	1.03568	0.73897	0.967014	1	ENSGALG00010025147	ENSGALG00010025147
POPDC2	1	80216325..80227688	20.3852	0.277704	1.21226	0.0248907	0.295756	1	ENSGALG00010025168	ENSGALG00010025168
PLA1A	1	complement(80220946..80245001)	3.7867	0.123177	1.08913	0.666962	0.954301	1	ENSGALG00010025182	ENSGALG00010025182
ATP1A1	1	complement(80300628..80411664)	150.394	-0.0840183	-1.05997	0.293791	0.81682	1	ENSGALG00010025292	ENSGALG00010025292
gene:ENSGALG00010025350	1	80309217..80310367	0.761539	-3.76082	-13.5557	0.11121	0.606528	1	ENSGALG00010025350	ENSGALG00010025350
MAB21L3	1	complement(80369624..80383881)	5.92599	-0.111328	-1.08022	0.688628	0.958036	1	ENSGALG00010025382	ENSGALG00010025382
SLC22A15	1	complement(80383838..80432949)	0.669099	-0.879082	-1.8392	0.0493843	0.419392	1	ENSGALG00010025400	ENSGALG00010025400
NHLH2	1	80457380..80478809	0.0633293	-0.225613	-1.16927	0.793968	0.974568	1	ENSGALG00010025220	ENSGALG00010025220
CASQ2	1	80504381..80536553	135.361	0.487813	1.40232	3.57987e-10	8.67888e-08	5.58173e-06	ENSGALG00010025418	ENSGALG00010025418
VANGL1	1	complement(80548021..80584049)	11.5496	-0.269085	-1.20504	0.259845	0.797088	1	ENSGALG00010025428	ENSGALG00010025428
CHD1L	1	complement(80588818..80611838)	20.6322	-0.171012	-1.12585	0.304142	0.822887	1	ENSGALG00010025448	ENSGALG00010025448
gene:ENSGALG00010025465	1	80611323..80629398	28.3794	0.0881031	1.06297	0.445199	0.89982	1	ENSGALG00010025465	ENSGALG00010025465
TMEM39A	1	complement(80629935..80655195)	80.9492	0.138077	1.10044	0.126058	0.633183	1	ENSGALG00010025481	ENSGALG00010025481
B4GALT4	1	80654813..80689096	40.9764	0.0687183	1.04878	0.553249	0.93363	1	ENSGALG00010025523	ENSGALG00010025523
B4GALT3_1	1	complement(80679821..80694465)	29.3718	0.0260455	1.01822	0.85081	0.984593	1	ENSGALG00010025531	ENSGALG00010025531
B3GAT1L	1	complement(80696494..80723954)	11.6142	0.112423	1.08104	0.432695	0.896578	1	ENSGALG00010025548	ENSGALG00010025548
ARHGAP31	1	80769368..80822426	11.8179	-0.0355198	-1.02493	0.820027	0.980396	1	ENSGALG00010025574	ENSGALG00010025574
UPK1B	1	complement(80833454..80845015)	33.2168	-0.0369097	-1.02591	0.788487	0.974426	1	ENSGALG00010025594	ENSGALG00010025594
IGSF11	1	80862029..80984840	10.6237	0.519226	1.43319	0.000419788	0.0168262	1	ENSGALG00010025653	ENSGALG00010025653
LSAMP	1	81306827..82270678	41.225	0.114527	1.08262	0.295992	0.817345	1	ENSGALG00010006446	ENSGALG00010006446
GAP43	1	complement(82292162..82346200)	22.6329	-0.110192	-1.07937	0.589916	0.942207	1	ENSGALG00010006492	ENSGALG00010006492
gene:ENSGALG00010006694	1	82316536..82317183	0	0	0	0	0	0	ENSGALG00010006694	ENSGALG00010006694
ZBTB20	1	82937629..82965606	0.138141	0.131612	1.09552	0.900119	0.991259	1	ENSGALG00010006517	ENSGALG00010006517
DRD3	1	83009381..83022450	8.3625	0.149183	1.10894	0.510654	0.921444	1	ENSGALG00010006537	ENSGALG00010006537
QTRT2	1	complement(83037450..83049135)	86.5857	-0.0828639	-1.05912	0.394748	0.880293	1	ENSGALG00010007333	ENSGALG00010007333
CCDC191	1	83048704..83072279	7.12002	0.110234	1.0794	0.587261	0.941718	1	ENSGALG00010006576	ENSGALG00010006576
ZDHHC23	1	complement(83072286..83079528)	8.23784	-0.318956	-1.24743	0.0356085	0.358254	1	ENSGALG00010006549	ENSGALG00010006549
GRAMD1C	1	complement(83080333..83144418)	17.5235	0.0993867	1.07132	0.459355	0.903636	1	ENSGALG00010006615	ENSGALG00010006615
gene:ENSGALG00010006624	1	83135498..83144009	0.185964	-3.80128	-13.9412	0.106724	0.595398	1	ENSGALG00010006624	ENSGALG00010006624
PLA2G10L	1	complement(83145670..83159131)	12.2964	0.0256329	1.01793	0.931839	0.994775	1	ENSGALG00010006641	ENSGALG00010006641
CLDND1	1	complement(83432673..83442130)	153.781	0.0835325	1.05961	0.268712	0.803145	1	ENSGALG00010004451	ENSGALG00010004451
GPR15	1	83448752..83449858	0.867585	2.36793	5.162	0.0158644	0.221709	1	ENSGALG00010006649	ENSGALG00010006649
APOV1	1	complement(83462820..83466087)	0.211535	-0.105105	-1.07557	0.940547	0.996264	1	ENSGALG00010004359	ENSGALG00010004359
ILDR1	1	complement(83467207..83485348)	1.97482	-0.192796	-1.14298	0.489976	0.913106	1	ENSGALG00010004374	ENSGALG00010004374
CFAP44	1	83485540..83531033	27.4695	0.0828613	1.05912	0.345945	0.856521	1	ENSGALG00010004386	ENSGALG00010004386
BOC	1	complement(83531388..83575509)	165.248	0.196123	1.14562	0.0191294	0.250247	1	ENSGALG00010004395	ENSGALG00010004395
NEPRO	1	83629940..83659342	19.533	-0.137903	-1.1003	0.245183	0.786795	1	ENSGALG00010005182	ENSGALG00010005182
gene:ENSGALG00010005202	1	complement(83632787..83650579)	0.356548	0.621235	1.53819	0.412801	0.887602	1	ENSGALG00010005202	ENSGALG00010005202
TAF13	1	complement(83653561..83658705)	33.8362	0.0351877	1.02469	0.751153	0.969857	1	ENSGALG00010005212	ENSGALG00010005212
GTPBP8	1	complement(83659261..83664284)	18.8004	0.0726998	1.05168	0.587661	0.941799	1	ENSGALG00010005218	ENSGALG00010005218
CD200R1B	1	83667700..83677837	0.633111	-0.337572	-1.26363	0.721378	0.962883	1	ENSGALG00010005233	ENSGALG00010005233
CD200R1A	1	83694833..83716971	3.42277	-0.133914	-1.09727	0.697549	0.959128	1	ENSGALG00010007265	ENSGALG00010007265
CCDC80	1	83793489..83817456	305.25	0.216513	1.16192	0.00319495	0.0787268	1	ENSGALG00010005242	ENSGALG00010005242
SLC35A5	1	complement(83820433..83832993)	26.2344	0.0768234	1.05469	0.479479	0.909683	1	ENSGALG00010005250	ENSGALG00010005250
ATG3	1	83833202..83862928	87.4728	0.0198555	1.01386	0.868849	0.987376	1	ENSGALG00010005261	ENSGALG00010005261
F5	1	83863462..83901995	3.782	0.0952346	1.06824	0.674861	0.954904	1	ENSGALG00010007304	ENSGALG00010007304
SLC19A2	1	83910561..83923185	3.93248	0.122357	1.08851	0.667657	0.954301	1	ENSGALG00010005266	ENSGALG00010005266
CCDC181	1	83924191..83935639	0.677009	0.527694	1.44162	0.299665	0.818505	1	ENSGALG00010005279	ENSGALG00010005279
BLZF1	1	complement(83932898..83942112)	24.0573	-0.106133	-1.07634	0.394706	0.880293	1	ENSGALG00010005293	ENSGALG00010005293
NME7	1	83942119..84080396	8.22899	0.0780545	1.05559	0.578312	0.940003	1	ENSGALG00010005334	ENSGALG00010005334
ATP1B1	1	complement(84030060..84110154)	117.842	0.0491698	1.03467	0.519355	0.924559	1	ENSGALG00010005362	ENSGALG00010005362
DPT	1	84165385..84192670	14.7725	0.150488	1.10994	0.502243	0.918958	1	ENSGALG00010005369	ENSGALG00010005369
XCL1	1	84243029..84256553	0.0181224	1.66413	3.16923	0.472757	0	1	ENSGALG00010005380	ENSGALG00010005380
TBX19	1	complement(84338979..84355837)	0.773342	-0.150333	-1.10983	0.796915	0.974695	1	ENSGALG00010005439	ENSGALG00010005439
SFT2D2	1	complement(84359659..84369409)	30.9226	-0.250434	-1.18957	0.05871	0.456057	1	ENSGALG00010005445	ENSGALG00010005445
TIPRL	1	complement(84369734..84379217)	71.3782	-0.0686494	-1.04873	0.44692	0.900285	1	ENSGALG00010005449	ENSGALG00010005449
GPR161	1	84379269..84391597	37.8103	0.0894565	1.06397	0.316055	0.829681	1	ENSGALG00010005454	ENSGALG00010005454
gene:ENSGALG00010005465	1	84392580..84412570	23.55	-0.147915	-1.10797	0.205217	0.743791	1	ENSGALG00010005465	ENSGALG00010005465
CPOX	1	complement(84417577..84426327)	76.9327	-0.0848713	-1.06059	0.351684	0.859538	1	ENSGALG00010005386	ENSGALG00010005386
gene:ENSGALG00010006684	1	84433180..84433422	0.257926	-2.23627	-4.71177	0.332761	0	1	ENSGALG00010006684	ENSGALG00010006684
ST3GAL6	1	84459366..84523810	22.4532	-0.237111	-1.17863	0.051865	0.431658	1	ENSGALG00010005423	ENSGALG00010005423
COL8A1	1	complement(84514042..84600852)	25.1441	0.057956	1.04099	0.646163	0.952452	1	ENSGALG00010005474	ENSGALG00010005474
DCBLD2	1	84788903..84831364	126.016	0.145235	1.10591	0.0714035	0.493605	1	ENSGALG00010005490	ENSGALG00010005490
TMEM30CP	1	complement(84831893..84850652)	1.7346	0.16064	1.11778	0.657822	0.952452	1	ENSGALG00010005513	ENSGALG00010005513
CMSS1	1	complement(84851051..85078307)	16.8196	-0.105597	-1.07594	0.455608	0.903345	1	ENSGALG00010005557	ENSGALG00010005557
FILIP1L	1	84879288..85076270	35.4552	-0.033053	-1.02318	0.70615	0.960446	1	ENSGALG00010005559	ENSGALG00010005559
TBC1D23	1	85077825..85109304	43.6003	0.0331571	1.02325	0.695462	0.958927	1	ENSGALG00010005590	ENSGALG00010005590
NIT2	1	85109606..85119299	35.2065	0.182849	1.13512	0.293697	0.81682	1	ENSGALG00010005630	ENSGALG00010005630
TOMM70	1	complement(85119683..85142415)	120.414	-0.0517885	-1.03655	0.450336	0.90161	1	ENSGALG00010005649	ENSGALG00010005649
LNP1	1	85141861..85155780	1.37327	0.486883	1.40141	0.34486	0.856509	1	ENSGALG00010005668	ENSGALG00010005668
TMEM45B_1	1	85169390..85189818	35.371	0.13502	1.09811	0.266361	0.802168	1	ENSGALG00010005679	ENSGALG00010005679
ADGRG7	1	85193572..85218188	0.2174	0.386228	1.30697	0.650466	0.952452	1	ENSGALG00010005698	ENSGALG00010005698
TFG	1	85220921..85239451	172.363	0.0231585	1.01618	0.772158	0.972412	1	ENSGALG00010005769	ENSGALG00010005769
ABI3BP	1	complement(85242434..85374426)	221.237	0.217188	1.16247	0.0089644	0.159649	1	ENSGALG00010005860	ENSGALG00010005860
IMPG2	1	complement(85469413..85519614)	6.28413	0.289677	1.22237	0.212593	0.75183	1	ENSGALG00010005888	ENSGALG00010005888
TXNL4B	1	complement(85524052..85569120)	14.9653	-0.00509216	-1.00354	0.971199	0.997217	1	ENSGALG00010005956	ENSGALG00010005956
gene:ENSGALG00010006026	1	85563509..85566713	0.285959	-0.160639	-1.11778	0.871515	0.988078	1	ENSGALG00010006026	ENSGALG00010006026
TRMT10C	1	85568648..85573048	36.6284	-0.0283981	-1.01988	0.783725	0.974084	1	ENSGALG00010006013	ENSGALG00010006013
PCNP	1	85573118..85583906	168.815	0.0410401	1.02886	0.565481	0.937929	1	ENSGALG00010006039	ENSGALG00010006039
ZBTB11	1	complement(85585869..85603050)	19.5354	-0.064563	-1.04577	0.574534	0.939389	1	ENSGALG00010006047	ENSGALG00010006047
RPL24	1	complement(85603467..85610435)	584.069	0.032113	1.02251	0.6928	0.958859	1	ENSGALG00010006061	ENSGALG00010006061
CEP97	1	85610471..85623622	5.91833	-0.324079	-1.25187	0.145103	0.664144	1	ENSGALG00010006073	ENSGALG00010006073
NXPE3	1	85632312..85651498	10.6813	0.139406	1.10145	0.371	0.870377	1	ENSGALG00010006103	ENSGALG00010006103
NFKBIZ	1	85658140..85674660	10.8923	-0.256719	-1.19476	0.104059	0.589667	1	ENSGALG00010006156	ENSGALG00010006156
ZPLD1	1	85819671..85850577	1.09047	-0.397732	-1.31743	0.435056	0.896814	1	ENSGALG00010004577	ENSGALG00010004577
ALCAM	1	86750515..86867487	63.5185	0.0865392	1.06182	0.247263	0.788087	1	ENSGALG00010005150	ENSGALG00010005150
CBLB	1	complement(86892538..87014639)	6.91323	0.0845163	1.06033	0.641094	0.952452	1	ENSGALG00010005166	ENSGALG00010005166
BBX	1	87459445..87585343	4.53977	-0.0676266	-1.04799	0.726173	0.964147	1	ENSGALG00010004689	ENSGALG00010004689
CD47	1	complement(87642121..87662941)	114.172	0.108766	1.07831	0.102665	0.586974	1	ENSGALG00010004736	ENSGALG00010004736
IFT57	1	complement(87678121..87696816)	28.6739	0.0287967	1.02016	0.841419	0.983131	1	ENSGALG00010004762	ENSGALG00010004762
HHLA2	1	87696513..87761845	8.35228	0.149156	1.10892	0.368676	0.869292	1	ENSGALG00010004835	ENSGALG00010004835
MYH15	1	complement(87708817..87752599)	29.615	-0.248265	-1.18778	0.00675867	0.131763	1	ENSGALG00010004887	ENSGALG00010004887
KIAA1524	1	complement(87776519..87809749)	26.8591	-0.185807	-1.13745	0.111277	0.606674	1	ENSGALG00010004934	ENSGALG00010004934
gene:ENSGALG00010006664	1	87799960..87801279	0.259252	-0.770869	-1.7063	0.578348	0.940003	1	ENSGALG00010006664	ENSGALG00010006664
gene:ENSGALG00010006678	1	87806690..87808021	0.0269414	-1.50927	-2.84666	0.529397	0	1	ENSGALG00010006678	ENSGALG00010006678
SH2D1B	1	complement(87810148..87838855)	1.22912	0.967798	1.95585	0.132727	0.646156	1	ENSGALG00010004946	ENSGALG00010004946
TRAT1	1	87861649..87879116	0.0587893	0.87476	1.8337	0.592242	0	1	ENSGALG00010004968	ENSGALG00010004968
HJURP	1	complement(87875543..87897100)	29.8018	0.0679429	1.04822	0.57753	0.939599	1	ENSGALG00010004988	ENSGALG00010004988
GUCA1C	1	complement(87913497..87949141)	0.506703	0.648681	1.56773	0.252785	0.79133	1	ENSGALG00010005001	ENSGALG00010005001
gene:ENSGALG00010005008	1	88018867..88040715	0	0	0	0	0	0	ENSGALG00010005008	ENSGALG00010005008
NECTIN3	1	88441627..88503941	23.2236	0.327936	1.25522	0.0114607	0.186033	1	ENSGALG00010005035	ENSGALG00010005035
gene:ENSGALG00010005043	1	88591522..88592459	0	0	0	0	0	0	ENSGALG00010005043	ENSGALG00010005043
PLCXD2	1	88619292..88638484	0.278789	0.146348	1.10676	0.865281	0.986993	1	ENSGALG00010005068	ENSGALG00010005068
PHLDB2	1	88638342..88762154	71.6762	0.154915	1.11336	0.0429009	0.391815	1	ENSGALG00010005114	ENSGALG00010005114
ABHD10	1	88766698..88775388	16.882	-0.0474208	-1.03342	0.711121	0.961147	1	ENSGALG00010004487	ENSGALG00010004487
TAGLN3	1	88780606..88791876	15.9931	0.411157	1.32975	0.0627656	0.467161	1	ENSGALG00010004501	ENSGALG00010004501
TMPRSS7	1	88793548..88839523	0.30203	0.181601	1.13414	0.81543	0.979139	1	ENSGALG00010004545	ENSGALG00010004545
gene:ENSGALG00010004460	1	88841253..88864067	0.354853	-0.291304	-1.22375	0.695656	0.958933	1	ENSGALG00010004460	ENSGALG00010004460
C1H3ORF52	1	88866617..88885787	1.42313	0.251773	1.19067	0.526156	0.926029	1	ENSGALG00010004471	ENSGALG00010004471
gene:ENSGALG00010004479	1	88898817..88907285	0.141178	0.514653	1.42865	0.676531	0.954904	1	ENSGALG00010004479	ENSGALG00010004479
CD200L	1	88913868..88921178	0.111215	0.571991	1.48657	0.689149	0.958036	1	ENSGALG00010006180	ENSGALG00010006180
CD200	1	88937617..88941577	11.0256	0.231577	1.17412	0.437861	0.897792	1	ENSGALG00010007321	ENSGALG00010007321
CGGBP1	1	complement(88987423..88999815)	19.7403	-0.0137253	-1.00956	0.882582	0.988885	1	ENSGALG00010006205	ENSGALG00010006205
ZNF654	1	88999914..89036705	10.3585	-0.044418	-1.03127	0.743179	0.968357	1	ENSGALG00010006232	ENSGALG00010006232
C1H3ORF38	1	89038290..89045882	24.6801	-0.139939	-1.10186	0.34058	0.851732	1	ENSGALG00010006236	ENSGALG00010006236
EPHA3	1	89382956..89604171	29.3109	0.0992529	1.07122	0.306707	0.824585	1	ENSGALG00010006244	ENSGALG00010006244
PROS1	1	complement(89858467..89891143)	50.3873	0.112139	1.08083	0.20938	0.747908	1	ENSGALG00010006254	ENSGALG00010006254
ARL13B	1	89891671..89940880	33.0885	-0.0642813	-1.04556	0.633165	0.951785	1	ENSGALG00010006273	ENSGALG00010006273
STX19	1	complement(89896479..89923232)	0.851491	0.284754	1.2182	0.354462	0.861157	1	ENSGALG00010006330	ENSGALG00010006330
NSUN3	1	89942854..89962576	8.42592	0.0751958	1.0535	0.733214	0.966765	1	ENSGALG00010006346	ENSGALG00010006346
EPHA6	1	90900413..91389613	0.965784	-0.366952	-1.28963	0.419118	0.891049	1	ENSGALG00010004445	ENSGALG00010004445
ARL6	1	91403261..91522034	12.8689	-0.0285257	-1.01997	0.768419	0.972155	1	ENSGALG00010007110	ENSGALG00010007110
MINA	1	complement(91509790..91535856)	46.4862	-0.0511881	-1.03612	0.581028	0.940495	1	ENSGALG00010007168	ENSGALG00010007168
GABRR3	1	complement(91538419..91597363)	1.40196	-0.349562	-1.27417	0.361304	0.865484	1	ENSGALG00010007865	ENSGALG00010007865
DCAF6	1	complement(91598497..91679301)	99.9931	0.0393154	1.02763	0.618829	0.947892	1	ENSGALG00010007889	ENSGALG00010007889
MPC2	1	91679804..91695262	39.5626	-0.206239	-1.15368	0.135914	0.650197	1	ENSGALG00010008067	ENSGALG00010008067
MPZL1	1	complement(91687775..91725260)	73.4996	0.160634	1.11778	0.0900281	0.551656	1	ENSGALG00010008121	ENSGALG00010008121
RCSD1	1	complement(91728337..91763520)	31.4912	0.13361	1.09704	0.215327	0.754449	1	ENSGALG00010008130	ENSGALG00010008130
CREG1	1	91771951..91777369	27.1642	-0.0270301	-1.01891	0.869727	0.987376	1	ENSGALG00010008133	ENSGALG00010008133
CD247	1	91780920..91832122	2.25491	0.750731	1.68264	0.0982615	0.574026	1	ENSGALG00010008142	ENSGALG00010008142
POU2F1	1	complement(91834664..91954343)	1.06084	-0.589917	-1.50516	0.206089	0.743907	1	ENSGALG00010008180	ENSGALG00010008180
GPA33	1	91955172..92001048	0.102311	2.65096	6.28086	0.0796427	0.520482	1	ENSGALG00010008216	ENSGALG00010008216
STYXL2	1	complement(91976252..91986787)	2.76254	0.404569	1.32369	0.248672	0.788721	1	ENSGALG00010008222	ENSGALG00010008222
MAEL	1	complement(92003224..92014294)	0.172556	0.621693	1.53868	0.548613	0.932756	1	ENSGALG00010008235	ENSGALG00010008235
ILDR2	1	92022901..92057627	5.10338	0.142652	1.10393	0.52398	0.925508	1	ENSGALG00010008208	ENSGALG00010008208
ZFP92	1	complement(92064309..92069254)	38.5286	0.109771	1.07906	0.379551	0.875313	1	ENSGALG00010008252	ENSGALG00010008252
gene:ENSGALG00010008265	1	92094289..92114641	1.06961	0.813005	1.75687	0.138613	0.653576	1	ENSGALG00010008265	ENSGALG00010008265
gene:ENSGALG00010008268	1	92123165..92134248	1.65492	-0.473409	-1.38839	0.25581	0.793315	1	ENSGALG00010008268	ENSGALG00010008268
PTGFRN	1	92174859..92239680	72.9586	0.218353	1.1634	0.0110822	0.18225	1	ENSGALG00010008291	ENSGALG00010008291
gene:ENSGALG00010008309	1	92246110..92258073	1.15401	0.281407	1.21538	0.57878	0.940188	1	ENSGALG00010008309	ENSGALG00010008309
IGSF3	1	92340978..92415410	77.262	0.089503	1.064	0.448393	0.900285	1	ENSGALG00010009029	ENSGALG00010009029
ADPRH	1	complement(92418252..92428761)	48.2205	0.198024	1.14713	0.0932616	0.560054	1	ENSGALG00010008318	ENSGALG00010008318
CD88	1	92438603..92463826	2.88901	0.0899461	1.06433	0.736419	0.967014	1	ENSGALG00010007894	ENSGALG00010007894
TIMMDC1	1	complement(92464964..92471329)	122.485	-0.00941516	-1.00655	0.918612	0.993857	1	ENSGALG00010007896	ENSGALG00010007896
POGLUT1	1	complement(92472256..92487855)	138.565	0.0043195	1.003	0.956298	0.997217	1	ENSGALG00010007917	ENSGALG00010007917
BCL9	1	92488011..92569960	54.5138	0.0678086	1.04812	0.496037	0.917089	1	ENSGALG00010007938	ENSGALG00010007938
ACP6	1	complement(92577121..92580420)	44.8772	-0.0475019	-1.03347	0.812067	0.978686	1	ENSGALG00010009011	ENSGALG00010009011
gene:ENSGALG00010007946	1	complement(92582615..92584338)	19.0174	0.0783744	1.05583	0.780513	0.973929	1	ENSGALG00010007946	ENSGALG00010007946
GJA8	1	92584607..92665696	1.15812	0.399795	1.31932	0.0500373	0.422059	1	ENSGALG00010008002	ENSGALG00010008002
GJA5	1	complement(92597739..92616037)	46.9303	0.206139	1.1536	0.0401269	0.379072	1	ENSGALG00010008030	ENSGALG00010008030
GPR89A	1	92666459..92689635	18.1454	-0.224207	-1.16813	0.0531053	0.436427	1	ENSGALG00010007569	ENSGALG00010007569
PDZK1	1	complement(92686984..92696378)	0.40614	0.181176	1.13381	0.791767	0.974568	1	ENSGALG00010007572	ENSGALG00010007572
gene:ENSGALG00010007578	1	92720264..92724831	0.0947785	3.23633	9.42396	0.162046	0	1	ENSGALG00010007578	ENSGALG00010007578
HTR1F	1	complement(92745820..92859902)	0.128635	-0.783386	-1.72117	0.377878	0.874587	1	ENSGALG00010007654	ENSGALG00010007654
POU1F1	1	93020851..93036563	0.175878	1.6943	3.2362	0.144221	0.662985	1	ENSGALG00010007661	ENSGALG00010007661
CHMP2B	1	complement(93038067..93050442)	75.3363	-0.0212262	-1.01482	0.805106	0.976148	1	ENSGALG00010007680	ENSGALG00010007680
VGLL3	1	93119193..93140380	19.4479	0.349545	1.27416	0.053088	0.436427	1	ENSGALG00010007184	ENSGALG00010007184
gene:ENSGALG00010007185	1	complement(93164976..93166744)	0	0	0	0	0	0	ENSGALG00010007185	ENSGALG00010007185
CADM2	1	complement(93495744..94145728)	4.01365	-0.00831867	-1.00578	0.973731	0.997217	1	ENSGALG00010007271	ENSGALG00010007271
gene:ENSGALG00010007279	1	complement(94036870..94037254)	0	0	0	0	0	0	ENSGALG00010007279	ENSGALG00010007279
GBE1	1	95263064..95444996	23.3556	-0.0490871	-1.03461	0.677975	0.954985	1	ENSGALG00010007931	ENSGALG00010007931
gene:ENSGALG00010007039	1	complement(95785385..95786077)	0	0	0	0	0	0	ENSGALG00010007039	ENSGALG00010007039
ROBO1	1	96052165..96759458	36.7682	-0.0159275	-1.0111	0.877779	0.988841	1	ENSGALG00010007360	ENSGALG00010007360
ROBO2	1	complement(97047036..97947763)	5.37868	0.222073	1.16641	0.0992749	0.576481	1	ENSGALG00010007414	ENSGALG00010007414
gene:ENSGALG00010007707	1	complement(98150427..98185982)	0.0310661	0.147658	1.10777	0.917228	0	1	ENSGALG00010007707	ENSGALG00010007707
RBM11	1	98170429..98179488	2.84773	-0.636735	-1.55481	0.135451	0.650052	1	ENSGALG00010007724	ENSGALG00010007724
gene:ENSGALG00010007741	1	98180528..98213466	8.8945	-0.0645734	-1.04578	0.765967	0.972155	1	ENSGALG00010007741	ENSGALG00010007741
HSPA13	1	complement(98217178..98224878)	13.6174	-0.0242949	-1.01698	0.861395	0.98561	1	ENSGALG00010007751	ENSGALG00010007751
SAMSN1	1	complement(98228250..98445035)	1.98778	0.374412	1.29631	0.191648	0.728545	1	ENSGALG00010007786	ENSGALG00010007786
gene:ENSGALG00010007793	1	98331994..98333497	0	0	0	0	0	0	ENSGALG00010007793	ENSGALG00010007793
NRIP1	1	complement(98438868..98573737)	2.27573	-0.141993	-1.10343	0.199548	0.739316	1	ENSGALG00010007819	ENSGALG00010007819
USP25	1	98743669..98834468	23.6481	-0.124665	-1.09025	0.192471	0.729827	1	ENSGALG00010008058	ENSGALG00010008058
TSTD1	1	99446739..99479513	29.6677	-0.804429	-1.74645	6.46739e-12	2.56704e-09	1.0084e-07	ENSGALG00010007849	ENSGALG00010007849
C21orf91	1	complement(99511594..99528618)	52.3366	-0.176921	-1.13047	0.144141	0.662985	1	ENSGALG00010007429	ENSGALG00010007429
CHODL	1	99674233..99719379	101.473	0.0695511	1.04939	0.514159	0.922026	1	ENSGALG00010007467	ENSGALG00010007467
TMPRSS15	1	complement(99706496..99762574)	0.243366	-0.440086	-1.35669	0.552653	0.933607	1	ENSGALG00010007504	ENSGALG00010007504
gene:ENSGALG00010007049	1	complement(100554109..101139722)	0.0685001	2.80831	7.00464	0.0717856	0.493605	1	ENSGALG00010007049	ENSGALG00010007049
NCAM2	1	100828671..101086888	0.41579	0.434165	1.35113	0.440565	0.898614	1	ENSGALG00010007068	ENSGALG00010007068
ens-2_1	1	101145183..101145431	0	0	0	0	0	0	ENSGALG00010008384	ENSGALG00010008384
ens-2_2	1	101147482..101147730	0	0	0	0	0	0	ENSGALG00010008454	ENSGALG00010008454
ens-2_3	1	101152075..101152323	0	0	0	0	0	0	ENSGALG00010008393	ENSGALG00010008393
ens-2_4	1	101156670..101156918	0	0	0	0	0	0	ENSGALG00010008414	ENSGALG00010008414
ens-2_5	1	101158968..101159216	0	0	0	0	0	0	ENSGALG00010008353	ENSGALG00010008353
ens-2_6	1	101161264..101161512	0	0	0	0	0	0	ENSGALG00010008345	ENSGALG00010008345
gene:ENSGALG00010008337	1	101163560..101163808	0	0	0	0	0	0	ENSGALG00010008337	ENSGALG00010008337
gene:ENSGALG00010008329	1	101165857..101166105	0	0	0	0	0	0	ENSGALG00010008329	ENSGALG00010008329
ens-2_7	1	101168154..101168402	0	0	0	0	0	0	ENSGALG00010008446	ENSGALG00010008446
gene:ENSGALG00010008461	1	101170451..101170699	0	0	0	0	0	0	ENSGALG00010008461	ENSGALG00010008461
ens-2_8	1	101172748..101172996	0	0	0	0	0	0	ENSGALG00010008363	ENSGALG00010008363
ens-2_9	1	101175045..101175293	0	0	0	0	0	0	ENSGALG00010008322	ENSGALG00010008322
gene:ENSGALG00010008369	1	101177340..101177588	0	0	0	0	0	0	ENSGALG00010008369	ENSGALG00010008369
ens-2_10	1	101179637..101179885	0	0	0	0	0	0	ENSGALG00010008326	ENSGALG00010008326
ens-2_11	1	101181934..101182182	0	0	0	0	0	0	ENSGALG00010008378	ENSGALG00010008378
ens-2_12	1	101184232..101184480	0	0	0	0	0	0	ENSGALG00010008435	ENSGALG00010008435
gene:ENSGALG00010008427	1	101186529..101186777	0	0	0	0	0	0	ENSGALG00010008427	ENSGALG00010008427
gene:ENSGALG00010008371	1	101188826..101189074	0	0	0	0	0	0	ENSGALG00010008371	ENSGALG00010008371
gene:ENSGALG00010010753	1	complement(102089691..102100258)	0.735819	-0.582286	-1.49722	0.135617	0.650119	1	ENSGALG00010010753	ENSGALG00010010753
MRPL39	1	complement(102578362..102604312)	27.5379	-0.123908	-1.08968	0.251362	0.790091	1	ENSGALG00010010762	ENSGALG00010010762
JAM2	1	102613413..102647699	11.6684	0.404149	1.32331	0.0283486	0.319421	1	ENSGALG00010010838	ENSGALG00010010838
ATP5PF	1	complement(102645096..102651913)	94.676	-0.0554993	-1.03922	0.511044	0.921595	1	ENSGALG00010010855	ENSGALG00010010855
GABPA	1	102651645..102681746	99.6677	-0.0129054	-1.00899	0.86907	0.987376	1	ENSGALG00010010887	ENSGALG00010010887
APP	1	complement(102713376..102979763)	912.078	0.0525068	1.03707	0.484442	0.910883	1	ENSGALG00010010915	ENSGALG00010010915
CYYR1	1	complement(102984386..103041919)	20.4281	0.106967	1.07696	0.458865	0.903367	1	ENSGALG00010010931	ENSGALG00010010931
ADAMTS1	1	complement(103129019..103136857)	54.2703	0.149949	1.10953	0.116834	0.61845	1	ENSGALG00010010659	ENSGALG00010010659
ADAMTS5	1	complement(103167001..103210984)	10.1346	0.10872	1.07827	0.455113	0.90303	1	ENSGALG00010010712	ENSGALG00010010712
N6AMT1	1	104043106..104048899	26.4675	0.0305544	1.0214	0.843514	0.983583	1	ENSGALG00010009831	ENSGALG00010009831
LTN1	1	complement(104049159..104076752)	22.2073	-0.16523	-1.12134	0.069793	0.490036	1	ENSGALG00010009868	ENSGALG00010009868
RWDD2B	1	complement(104076911..104080696)	28.8672	-0.215578	-1.16117	0.207711	0.74531	1	ENSGALG00010009914	ENSGALG00010009914
USP16	1	104080409..104101293	73.6646	-0.103456	-1.07434	0.273914	0.805335	1	ENSGALG00010009985	ENSGALG00010009985
CCT8	1	complement(104098344..104113862)	198.041	-0.242364	-1.18293	0.00298707	0.0748312	1	ENSGALG00010010077	ENSGALG00010010077
MAP3K7CL	1	104123760..104157953	25.9251	0.60441	1.52036	0.000491064	0.0190728	1	ENSGALG00010011586	ENSGALG00010011586
BACH1	1	104182551..104210319	21.539	-0.00172704	-1.0012	0.98821	0.999212	1	ENSGALG00010011622	ENSGALG00010011622
GRIK1	1	complement(104253911..104415217)	9.16243	0.0177994	1.01241	0.933572	0.995044	1	ENSGALG00010011636	ENSGALG00010011636
CLDN8	1	complement(104457312..104514096)	2.84756	-2.24999	-4.75679	2.02404e-07	2.34026e-05	0.00315588	ENSGALG00010011654	ENSGALG00010011654
TIAM1	1	complement(104556127..104672276)	33.8492	-0.235784	-1.17755	0.0177923	0.237933	1	ENSGALG00010011699	ENSGALG00010011699
SOD1	1	104747189..104754500	92.8167	-0.0279232	-1.01954	0.71543	0.961508	1	ENSGALG00010011746	ENSGALG00010011746
SCAF4	1	complement(104755025..104799463)	49.4439	-0.0979125	-1.07022	0.26282	0.799603	1	ENSGALG00010011797	ENSGALG00010011797
HUNK	1	104826846..104882659	97.2805	0.274671	1.20972	0.0072898	0.13835	1	ENSGALG00010010271	ENSGALG00010010271
MIS18A	1	complement(104969558..104974656)	47.4561	-0.0852331	-1.06086	0.462691	0.903636	1	ENSGALG00010010274	ENSGALG00010010274
gene:ENSGALG00010010285	1	104975989..104991691	0.49812	-0.82229	-1.76821	0.257003	0.79343	1	ENSGALG00010010285	ENSGALG00010010285
URB1	1	complement(104993582..105038805)	14.9152	-0.00557421	-1.00387	0.965112	0.997217	1	ENSGALG00010010305	ENSGALG00010010305
EVA1C	1	105047810..105084353	1.74096	-0.364437	-1.28738	0.341357	0.85274	1	ENSGALG00010010405	ENSGALG00010010405
C21orf59	1	complement(105092072..105099780)	39.1521	-0.285138	-1.21853	0.0540482	0.440325	1	ENSGALG00010010423	ENSGALG00010010423
SYNJ1	1	complement(105102890..105163324)	6.50026	-0.0548594	-1.03876	0.80191	0.975007	1	ENSGALG00010010534	ENSGALG00010010534
PAXBP1	1	complement(105166598..105192254)	67.4097	-0.00634945	-1.00441	0.9417	0.996821	1	ENSGALG00010010575	ENSGALG00010010575
C21orf62	1	complement(105192577..105205743)	0.0282727	-0.545207	-1.45923	0.650149	0.952452	1	ENSGALG00010010633	ENSGALG00010010633
OLIG2	1	105274469..105276737	0.0174797	-1.50927	-2.84666	0.529397	0	1	ENSGALG00010010227	ENSGALG00010010227
IFNAR2	1	105331767..105343944	102.836	0.0920365	1.06587	0.393295	0.880071	1	ENSGALG00010010156	ENSGALG00010010156
IL10RB	1	105345527..105356516	16.5064	0.0121492	1.00846	0.938355	0.995828	1	ENSGALG00010010253	ENSGALG00010010253
IFNAR1	1	105365280..105384094	32.4917	-0.0613699	-1.04346	0.599839	0.944004	1	ENSGALG00010012049	ENSGALG00010012049
IFNGR2	1	105396793..105405282	96.6148	-0.00806748	-1.00561	0.928634	0.994775	1	ENSGALG00010012077	ENSGALG00010012077
TMEM50B	1	complement(105406426..105417624)	71.377	0.0503065	1.03548	0.700848	0.959141	1	ENSGALG00010012084	ENSGALG00010012084
DNAJC28	1	complement(105417583..105421491)	7.83137	0.199003	1.14791	0.335196	0.847772	1	ENSGALG00010012070	ENSGALG00010012070
gene:ENSGALG00010012094	1	105422787..105445957	2.43771	-0.426827	-1.34427	0.151447	0.673536	1	ENSGALG00010012094	ENSGALG00010012094
GART	1	complement(105445805..105483993)	50.0316	-0.0950313	-1.06809	0.29096	0.81564	1	ENSGALG00010012097	ENSGALG00010012097
SON	1	105494869..105525594	60.6597	-0.0205554	-1.01435	0.770327	0.97219	1	ENSGALG00010012102	ENSGALG00010012102
DONSON	1	complement(105527678..105533327)	33.3497	-0.00946441	-1.00658	0.943994	0.997045	1	ENSGALG00010012105	ENSGALG00010012105
CRYZL1	1	complement(105534497..105555250)	51.3204	0.0803814	1.0573	0.509747	0.921234	1	ENSGALG00010012129	ENSGALG00010012129
ITSN1	1	105555566..105670047	44.1925	0.0127707	1.00889	0.902935	0.992177	1	ENSGALG00010012195	ENSGALG00010012195
ATP5PO	1	complement(105675761..105683149)	347.05	-0.0386518	-1.02715	0.647046	0.952452	1	ENSGALG00010012606	ENSGALG00010012606
MRPS6	1	105678442..105789919	53.4057	-0.183446	-1.13559	0.146519	0.667576	1	ENSGALG00010012648	ENSGALG00010012648
SLC5A3	1	105745934..105806453	3.28022	-0.0309247	-1.02167	0.824503	0.981682	1	ENSGALG00010012682	ENSGALG00010012682
KCNE2	1	105804851..105980248	5.31951	-0.032071	-1.02248	0.787289	0.974131	1	ENSGALG00010012775	ENSGALG00010012775
C21orf140	1	complement(105952323..105953084)	0.107522	-2.25249	-4.76504	0.341371	0	1	ENSGALG00010013862	ENSGALG00010013862
gene:ENSGALG00010012853	1	complement(105958666..105959727)	0	0	0	0	0	0	ENSGALG00010012853	ENSGALG00010012853
KCNE1	1	complement(105974571..105991704)	0.198212	0.504779	1.41891	0.522501	0.925508	1	ENSGALG00010012863	ENSGALG00010012863
RCAN1	1	complement(106003299..106045181)	57.3989	-0.00292873	-1.00203	0.977053	0.997974	1	ENSGALG00010012879	ENSGALG00010012879
CLIC6	1	106056093..106085634	1.48383	-1.08837	-2.12634	0.00408883	0.0938309	1	ENSGALG00010012894	ENSGALG00010012894
RUNX1	1	complement(106108834..106258541)	5.52952	-0.472606	-1.38761	0.0318763	0.338321	1	ENSGALG00010012917	ENSGALG00010012917
SETD4	1	complement(106654936..106665201)	14.0208	-0.0787777	-1.05612	0.70829	0.961118	1	ENSGALG00010012925	ENSGALG00010012925
CBR3	1	106664804..106673668	51.0057	-0.0911183	-1.0652	0.347275	0.856521	1	ENSGALG00010012964	ENSGALG00010012964
DOP1B	1	106674920..106723182	8.08272	-0.0209798	-1.01465	0.86655	0.987374	1	ENSGALG00010012993	ENSGALG00010012993
MORC4	1	106726276..106754133	23.6591	0.00353712	1.00245	0.977521	0.997974	1	ENSGALG00010013037	ENSGALG00010013037
CHAF1B	1	106754411..106773513	39.7553	-0.0701525	-1.04983	0.44634	0.900285	1	ENSGALG00010013082	ENSGALG00010013082
CLDN14	1	complement(106793822..106821746)	0.378996	0.443225	1.35964	0.551181	0.932992	1	ENSGALG00010013096	ENSGALG00010013096
SIM2	1	106892133..106949856	7.91341	0.0979828	1.07028	0.655868	0.952452	1	ENSGALG00010013099	ENSGALG00010013099
HLCS	1	complement(106955115..107069358)	8.11089	0.1065	1.07661	0.627501	0.950229	1	ENSGALG00010013104	ENSGALG00010013104
RIPPLY3	1	107076470..107082445	0.47712	1.70075	3.25069	0.106332	0.594415	1	ENSGALG00010013109	ENSGALG00010013109
PIGP	1	complement(107090191..107094290)	38.2778	0.030757	1.02155	0.845278	0.983777	1	ENSGALG00010013114	ENSGALG00010013114
TTC3	1	107094179..107154234	31.4941	0.00467455	1.00325	0.961723	0.997217	1	ENSGALG00010013135	ENSGALG00010013135
DSCR3	1	complement(107154853..107172872)	62.0124	0.0249848	1.01747	0.768635	0.972155	1	ENSGALG00010013168	ENSGALG00010013168
DYRK1A	1	107222531..107279400	26.1357	0.0647065	1.04587	0.484175	0.910729	1	ENSGALG00010013181	ENSGALG00010013181
KCNJ6	1	complement(107307319..107466530)	0.312701	0.650209	1.5694	0.297749	0.817345	1	ENSGALG00010013205	ENSGALG00010013205
KCNJ15	1	107585374..107625209	1.95493	0.0417044	1.02933	0.888829	0.98977	1	ENSGALG00010013304	ENSGALG00010013304
ERG	1	complement(107658703..107810294)	46.411	0.0738399	1.05251	0.420128	0.891456	1	ENSGALG00010013330	ENSGALG00010013330
ETS2	1	107882546..107896968	53.2509	0.10157	1.07294	0.282004	0.812724	1	ENSGALG00010013349	ENSGALG00010013349
PSMG1	1	complement(108007292..108022574)	57.7695	-0.0985761	-1.07072	0.423382	0.893274	1	ENSGALG00010013375	ENSGALG00010013375
BRWD1	1	complement(108024055..108075575)	25.1542	0.00444301	1.00308	0.960667	0.997217	1	ENSGALG00010014738	ENSGALG00010014738
HMGN1	1	complement(108078971..108085677)	277.703	-0.0787005	-1.05607	0.312898	0.827532	1	ENSGALG00010013391	ENSGALG00010013391
WRB	1	108085542..108092042	70.5965	0.093953	1.06729	0.475469	0.906978	1	ENSGALG00010013413	ENSGALG00010013413
LCA5L	1	complement(108092001..108107160)	2.49627	0.476769	1.39162	0.252188	0.791252	1	ENSGALG00010013449	ENSGALG00010013449
SH3BGR	1	108109351..108135207	63.8885	0.319413	1.24782	0.0177362	0.237606	1	ENSGALG00010013457	ENSGALG00010013457
B3GALT5	1	108150061..108172511	0.335466	-0.817706	-1.7626	0.0458853	0.404992	1	ENSGALG00010013492	ENSGALG00010013492
IGSF5	1	108176160..108210089	0.979546	-0.0598168	-1.04233	0.905665	0.992422	1	ENSGALG00010013504	ENSGALG00010013504
PCP4	1	108219173..108280030	15.585	-0.297165	-1.22873	0.134882	0.648981	1	ENSGALG00010013549	ENSGALG00010013549
DSCAM	1	complement(108317440..108781202)	0.540685	0.110667	1.07973	0.79468	0.974568	1	ENSGALG00010013589	ENSGALG00010013589
BACE2	1	108914863..108966520	13.9933	0.0677454	1.04808	0.635584	0.95199	1	ENSGALG00010013650	ENSGALG00010013650
FAM3B	1	108973371..108989296	1.90852	0.0723717	1.05144	0.825482	0.981682	1	ENSGALG00010013758	ENSGALG00010013758
gene:ENSGALG00010013778	1	complement(108994729..108995869)	10.9738	0.551832	1.46595	0.208018	0.74557	1	ENSGALG00010013778	ENSGALG00010013778
MX1	1	109001642..109022485	1.19714	-0.29416	-1.22617	0.68757	0.957819	1	ENSGALG00010013809	ENSGALG00010013809
TMPRSS2	1	complement(109012235..109044166)	2.36567	-0.15571	-1.11397	0.583567	0.941012	1	ENSGALG00010013833	ENSGALG00010013833
RIPK4	1	complement(109103106..109124365)	18.6445	-0.843664	-1.7946	1.79053e-07	2.10092e-05	0.0027918	ENSGALG00010010941	ENSGALG00010010941
PRDM15	1	complement(109151884..109183588)	17.414	0.0711863	1.05058	0.529224	0.927697	1	ENSGALG00010010948	ENSGALG00010010948
C2CD2	1	complement(109186426..109222261)	22.2627	-0.260288	-1.19772	0.0756675	0.506127	1	ENSGALG00010010991	ENSGALG00010010991
ZBTB21	1	complement(109222477..109249554)	4.51333	-0.136138	-1.09896	0.241131	0.781477	1	ENSGALG00010010982	ENSGALG00010010982
UMODL1	1	109270395..109317893	0.745762	0.233592	1.17576	0.531778	0.927697	1	ENSGALG00010011004	ENSGALG00010011004
gene:ENSGALG00010011074	1	109337787..109380955	0.00621724	-1.34142	-2.534	0.422333	0	1	ENSGALG00010011074	ENSGALG00010011074
ABCG1	1	109397685..109451177	0.955289	-0.0852541	-1.06087	0.854616	0.984647	1	ENSGALG00010011104	ENSGALG00010011104
TFF3	1	complement(109461609..109465986)	0	0	0	0	0	0	ENSGALG00010011115	ENSGALG00010011115
TMPRSS3	1	complement(109487267..109516463)	0	0	0	0	0	0	ENSGALG00010011125	ENSGALG00010011125
UBASH3A	1	109504156..109528568	0.0763136	-0.115522	-1.08337	0.895253	0.990091	1	ENSGALG00010011139	ENSGALG00010011139
RSPH1	1	complement(109532451..109545047)	0.351189	1.61257	3.05795	0.180201	0.71198	1	ENSGALG00010011185	ENSGALG00010011185
SLC37A1	1	109547082..109589306	5.1683	0.245286	1.18533	0.255193	0.793315	1	ENSGALG00010011211	ENSGALG00010011211
PDE9A	1	109599337..109643325	20.1668	0.111497	1.08035	0.372084	0.871264	1	ENSGALG00010011244	ENSGALG00010011244
WDR4	1	complement(109655883..109677467)	54.3305	-0.11722	-1.08464	0.196578	0.735649	1	ENSGALG00010011275	ENSGALG00010011275
NDUFV3	1	109677271..109685182	44.2637	0.121026	1.08751	0.330902	0.84291	1	ENSGALG00010011293	ENSGALG00010011293
PKNOX1	1	109701702..109740595	10.7838	-0.0101303	-1.00705	0.96334	0.997217	1	ENSGALG00010011340	ENSGALG00010011340
gene:ENSGALG00010011814	1	complement(109754514..109775013)	0.394843	0.315258	1.24423	0.620388	0.94831	1	ENSGALG00010011814	ENSGALG00010011814
CBS	1	complement(109784313..109810561)	28.8069	-0.179415	-1.13242	0.181197	0.712686	1	ENSGALG00010011839	ENSGALG00010011839
U2AF1	1	complement(109817299..109833156)	200.085	-0.112488	-1.08109	0.168457	0.69717	1	ENSGALG00010011880	ENSGALG00010011880
CRYAA	1	109847051..109853930	0.139532	-1.69539	-3.23865	0.247022	0.787729	1	ENSGALG00010011889	ENSGALG00010011889
SIK1	1	complement(109984522..109997486)	11.1912	-0.168913	-1.12421	0.234455	0.773505	1	ENSGALG00010011896	ENSGALG00010011896
HSF2BP	1	complement(110075581..110111861)	13.4618	-0.0702574	-1.0499	0.820131	0.980396	1	ENSGALG00010011917	ENSGALG00010011917
RRP1B	1	110110661..110132879	46.8493	-0.101675	-1.07302	0.264605	0.801028	1	ENSGALG00010011925	ENSGALG00010011925
PDXK	1	110146949..110191346	27.5147	0.113933	1.08217	0.200042	0.739546	1	ENSGALG00010011950	ENSGALG00010011950
AGPAT3	1	110306279..110333289	48.6853	0.238119	1.17945	0.0154524	0.219325	1	ENSGALG00010011961	ENSGALG00010011961
TRAPPC10	1	110351291..110392937	21.2333	-0.0601099	-1.04255	0.597643	0.942972	1	ENSGALG00010011973	ENSGALG00010011973
PWP2	1	110393893..110410967	55.8028	-0.307685	-1.23772	0.00120945	0.0386791	1	ENSGALG00010014726	ENSGALG00010014726
GATD3A	1	110412029..110419219	129.695	0.0247995	1.01734	0.790974	0.974568	1	ENSGALG00010011977	ENSGALG00010011977
gene:ENSGALG00010011985	1	complement(110429061..110430700)	0.619605	-0.253046	-1.19172	0.823913	0.981682	1	ENSGALG00010011985	ENSGALG00010011985
ICOSLG	1	complement(110458982..110471879)	11.9667	0.163767	1.12021	0.233538	0.772347	1	ENSGALG00010012041	ENSGALG00010012041
C1HXORF36	1	110880306..110895857	17.8616	0.171202	1.126	0.384666	0.87618	1	ENSGALG00010009786	ENSGALG00010009786
gene:ENSGALG00010011421	1	complement(110911086..111059299)	29.1628	-0.00747067	-1.00519	0.937534	0.995765	1	ENSGALG00010011421	ENSGALG00010011421
FUNDC1	1	111096777..111116494	59.6554	-0.127474	-1.09238	0.200657	0.739546	1	ENSGALG00010011440	ENSGALG00010011440
EFHC2	1	111131909..111193344	1.57034	0.0778708	1.05546	0.834518	0.982652	1	ENSGALG00010011468	ENSGALG00010011468
NDP	1	111261780..111281759	16.4385	-0.381108	-1.30234	0.0891876	0.549418	1	ENSGALG00010011475	ENSGALG00010011475
MAOB	1	111305795..111358116	3.91038	-0.059784	-1.04231	0.785453	0.974084	1	ENSGALG00010011533	ENSGALG00010011533
MAOA	1	complement(111365361..111422648)	32.2937	0.25795	1.19578	0.0486938	0.417216	1	ENSGALG00010011546	ENSGALG00010011546
CASK	1	111886113..112082122	132.025	0.0704213	1.05002	0.382152	0.87582	1	ENSGALG00010002424	ENSGALG00010002424
GPR82	1	complement(111979696..111982521)	0.277819	1.2273	2.34129	0.299978	0.818505	1	ENSGALG00010002439	ENSGALG00010002439
GPR34	1	complement(111989204..111996472)	3.07661	0.41256	1.33105	0.109439	0.601232	1	ENSGALG00010002434	ENSGALG00010002434
NYX	1	complement(112075373..112117242)	1.10004	0.219571	1.16439	0.29786	0.817345	1	ENSGALG00010002455	ENSGALG00010002455
DDX3X	1	complement(112120028..112139161)	487.858	-0.0105525	-1.00734	0.891463	0.989825	1	ENSGALG00010002476	ENSGALG00010002476
RPL8	1	112163780..112167577	4361.95	0.0583083	1.04124	0.484876	0.910907	1	ENSGALG00010002492	ENSGALG00010002492
USP9Y	1	complement(112177465..112275139)	49.1577	-0.0596917	-1.04224	0.455975	0.903345	1	ENSGALG00010002504	ENSGALG00010002504
MED14	1	112293228..112360784	25.1805	-0.133782	-1.09717	0.16193	0.688926	1	ENSGALG00010002528	ENSGALG00010002528
ATP6AP2	1	complement(112371755..112381018)	98.7756	-0.101431	-1.07284	0.253341	0.791843	1	ENSGALG00010002546	ENSGALG00010002546
BCOR	1	112464388..112522447	20.953	0.121444	1.08782	0.324755	0.838401	1	ENSGALG00010002571	ENSGALG00010002571
MID1IP1	1	complement(112754846..112842417)	8.50979	-0.0226515	-1.01582	0.840784	0.983019	1	ENSGALG00010002623	ENSGALG00010002623
TSPAN7	1	complement(112867977..112957520)	45.2334	0.1182	1.08538	0.224559	0.764865	1	ENSGALG00010002725	ENSGALG00010002725
OTC	1	complement(112998991..113025619)	0.0681603	-0.126837	-1.0919	0.916657	0.99353	1	ENSGALG00010002770	ENSGALG00010002770
RPGR	1	113027269..113091447	8.40595	0.0822892	1.0587	0.536125	0.930219	1	ENSGALG00010003719	ENSGALG00010003719
SRPX	1	113116943..113136797	56.0156	0.135654	1.09859	0.139375	0.653582	1	ENSGALG00010002840	ENSGALG00010002840
SYTL5	1	complement(113145505..113218923)	0.223285	-0.00554429	-1.00385	0.993916	0.999605	1	ENSGALG00010002935	ENSGALG00010002935
DYNLT3	1	113234286..113242223	28.7936	0.104946	1.07545	0.310443	0.825866	1	ENSGALG00010002978	ENSGALG00010002978
CYBB	1	complement(113249544..113283766)	1.87662	0.10796	1.0777	0.752663	0.970008	1	ENSGALG00010001865	ENSGALG00010001865
XK	1	complement(113285260..113339967)	1.04171	-0.260866	-1.1982	0.484738	0.910883	1	ENSGALG00010001878	ENSGALG00010001878
PRRG1	1	complement(113365909..113402768)	16.7711	0.0790671	1.05633	0.584069	0.941012	1	ENSGALG00010002310	ENSGALG00010002310
gene:ENSGALG00010002331	1	113493704..113756420	0.413666	-0.0129862	-1.00904	0.974708	0.997538	1	ENSGALG00010002331	ENSGALG00010002331
TMEM47	1	114031879..114058712	54.5965	0.196381	1.14582	0.0324904	0.341752	1	ENSGALG00010002335	ENSGALG00010002335
DMD	1	114493557..115657311	17.078	-0.0640367	-1.04539	0.535195	0.930143	1	ENSGALG00010001982	ENSGALG00010001982
gene:ENSGALG00010002147	1	complement(115677737..115682363)	0.431643	1.06505	2.09224	0.201121	0.739834	1	ENSGALG00010002147	ENSGALG00010002147
gene:ENSGALG00010003690	1	complement(115693373..115702928)	0.12906	-0.882113	-1.84307	0.507106	0.920132	1	ENSGALG00010003690	ENSGALG00010003690
TAB3	1	115754709..115793186	17.7741	-0.275653	-1.21054	0.072118	0.494077	1	ENSGALG00010001837	ENSGALG00010001837
GK2	1	complement(115814929..115859228)	6.79441	0.0350745	1.02461	0.868526	0.987376	1	ENSGALG00010002253	ENSGALG00010002253
CXorf21	1	115877600..115887745	0.39128	-0.240285	-1.18123	0.741803	0.96767	1	ENSGALG00010002259	ENSGALG00010002259
NR0B1	1	116018160..116020526	2.5155	0.194743	1.14452	0.68591	0.95686	1	ENSGALG00010002261	ENSGALG00010002261
IL1RAPL1	1	complement(116177125..116878731)	1.16693	-0.284678	-1.21814	0.494672	0.916318	1	ENSGALG00010002275	ENSGALG00010002275
gene:ENSGALG00010002279	1	complement(117554389..117564295)	1.15125	-0.376606	-1.29828	0.661835	0.952831	1	ENSGALG00010002279	ENSGALG00010002279
gene:ENSGALG00010002283	1	complement(117595521..117605850)	0.462951	-0.135363	-1.09837	0.871978	0.988078	1	ENSGALG00010002283	ENSGALG00010002283
ARX	1	117947816..117952992	7.94644	0.286303	1.21951	0.198738	0.739046	1	ENSGALG00010002079	ENSGALG00010002079
POLA1	1	complement(117955351..118146204)	55.5854	-0.197134	-1.14642	0.016129	0.223649	1	ENSGALG00010002087	ENSGALG00010002087
PCYT1B	1	118148078..118191677	7.07998	-0.345651	-1.27072	0.102144	0.585555	1	ENSGALG00010002097	ENSGALG00010002097
PDK3	1	complement(118194808..118248932)	64.9647	0.0138354	1.00964	0.852821	0.984647	1	ENSGALG00010002137	ENSGALG00010002137
SLC51AL	1	complement(118270598..118282724)	3.58118	-0.234912	-1.17684	0.467499	0.904638	1	ENSGALG00010002149	ENSGALG00010002149
ZFX	1	complement(118296163..118318819)	38.7367	-0.0440919	-1.03103	0.64234	0.952452	1	ENSGALG00010003052	ENSGALG00010003052
EIF2S3	1	complement(118333589..118347807)	453.886	-0.01264	-1.0088	0.862852	0.986096	1	ENSGALG00010003077	ENSGALG00010003077
KLHL15	1	118347857..118371030	15.3052	-0.0110409	-1.00768	0.925539	0.994495	1	ENSGALG00010003101	ENSGALG00010003101
APOO	1	118351259..118417987	41.0387	-0.114676	-1.08273	0.303209	0.822067	1	ENSGALG00010003125	ENSGALG00010003125
SAT1	1	complement(118428887..118431715)	141.84	0.035859	1.02517	0.707463	0.960718	1	ENSGALG00010003133	ENSGALG00010003133
ACOT9	1	118434832..118460206	43.0206	0.120738	1.08729	0.183738	0.716225	1	ENSGALG00010003193	ENSGALG00010003193
PRDX4	1	complement(118460237..118469194)	145.6	0.0608798	1.0431	0.382747	0.875973	1	ENSGALG00010003214	ENSGALG00010003214
gene:ENSGALG00010003247	1	complement(118570715..118573884)	0.905925	0.144161	1.10509	0.773225	0.972412	1	ENSGALG00010003247	ENSGALG00010003247
PHEX	1	complement(118992917..119088325)	39.4701	-0.200997	-1.14949	0.0719561	0.493605	1	ENSGALG00010003252	ENSGALG00010003252
SMS	1	complement(119103001..119147707)	81.9302	-0.274041	-1.20919	0.00122007	0.0389361	1	ENSGALG00010003268	ENSGALG00010003268
MBTPS2	1	complement(119169623..119202068)	4.87007	-0.00818236	-1.00569	0.971658	0.997217	1	ENSGALG00010003275	ENSGALG00010003275
SMPX	1	119212747..119257211	10.622	0.375617	1.29739	0.1495	0.670788	1	ENSGALG00010001885	ENSGALG00010001885
KLHL34	1	119273602..119305936	0.548387	0.380434	1.30173	0.283379	0.812724	1	ENSGALG00010001890	ENSGALG00010001890
CNKSR2	1	complement(119277299..119483390)	13.9501	0.0551573	1.03897	0.647981	0.952452	1	ENSGALG00010001918	ENSGALG00010001918
RPS6KA3	1	119836641..119905181	19.589	0.122993	1.08899	0.530938	0.927697	1	ENSGALG00010002592	ENSGALG00010002592
EIF1AX	1	119908653..119917827	250.604	-0.12948	-1.0939	0.100135	0.580028	1	ENSGALG00010002653	ENSGALG00010002653
MAP7D2	1	119939302..120017920	28.5021	-0.219738	-1.16452	0.0260358	0.302898	1	ENSGALG00010002765	ENSGALG00010002765
CXorf23	1	120025684..120057202	22.5926	-0.228296	-1.17145	0.0635385	0.470235	1	ENSGALG00010002790	ENSGALG00010002790
SH3KBP1	1	120064413..120286676	155.512	0.121661	1.08799	0.0802673	0.523013	1	ENSGALG00010002809	ENSGALG00010002809
gene:ENSGALG00010002869	1	120147775..120165776	0.255427	3.55711	11.7706	0.107287	0	1	ENSGALG00010002869	ENSGALG00010002869
MAP3K15	1	120298659..120382133	1.95691	0.0783233	1.05579	0.789352	0.974426	1	ENSGALG00010002883	ENSGALG00010002883
PDHA2	1	complement(120371409..120383558)	129.802	-0.0839726	-1.05993	0.382009	0.87582	1	ENSGALG00010002929	ENSGALG00010002929
ADGRG2	1	120445512..120499149	60.7605	0.11541	1.08328	0.153783	0.67922	1	ENSGALG00010002957	ENSGALG00010002957
PHKA2	1	120500382..120537544	15.1874	-0.148017	-1.10805	0.3166	0.829985	1	ENSGALG00010003002	ENSGALG00010003002
PPEF1	1	complement(120539597..120569609)	1.68068	-1.19372	-2.28742	0.00766487	0.142587	1	ENSGALG00010003030	ENSGALG00010003030
RS1	1	120569104..120590811	0.0618513	0.158566	1.11618	0.918253	0	1	ENSGALG00010003040	ENSGALG00010003040
CDKL5	1	complement(120599756..120720981)	3.67324	0.0946112	1.06778	0.654243	0.952452	1	ENSGALG00010002161	ENSGALG00010002161
SCML2	1	120745905..120815195	14.8038	-0.197224	-1.14649	0.125491	0.632907	1	ENSGALG00010002345	ENSGALG00010002345
RAI2	1	complement(120823443..120858195)	3.054	0.0648313	1.04596	0.590423	0.942207	1	ENSGALG00010002365	ENSGALG00010002365
gene:ENSGALG00010002370	1	complement(120993735..121019274)	7.7896	0.079165	1.05641	0.696875	0.959128	1	ENSGALG00010002370	ENSGALG00010002370
NHS	1	complement(121026325..121274674)	11.3087	-0.040727	-1.02863	0.708803	0.96112	1	ENSGALG00010002379	ENSGALG00010002379
REPS2	1	complement(121345712..121439725)	34.2479	0.0520959	1.03677	0.592454	0.942246	1	ENSGALG00010002391	ENSGALG00010002391
gene:ENSGALG00010002394	1	complement(121361191..121362244)	0	0	0	0	0	0	ENSGALG00010002394	ENSGALG00010002394
RBBP7	1	121466978..121476431	48.2426	-0.165548	-1.12159	0.0609346	0.463298	1	ENSGALG00010002400	ENSGALG00010002400
TXLNG	1	complement(121476245..121497940)	31.2478	-0.191722	-1.14213	0.0413361	0.384729	1	ENSGALG00010002402	ENSGALG00010002402
SYAP1	1	complement(121502600..121522066)	69.5376	0.0569446	1.04026	0.528329	0.927697	1	ENSGALG00010001678	ENSGALG00010001678
CTPS2	1	121522097..121578414	11.736	-0.0163123	-1.01137	0.936982	0.99566	1	ENSGALG00010001691	ENSGALG00010001691
gene:ENSGALG00010001709	1	complement(121548408..121549108)	0	0	0	0	0	0	ENSGALG00010001709	ENSGALG00010001709
GRPR	1	complement(121815142..121837899)	3.34888	-0.0340649	-1.02389	0.909974	0.992455	1	ENSGALG00010001488	ENSGALG00010001488
AP1S2	1	121950307..121984435	42.7311	0.104347	1.07501	0.27502	0.806061	1	ENSGALG00010001510	ENSGALG00010001510
ZRSR2	1	complement(121984372..122005052)	24.7801	0.0387688	1.02724	0.700801	0.959141	1	ENSGALG00010001513	ENSGALG00010001513
TMEM27	1	122011000..122030922	0.523789	0.00873195	1.00607	0.990023	0.999605	1	ENSGALG00010001516	ENSGALG00010001516
ACE2	1	122038425..122060913	0.0970621	-0.346746	-1.27169	0.786318	0.974084	1	ENSGALG00010001524	ENSGALG00010001524
BMX	1	complement(122062846..122095477)	0.149856	0.1675	1.12311	0.851386	0.984626	1	ENSGALG00010001484	ENSGALG00010001484
VEGFD	1	122149438..122184374	5.68032	-0.360146	-1.28356	0.116897	0.61845	1	ENSGALG00010001454	ENSGALG00010001454
PIGA	1	122192019..122201529	9.45755	-0.0633685	-1.0449	0.701217	0.959141	1	ENSGALG00010001606	ENSGALG00010001606
ASB11	1	122205415..122217695	0.0162381	0.127735	1.09258	0.939264	0	1	ENSGALG00010001427	ENSGALG00010001427
ASB9	1	122230593..122244721	30.1987	-0.0582154	-1.04118	0.663299	0.953202	1	ENSGALG00010001461	ENSGALG00010001461
gene:ENSGALG00010002949	1	122361757..122371749	23.2756	-4.34584	-20.3343	2.78451e-10	7.09389e-08	4.34161e-06	ENSGALG00010002949	ENSGALG00010002949
MOSPD2	1	complement(122421214..122455813)	26.0392	0.101316	1.07275	0.400448	0.882776	1	ENSGALG00010001620	ENSGALG00010001620
FANCB	1	122455782..122471007	5.23642	-0.14643	-1.10683	0.486156	0.911323	1	ENSGALG00010001632	ENSGALG00010001632
GLRA2	1	complement(122502125..122630390)	0.140703	0.566926	1.48136	0.516612	0.922925	1	ENSGALG00010001656	ENSGALG00010001656
gene:ENSGALG00010002363	1	122830321..122831571	0	0	0	0	0	0	ENSGALG00010002363	ENSGALG00010002363
GEMIN8	1	122908222..122943988	20.2213	0.113969	1.0822	0.289706	0.814952	1	ENSGALG00010002369	ENSGALG00010002369
GPM6B	1	122952088..123058426	193.562	0.136804	1.09947	0.106951	0.595398	1	ENSGALG00010002393	ENSGALG00010002393
OFD1	1	complement(123055281..123088784)	18.9	0.09434	1.06758	0.438878	0.898121	1	ENSGALG00010002408	ENSGALG00010002408
TRAPPC2	1	123088782..123094639	84.2925	0.0162711	1.01134	0.872769	0.988258	1	ENSGALG00010002418	ENSGALG00010002418
RAB9A	1	complement(123088850..123118190)	11.3555	-0.00337821	-1.00234	0.972652	0.997217	1	ENSGALG00010002448	ENSGALG00010002448
TCEANC	1	complement(123100086..123118670)	24.4682	-0.0477232	-1.03363	0.741499	0.96767	1	ENSGALG00010002501	ENSGALG00010002501
EGFL6	1	complement(123173275..123213895)	641.197	0.214718	1.16048	0.0163903	0.225736	1	ENSGALG00010002554	ENSGALG00010002554
TMSB4X	1	complement(123512195..123513910)	2582.1	0.0508677	1.03589	0.570308	0.938915	1	ENSGALG00010002566	ENSGALG00010002566
TLR7	1	complement(123560512..123568139)	0.977029	0.0235875	1.01648	0.942552	0.997045	1	ENSGALG00010001897	ENSGALG00010001897
PRPS2	1	complement(123572603..123598464)	20.4484	0.243323	1.18372	0.0962862	0.568675	1	ENSGALG00010001901	ENSGALG00010001901
FRMPD4	1	complement(123691340..124035070)	4.65856	0.051271	1.03618	0.814388	0.979084	1	ENSGALG00010001925	ENSGALG00010001925
MSL3	1	complement(124124346..124174635)	28.6876	-0.0492199	-1.03471	0.565262	0.937929	1	ENSGALG00010001952	ENSGALG00010001952
gene:ENSGALG00010002951	1	complement(124197700..124201788)	0.874061	-0.336192	-1.26242	0.456232	0.903345	1	ENSGALG00010002951	ENSGALG00010002951
ARHGAP6	1	124341873..124496530	12.4029	0.231581	1.17412	0.0940501	0.563035	1	ENSGALG00010001966	ENSGALG00010001966
gene:ENSGALG00010003266	1	complement(124542408..124551256)	1.05914	-1.25988	-2.39475	0.0211818	0.266653	1	ENSGALG00010003266	ENSGALG00010003266
gene:ENSGALG00010001988	1	complement(124557841..124564124)	0.527315	-0.807078	-1.74966	0.219604	0.760091	1	ENSGALG00010001988	ENSGALG00010001988
MID1	1	124717932..124885359	9.91436	-0.0939096	-1.06726	0.651732	0.952452	1	ENSGALG00010002012	ENSGALG00010002012
CLCN4	1	complement(124989144..125026173)	3.09085	-0.0739018	-1.05256	0.833519	0.982652	1	ENSGALG00010002023	ENSGALG00010002023
WWC3	1	complement(125028879..125124512)	27.4363	-0.130634	-1.09477	0.330377	0.842426	1	ENSGALG00010002034	ENSGALG00010002034
CLDN34	1	complement(125148146..125171469)	0.139219	0.638521	1.55673	0.282233	0.812724	1	ENSGALG00010002142	ENSGALG00010002142
SHROOM2	1	complement(125155832..125294635)	12.1095	-0.0316045	-1.02215	0.762892	0.972112	1	ENSGALG00010002194	ENSGALG00010002194
GPR143	1	125308673..125322503	5.50476	-0.644018	-1.56268	0.0502534	0.42249	1	ENSGALG00010002210	ENSGALG00010002210
TBL1X	1	complement(125335589..125535463)	85.1972	-0.00996457	-1.00693	0.883197	0.988885	1	ENSGALG00010001599	ENSGALG00010001599
ANOS1	1	125834621..125959791	5.62346	-0.123152	-1.08911	0.597066	0.942972	1	ENSGALG00010001468	ENSGALG00010001468
PNPLA4	1	126282891..126302625	5.13695	-0.235655	-1.17744	0.438461	0.897792	1	ENSGALG00010001713	ENSGALG00010001713
STS	1	complement(126514415..126617406)	4.08589	-0.0903963	-1.06466	0.758868	0.970832	1	ENSGALG00010001728	ENSGALG00010001728
PUDP	1	126617099..126679647	5.28427	0.0109473	1.00762	0.958338	0.997217	1	ENSGALG00010001738	ENSGALG00010001738
gene:ENSGALG00010002947	1	126957424..126961476	0.163597	0.43583	1.35269	0.658946	0.952452	1	ENSGALG00010002947	ENSGALG00010002947
NLGN4Y	1	126994266..127160218	1.76278	-0.324728	-1.25243	0.347917	0.856521	1	ENSGALG00010001477	ENSGALG00010001477
PRKX	1	128237873..128293062	16.6221	-0.0355589	-1.02495	0.775306	0.972621	1	ENSGALG00010001466	ENSGALG00010001466
MXRA5	1	128434483..128453951	170.222	0.00514224	1.00357	0.947656	0.997045	1	ENSGALG00010002235	ENSGALG00010002235
ARSH	1	128560192..128574615	35.0731	-0.127832	-1.09265	0.290626	0.815544	1	ENSGALG00010002243	ENSGALG00010002243
ARSD	1	128582544..128597013	0.299208	-0.638084	-1.55626	0.474683	0.906978	1	ENSGALG00010002254	ENSGALG00010002254
gene:ENSGALG00010002271	1	128599132..128618219	0.292311	0.703589	1.62855	0.387169	0.877806	1	ENSGALG00010002271	ENSGALG00010002271
GYG2	1	complement(128622984..128642748)	7.0377	-0.200622	-1.14919	0.380664	0.875729	1	ENSGALG00010002293	ENSGALG00010002293
gene:ENSGALG00010002332	1	complement(128643005..128667829)	19.0468	-1.68732	-3.22059	3.48738e-09	6.39255e-07	5.43753e-05	ENSGALG00010002332	ENSGALG00010002332
CD99	1	complement(128671051..128695176)	308.575	0.115058	1.08302	0.176515	0.708016	1	ENSGALG00010002338	ENSGALG00010002338
DHRSX_1	1	128784991..128953305	15.6011	0.146212	1.10666	0.47536	0.906978	1	ENSGALG00010002360	ENSGALG00010002360
DHRSX_2	1	128789883..128804868	4.17101	-0.00458696	-1.00318	0.973067	0.997217	1	ENSGALG00010002349	ENSGALG00010002349
ASMT	1	complement(129135404..129146298)	0.33829	-4.85592	-28.9587	0.0317075	0.337054	1	ENSGALG00010001536	ENSGALG00010001536
AKAP17A	1	complement(129150620..129158993)	29.465	-0.101878	-1.07317	0.378285	0.875038	1	ENSGALG00010001548	ENSGALG00010001548
P2RY8	1	129173093..129224077	2.74973	0.0670276	1.04756	0.764137	0.972155	1	ENSGALG00010001786	ENSGALG00010001786
ASMTL	1	129231562..129258622	22.5625	-0.0729678	-1.05188	0.591599	0.942246	1	ENSGALG00010001807	ENSGALG00010001807
SLC25A6	1	129261308..129264852	2194.5	0.0598876	1.04238	0.43844	0.897792	1	ENSGALG00010001817	ENSGALG00010001817
CSF2RA	1	complement(129267256..129306964)	2.42017	-0.149403	-1.10911	0.617459	0.947809	1	ENSGALG00010001831	ENSGALG00010001831
gene:ENSGALG00010001839	1	complement(129306484..129321302)	0.0998186	-0.0133996	-1.00933	0.986862	0.998918	1	ENSGALG00010001839	ENSGALG00010001839
gene:ENSGALG00010001847	1	129341904..129365415	0	0	0	0	0	0	ENSGALG00010001847	ENSGALG00010001847
CRLF2	1	129394013..129411773	0.0472313	-3.00963	-8.05358	0.209397	0	1	ENSGALG00010001869	ENSGALG00010001869
SHOX	1	complement(129836503..129846394)	6.73122	-0.178693	-1.13186	0.435782	0.896814	1	ENSGALG00010001670	ENSGALG00010001670
gene:ENSGALG00010002452	1	129975844..129976799	0	0	0	0	0	0	ENSGALG00010002452	ENSGALG00010002452
gene:ENSGALG00010002458	1	130055975..130106220	65.8739	0.415103	1.33339	1.99747e-06	0.0001668	0.0311446	ENSGALG00010002458	ENSGALG00010002458
STAG3	1	complement(130107443..130165624)	25.8003	-0.206889	-1.1542	0.113573	0.611324	1	ENSGALG00010002530	ENSGALG00010002530
GTPBP6	1	130165726..130176632	21.0885	0.015198	1.01059	0.929233	0.994775	1	ENSGALG00010002569	ENSGALG00010002569
PLCXD1	1	complement(130166913..130195111)	4.73888	0.445728	1.362	0.0908132	0.553061	1	ENSGALG00010002601	ENSGALG00010002601
gene:ENSGALG00010002618	1	complement(130211813..130221455)	0.221218	-1.7156	-3.28432	0.199494	0.739316	1	ENSGALG00010002618	ENSGALG00010002618
RGN	1	complement(130223019..130238541)	12.7614	0.0168032	1.01172	0.941649	0.996821	1	ENSGALG00010002634	ENSGALG00010002634
JADE3	1	complement(130242112..130302143)	49.5301	-0.0576373	-1.04076	0.551604	0.933374	1	ENSGALG00010002705	ENSGALG00010002705
RP2	1	complement(130309969..130329261)	47.6465	0.164338	1.12065	0.0794627	0.519984	1	ENSGALG00010002728	ENSGALG00010002728
SLC9A7	1	130344057..130413229	8.39206	0.0687197	1.04879	0.740269	0.967095	1	ENSGALG00010002753	ENSGALG00010002753
CHST7	1	complement(130429974..130431368)	2.95996	0.574635	1.4893	0.259418	0.796482	1	ENSGALG00010002954	ENSGALG00010002954
TUBGCP5	1	130447239..130483157	27.0247	-0.0417604	-1.02937	0.762312	0.971843	1	ENSGALG00010002800	ENSGALG00010002800
CYFIP1	1	130488904..130551990	113.822	-0.0175265	-1.01222	0.810294	0.977801	1	ENSGALG00010002835	ENSGALG00010002835
gene:ENSGALG00010002844	1	complement(130528848..130534041)	0.0883045	-0.31879	-1.24728	0.797977	0.974695	1	ENSGALG00010002844	ENSGALG00010002844
NIPA2	1	complement(130549878..130564617)	52.4397	0.105516	1.07588	0.248649	0.788721	1	ENSGALG00010002860	ENSGALG00010002860
gene:ENSGALG00010003280	1	complement(130568121..130574756)	11.379	-0.0359038	-1.0252	0.775589	0.972621	1	ENSGALG00010003280	ENSGALG00010003280
gene:ENSGALG00010002421	1	complement(130573459..130582752)	1.291	0.904786	1.87227	0.127764	0.635629	1	ENSGALG00010002421	ENSGALG00010002421
HERC2	1	130612936..130718275	24.4858	0.00668591	1.00465	0.937038	0.99566	1	ENSGALG00010002886	ENSGALG00010002886
OCA2	1	130732012..130914884	3.78658	-0.00625068	-1.00434	0.982133	0.998723	1	ENSGALG00010002896	ENSGALG00010002896
GABRG3	1	complement(131063388..131365106)	1.71369	0.461774	1.37723	0.238713	0.779852	1	ENSGALG00010002907	ENSGALG00010002907
GABRA5	1	complement(131370424..131426364)	6.87028	0.20606	1.15353	0.367735	0.86841	1	ENSGALG00010002927	ENSGALG00010002927
GABRB3	1	131378592..131566074	1.46547	0.20262	1.15079	0.685119	0.956386	1	ENSGALG00010002942	ENSGALG00010002942
ATP10A	1	131789281..131900042	31.3678	0.126102	1.09134	0.296109	0.817345	1	ENSGALG00010015992	ENSGALG00010015992
UBE3A	1	131984516..132034207	66.2562	-0.0348648	-1.02446	0.726131	0.964147	1	ENSGALG00010015520	ENSGALG00010015520
CNGA3	1	complement(132039692..132061176)	4.43357	-0.0546183	-1.03858	0.879481	0.988841	1	ENSGALG00010015542	ENSGALG00010015542
VWA3B	1	complement(132086647..132155381)	0.345663	0.420287	1.33819	0.471654	0.905766	1	ENSGALG00010015551	ENSGALG00010015551
TMEM131	1	132191530..132283053	68.3109	0.0532139	1.03757	0.465263	0.903657	1	ENSGALG00010015606	ENSGALG00010015606
INPP4A	1	complement(132292608..132406081)	28.8907	0.121304	1.08772	0.188888	0.724465	1	ENSGALG00010015669	ENSGALG00010015669
COA5	1	complement(132407358..132414908)	38.3458	-0.0513368	-1.03622	0.672225	0.954715	1	ENSGALG00010015693	ENSGALG00010015693
UNC50	1	132414341..132417718	55.3688	-0.0109879	-1.00765	0.93745	0.995765	1	ENSGALG00010015701	ENSGALG00010015701
MGAT4A	1	complement(132417627..132497545)	14.136	0.023326	1.0163	0.842565	0.983488	1	ENSGALG00010015716	ENSGALG00010015716
CRACDL	1	complement(132509135..132572762)	2.00967	0.234214	1.17627	0.461478	0.903636	1	ENSGALG00010015738	ENSGALG00010015738
TSGA10	1	complement(132576913..132597409)	0.155553	0.17228	1.12684	0.834785	0.982652	1	ENSGALG00010015772	ENSGALG00010015772
gene:ENSGALG00010015813	1	132606805..132623411	29.4346	-0.0812117	-1.05791	0.345971	0.856521	1	ENSGALG00010015813	ENSGALG00010015813
LIPT1	1	132607358..132613987	6.25966	0.0144344	1.01006	0.933062	0.994775	1	ENSGALG00010015810	ENSGALG00010015810
MITD1	1	complement(132613244..132617613)	30.8633	-0.0802946	-1.05723	0.563566	0.937313	1	ENSGALG00010015816	ENSGALG00010015816
gene:ENSGALG00010015820	1	complement(132622855..132627348)	1.25421	-0.67723	-1.59907	0.142629	0.659624	1	ENSGALG00010015820	ENSGALG00010015820
LYG2	1	complement(132632026..132635522)	4.05553	0.507875	1.42195	0.315279	0.828814	1	ENSGALG00010015831	ENSGALG00010015831
gene:ENSGALG00010015850	1	complement(132639900..132643371)	0.46965	-1.20445	-2.30449	0.190669	0.727767	1	ENSGALG00010015850	ENSGALG00010015850
TXNDC9	1	complement(132652425..132663366)	112.408	0.0583222	1.04125	0.526203	0.926029	1	ENSGALG00010015856	ENSGALG00010015856
EIF5B	1	132664079..132694769	148.415	-0.0656472	-1.04655	0.41401	0.887602	1	ENSGALG00010015870	ENSGALG00010015870
REV1	1	complement(132696979..132750372)	22.0151	0.0724113	1.05147	0.502825	0.918979	1	ENSGALG00010015877	ENSGALG00010015877
AFF3	1	complement(132775035..133098790)	7.95892	-0.0208762	-1.01458	0.876329	0.988841	1	ENSGALG00010015886	ENSGALG00010015886
LONRF2	1	complement(133155973..133190782)	39.6157	0.105349	1.07575	0.247941	0.788668	1	ENSGALG00010015896	ENSGALG00010015896
CHST10	1	complement(133212169..133231002)	57.171	0.114087	1.08229	0.248816	0.788721	1	ENSGALG00010015913	ENSGALG00010015913
NMS	1	133241888..133248198	0.328988	3.8558	14.4781	0.0901733	0.551871	1	ENSGALG00010015933	ENSGALG00010015933
gene:ENSGALG00010015949	1	complement(133260022..133262910)	0	0	0	0	0	0	ENSGALG00010015949	ENSGALG00010015949
gene:ENSGALG00010015977	1	complement(133264584..133268877)	0	0	0	0	0	0	ENSGALG00010015977	ENSGALG00010015977
PDCL3	1	133268946..133275510	131.319	0.110474	1.07958	0.262452	0.799603	1	ENSGALG00010015984	ENSGALG00010015984
NPAS2	1	133377318..133473345	6.53616	0.0926109	1.0663	0.659605	0.952452	1	ENSGALG00010013436	ENSGALG00010013436
RPL31	1	133475981..133490380	491.613	0.0240019	1.01678	0.761399	0.9714	1	ENSGALG00010013470	ENSGALG00010013470
TBC1D8	1	complement(133481605..133531623)	21.2667	-0.469214	-1.38436	0.000242717	0.0109558	1	ENSGALG00010013480	ENSGALG00010013480
CNOT11	1	133553466..133565376	67.0927	0.0116035	1.00808	0.899988	0.991187	1	ENSGALG00010013491	ENSGALG00010013491
RNF149	1	complement(133570017..133588983)	32.1595	0.0951553	1.06818	0.373177	0.872552	1	ENSGALG00010013506	ENSGALG00010013506
CREG2	1	complement(133594556..133610087)	8.88833	0.586569	1.50167	0.0558195	0.448512	1	ENSGALG00010013520	ENSGALG00010013520
RFX8	1	complement(133612229..133644653)	0.38742	-2.1694	-4.49836	0.0432697	0.392509	1	ENSGALG00010013525	ENSGALG00010013525
MAP4K4	1	133686357..133835512	69.8976	-0.0573669	-1.04056	0.534966	0.930143	1	ENSGALG00010013582	ENSGALG00010013582
IL1R2	1	133853445..133871411	0.957149	-0.0889462	-1.06359	0.852129	0.984647	1	ENSGALG00010013619	ENSGALG00010013619
IL1R1	1	133914645..133937543	24.3738	0.316513	1.24532	0.0028892	0.0732338	1	ENSGALG00010013715	ENSGALG00010013715
gene:ENSGALG00010013744	1	133942197..133957406	12.5284	-0.258736	-1.19643	0.222608	0.762714	1	ENSGALG00010013744	ENSGALG00010013744
IL1RL1	1	133978131..134005547	4.57715	0.234069	1.17615	0.321998	0.834849	1	ENSGALG00010013797	ENSGALG00010013797
IL18R1	1	134010515..134031087	4.38117	-0.325017	-1.25268	0.143262	0.66125	1	ENSGALG00010013836	ENSGALG00010013836
IL18RAP	1	134035672..134051127	0.0756162	-1.20096	-2.29893	0.403858	0.884824	1	ENSGALG00010013857	ENSGALG00010013857
SLC9A4	1	134052924..134086786	0.359467	0.204604	1.15237	0.710939	0.961147	1	ENSGALG00010013886	ENSGALG00010013886
SLC9A2	1	134106679..134138277	0.711804	0.212233	1.15848	0.645774	0.952452	1	ENSGALG00010012976	ENSGALG00010012976
MFSD9	1	complement(134141905..134153296)	23.576	0.0706125	1.05016	0.512034	0.922026	1	ENSGALG00010012991	ENSGALG00010012991
TMEM182	1	134160420..134184640	93.2333	0.440846	1.3574	1.30252e-07	1.57889e-05	0.00203089	ENSGALG00010013012	ENSGALG00010013012
POU3F3	1	135076359..135079216	9.69627	0.0675716	1.04795	0.751852	0.969876	1	ENSGALG00010013125	ENSGALG00010013125
MRPS9	1	135151745..135183606	143.374	0.1033	1.07423	0.319548	0.833007	1	ENSGALG00010013196	ENSGALG00010013196
TGFBRAP1	1	complement(135207970..135238405)	3.31761	-0.450723	-1.36672	0.188722	0.724198	1	ENSGALG00010013217	ENSGALG00010013217
C2orf49	1	135239632..135252726	25.3228	0.124005	1.08976	0.352888	0.860521	1	ENSGALG00010013221	ENSGALG00010013221
FHL2	1	complement(135254050..135293985)	41.103	0.235781	1.17754	0.0555638	0.447577	1	ENSGALG00010013232	ENSGALG00010013232
NCK1	1	135391211..135473857	88.6251	0.055621	1.03931	0.545855	0.932756	1	ENSGALG00010012944	ENSGALG00010012944
ECRG4	1	135526164..135534179	322.216	0.249969	1.18918	0.00150082	0.0456657	1	ENSGALG00010012967	ENSGALG00010012967
UXS1	1	complement(135539921..135595305)	72.7628	0.0929811	1.06657	0.344768	0.856509	1	ENSGALG00010015124	ENSGALG00010015124
gene:ENSGALG00010015151	1	135688995..135774427	1.21966	0.217443	1.16267	0.511105	0.921595	1	ENSGALG00010015151	ENSGALG00010015151
ST6GAL2	1	complement(135761681..135812384)	57.1425	0.0914118	1.06541	0.370012	0.87024	1	ENSGALG00010015174	ENSGALG00010015174
SLC5A7	1	136158262..136181553	1.29647	-0.393375	-1.31346	0.421602	0.892068	1	ENSGALG00010015183	ENSGALG00010015183
SULT1C3	1	136281775..136290438	1.56767	0.206954	1.15425	0.614915	0.94759	1	ENSGALG00010015188	ENSGALG00010015188
GCC2	1	136294476..136324929	2.7681	-0.160147	-1.1174	0.53559	0.930219	1	ENSGALG00010015201	ENSGALG00010015201
LIMS1	1	136330096..136422398	86.6197	0.0282882	1.0198	0.843744	0.983583	1	ENSGALG00010015374	ENSGALG00010015374
RANBP2	1	136395503..136463880	33.2999	-0.131274	-1.09526	0.0833776	0.53051	1	ENSGALG00010015490	ENSGALG00010015490
EDAR	1	complement(136489664..136562742)	14.8487	-0.263397	-1.2003	0.127068	0.634629	1	ENSGALG00010013351	ENSGALG00010013351
SH3RF3	1	136596514..136826025	23.2171	0.19179	1.14218	0.0856235	0.537822	1	ENSGALG00010013378	ENSGALG00010013378
SEPT14	1	complement(136839706..136866728)	19.8796	0.0723032	1.05139	0.593589	0.942246	1	ENSGALG00010013383	ENSGALG00010013383
SOWAHC	1	136866716..136868674	3.07296	-0.722926	-1.65053	0.1418	0.658929	1	ENSGALG00010013388	ENSGALG00010013388
CHAMP1	1	complement(136910295..136921996)	26.8823	-0.0247912	-1.01733	0.793487	0.974568	1	ENSGALG00010013398	ENSGALG00010013398
UPF3A	1	complement(136926886..136949798)	1.38056	-0.330369	-1.25734	0.413982	0.887602	1	ENSGALG00010013940	ENSGALG00010013940
CDC16	1	complement(136950874..136972059)	45.217	-0.028559	-1.01999	0.808108	0.977016	1	ENSGALG00010014001	ENSGALG00010014001
RASA3	1	136972899..137147701	41.9872	0.0403078	1.02833	0.672698	0.954904	1	ENSGALG00010014217	ENSGALG00010014217
GAS6	1	137181354..137218766	20.9224	0.240078	1.18106	0.0760409	0.507086	1	ENSGALG00010014399	ENSGALG00010014399
TMEM255B	1	complement(137222999..137286076)	1.31015	-0.317948	-1.24656	0.519959	0.924584	1	ENSGALG00010014414	ENSGALG00010014414
ATP4B	1	137286387..137313520	0.0375755	-2.23627	-4.71177	0.33271	0	1	ENSGALG00010014454	ENSGALG00010014454
TFDP1	1	complement(137318347..137358545)	118.95	-0.143951	-1.10493	0.0769825	0.511549	1	ENSGALG00010016472	ENSGALG00010016472
TMCO3	1	complement(137364411..137395342)	17.3175	0.0803907	1.0573	0.51693	0.922925	1	ENSGALG00010014469	ENSGALG00010014469
DCUN1D2	1	137397504..137421237	12.7644	0.192482	1.14273	0.149499	0.670788	1	ENSGALG00010014517	ENSGALG00010014517
gene:ENSGALG00010014488	1	137424832..137460143	17.808	0.462621	1.37804	1.31714e-05	0.000899909	0.205369	ENSGALG00010014488	ENSGALG00010014488
GRTP1	1	137471583..137500860	10.4347	0.0880799	1.06295	0.711698	0.961147	1	ENSGALG00010014617	ENSGALG00010014617
LAMP1	1	complement(137501756..137519932)	179.055	0.0733637	1.05217	0.294099	0.817163	1	ENSGALG00010014654	ENSGALG00010014654
CUL4A	1	complement(137525650..137559776)	20.4624	-0.206512	-1.1539	0.162995	0.689369	1	ENSGALG00010014687	ENSGALG00010014687
PCID2	1	137560444..137574811	96.5565	-0.0722619	-1.05136	0.464665	0.903636	1	ENSGALG00010014703	ENSGALG00010014703
PROZ	1	complement(137574068..137591183)	0.0118536	-1.50926	-2.84664	0.529401	0	1	ENSGALG00010014742	ENSGALG00010014742
F10	1	complement(137593836..137606510)	16.0671	-0.685292	-1.60803	0.00345239	0.0829633	1	ENSGALG00010014766	ENSGALG00010014766
F7	1	complement(137608208..137617630)	0.386488	-0.324717	-1.25242	0.679169	0.955254	1	ENSGALG00010014789	ENSGALG00010014789
MCF2L	1	complement(137620561..137764283)	14.9626	0.276908	1.2116	0.0292569	0.324452	1	ENSGALG00010014903	ENSGALG00010014903
ATP11A	1	complement(137780003..137900103)	14.7414	-0.137493	-1.09999	0.231337	0.771275	1	ENSGALG00010013263	ENSGALG00010013263
TUBGCP3	1	137933210..137983754	38.2617	0.00297444	1.00206	0.981674	0.998577	1	ENSGALG00010013293	ENSGALG00010013293
MYO16	1	138042473..138406051	6.64036	0.120399	1.08704	0.404089	0.884824	1	ENSGALG00010013310	ENSGALG00010013310
IRS2	1	complement(138663930..138669336)	6.0624	-0.0265791	-1.01859	0.906594	0.992422	1	ENSGALG00010013322	ENSGALG00010013322
COL4A1	1	complement(138809048..138919615)	124.035	0.193372	1.14343	0.0278446	0.316829	1	ENSGALG00010014128	ENSGALG00010014128
COL4A2	1	138919708..139061822	100.223	0.206683	1.15403	0.0128706	0.198409	1	ENSGALG00010014324	ENSGALG00010014324
gene:ENSGALG00010014349	1	complement(139042294..139043248)	0	0	0	0	0	0	ENSGALG00010014349	ENSGALG00010014349
RAB20	1	complement(139065400..139089205)	38.3838	0.187568	1.13884	0.157425	0.683182	1	ENSGALG00010014355	ENSGALG00010014355
NAXD	1	139124525..139175420	45.7579	0.0819598	1.05845	0.430744	0.896387	1	ENSGALG00010014362	ENSGALG00010014362
CARS2	1	complement(139177862..139211010)	44.5305	0.00184636	1.00128	0.986277	0.998918	1	ENSGALG00010014379	ENSGALG00010014379
ING1	1	139216627..139221984	92.2178	0.100238	1.07195	0.269119	0.803545	1	ENSGALG00010014396	ENSGALG00010014396
ANKRD10	1	complement(139248755..139283027)	95.7823	0.13464	1.09782	0.163514	0.690909	1	ENSGALG00010013110	ENSGALG00010013110
ARHGEF7	1	139314985..139421210	21.0244	-0.0866749	-1.06192	0.476779	0.908068	1	ENSGALG00010013080	ENSGALG00010013080
SOX1	1	139824742..139827063	0.0161405	1.66413	3.16923	0.472757	0	1	ENSGALG00010015997	ENSGALG00010015997
gene:ENSGALG00010013138	1	140051510..140056603	0.0457503	-2.23633	-4.71196	0.335796	0	1	ENSGALG00010013138	ENSGALG00010013138
gene:ENSGALG00010013145	1	complement(140105406..140119775)	1.05194	0.650759	1.56999	0.192431	0.729827	1	ENSGALG00010013145	ENSGALG00010013145
gene:ENSGALG00010013151	1	complement(140121145..140130533)	0.0905635	0.68102	1.60327	0.597781	0.942972	1	ENSGALG00010013151	ENSGALG00010013151
gene:ENSGALG00010013159	1	140156954..140168279	0.0639171	-3.34047	-10.1293	0.167836	0	1	ENSGALG00010013159	ENSGALG00010013159
gene:ENSGALG00010016450	1	140169659..140175208	0.413577	-0.876946	-1.83648	0.365328	0.868043	1	ENSGALG00010016450	ENSGALG00010016450
gene:ENSGALG00010013163	1	140177291..140178442	0.941412	-2.51118	-5.70085	0.120458	0.624132	1	ENSGALG00010013163	ENSGALG00010013163
TNFSF13B	1	complement(140207881..140226140)	0.172467	-0.714753	-1.6412	0.432729	0.896578	1	ENSGALG00010013172	ENSGALG00010013172
ABHD13	1	complement(140227563..140242826)	16.254	0.048185	1.03396	0.611579	0.947395	1	ENSGALG00010014965	ENSGALG00010014965
LIG4	1	140227779..140257150	0.36135	0.390058	1.31045	0.319713	0.833294	1	ENSGALG00010014974	ENSGALG00010014974
gene:ENSGALG00010014980	1	140298489..140299899	51.6616	0.43096	1.34813	0.00176822	0.0513092	1	ENSGALG00010014980	ENSGALG00010014980
NALF1	1	140399649..140402599	0.828375	-0.489076	-1.40355	0.537136	0.930667	1	ENSGALG00010014982	ENSGALG00010014982
gene:ENSGALG00010014998	1	140822666..140836128	0.722513	-0.485649	-1.40022	0.484055	0.910729	1	ENSGALG00010014998	ENSGALG00010014998
ARGLU1	1	141073870..141084089	244.1	0.0849669	1.06066	0.281059	0.811961	1	ENSGALG00010015016	ENSGALG00010015016
EFNB2	1	141090399..141134821	21.8739	-0.317889	-1.2465	0.00551978	0.114755	1	ENSGALG00010015042	ENSGALG00010015042
gene:ENSGALG00010015088	1	complement(141374781..141477875)	1.13146	-0.418367	-1.33641	0.199967	0.739546	1	ENSGALG00010015088	ENSGALG00010015088
SLC10A2	1	142686213..142697612	0.405766	1.54673	2.92155	0.0497012	0.421115	1	ENSGALG00010006019	ENSGALG00010006019
gene:ENSGALG00010006086	1	complement(142713148..142717663)	0.343189	-0.934583	-1.91134	0.262646	0.799603	1	ENSGALG00010006086	ENSGALG00010006086
ERCC5	1	complement(142753005..142796509)	32.9304	-0.08933	-1.06388	0.480821	0.910365	1	ENSGALG00010006031	ENSGALG00010006031
METTL21EP	1	complement(142758426..142779872)	0.103761	1.60876	3.04989	0.271887	0.804068	1	ENSGALG00010006037	ENSGALG00010006037
BIVM	1	complement(142797091..142813740)	72.5607	-0.021147	-1.01477	0.783399	0.974084	1	ENSGALG00010006059	ENSGALG00010006059
KDELC1	1	142817708..142831541	82.8472	0.0797342	1.05682	0.302425	0.821105	1	ENSGALG00010006063	ENSGALG00010006063
TEX30	1	complement(142824716..142836172)	7.45884	0.326037	1.25356	0.269224	0.803545	1	ENSGALG00010006071	ENSGALG00010006071
METTL21C	1	142867350..142872564	3.18443	1.84284	3.58715	0.0380539	0.370094	1	ENSGALG00010005165	ENSGALG00010005165
TPP2	1	complement(142871173..142920361)	42.8761	-0.0555008	-1.03922	0.575404	0.939389	1	ENSGALG00010005174	ENSGALG00010005174
FGF14	1	142995756..143382215	2.55455	0.363515	1.28656	0.280289	0.810879	1	ENSGALG00010005184	ENSGALG00010005184
ITGBL1	1	complement(143387031..143526506)	9.55555	0.198687	1.14765	0.361759	0.865585	1	ENSGALG00010005204	ENSGALG00010005204
NALCN	1	143530042..143743258	5.7804	0.0386087	1.02712	0.85831	0.985237	1	ENSGALG00010005219	ENSGALG00010005219
TMTC4	1	143907857..143965727	39.597	-0.0705216	-1.0501	0.490056	0.913106	1	ENSGALG00010005236	ENSGALG00010005236
GGACT	1	143966166..144011054	0.743186	-0.266679	-1.20304	0.254452	0.793315	1	ENSGALG00010005491	ENSGALG00010005491
PCCA	1	complement(143997229..144267959)	42.1791	0.171239	1.12603	0.12659	0.634118	1	ENSGALG00010005515	ENSGALG00010005515
ZIC2	1	complement(144295603..144300375)	2.80758	-0.0670577	-1.04758	0.8285	0.982273	1	ENSGALG00010005520	ENSGALG00010005520
ZIC5	1	144307149..144310015	0.0251869	1.66413	3.16923	0.472757	0	1	ENSGALG00010005525	ENSGALG00010005525
CLYBL	1	complement(144330748..144485122)	1.84682	0.222024	1.16637	0.526602	0.926217	1	ENSGALG00010005561	ENSGALG00010005561
TM9SF2	1	complement(144496816..144524474)	201.801	0.060049	1.0425	0.445015	0.89982	1	ENSGALG00010005564	ENSGALG00010005564
gene:ENSGALG00010005585	1	144552989..144560653	0.360078	0.381889	1.30305	0.434595	0.896814	1	ENSGALG00010005585	ENSGALG00010005585
UBAC2	1	complement(144560670..144688847)	22.6703	-0.0857354	-1.06123	0.367522	0.868387	1	ENSGALG00010005660	ENSGALG00010005660
GPR183	1	144597252..144627663	2.81558	0.192057	1.14239	0.144277	0.662985	1	ENSGALG00010005742	ENSGALG00010005742
GPR18	1	144638182..144653717	1.2571	0.0278431	1.01949	0.925175	0.994495	1	ENSGALG00010005760	ENSGALG00010005760
DOCK9	1	144687948..144806864	23.6826	-0.118162	-1.08535	0.194662	0.733106	1	ENSGALG00010005821	ENSGALG00010005821
SLC15A1	1	144821027..144845173	0.100567	-0.523502	-1.43744	0.624457	0.949148	1	ENSGALG00010005851	ENSGALG00010005851
STK24	1	144857023..144912750	18.247	-0.128211	-1.09294	0.222733	0.762969	1	ENSGALG00010005872	ENSGALG00010005872
gene:ENSGALG00010005959	1	complement(144884459..144885953)	0	0	0	0	0	0	ENSGALG00010005959	ENSGALG00010005959
FARP1	1	complement(144915706..145114015)	88.0742	0.180566	1.13333	0.0211576	0.266571	1	ENSGALG00010005991	ENSGALG00010005991
IPO5	1	complement(145128104..145166452)	168.139	-0.0843806	-1.06023	0.286234	0.813252	1	ENSGALG00010006010	ENSGALG00010006010
RAP2A	1	complement(145289892..145323004)	80.5931	-0.0119443	-1.00831	0.875044	0.98856	1	ENSGALG00010005237	ENSGALG00010005237
MBNL2	1	complement(145340236..145447372)	21.0136	0.00204958	1.00142	0.982712	0.998918	1	ENSGALG00010005272	ENSGALG00010005272
gene:ENSGALG00010005284	1	145511174..145522589	0.0164078	-1.44081	-2.71473	0.34651	0	1	ENSGALG00010005284	ENSGALG00010005284
gene:ENSGALG00010005289	1	145531837..145536365	0	0	0	0	0	0	ENSGALG00010005289	ENSGALG00010005289
HS6ST3	1	complement(145567193..145849101)	4.00563	0.119951	1.0867	0.580339	0.940495	1	ENSGALG00010005321	ENSGALG00010005321
UGGT2	1	145864357..145943629	13.1804	-0.026011	-1.01819	0.800691	0.974851	1	ENSGALG00010005341	ENSGALG00010005341
DNAJC3	1	complement(145942211..145982733)	71.4231	0.0122093	1.0085	0.858551	0.985237	1	ENSGALG00010005356	ENSGALG00010005356
DZIP1	1	145987165..146024603	39.9525	0.126403	1.09157	0.199416	0.739316	1	ENSGALG00010005379	ENSGALG00010005379
CLDN10	1	complement(146027760..146041349)	11.5324	-0.158465	-1.1161	0.605398	0.945683	1	ENSGALG00010005387	ENSGALG00010005387
ABCC4	1	146120093..146272143	4.44789	-0.347316	-1.27219	0.112467	0.609866	1	ENSGALG00010005402	ENSGALG00010005402
SOX21	1	146411854..146416811	32.9439	-0.193212	-1.14331	0.141153	0.658087	1	ENSGALG00010006075	ENSGALG00010006075
GPR180	1	complement(146428422..146454515)	31.0597	-0.182489	-1.13484	0.189057	0.724744	1	ENSGALG00010005438	ENSGALG00010005438
TGDS	1	146454485..146467563	28.8308	-0.01399	-1.00974	0.90492	0.992422	1	ENSGALG00010005460	ENSGALG00010005460
DCT	1	146473612..146498890	4.29889	-0.231558	-1.1741	0.48191	0.910559	1	ENSGALG00010005140	ENSGALG00010005140
GPC6	1	complement(146519135..147254986)	1.49908	0.19209	1.14242	0.614604	0.94759	1	ENSGALG00010005163	ENSGALG00010005163
GPC5	1	complement(147379578..148019996)	0.545783	-0.184008	-1.13604	0.652018	0.952452	1	ENSGALG00010005433	ENSGALG00010005433
gene:ENSGALG00010005882	1	complement(149040589..149042026)	0	0	0	0	0	0	ENSGALG00010005882	ENSGALG00010005882
SLITRK5	1	complement(149395336..149401550)	0.818893	0.385609	1.30641	0.381704	0.87582	1	ENSGALG00010005885	ENSGALG00010005885
gene:ENSGALG00010005901	1	149934411..150049620	0	0	0	0	0	0	ENSGALG00010005901	ENSGALG00010005901
SLITRK6	1	150241363..150270654	5.47425	-0.098382	-1.07057	0.295947	0.817345	1	ENSGALG00010005934	ENSGALG00010005934
SLITRK1	1	151178537..151241441	0.0901595	-0.375379	-1.29718	0.546762	0.932756	1	ENSGALG00010005949	ENSGALG00010005949
gene:ENSGALG00010006079	1	151389938..151392759	0.309112	-1.1082	-2.15576	0.198644	0.739046	1	ENSGALG00010006079	ENSGALG00010006079
SPRY2	1	152629825..152651804	17.6039	0.265225	1.20182	0.00448211	0.099456	1	ENSGALG00010000711	ENSGALG00010000711
NDFIP2	1	complement(152976797..153023783)	131.834	0.204681	1.15243	0.0266786	0.30752	1	ENSGALG00010000717	ENSGALG00010000717
RBM26	1	153066034..153114030	112.283	0.0394278	1.02771	0.604745	0.945601	1	ENSGALG00010000720	ENSGALG00010000720
OBI1	1	153454850..153481912	53.9026	0.116086	1.08379	0.338081	0.850224	1	ENSGALG00010000724	ENSGALG00010000724
POU4F1	1	153489663..153491621	0.237116	1.4428	2.71848	0.222346	0.762639	1	ENSGALG00010000726	ENSGALG00010000726
EDNRB	1	153874214..153891520	23.1786	0.0619779	1.0439	0.630353	0.951393	1	ENSGALG00010000729	ENSGALG00010000729
SLAIN1	1	complement(153949429..154004128)	3.09612	0.419319	1.3373	0.222922	0.763153	1	ENSGALG00010000734	ENSGALG00010000734
SCEL	1	complement(154020370..154072783)	21.2822	-0.274324	-1.20943	0.0362132	0.360716	1	ENSGALG00010000757	ENSGALG00010000757
gene:ENSGALG00010000762	1	complement(154124569..154197525)	0.0325327	0.805757	1.74806	0.472265	0.906591	1	ENSGALG00010000762	ENSGALG00010000762
MYCBP2	1	154176330..154380614	21.573	-0.0172955	-1.01206	0.824888	0.981682	1	ENSGALG00010000777	ENSGALG00010000777
FBXL3	1	154395941..154462524	33.0165	0.00245501	1.0017	0.98239	0.998803	1	ENSGALG00010000784	ENSGALG00010000784
CLN5	1	complement(154416432..154427125)	24.0852	-0.0915789	-1.06554	0.386906	0.877692	1	ENSGALG00010000785	ENSGALG00010000785
GATD3AL1	1	154426558..154442407	119.078	0.131239	1.09523	0.118688	0.621644	1	ENSGALG00010000788	ENSGALG00010000788
ACOD1	1	complement(154437689..154447226)	4.26557	0.495885	1.41019	0.0982525	0.574026	1	ENSGALG00010000791	ENSGALG00010000791
gene:ENSGALG00010000793	1	154463197..154465797	0.415306	-0.749693	-1.68143	0.294116	0.817163	1	ENSGALG00010000793	ENSGALG00010000793
KCTD12_1	1	154471191..154473773	26.3391	0.511128	1.42516	0.0644278	0.472167	1	ENSGALG00010000795	ENSGALG00010000795
gene:ENSGALG00010000796	1	154471914..154472891	78.6671	0.37148	1.29368	0.0801914	0.523013	1	ENSGALG00010000796	ENSGALG00010000796
LMO7	1	complement(154810558..154939604)	76.0479	-0.0686616	-1.04874	0.387885	0.878312	1	ENSGALG00010000800	ENSGALG00010000800
gene:ENSGALG00010000804	1	154936427..154942221	1.10144	-0.351622	-1.27599	0.453874	0.90256	1	ENSGALG00010000804	ENSGALG00010000804
UCHL3	1	complement(154944884..154986618)	54.6738	-0.185499	-1.13721	0.0282324	0.319309	1	ENSGALG00010000810	ENSGALG00010000810
gene:ENSGALG00010000812	1	155006115..155014067	82.7737	-0.0318531	-1.02232	0.796219	0.974695	1	ENSGALG00010000812	ENSGALG00010000812
TBC1D4	1	155024438..155130011	17.7078	-0.287083	-1.22017	0.0231497	0.282786	1	ENSGALG00010000816	ENSGALG00010000816
KLF12	1	155542000..155796575	8.56408	0.0778578	1.05545	0.740208	0.967095	1	ENSGALG00010000818	ENSGALG00010000818
KLF5	1	complement(156007861..156026686)	113.025	-0.840352	-1.79049	5.6526e-15	3.6941e-12	8.81354e-11	ENSGALG00010000820	ENSGALG00010000820
PIBF1	1	complement(156046163..156162745)	11.3313	-0.182694	-1.135	0.236959	0.777271	1	ENSGALG00010000823	ENSGALG00010000823
DIS3	1	156162127..156183116	49.0273	-0.169904	-1.12498	0.0513909	0.428429	1	ENSGALG00010000843	ENSGALG00010000843
BORA	1	complement(156191814..156211585)	19.2567	-0.125963	-1.09124	0.28341	0.812724	1	ENSGALG00010000859	ENSGALG00010000859
MZT1	1	156211757..156219025	29.0928	-0.200694	-1.14925	0.094253	0.563119	1	ENSGALG00010000864	ENSGALG00010000864
DACH1	1	156610367..156979403	5.17445	-0.0678986	-1.04819	0.749805	0.969157	1	ENSGALG00010000870	ENSGALG00010000870
KLHL1	1	157655422..157868837	0.113226	3.82751	14.1969	0.0911798	0.553705	1	ENSGALG00010000876	ENSGALG00010000876
PCDH9	1	159014514..159719839	1.29682	-0.0265298	-1.01856	0.925935	0.994495	1	ENSGALG00010000901	ENSGALG00010000901
PCDH20	1	161770430..161775675	6.79172	-0.193483	-1.14352	0.355116	0.861157	1	ENSGALG00010000715	ENSGALG00010000715
TDRD3	1	complement(162086382..162190733)	34.6083	0.0392288	1.02756	0.64423	0.952452	1	ENSGALG00010002381	ENSGALG00010002381
DIAPH3	1	162278005..162514156	6.31952	-0.0906636	-1.06486	0.681838	0.956131	1	ENSGALG00010002406	ENSGALG00010002406
gene:ENSGALG00010002412	1	complement(163342608..163343329)	0.626402	0.435018	1.35193	0.733583	0.966765	1	ENSGALG00010002412	ENSGALG00010002412
PCDH17	1	complement(163343915..163426705)	1.27053	-0.094886	-1.06798	0.782873	0.974084	1	ENSGALG00010002415	ENSGALG00010002415
OLFM4	1	complement(165456634..165497030)	1.12328	-0.0896762	-1.06413	0.836614	0.982652	1	ENSGALG00010002967	ENSGALG00010002967
PCDH8	1	165580686..165585883	2.15382	-0.028194	-1.01973	0.926143	0.994495	1	ENSGALG00010002987	ENSGALG00010002987
LECT1	1	165601352..165614380	545.516	0.113193	1.08162	0.17011	0.69972	1	ENSGALG00010002998	ENSGALG00010002998
SUGT1	1	complement(165618514..165641515)	93.318	-0.0490979	-1.03462	0.60644	0.94602	1	ENSGALG00010003024	ENSGALG00010003024
ELF1	1	complement(165643293..165707750)	16.2234	-0.0130658	-1.0091	0.905879	0.992422	1	ENSGALG00010003072	ENSGALG00010003072
WBP4	1	165730283..165749123	39.3927	0.181742	1.13425	0.139005	0.653582	1	ENSGALG00010003113	ENSGALG00010003113
MTRF1	1	complement(165756908..165770097)	48.9654	-0.0152489	-1.01063	0.891618	0.989825	1	ENSGALG00010003169	ENSGALG00010003169
NAA16	1	165774872..165839285	43.3186	0.0688184	1.04886	0.405716	0.884824	1	ENSGALG00010003183	ENSGALG00010003183
RGCC	1	165840308..165862070	14.4861	0.276754	1.21147	0.214162	0.752821	1	ENSGALG00010003192	ENSGALG00010003192
VWA8	1	complement(165885922..166063975)	6.23283	0.154928	1.11337	0.314284	0.82788	1	ENSGALG00010003246	ENSGALG00010003246
DGKH	1	166097153..166258887	0.250364	-0.268272	-1.20436	0.67172	0.954568	1	ENSGALG00010003254	ENSGALG00010003254
AKAP11	1	166270074..166323026	4.70827	0.209041	1.15592	0.362442	0.866942	1	ENSGALG00010003271	ENSGALG00010003271
TNFSF11	1	166399803..166420736	2.01804	-0.115302	-1.0832	0.762188	0.971843	1	ENSGALG00010003276	ENSGALG00010003276
gene:ENSGALG00010003283	1	complement(166477656..166485549)	0.0804252	2.41125	5.31935	0.28262	0	1	ENSGALG00010003283	ENSGALG00010003283
gene:ENSGALG00010003293	1	166489886..166491507	0	0	0	0	0	0	ENSGALG00010003293	ENSGALG00010003293
EPSTI1	1	complement(166544621..166611887)	0.901424	0.0848228	1.06056	0.865277	0.986993	1	ENSGALG00010003331	ENSGALG00010003331
DNAJC15	1	166613853..166649153	20.6453	0.0168894	1.01178	0.901361	0.991781	1	ENSGALG00010003358	ENSGALG00010003358
ENOX1	1	complement(166671040..167037555)	33.0195	0.263249	1.20018	0.0405657	0.380764	1	ENSGALG00010003372	ENSGALG00010003372
LACC1	1	167058156..167136803	0.330908	0.266457	1.20285	0.600492	0.944153	1	ENSGALG00010003432	ENSGALG00010003432
CCDC122	1	complement(167059558..167070425)	0.0788526	0.166032	1.12197	0.882414	0.988885	1	ENSGALG00010003461	ENSGALG00010003461
TSC22D1	1	complement(167300819..167303168)	243.523	0.163385	1.11991	0.0352005	0.356656	1	ENSGALG00010003466	ENSGALG00010003466
gene:ENSGALG00010004728	1	complement(167343994..167378254)	35.2204	0.290409	1.22299	0.0201741	0.258735	1	ENSGALG00010004728	ENSGALG00010004728
gene:ENSGALG00010003495	1	167378193..167379371	0.424377	0.161089	1.11813	0.900326	0.991413	1	ENSGALG00010003495	ENSGALG00010003495
NUFIP1	1	complement(167484832..167510457)	25.1263	-0.0888407	-1.06352	0.446667	0.900285	1	ENSGALG00010003503	ENSGALG00010003503
GPALPP1	1	167510500..167525345	58.6427	0.147717	1.10782	0.189434	0.72547	1	ENSGALG00010003509	ENSGALG00010003509
GTF2F2	1	167548314..167640443	76.8108	0.199974	1.14868	0.0349819	0.356214	1	ENSGALG00010003517	ENSGALG00010003517
KCTD4	1	complement(167576863..167582973)	0.943239	0.31531	1.24428	0.58281	0.941012	1	ENSGALG00010003519	ENSGALG00010003519
TPT1	1	complement(167645084..167656039)	1530.06	0.0879558	1.06286	0.278427	0.809303	1	ENSGALG00010003558	ENSGALG00010003558
SLC25A30	1	167660828..167670506	18.2856	-0.0852254	-1.06085	0.542626	0.93153	1	ENSGALG00010003589	ENSGALG00010003589
COG3	1	167670871..167703198	26.7366	0.0946091	1.06778	0.326937	0.839833	1	ENSGALG00010003617	ENSGALG00010003617
SPERT	1	167742161..167823894	0.0228997	-1.47153	-2.77317	0.22219	0.762639	1	ENSGALG00010003713	ENSGALG00010003713
SIAH3	1	complement(167777288..167814028)	0.29951	-0.0788708	-1.05619	0.946317	0.997045	1	ENSGALG00010003718	ENSGALG00010003718
ZC3H13	1	complement(167837526..167883192)	141.762	-0.129445	-1.09387	0.107609	0.596853	1	ENSGALG00010003734	ENSGALG00010003734
CPB2	1	complement(167884845..167900902)	0	0	0	0	0	0	ENSGALG00010003750	ENSGALG00010003750
LCP1	1	complement(167910599..167959911)	26.361	-0.0487934	-1.0344	0.629178	0.95098	1	ENSGALG00010003795	ENSGALG00010003795
gene:ENSGALG00010003809	1	167966564..167981135	0.0399781	-0.333828	-1.26035	0.830076	0	1	ENSGALG00010003809	ENSGALG00010003809
RUBCNL	1	complement(167993837..168018476)	19.6921	0.237081	1.17861	0.0698493	0.490036	1	ENSGALG00010003821	ENSGALG00010003821
LRCH1	1	168080107..168204271	11.6211	-0.0544286	-1.03845	0.673854	0.954904	1	ENSGALG00010003843	ENSGALG00010003843
ESD	1	complement(168205192..168214125)	393.565	0.163104	1.11969	0.0346179	0.354029	1	ENSGALG00010003848	ENSGALG00010003848
HTR2A	1	complement(168226119..168257135)	0.310027	0.175678	1.12949	0.782694	0.974064	1	ENSGALG00010004769	ENSGALG00010004769
SUCLA2	1	complement(168520298..168545104)	51.6154	0.00318423	1.00221	0.971766	0.997217	1	ENSGALG00010003858	ENSGALG00010003858
NUDT15	1	168556102..168559060	29.3861	0.284785	1.21823	0.0639731	0.471456	1	ENSGALG00010003861	ENSGALG00010003861
MED4	1	complement(168559270..168569786)	28.0757	-0.0548024	-1.03872	0.658411	0.952452	1	ENSGALG00010003870	ENSGALG00010003870
ITM2B	1	168596122..168622125	517.345	0.170549	1.12549	0.0469258	0.410434	1	ENSGALG00010003889	ENSGALG00010003889
RB1	1	168625596..168710104	43.7362	-0.0943339	-1.06757	0.308101	0.825328	1	ENSGALG00010003900	ENSGALG00010003900
LPAR6	1	complement(168643307..168679524)	15.9088	-0.0629805	-1.04462	0.650898	0.952452	1	ENSGALG00010003920	ENSGALG00010003920
RCBTB2	1	complement(168713344..168741188)	13.7792	-0.0370139	-1.02599	0.800013	0.97474	1	ENSGALG00010003929	ENSGALG00010003929
CYSLTR2	1	168785413..168795646	0.535215	-0.133681	-1.09709	0.770287	0.97219	1	ENSGALG00010003958	ENSGALG00010003958
FNDC3A	1	168878579..168992872	42.9797	0.0746272	1.05309	0.454897	0.90303	1	ENSGALG00010003986	ENSGALG00010003986
MLNR	1	168993004..168999626	4.75562	0.307383	1.23746	0.189185	0.725047	1	ENSGALG00010003995	ENSGALG00010003995
CDADC1	1	169008193..169024204	5.61685	0.120518	1.08713	0.597783	0.942972	1	ENSGALG00010004002	ENSGALG00010004002
CAB39L	1	complement(169020275..169086923)	32.1636	0.128059	1.09282	0.16452	0.693261	1	ENSGALG00010004043	ENSGALG00010004043
SETDB2	1	169087015..169106326	21.9342	-0.0155593	-1.01084	0.899915	0.991179	1	ENSGALG00010004049	ENSGALG00010004049
PHF11	1	169110330..169125470	29.9669	-0.284974	-1.21839	0.0382227	0.370901	1	ENSGALG00010004083	ENSGALG00010004083
gene:ENSGALG00010004781	1	complement(169126139..169138974)	129.966	0.156177	1.11433	0.104451	0.590323	1	ENSGALG00010004781	ENSGALG00010004781
gene:ENSGALG00010004097	1	complement(169140011..169144080)	26.8193	0.0183034	1.01277	0.890534	0.98977	1	ENSGALG00010004097	ENSGALG00010004097
ARL11	1	169149540..169160199	1.01485	-0.145687	-1.10626	0.60858	0.947002	1	ENSGALG00010004070	ENSGALG00010004070
KPNA3	1	complement(169157463..169210628)	50.0055	-0.044434	-1.03128	0.571272	0.939202	1	ENSGALG00010004141	ENSGALG00010004141
SPRYD7	1	complement(169235279..169246301)	37.4879	-0.0870948	-1.06223	0.38797	0.878312	1	ENSGALG00010004147	ENSGALG00010004147
TRIM13	1	169251107..169260759	24.1219	-0.129925	-1.09424	0.252825	0.79133	1	ENSGALG00010002812	ENSGALG00010002812
DLEU7	1	complement(169705076..169713257)	0.0447455	-1.50927	-2.84666	0.529397	0	1	ENSGALG00010002820	ENSGALG00010002820
RNASEH2B	1	169782612..169826417	87.714	0.0952226	1.06823	0.366451	0.868387	1	ENSGALG00010002864	ENSGALG00010002864
FAM124A	1	169898488..169939035	1.77715	-0.223669	-1.1677	0.476883	0.908151	1	ENSGALG00010002888	ENSGALG00010002888
SERPINE3	1	169959131..169985012	0.0310864	2.41125	5.31935	0.284753	0	1	ENSGALG00010002897	ENSGALG00010002897
INTS6	1	complement(169978670..170020436)	49.5842	0.0194019	1.01354	0.819899	0.980396	1	ENSGALG00010002925	ENSGALG00010002925
WDFY2	1	170037591..170103313	33.7672	0.231807	1.1743	0.0360394	0.3597	1	ENSGALG00010002953	ENSGALG00010002953
gene:ENSGALG00010002958	1	complement(170106360..170140785)	2.84295	0.0270822	1.01895	0.947487	0.997045	1	ENSGALG00010002958	ENSGALG00010002958
gene:ENSGALG00010002420	1	complement(170153077..170172072)	0.213525	0.12786	1.09267	0.898248	0.990842	1	ENSGALG00010002420	ENSGALG00010002420
ATP7B	1	complement(170201511..170239712)	0.227404	1.47251	2.77504	0.058508	0.45543	1	ENSGALG00010002435	ENSGALG00010002435
ALG11	1	170243165..170247269	23.3502	0.0116625	1.00812	0.933491	0.995044	1	ENSGALG00010002449	ENSGALG00010002449
NEK5	1	complement(170247479..170272205)	0.807991	0.458963	1.37455	0.351333	0.859442	1	ENSGALG00010002454	ENSGALG00010002454
NEK3	1	complement(170272764..170285268)	16.7293	-0.130501	-1.09467	0.495631	0.916815	1	ENSGALG00010002467	ENSGALG00010002467
CKAP2	1	complement(170285684..170295967)	170.072	-0.0454454	-1.032	0.551216	0.932992	1	ENSGALG00010002481	ENSGALG00010002481
VPS36	1	170295288..170315964	72.1621	0.0130114	1.00906	0.884644	0.989072	1	ENSGALG00010002511	ENSGALG00010002511
THSD1	1	170324817..170351586	8.5477	-0.177266	-1.13074	0.452261	0.901661	1	ENSGALG00010002544	ENSGALG00010002544
gene:ENSGALG00010002556	1	complement(170354018..170363945)	1.13848	1.14317	2.20866	0.0218201	0.272634	1	ENSGALG00010002556	ENSGALG00010002556
gene:ENSGALG00010002591	1	170370514..170388470	6.17799	0.0522071	1.03685	0.810327	0.977801	1	ENSGALG00010002591	ENSGALG00010002591
SLC25A15	1	complement(170389752..170405807)	28.2113	0.0229154	1.01601	0.851739	0.984647	1	ENSGALG00010002621	ENSGALG00010002621
MRPS31	1	170410197..170434076	145.842	-0.0840968	-1.06002	0.378626	0.875049	1	ENSGALG00010002627	ENSGALG00010002627
gene:ENSGALG00010004148	1	complement(170418839..170436888)	1.44044	-0.232061	-1.17451	0.260281	0.797612	1	ENSGALG00010004148	ENSGALG00010004148
FOXO1	1	170460219..170524492	11.4413	0.0240872	1.01684	0.847757	0.984018	1	ENSGALG00010002646	ENSGALG00010002646
COG6	1	complement(170777464..170828890)	26.3035	-0.0233815	-1.01634	0.827269	0.982235	1	ENSGALG00010002689	ENSGALG00010002689
LHFPL1	1	170847272..170985583	230.241	0.256946	1.19495	0.000835059	0.0289879	1	ENSGALG00010002700	ENSGALG00010002700
gene:ENSGALG00010002710	1	complement(170884181..170885118)	0	0	0	0	0	0	ENSGALG00010002710	ENSGALG00010002710
NHLRC3	1	complement(171111664..171123757)	21.8114	-0.0589469	-1.04171	0.606706	0.946191	1	ENSGALG00010002716	ENSGALG00010002716
PROSER1	1	171123390..171144542	29.722	-0.0417014	-1.02933	0.72799	0.964568	1	ENSGALG00010002742	ENSGALG00010002742
STOML3	1	171147205..171156468	0.309257	-0.436498	-1.35331	0.612922	0.94759	1	ENSGALG00010002756	ENSGALG00010002756
gene:ENSGALG00010002767	1	complement(171154947..171155856)	0	0	0	0	0	0	ENSGALG00010002767	ENSGALG00010002767
gene:ENSGALG00010002788	1	complement(171157547..171200613)	0.777472	0.670154	1.59124	0.232596	0.771443	1	ENSGALG00010002788	ENSGALG00010002788
FREM2	1	complement(171213707..171335734)	37.7979	0.466179	1.38145	1.50452e-06	0.00013148	0.0234585	ENSGALG00010002358	ENSGALG00010002358
UFM1	1	complement(171455356..171467676)	56.074	0.129591	1.09398	0.263761	0.800293	1	ENSGALG00010002355	ENSGALG00010002355
TRPC4	1	171687217..171825549	0.433694	-0.513888	-1.42789	0.378351	0.875049	1	ENSGALG00010002362	ENSGALG00010002362
POSTN	1	171878580..171912626	490.244	0.408457	1.32727	1.34746e-05	0.000916453	0.210095	ENSGALG00010002373	ENSGALG00010002373
SUPT20H	1	172158609..172195771	48.99	-0.0832099	-1.05937	0.370479	0.87024	1	ENSGALG00010006246	ENSGALG00010006246
EXOSC8	1	complement(172192087..172204620)	39.7176	-0.0828597	-1.05912	0.416696	0.88905	1	ENSGALG00010006263	ENSGALG00010006263
ALG5	1	172204486..172224083	25.4695	0.106426	1.07656	0.231521	0.771275	1	ENSGALG00010006310	ENSGALG00010006310
SMAD9	1	172257883..172286436	2.96356	0.0419952	1.02954	0.899779	0.991179	1	ENSGALG00010006331	ENSGALG00010006331
RFXAP	1	complement(172292727..172299649)	69.61	-0.024538	-1.01715	0.80118	0.974868	1	ENSGALG00010006342	ENSGALG00010006342
SERTM1	1	complement(172342229..172359244)	7.9006	0.298783	1.23011	0.0488091	0.417402	1	ENSGALG00010006361	ENSGALG00010006361
CCNA1	1	complement(172454660..172460553)	1.50323	-0.0293087	-1.02052	0.952317	0.997217	1	ENSGALG00010006366	ENSGALG00010006366
SPART	1	172499529..172516223	14.9521	-0.086219	-1.06158	0.524983	0.925508	1	ENSGALG00010006381	ENSGALG00010006381
gene:ENSGALG00010006408	1	172519850..172547102	0.855883	0.145508	1.10612	0.76325	0.972155	1	ENSGALG00010006408	ENSGALG00010006408
DCLK1	1	172583346..172817719	9.43155	0.22457	1.16843	0.0573938	0.452719	1	ENSGALG00010006472	ENSGALG00010006472
NBEA	1	complement(172875165..173345883)	10.7587	-0.00295711	-1.00205	0.980929	0.998128	1	ENSGALG00010006516	ENSGALG00010006516
MAB21L1	1	173020929..173027626	12.9099	0.0352429	1.02473	0.747669	0.968897	1	ENSGALG00010007188	ENSGALG00010007188
RFC3	1	complement(173726298..173748880)	28.6252	-0.160823	-1.11792	0.109693	0.601263	1	ENSGALG00010006542	ENSGALG00010006542
STARD13	1	173778752..174078935	35.8808	0.180691	1.13343	0.113044	0.610473	1	ENSGALG00010006592	ENSGALG00010006592
gene:ENSGALG00010006598	1	173839594..173887558	0.0411532	-1.08054	-2.11482	0.489162	0	1	ENSGALG00010006598	ENSGALG00010006598
KL	1	complement(174087939..174134392)	0.229385	-0.113812	-1.08208	0.847888	0.984018	1	ENSGALG00010006608	ENSGALG00010006608
gene:ENSGALG00010006623	1	complement(174192440..174204010)	0.0373874	-0.523528	-1.43747	0.616783	0.947733	1	ENSGALG00010006623	ENSGALG00010006623
PDS5B	1	complement(174235651..174336085)	49.3422	0.0224548	1.01569	0.797299	0.974695	1	ENSGALG00010006657	ENSGALG00010006657
gene:ENSGALG00010006716	1	174346426..174391007	9.36939	-0.160995	-1.11806	0.288904	0.814952	1	ENSGALG00010006716	ENSGALG00010006716
gene:ENSGALG00010006728	1	174391629..174404087	33.6552	0.222812	1.16701	0.184785	0.716959	1	ENSGALG00010006728	ENSGALG00010006728
BRCA2	1	complement(174404322..174441071)	9.76205	-0.132598	-1.09627	0.257589	0.79422	1	ENSGALG00010006740	ENSGALG00010006740
ZAR1L	1	174442564..174444966	1.39641	0.700597	1.62518	0.173995	0.704988	1	ENSGALG00010006752	ENSGALG00010006752
FRY	1	complement(174446029..174690696)	7.49588	0.0499771	1.03525	0.646829	0.952452	1	ENSGALG00010006835	ENSGALG00010006835
B3GLCT	1	complement(174787489..174845547)	66.8502	-0.109761	-1.07905	0.297461	0.817345	1	ENSGALG00010006903	ENSGALG00010006903
HSPH1	1	174847302..174869372	49.8488	-0.314755	-1.2438	0.00262044	0.0697131	1	ENSGALG00010006913	ENSGALG00010006913
ALOX5AP	1	complement(174921125..174930847)	21.6733	0.238272	1.17958	0.274187	0.805345	1	ENSGALG00010006942	ENSGALG00010006942
USPL1	1	complement(174934378..174950888)	68.347	-0.020453	-1.01428	0.797398	0.974695	1	ENSGALG00010006988	ENSGALG00010006988
HMGB1	1	174950793..175004160	1144.66	-0.0299305	-1.02096	0.704216	0.960446	1	ENSGALG00010007011	ENSGALG00010007011
KATNAL1	1	175073643..175113469	21.7049	0.157072	1.11502	0.20547	0.743791	1	ENSGALG00010007028	ENSGALG00010007028
UBL3	1	175172665..175230493	65.8566	0.225969	1.16956	0.00472061	0.10273	1	ENSGALG00010007070	ENSGALG00010007070
SLC7A1	1	175272787..175316817	29.6939	-0.00316043	-1.00219	0.974125	0.997398	1	ENSGALG00010007106	ENSGALG00010007106
gene:ENSGALG00010007162	1	complement(175317675..175370502)	4.48701	0.252592	1.19135	0.291115	0.815764	1	ENSGALG00010007162	ENSGALG00010007162
SLC46A3	1	175615607..175629404	2.09393	0.474283	1.38923	0.138002	0.652721	1	ENSGALG00010005042	ENSGALG00010005042
POMP	1	complement(175629330..175638932)	118.486	-0.081277	-1.05795	0.286637	0.813681	1	ENSGALG00010005060	ENSGALG00010005060
FLT1	1	175670034..175771469	5.36154	0.104111	1.07483	0.623157	0.948839	1	ENSGALG00010005282	ENSGALG00010005282
PAN3	1	complement(175775833..175853857)	37.681	0.0116329	1.0081	0.900832	0.991754	1	ENSGALG00010005296	ENSGALG00010005296
FLT3	1	175860031..175894079	0.0545739	0.561002	1.47529	0.646747	0.952452	1	ENSGALG00010004758	ENSGALG00010004758
CDX2	1	175900197..175904407	0.0512652	0.654704	1.57429	0.672809	0	1	ENSGALG00010004589	ENSGALG00010004589
gene:ENSGALG00010004598	1	complement(175913199..175921114)	0	0	0	0	0	0	ENSGALG00010004598	ENSGALG00010004598
GSX1	1	complement(175947280..175948883)	0	0	0	0	0	0	ENSGALG00010004613	ENSGALG00010004613
gene:ENSGALG00010005082	1	complement(175984928..176003451)	64.1592	0.0323931	1.02271	0.756333	0.970628	1	ENSGALG00010005082	ENSGALG00010005082
LNX2	1	176003714..176062158	29.1082	-0.0392767	-1.0276	0.661378	0.952831	1	ENSGALG00010005132	ENSGALG00010005132
MTIF3	1	176093496..176103589	18.4722	-0.0256515	-1.01794	0.845396	0.983777	1	ENSGALG00010005123	ENSGALG00010005123
GTF3A	1	complement(176099176..176103617)	83.2061	-0.0720177	-1.05119	0.524543	0.925508	1	ENSGALG00010005143	ENSGALG00010005143
RASL11A	1	complement(176150289..176152508)	1.855	0.986106	1.98083	0.0372649	0.364667	1	ENSGALG00010005784	ENSGALG00010005784
RPL21	1	complement(176156444..176162167)	2042.73	-0.00373683	-1.00259	0.965306	0.997217	1	ENSGALG00010005785	ENSGALG00010005785
USP12	1	176176705..176217681	3.961	-0.592453	-1.50781	0.00849036	0.155443	1	ENSGALG00010005830	ENSGALG00010005830
GPR12	1	176319952..176332682	0.775491	0.0083749	1.00582	0.975865	0.997638	1	ENSGALG00010005843	ENSGALG00010005843
WASF3	1	complement(176353682..176399305)	14.0584	0.0224426	1.01568	0.8932	0.990091	1	ENSGALG00010005848	ENSGALG00010005848
CDK8	1	complement(176459723..176528972)	27.0332	-0.150959	-1.11031	0.208502	0.746723	1	ENSGALG00010005875	ENSGALG00010005875
RNF6	1	176533557..176543301	43.311	0.0821309	1.05858	0.518263	0.924082	1	ENSGALG00010005891	ENSGALG00010005891
ATP8A2	1	176556139..176865508	2.20258	0.337419	1.26349	0.341492	0.852935	1	ENSGALG00010005935	ENSGALG00010005935
SHISA2	1	complement(176876763..176880617)	270.145	0.306421	1.23664	0.000168166	0.00799908	1	ENSGALG00010005970	ENSGALG00010005970
NUP58	1	complement(176885989..176923255)	33.5153	-0.0535018	-1.03778	0.665236	0.953663	1	ENSGALG00010005988	ENSGALG00010005988
MTMR6	1	176924630..176948785	20.3041	-0.146152	-1.10661	0.265962	0.802121	1	ENSGALG00010006016	ENSGALG00010006016
AMER2	1	176979394..176985092	1.60456	-0.0668716	-1.04744	0.840182	0.983004	1	ENSGALG00010006024	ENSGALG00010006024
SPATA13	1	177031045..177269476	4.17502	-0.0746368	-1.0531	0.748058	0.968897	1	ENSGALG00010006078	ENSGALG00010006078
gene:ENSGALG00010006102	1	177275078..177283328	0.112613	-1.12826	-2.18596	0.469496	0.90501	1	ENSGALG00010006102	ENSGALG00010006102
gene:ENSGALG00010006110	1	complement(177282053..177282946)	0	0	0	0	0	0	ENSGALG00010006110	ENSGALG00010006110
MIPEP	1	177283371..177351657	58.9401	0.00603023	1.00419	0.959506	0.997217	1	ENSGALG00010006132	ENSGALG00010006132
TNFRSF19	1	complement(177367498..177421534)	90.5069	0.0342777	1.02404	0.734209	0.966913	1	ENSGALG00010006155	ENSGALG00010006155
SACS	1	177467291..177524799	13.747	0.219693	1.16449	0.0136042	0.204668	1	ENSGALG00010006202	ENSGALG00010006202
SGCG	1	complement(177528420..177644356)	43.1586	0.220258	1.16494	0.0146673	0.21446	1	ENSGALG00010006220	ENSGALG00010006220
FGF9	1	complement(178227191..178260992)	9.10018	0.0171122	1.01193	0.905599	0.992422	1	ENSGALG00010005381	ENSGALG00010005381
MICU2	1	178284361..178423097	32.4481	0.154063	1.1127	0.115455	0.616048	1	ENSGALG00010005396	ENSGALG00010005396
ZDHHC20	1	178425849..178469478	31.4815	-0.0451375	-1.03178	0.677636	0.954923	1	ENSGALG00010005429	ENSGALG00010005429
MRPL57	1	complement(178464969..178492837)	42.9982	0.0482423	1.034	0.519254	0.924559	1	ENSGALG00010005448	ENSGALG00010005448
SKA3	1	178473954..178484734	33.0387	-0.152049	-1.11115	0.248218	0.788721	1	ENSGALG00010005463	ENSGALG00010005463
LATS2	1	178518953..178564258	9.62554	0.00529854	1.00368	0.975934	0.997638	1	ENSGALG00010005466	ENSGALG00010005466
XPO4	1	178586723..178654563	14.3366	-0.0516135	-1.03642	0.765237	0.972155	1	ENSGALG00010005482	ENSGALG00010005482
EEF1AKMT1	1	178664394..178674192	51.3227	-0.0092885	-1.00646	0.949353	0.997115	1	ENSGALG00010005514	ENSGALG00010005514
IL-17D	1	complement(178673239..178688819)	17.3924	0.295094	1.22696	0.00132611	0.0416132	1	ENSGALG00010005530	ENSGALG00010005530
IFT88	1	complement(178690557..178727381)	28.5931	0.0312997	1.02193	0.787445	0.974213	1	ENSGALG00010005539	ENSGALG00010005539
CRYL1	1	178730357..178782097	35.1528	0.0832863	1.05943	0.419286	0.891049	1	ENSGALG00010005554	ENSGALG00010005554
GJB6	1	178796290..178823668	5.10664	-0.409756	-1.32846	0.0061915	0.12452	1	ENSGALG00010005609	ENSGALG00010005609
gene:ENSGALG00010007172	1	complement(178839754..178840068)	0.706039	3.77849	13.7227	0.0952214	0.566299	1	ENSGALG00010007172	ENSGALG00010007172
GJB2	1	178839787..178840464	2.09613	-1.41782	-2.67181	0.0690483	0.488994	1	ENSGALG00010007181	ENSGALG00010007181
GJA3	1	178850887..178872129	1.75912	0.355431	1.27937	0.22641	0.766308	1	ENSGALG00010005675	ENSGALG00010005675
ZMYM2	1	complement(178899385..178992834)	20.9701	-0.104014	-1.07476	0.263803	0.800293	1	ENSGALG00010005755	ENSGALG00010005755
PSPC1	1	179031230..179072229	73.2694	-0.0112032	-1.0078	0.909501	0.992455	1	ENSGALG00010005302	ENSGALG00010005302
MPHOSPH8	1	complement(179094619..179114152)	30.9491	-0.00992483	-1.0069	0.935416	0.995136	1	ENSGALG00010005313	ENSGALG00010005313
PARP4	1	complement(179114441..179158079)	25.5137	0.0577784	1.04086	0.506671	0.919875	1	ENSGALG00010005316	ENSGALG00010005316
CENPJ	1	179160118..179177532	8.43869	-0.292979	-1.22517	0.166868	0.695368	1	ENSGALG00010005324	ENSGALG00010005324
RNF17	1	complement(179179878..179222500)	0.476708	-1.22252	-2.33353	0.0351732	0.356656	1	ENSGALG00010005343	ENSGALG00010005343
ARHGAP20	1	179390413..179423539	10.9463	0.235905	1.17764	0.234119	0.773061	1	ENSGALG00010005350	ENSGALG00010005350
FDX1	1	complement(179422152..179460084)	29.7951	-0.171514	-1.12624	0.063007	0.467452	1	ENSGALG00010005355	ENSGALG00010005355
RDX	1	179478642..179520997	189.656	-0.074987	-1.05335	0.366935	0.868387	1	ENSGALG00010005363	ENSGALG00010005363
ZC3H12C	1	complement(179527778..179564546)	1.08757	-0.0327288	-1.02295	0.923019	0.994141	1	ENSGALG00010004800	ENSGALG00010004800
C11orf87	1	complement(179761394..179770643)	4.93522	-0.265111	-1.20173	0.190117	0.726214	1	ENSGALG00010004871	ENSGALG00010004871
DDX10	1	complement(179863429..180028620)	32.639	-0.0500686	-1.03531	0.679701	0.955401	1	ENSGALG00010004939	ENSGALG00010004939
gene:ENSGALG00010005003	1	180056451..180090088	1.01987	-1.00046	-2.00064	0.00876675	0.1581	1	ENSGALG00010005003	ENSGALG00010005003
POGLUT3	1	180094688..180114364	43.6055	0.118484	1.08559	0.216688	0.756046	1	ENSGALG00010005023	ENSGALG00010005023
ATM	1	complement(180132376..180192070)	12.3033	-0.117146	-1.08459	0.292324	0.81631	1	ENSGALG00010004824	ENSGALG00010004824
NPAT	1	180192155..180213218	15.0768	-0.023374	-1.01633	0.856181	0.984984	1	ENSGALG00010004868	ENSGALG00010004868
ACAT1	1	complement(180212162..180227022)	211.519	-0.156954	-1.11493	0.0348116	0.354988	1	ENSGALG00010004890	ENSGALG00010004890
CUL5	1	complement(180233382..180261653)	33.0644	-0.158035	-1.11577	0.186099	0.719255	1	ENSGALG00010004901	ENSGALG00010004901
RAB39A	1	complement(180271318..180283815)	5.49845	0.00401633	1.00279	0.988494	0.999212	1	ENSGALG00010004949	ENSGALG00010004949
SLC35F2	1	180302383..180320718	10.7126	-0.188005	-1.13919	0.365446	0.868186	1	ENSGALG00010004967	ENSGALG00010004967
SLN	1	180364805..180366754	7.50324	-0.390127	-1.31051	0.307883	0.825248	1	ENSGALG00010004973	ENSGALG00010004973
ELMOD1	1	complement(180382393..180435042)	4.73506	-0.00282721	-1.00196	0.990596	0.999605	1	ENSGALG00010004669	ENSGALG00010004669
ALKBH8	1	180435160..180482949	9.87873	-0.505356	-1.41947	0.0413484	0.384729	1	ENSGALG00010004717	ENSGALG00010004717
CWF19L2	1	180504100..180566860	25.766	0.0758206	1.05396	0.488965	0.912753	1	ENSGALG00010005154	ENSGALG00010005154
VMO1	1	180604835..180608823	0.0273104	-2.23635	-4.71203	0.337515	0	1	ENSGALG00010005161	ENSGALG00010005161
GUCY1A2	1	180676055..180804280	4.10549	-0.294494	-1.22645	0.390505	0.8793	1	ENSGALG00010005167	ENSGALG00010005167
AASDHPPT	1	complement(180955991..180982935)	5.74302	0.182252	1.13465	0.37785	0.874587	1	ENSGALG00010005177	ENSGALG00010005177
KBTBD3	1	180983123..180997486	0.141398	-2.37608	-5.19125	0.0571356	0.45203	1	ENSGALG00010005187	ENSGALG00010005187
MSANTD4	1	181002891..181016378	44.5915	0.160136	1.11739	0.217024	0.756552	1	ENSGALG00010005191	ENSGALG00010005191
GRIA4	1	complement(181042517..181265078)	1.67446	0.0622067	1.04406	0.824489	0.981682	1	ENSGALG00010005223	ENSGALG00010005223
gene:ENSGALG00010005230	1	181522428..181523400	0	0	0	0	0	0	ENSGALG00010005230	ENSGALG00010005230
PDGFD	1	181777524..181917438	205.117	0.411327	1.32991	4.11231e-05	0.00243355	0.641191	ENSGALG00010005249	ENSGALG00010005249
DYNC2H1	1	complement(182080606..182220392)	6.23764	0.0880517	1.06293	0.431783	0.896387	1	ENSGALG00010005265	ENSGALG00010005265
DCUN1D5	1	182220519..182233456	50.6875	-0.158517	-1.11614	0.210672	0.749134	1	ENSGALG00010007532	ENSGALG00010007532
MMP13	1	182277188..182285672	21.3849	0.166555	1.12238	0.314972	0.828511	1	ENSGALG00010007330	ENSGALG00010007330
MMP10	1	182313478..182320112	1.873	-0.0190071	-1.01326	0.969858	0.997217	1	ENSGALG00010007546	ENSGALG00010007546
gene:ENSGALG00010007554	1	182324963..182334784	0.198549	-0.953479	-1.93654	0.422383	0.892068	1	ENSGALG00010007554	ENSGALG00010007554
MMP1	1	182340937..182347904	0.251542	2.03085	4.08645	0.0766313	0.510118	1	ENSGALG00010007571	ENSGALG00010007571
MMP27	1	182351658..182359718	54.3764	0.216636	1.16202	0.132325	0.645771	1	ENSGALG00010007575	ENSGALG00010007575
MMP7	1	182404737..182409889	0.0568101	2.41125	5.31937	0.282056	0	1	ENSGALG00010007586	ENSGALG00010007586
TMEM123	1	182434057..182452598	75.0596	-0.0413663	-1.02909	0.613414	0.94759	1	ENSGALG00010007640	ENSGALG00010007640
BIRC2	1	complement(182458440..182468551)	36.6794	-0.0703531	-1.04997	0.450951	0.90161	1	ENSGALG00010007658	ENSGALG00010007658
YAP1	1	complement(182505140..182588945)	310.271	-0.0218826	-1.01528	0.774805	0.972585	1	ENSGALG00010007923	ENSGALG00010007923
C11orf70	1	complement(182589555..182609024)	3.48745	-0.297469	-1.22899	0.548773	0.932756	1	ENSGALG00010007928	ENSGALG00010007928
gene:ENSGALG00010007933	1	complement(182635474..182672224)	0.508568	0.131108	1.09513	0.780094	0.973929	1	ENSGALG00010007933	ENSGALG00010007933
ANGPTL5	1	182675080..182689414	3.25842	-0.223585	-1.16763	0.553303	0.93363	1	ENSGALG00010007937	ENSGALG00010007937
gene:ENSGALG00010007949	1	182696476..182700873	0	0	0	0	0	0	ENSGALG00010007949	ENSGALG00010007949
gene:ENSGALG00010007959	1	182705836..182709633	0	0	0	0	0	0	ENSGALG00010007959	ENSGALG00010007959
gene:ENSGALG00010007961	1	182714616..182718409	0	0	0	0	0	0	ENSGALG00010007961	ENSGALG00010007961
gene:ENSGALG00010007967	1	182723391..182727174	0.03603	-1.50927	-2.84666	0.529397	0	1	ENSGALG00010007967	ENSGALG00010007967
gene:ENSGALG00010007971	1	182732157..182735953	0	0	0	0	0	0	ENSGALG00010007971	ENSGALG00010007971
gene:ENSGALG00010007974	1	182738809..182742173	0	0	0	0	0	0	ENSGALG00010007974	ENSGALG00010007974
gene:ENSGALG00010007421	1	182747587..182751383	0	0	0	0	0	0	ENSGALG00010007421	ENSGALG00010007421
gene:ENSGALG00010007362	1	182756366..182760162	0	0	0	0	0	0	ENSGALG00010007362	ENSGALG00010007362
gene:ENSGALG00010007411	1	182771041..182771626	1.78213	1.86385	3.63977	0.0455921	0.403091	1	ENSGALG00010007411	ENSGALG00010007411
gene:ENSGALG00010007295	1	complement(182804810..182808602)	0	0	0	0	0	0	ENSGALG00010007295	ENSGALG00010007295
gene:ENSGALG00010007309	1	complement(182816846..182817921)	0.166922	-2.23634	-4.712	0.32762	0	1	ENSGALG00010007309	ENSGALG00010007309
TRPC6	1	182867102..182984458	0.791456	-0.081383	-1.05803	0.879096	0.988841	1	ENSGALG00010007455	ENSGALG00010007455
PGR	1	183060081..183098409	1.79193	-0.138664	-1.10089	0.630928	0.951393	1	ENSGALG00010008178	ENSGALG00010008178
ARHGAP42	1	complement(183112016..183267979)	1.61554	-0.169127	-1.12438	0.590123	0.942207	1	ENSGALG00010008218	ENSGALG00010008218
CNTN5	1	complement(183347433..183948883)	0.369502	-0.072699	-1.05168	0.896673	0.99026	1	ENSGALG00010008242	ENSGALG00010008242
CCDC82	1	184793569..184810020	12.4574	0.285083	1.21848	0.0545131	0.442434	1	ENSGALG00010008258	ENSGALG00010008258
MAML2	1	184814037..185022735	8.71477	0.10546	1.07584	0.604723	0.945601	1	ENSGALG00010008267	ENSGALG00010008267
MTMR2	1	185043367..185101631	32.9389	0.0571468	1.04041	0.545157	0.932756	1	ENSGALG00010008289	ENSGALG00010008289
gene:ENSGALG00010008302	1	complement(185091740..185111670)	3.65804	-0.312328	-1.24171	0.0925282	0.558551	1	ENSGALG00010008302	ENSGALG00010008302
CEP57	1	complement(185112897..185127380)	18.5504	0.217974	1.1631	0.154878	0.680547	1	ENSGALG00010008317	ENSGALG00010008317
FAM76B	1	185127402..185138519	44.9272	0.0557799	1.03942	0.560021	0.935713	1	ENSGALG00010008339	ENSGALG00010008339
SESN3	1	185279102..185319443	3.16167	0.382518	1.30362	0.159057	0.684649	1	ENSGALG00010008386	ENSGALG00010008386
[truncated: 14,712 more rows]
