# Supplementary material for: In vivo sonic hedgehog pathway antagonism temporarily results in ancestral proto-feather-like structures in the chicken
Source: PLoS Biol. 2025 Mar 20;23(3):e3003061. doi: 10.1371/journal.pbio.3003061 (PMC12136001; doi:10.1371/journal.pbio.3003061)
Supplement: S1 Data — The entire raw RNA-seq dataset is provided at https://doi.org/10.5061/dryad.8pk0p2nzj. (ZIP) [file pbio.3003061.s017.zip › DGE_Analysis/DGE_unfiltered/DGE_E11.xlsx]

## Sheet: DGE_E11
Name	Chromosome	Region	Max group mean	Log₂ fold change	Fold change	P-value	FDR p-value	Bonferroni	Gene ID	ENSEMBL
gene:ENSGALG00010005414	1	complement(56535..61129)	16.296	0.100986	1.07251	0.544965	0.999804	1	ENSGALG00010005414	ENSGALG00010005414
gene:ENSGALG00010005419	1	complement(67865..69817)	2.95004	0.718814	1.64583	0.120871	0.999804	1	ENSGALG00010005419	ENSGALG00010005419
gene:ENSGALG00010007874	1	complement(70300..79479)	1.08871	-0.178074	-1.13137	0.717396	0.999804	1	ENSGALG00010007874	ENSGALG00010007874
DHRS4	1	79726..86101	32.8973	0.16561	1.12164	0.190396	0.999804	1	ENSGALG00010005420	ENSGALG00010005420
gene:ENSGALG00010007123	1	complement(130434..335145)	7.16069	-0.39856	-1.31819	0.316316	0.999804	1	ENSGALG00010007123	ENSGALG00010007123
gene:ENSGALG00010007126	1	complement(137726..140009)	1.50093	-0.45635	-1.37207	0.598172	0.999804	1	ENSGALG00010007126	ENSGALG00010007126
gene:ENSGALG00010007137	1	142613..146749	11.0817	-0.116281	-1.08394	0.673111	0.999804	1	ENSGALG00010007137	ENSGALG00010007137
gene:ENSGALG00010007160	1	complement(163071..167700)	14.9597	0.105879	1.07615	0.619145	0.999804	1	ENSGALG00010007160	ENSGALG00010007160
gene:ENSGALG00010007182	1	218643..251034	13.6433	-0.521676	-1.43562	0.256719	0.999804	1	ENSGALG00010007182	ENSGALG00010007182
gene:ENSGALG00010007165	1	219451..220975	11.9337	-0.166329	-1.1222	0.581785	0.999804	1	ENSGALG00010007165	ENSGALG00010007165
gene:ENSGALG00010007320	1	248230..292245	21.917	0.642792	1.56135	0.000942292	0.168889	1	ENSGALG00010007320	ENSGALG00010007320
gene:ENSGALG00010007230	1	283928..323551	1.00554	-0.372824	-1.29489	0.185831	0.999804	1	ENSGALG00010007230	ENSGALG00010007230
gene:ENSGALG00010007339	1	295945..438633	21.1976	0.086444	1.06175	0.626455	0.999804	1	ENSGALG00010007339	ENSGALG00010007339
gene:ENSGALG00010007115	1	complement(302853..433386)	12.8029	0.868101	1.82526	0.000155047	0.046973	1	ENSGALG00010007115	ENSGALG00010007115
gene:ENSGALG00010007387	1	complement(325396..427848)	0.294973	-0.614564	-1.53109	0.320663	0.999804	1	ENSGALG00010007387	ENSGALG00010007387
gene:ENSGALG00010007398	1	complement(347657..364453)	0.614649	-1.21122	-2.31533	0.250788	0.999804	1	ENSGALG00010007398	ENSGALG00010007398
TYMP	1	364863..372064	6.57981	0.747394	1.67876	0.096285	0.999804	1	ENSGALG00010007400	ENSGALG00010007400
gene:ENSGALG00010007287	1	complement(389282..409349)	14.2566	1.14769	2.21558	0.0446218	0.881151	1	ENSGALG00010007287	ENSGALG00010007287
gene:ENSGALG00010007369	1	complement(429352..445284)	7.7517	-0.0766672	-1.05458	0.769318	0.999804	1	ENSGALG00010007369	ENSGALG00010007369
gene:ENSGALG00010007405	1	complement(446199..451266)	1.01847	0.552717	1.46685	0.560556	0.999804	1	ENSGALG00010007405	ENSGALG00010007405
GOLGB1	1	460818..493919	21.452	-0.00650216	-1.00452	0.944048	0.999804	1	ENSGALG00010007895	ENSGALG00010007895
HCLS1	1	495465..507494	4.4894	0.611219	1.52755	0.0158244	0.648702	1	ENSGALG00010007408	ENSGALG00010007408
gene:ENSGALG00010007415	1	complement(508667..510645)	0	0	0	0	0	0	ENSGALG00010007415	ENSGALG00010007415
NME6	1	complement(518639..524104)	9.51499	-0.205163	-1.15282	0.276398	0.999804	1	ENSGALG00010007418	ENSGALG00010007418
RABL2A	1	524168..528088	22.7739	-0.190724	-1.14134	0.387672	0.999804	1	ENSGALG00010007419	ENSGALG00010007419
ACR	1	complement(529038..531495)	0.491977	-2.93469	-7.64591	0.0220489	0.717424	1	ENSGALG00010007422	ENSGALG00010007422
ARSA	1	complement(532310..537908)	28.9789	-0.0634137	-1.04494	0.684759	0.999804	1	ENSGALG00010007425	ENSGALG00010007425
gene:ENSGALG00010007427	1	complement(539693..541500)	0.0697997	2.80874	7.0067	0.223617	0	1	ENSGALG00010007427	ENSGALG00010007427
SHANK3	1	572048..841165	10.7213	0.0887933	1.06348	0.623421	0.999804	1	ENSGALG00010007457	ENSGALG00010007457
gene:ENSGALG00010007589	1	685314..687814	0	0	0	0	0	0	ENSGALG00010007589	ENSGALG00010007589
gene:ENSGALG00010007591	1	709288..710561	0	0	0	0	0	0	ENSGALG00010007591	ENSGALG00010007591
gene:ENSGALG00010007592	1	915875..917023	0.0336425	1.6248	3.084	0.486936	0	1	ENSGALG00010007592	ENSGALG00010007592
gene:ENSGALG00010006267	1	complement(974689..976229)	0.0400908	1.62491	3.08423	0.486902	0	1	ENSGALG00010006267	ENSGALG00010006267
gene:ENSGALG00010006271	1	975636..990270	0.455744	0.224849	1.16865	0.759965	0.999804	1	ENSGALG00010006271	ENSGALG00010006271
ARF5	1	complement(994952..1005857)	56.752	0.153677	1.1124	0.262904	0.999804	1	ENSGALG00010006288	ENSGALG00010006288
GCC1	1	1006145..1011082	18.8508	-0.0276572	-1.01936	0.866534	0.999804	1	ENSGALG00010006300	ENSGALG00010006300
DENND6B	1	complement(1012031..1031248)	20.9255	-0.0941699	-1.06745	0.440139	0.999804	1	ENSGALG00010006327	ENSGALG00010006327
PPP6R2	1	1038409..1106230	19.3873	-0.0131146	-1.00913	0.911542	0.999804	1	ENSGALG00010006347	ENSGALG00010006347
SBF1	1	complement(1119149..1184682)	55.0457	0.0191426	1.01336	0.887777	0.999804	1	ENSGALG00010006372	ENSGALG00010006372
ADM2	1	1180836..1183491	0.454377	1.3613	2.56917	0.260609	0	1	ENSGALG00010006410	ENSGALG00010006410
MIOX	1	1183559..1192714	0.538684	0.292059	1.22439	0.632145	0.999804	1	ENSGALG00010007888	ENSGALG00010007888
LMF2	1	complement(1188298..1195071)	144.336	0.0248817	1.0174	0.794526	0.999804	1	ENSGALG00010006421	ENSGALG00010006421
NCAPH2	1	1194787..1204682	43.0986	0.0608136	1.04305	0.562153	0.999804	1	ENSGALG00010006457	ENSGALG00010006457
SCO2	1	complement(1198695..1205558)	15.5079	-0.0104858	-1.00729	0.944531	0.999804	1	ENSGALG00010006463	ENSGALG00010006463
IRF5	1	1207489..1217633	4.05818	0.231351	1.17393	0.425895	0.999804	1	ENSGALG00010005486	ENSGALG00010005486
TNPO3	1	complement(1217871..1235442)	66.2696	-0.0140135	-1.00976	0.884042	0.999804	1	ENSGALG00010005492	ENSGALG00010005492
gene:ENSGALG00010005496	1	1217956..1218986	0.0840186	-1.54585	-2.91976	0.515491	0	1	ENSGALG00010005496	ENSGALG00010005496
SMO	1	1241559..1250136	153.395	-0.0576232	-1.04075	0.68104	0.999804	1	ENSGALG00010005498	ENSGALG00010005498
AHCYL2	1	1251070..1295883	27.5695	-0.00493728	-1.00343	0.962611	0.999804	1	ENSGALG00010005511	ENSGALG00010005511
STRIP2	1	1296520..1312008	7.05769	-0.105548	-1.0759	0.577025	0.999804	1	ENSGALG00010005524	ENSGALG00010005524
SMKR1	1	1319747..1319947	2.98852	0.642089	1.56059	0.500314	0.999804	1	ENSGALG00010007597	ENSGALG00010007597
NRF1	1	1330243..1378306	19.0542	-0.0433457	-1.0305	0.783749	0.999804	1	ENSGALG00010005546	ENSGALG00010005546
UBE2H	1	complement(1391671..1435875)	78.5964	-0.0652852	-1.04629	0.624998	0.999804	1	ENSGALG00010006496	ENSGALG00010006496
ZC3HC1	1	complement(1436603..1446071)	21.3803	-0.016066	-1.0112	0.925823	0.999804	1	ENSGALG00010006528	ENSGALG00010006528
KLHDC10	1	1446328..1461719	37.1719	0.0159221	1.0111	0.879508	0.999804	1	ENSGALG00010006532	ENSGALG00010006532
gene:ENSGALG00010006536	1	complement(1462130..1468425)	0.0567617	-1.06279	-2.08897	0.458506	0	1	ENSGALG00010006536	ENSGALG00010006536
TMEM209	1	complement(1471509..1483335)	35.2098	0.145729	1.10629	0.28272	0.999804	1	ENSGALG00010006548	ENSGALG00010006548
CPA2	1	1487539..1498010	0.0285902	2.80874	7.0067	0.223768	0	1	ENSGALG00010006552	ENSGALG00010006552
gene:ENSGALG00010006563	1	1488938..1490204	0	0	0	0	0	0	ENSGALG00010006563	ENSGALG00010006563
CPA5	1	1497904..1502453	0	0	0	0	0	0	ENSGALG00010006566	ENSGALG00010006566
CPA1	1	1503030..1507277	0	0	0	0	0	0	ENSGALG00010006574	ENSGALG00010006574
CEP41	1	complement(1507199..1516893)	13.8567	-0.116037	-1.08375	0.49762	0.999804	1	ENSGALG00010006581	ENSGALG00010006581
MEST	1	1517049..1522232	11.8277	-0.181757	-1.13426	0.341694	0.999804	1	ENSGALG00010006603	ENSGALG00010006603
COPG2	1	complement(1520366..1541146)	48.1432	0.0252921	1.01769	0.77612	0.999804	1	ENSGALG00010006616	ENSGALG00010006616
gene:ENSGALG00010006625	1	1553290..1554517	0.248174	0.452748	1.36864	0.749576	0	1	ENSGALG00010006625	ENSGALG00010006625
FBXO18	1	complement(1557860..1582406)	10.3535	-0.222271	-1.16657	0.190529	0.999804	1	ENSGALG00010006633	ENSGALG00010006633
ANKRD16	1	1582631..1597555	6.22115	0.294658	1.22659	0.353777	0.999804	1	ENSGALG00010006670	ENSGALG00010006670
GDI1	1	1600071..1614883	609.608	-0.0670341	-1.04756	0.503685	0.999804	1	ENSGALG00010007891	ENSGALG00010007891
TASOR2	1	complement(1602495..1648631)	8.93014	-0.120601	-1.08719	0.32112	0.999804	1	ENSGALG00010006760	ENSGALG00010006760
ASB13	1	1654424..1666165	6.99062	-0.0362089	-1.02542	0.849333	0.999804	1	ENSGALG00010006838	ENSGALG00010006838
CALML3	1	complement(1670884..1673613)	46.6252	-0.197153	-1.14643	0.119785	0.999804	1	ENSGALG00010006845	ENSGALG00010006845
NET1	1	complement(1675660..1727713)	193.958	0.0129965	1.00905	0.898385	0.999804	1	ENSGALG00010006853	ENSGALG00010006853
TUBAL3	1	1727414..1743448	354.369	0.155213	1.11359	0.129816	0.999804	1	ENSGALG00010006901	ENSGALG00010006901
gene:ENSGALG00010007604	1	complement(1746263..1746919)	18.3258	0.986959	1.982	0.277727	0.999804	1	ENSGALG00010007604	ENSGALG00010007604
UCN3	1	complement(1751070..1756067)	5.33119	0.467241	1.38246	0.184967	0.999804	1	ENSGALG00010006927	ENSGALG00010006927
gene:ENSGALG00010006948	1	complement(1765363..1860279)	77.6538	-0.107124	-1.07708	0.477869	0.999804	1	ENSGALG00010006948	ENSGALG00010006948
SLC35B4	1	1880144..1894788	89.5656	-0.128631	-1.09326	0.132889	0.999804	1	ENSGALG00010006992	ENSGALG00010006992
LRGUK	1	complement(1901224..1950378)	2.24071	-0.568703	-1.48319	0.101008	0.999804	1	ENSGALG00010007000	ENSGALG00010007000
EXOC4	1	complement(1959626..2369574)	42.6309	0.0878447	1.06278	0.409219	0.999804	1	ENSGALG00010007002	ENSGALG00010007002
gene:ENSGALG00010007003	1	2020997..2022146	0	0	0	0	0	0	ENSGALG00010007003	ENSGALG00010007003
gene:ENSGALG00010007004	1	2169709..2178494	0.166835	-0.409982	-1.32867	0.652175	0.999804	1	ENSGALG00010007004	ENSGALG00010007004
gene:ENSGALG00010007006	1	complement(2170664..2171443)	0	0	0	0	0	0	ENSGALG00010007006	ENSGALG00010007006
gene:ENSGALG00010007025	1	complement(2175806..2176239)	0	0	0	0	0	0	ENSGALG00010007025	ENSGALG00010007025
gene:ENSGALG00010007005	1	2183111..2184959	0.112335	-3.12254	-8.70923	0.175155	0	1	ENSGALG00010007005	ENSGALG00010007005
gene:ENSGALG00010007892	1	2186837..2191077	0.639358	-2.24341	-4.73514	0.00421908	0.38335	1	ENSGALG00010007892	ENSGALG00010007892
gene:ENSGALG00010007014	1	2195603..2433928	0.29941	-0.858137	-1.8127	0.178182	0.999804	1	ENSGALG00010007014	ENSGALG00010007014
gene:ENSGALG00010007036	1	complement(2196397..2197176)	0	0	0	0	0	0	ENSGALG00010007036	ENSGALG00010007036
gene:ENSGALG00010007078	1	complement(2209498..2210277)	0	0	0	0	0	0	ENSGALG00010007078	ENSGALG00010007078
CHCHD3	1	2511285..2721092	96.3106	-0.0385689	-1.02709	0.691121	0.999804	1	ENSGALG00010005317	ENSGALG00010005317
gene:ENSGALG00010005325	1	2548862..2549295	0	0	0	0	0	0	ENSGALG00010005325	ENSGALG00010005325
gene:ENSGALG00010005327	1	complement(2563262..2565533)	0.449475	-1.50973	-2.84758	0.181616	0.999804	1	ENSGALG00010005327	ENSGALG00010005327
gene:ENSGALG00010005331	1	2565122..2565555	0	0	0	0	0	0	ENSGALG00010005331	ENSGALG00010005331
gene:ENSGALG00010007596	1	complement(2779998..2786241)	1.9605	-1.9528	-3.87125	0.00139328	0.212711	1	ENSGALG00010007596	ENSGALG00010007596
PLXNA4	1	2830528..3278055	0.41531	-0.423547	-1.34122	0.31731	0.999804	1	ENSGALG00010005333	ENSGALG00010005333
gene:ENSGALG00010007598	1	3366703..3366936	0	0	0	0	0	0	ENSGALG00010007598	ENSGALG00010007598
gene:ENSGALG00010007599	1	3374662..3374895	0	0	0	0	0	0	ENSGALG00010007599	ENSGALG00010007599
gene:ENSGALG00010007602	1	3401120..3401353	0	0	0	0	0	0	ENSGALG00010007602	ENSGALG00010007602
PODXL	1	3637224..3677367	14.4326	0.0895153	1.06401	0.679581	0.999804	1	ENSGALG00010006076	ENSGALG00010006076
MKLN1	1	complement(3685585..3784877)	29.6056	-0.113593	-1.08192	0.287149	0.999804	1	ENSGALG00010006108	ENSGALG00010006108
K123	1	4010284..4020407	0.426664	0.28608	1.21932	0.649418	0.999804	1	ENSGALG00010006134	ENSGALG00010006134
IL2RA	1	complement(4023671..4043101)	0.256743	0.593255	1.50865	0.422037	0.999804	1	ENSGALG00010006175	ENSGALG00010006175
RBM17	1	4060982..4074836	98.3916	-0.054645	-1.0386	0.627789	0.999804	1	ENSGALG00010006193	ENSGALG00010006193
PFKFB3	1	4087559..4127133	10.8105	0.0760097	1.0541	0.696365	0.999804	1	ENSGALG00010006245	ENSGALG00010006245
PRKCQ	1	complement(4208592..4263414)	17.6714	-0.10679	-1.07683	0.493748	0.999804	1	ENSGALG00010005409	ENSGALG00010005409
gene:ENSGALG00010005234	1	complement(4425938..4428963)	0	0	0	0	0	0	ENSGALG00010005234	ENSGALG00010005234
gene:ENSGALG00010005239	1	complement(4474992..4533237)	2.27207	-0.122532	-1.08864	0.7264	0.999804	1	ENSGALG00010005239	ENSGALG00010005239
gene:ENSGALG00010007850	1	complement(4532990..4570880)	1.21999	-0.153985	-1.11264	0.701688	0.999804	1	ENSGALG00010007850	ENSGALG00010007850
gene:ENSGALG00010005254	1	4697074..4727929	0.750989	-0.376139	-1.29786	0.741368	0.999804	1	ENSGALG00010005254	ENSGALG00010005254
gene:ENSGALG00010007857	1	4737283..4767484	4.92401	0.0172985	1.01206	0.962423	0.999804	1	ENSGALG00010007857	ENSGALG00010007857
ITIH5	1	complement(4769263..4816844)	11.319	0.155297	1.11365	0.411142	0.999804	1	ENSGALG00010005258	ENSGALG00010005258
ITIH2	1	4773014..4850695	0.822975	-0.111611	-1.08043	0.783828	0.999804	1	ENSGALG00010005264	ENSGALG00010005264
KIN	1	complement(4847710..4865308)	17.0947	0.00743524	1.00517	0.966385	0.999804	1	ENSGALG00010005269	ENSGALG00010005269
ATP5C1	1	4865121..4872309	247.935	-0.0210661	-1.01471	0.881203	0.999804	1	ENSGALG00010005283	ENSGALG00010005283
TAF3	1	4874712..4988615	60.3979	-0.183705	-1.1358	0.20984	0.999804	1	ENSGALG00010005292	ENSGALG00010005292
GATA3	1	5010201..5037186	21.3936	-1.11048	-2.15918	3.56821e-08	5.82688e-05	0.000557639	ENSGALG00010005232	ENSGALG00010005232
CELF2	1	6010280..6565885	6.14356	0.0455262	1.03206	0.806562	0.999804	1	ENSGALG00010005619	ENSGALG00010005619
USP6NL	1	complement(6621627..6732020)	21.8902	-0.0491764	-1.03467	0.640647	0.999804	1	ENSGALG00010005651	ENSGALG00010005651
ECHDC3	1	6752040..6756793	51.1169	0.0517623	1.03653	0.782654	0.999804	1	ENSGALG00010005705	ENSGALG00010005705
PROSER2	1	6774550..6799357	15.2389	-0.0582463	-1.0412	0.749349	0.999804	1	ENSGALG00010005724	ENSGALG00010005724
UPF2	1	complement(6805169..6860584)	46.2307	-0.0134255	-1.00935	0.903837	0.999804	1	ENSGALG00010005814	ENSGALG00010005814
DHTKD1	1	6864841..6881761	34.7149	0.060284	1.04267	0.565208	0.999804	1	ENSGALG00010007883	ENSGALG00010007883
SEC61A2	1	6888415..6904582	66.4968	0.000873343	1.00061	0.993262	0.999804	1	ENSGALG00010005831	ENSGALG00010005831
NUDT5	1	complement(6904751..6916347)	14.2033	-0.0248907	-1.0174	0.908788	0.999804	1	ENSGALG00010005926	ENSGALG00010005926
CDC123	1	6916348..6954293	31.9232	0.0155238	1.01082	0.87565	0.999804	1	ENSGALG00010006015	ENSGALG00010006015
CAMK1D	1	6978139..7202455	13.5466	0.0544022	1.03843	0.77009	0.999804	1	ENSGALG00010005360	ENSGALG00010005360
CCDC3	1	complement(7213806..7254935)	46.5413	-0.201543	-1.14993	0.0656564	0.973385	1	ENSGALG00010005368	ENSGALG00010005368
OPTN	1	7280861..7300290	51.5991	-0.0590812	-1.0418	0.546615	0.999804	1	ENSGALG00010005383	ENSGALG00010005383
MCM10	1	7303900..7320874	28.3662	-0.148002	-1.10803	0.140118	0.999804	1	ENSGALG00010005389	ENSGALG00010005389
PHYH	1	complement(7309200..7335507)	24.0934	0.0926586	1.06633	0.617924	0.999804	1	ENSGALG00010005394	ENSGALG00010005394
SEPHS1	1	complement(7341829..7363872)	118.282	-0.0530802	-1.03748	0.706534	0.999804	1	ENSGALG00010005398	ENSGALG00010005398
BEND7	1	complement(7379578..7427859)	24.3149	-0.121113	-1.08757	0.332686	0.999804	1	ENSGALG00010005404	ENSGALG00010005404
PRPF18	1	7439485..7456718	38.0696	-0.0320674	-1.02248	0.779744	0.999804	1	ENSGALG00010005699	ENSGALG00010005699
FRMD4A	1	complement(7458576..7816711)	40.8159	-0.0837389	-1.05976	0.424778	0.999804	1	ENSGALG00010005800	ENSGALG00010005800
FAM107B	1	complement(7880749..7943999)	54.9655	-0.0275335	-1.01927	0.851486	0.999804	1	ENSGALG00010005879	ENSGALG00010005879
HSPA14	1	8026709..8037672	43.3628	-0.0976791	-1.07005	0.320908	0.999804	1	ENSGALG00010005964	ENSGALG00010005964
SUV39H2	1	8039123..8048874	18.2297	-0.215989	-1.1615	0.206648	0.999804	1	ENSGALG00010005979	ENSGALG00010005979
DCLRE1C	1	complement(8046903..8059742)	6.56422	0.0801919	1.05716	0.647354	0.999804	1	ENSGALG00010006004	ENSGALG00010006004
MEIG1	1	8059870..8071710	0.117285	-0.812708	-1.75651	0.500535	0.999804	1	ENSGALG00010006032	ENSGALG00010006032
TMEM243	1	8076827..8083882	11.8482	0.117383	1.08477	0.668922	0.999804	1	ENSGALG00010006053	ENSGALG00010006053
DMTF1	1	complement(8083795..8112422)	29.4141	-0.0360533	-1.02531	0.728304	0.999804	1	ENSGALG00010006064	ENSGALG00010006064
ELAPOR2	1	8146280..8238788	6.07581	-0.0355532	-1.02495	0.871989	0.999804	1	ENSGALG00010005425	ENSGALG00010005425
GRM3	1	complement(8245350..8353804)	1.1644	-0.268727	-1.20474	0.506186	0.999804	1	ENSGALG00010005431	ENSGALG00010005431
SEMA3D	1	8899137..9042001	88.1771	-0.120101	-1.08681	0.203566	0.999804	1	ENSGALG00010005457	ENSGALG00010005457
SEMA3A	1	9238173..9574359	28.5259	-0.0546091	-1.03858	0.64212	0.999804	1	ENSGALG00010005470	ENSGALG00010005470
SEMA3E	1	9710219..9842463	8.80564	-0.0774768	-1.05517	0.665415	0.999804	1	ENSGALG00010006251	ENSGALG00010006251
PCLO	1	9939108..10265201	0.113501	-0.00753421	-1.00524	0.988832	0.999804	1	ENSGALG00010006261	ENSGALG00010006261
CACNA2D1	1	10427911..10787255	22.3946	0.148693	1.10856	0.18165	0.999804	1	ENSGALG00010010410	ENSGALG00010010410
gene:ENSGALG00010010433	1	10805977..10806656	0.130464	2.80874	7.0067	0.223918	0	1	ENSGALG00010010433	ENSGALG00010010433
HGF	1	10859559..10922301	3.93308	0.120813	1.08735	0.553828	0.999804	1	ENSGALG00010010439	ENSGALG00010010439
SEMA3C	1	11250329..11371157	31.813	0.126111	1.09135	0.257554	0.999804	1	ENSGALG00010010460	ENSGALG00010010460
CD36	1	complement(11393024..11487687)	10.3976	0.105008	1.0755	0.596985	0.999804	1	ENSGALG00010008392	ENSGALG00010008392
GNAT3	1	11470630..11502275	0.584553	0.0380718	1.02674	0.934328	0.999804	1	ENSGALG00010008403	ENSGALG00010008403
GNAI1	1	complement(11577337..11612028)	67.2738	0.17793	1.13126	0.0666419	0.973385	1	ENSGALG00010008407	ENSGALG00010008407
MAGI2	1	11891903..12617753	4.80779	-0.289057	-1.22184	0.185309	0.999804	1	ENSGALG00010008425	ENSGALG00010008425
gene:ENSGALG00010008440	1	complement(11994342..12024356)	0	0	0	0	0	0	ENSGALG00010008440	ENSGALG00010008440
PHTF2	1	complement(12638984..12702068)	20.4161	0.124397	1.09005	0.29323	0.999804	1	ENSGALG00010009371	ENSGALG00010009371
TMEM60	1	12702109..12723576	7.59675	-0.0297512	-1.02084	0.787827	0.999804	1	ENSGALG00010009386	ENSGALG00010009386
RSBN1L	1	complement(12714574..12757773)	9.11088	0.0374162	1.02627	0.869557	0.999804	1	ENSGALG00010009391	ENSGALG00010009391
PTPN12	1	complement(12769812..12935883)	22.3708	0.0434759	1.03059	0.653333	0.999804	1	ENSGALG00010009407	ENSGALG00010009407
GSAP	1	12874495..12922181	16.5625	0.0370817	1.02604	0.742392	0.999804	1	ENSGALG00010009453	ENSGALG00010009453
CCDC146	1	complement(12922133..12994990)	0.422179	-0.151319	-1.11058	0.788406	0.999804	1	ENSGALG00010009500	ENSGALG00010009500
FGL2	1	12974598..12980793	1.82609	-0.161664	-1.11858	0.633712	0.999804	1	ENSGALG00010009518	ENSGALG00010009518
FAM185A	1	12995207..13035006	15.4799	0.0169571	1.01182	0.921871	0.999804	1	ENSGALG00010009524	ENSGALG00010009524
FBXL13	1	complement(13036104..13114766)	1.01247	-0.215954	-1.16147	0.582879	0.999804	1	ENSGALG00010009531	ENSGALG00010009531
LRRC17	1	13067698..13085257	218.601	0.14808	1.10809	0.0719514	0.986354	1	ENSGALG00010009600	ENSGALG00010009600
ARMC10	1	13113023..13123402	5.81753	0.232429	1.17481	0.356387	0.999804	1	ENSGALG00010009616	ENSGALG00010009616
NAPEPLD	1	complement(13125207..13144967)	44.0801	0.167192	1.12287	0.140345	0.999804	1	ENSGALG00010009658	ENSGALG00010009658
PMPCB	1	13165621..13174866	90.7996	-0.0394442	-1.02772	0.711123	0.999804	1	ENSGALG00010009541	ENSGALG00010009541
DNAJC2	1	complement(13174771..13195120)	127.274	-0.12036	-1.08701	0.399919	0.999804	1	ENSGALG00010009571	ENSGALG00010009571
PSMC2	1	13192276..13199296	360.943	-0.0150205	-1.01047	0.916841	0.999804	1	ENSGALG00010009643	ENSGALG00010009643
SLC26A5	1	complement(13201564..13236340)	9.4584	-0.0270387	-1.01892	0.869282	0.999804	1	ENSGALG00010009677	ENSGALG00010009677
RELN	1	complement(13244110..13516822)	9.14045	0.136256	1.09905	0.313914	0.999804	1	ENSGALG00010009720	ENSGALG00010009720
ORC5	1	complement(13545590..13614029)	20.5226	-0.13735	-1.09988	0.426903	0.999804	1	ENSGALG00010009857	ENSGALG00010009857
LHFPL3	1	13670737..13906297	10.3699	-0.0693961	-1.04928	0.683428	0.999804	1	ENSGALG00010009991	ENSGALG00010009991
KMT2E	1	13961666..14016782	93.1469	-0.0801266	-1.05711	0.679206	0.999804	1	ENSGALG00010010022	ENSGALG00010010022
SRPK2	1	complement(14016179..14154134)	46.496	-0.0631899	-1.04477	0.497963	0.999804	1	ENSGALG00010010119	ENSGALG00010010119
PUS7	1	14174933..14196864	43.6305	-0.128862	-1.09343	0.194118	0.999804	1	ENSGALG00010010167	ENSGALG00010010167
RINT1	1	14197181..14209309	31.9633	-0.163018	-1.11963	0.207726	0.999804	1	ENSGALG00010010191	ENSGALG00010010191
EFCAB10	1	complement(14208613..14210775)	2.64068	-0.164355	-1.12067	0.700607	0.999804	1	ENSGALG00010010196	ENSGALG00010010196
ATXN7L1	1	complement(14216255..14325804)	15.2521	-0.125005	-1.09051	0.498172	0.999804	1	ENSGALG00010010216	ENSGALG00010010216
gene:ENSGALG00010010301	1	14325069..14379502	1.13434	-0.128789	-1.09338	0.703658	0.999804	1	ENSGALG00010010301	ENSGALG00010010301
SYPL1	1	complement(14387699..14407265)	1.36578	-0.66939	-1.5904	0.119659	0.999804	1	ENSGALG00010010320	ENSGALG00010010320
NAMPTP1	1	complement(14420710..14450363)	31.8972	0.0699187	1.04966	0.461218	0.999804	1	ENSGALG00010010351	ENSGALG00010010351
CCDC71L	1	complement(14561060..14569919)	5.73098	0.0727143	1.05169	0.710269	0.999804	1	ENSGALG00010010475	ENSGALG00010010475
PIK3CG	1	14594622..14629761	5.21428	0.096388	1.06909	0.622347	0.999804	1	ENSGALG00010009050	ENSGALG00010009050
PRKAR2B	1	14651967..14735269	5.20893	-0.00605878	-1.00421	0.978138	0.999804	1	ENSGALG00010009073	ENSGALG00010009073
HBP1	1	14741149..14756465	54.0046	-0.0284752	-1.01993	0.772461	0.999804	1	ENSGALG00010009081	ENSGALG00010009081
COG5	1	complement(14755673..14940205)	16.7881	-0.0024931	-1.00173	0.980335	0.999804	1	ENSGALG00010009115	ENSGALG00010009115
GPR22	1	14901295..14907738	1.65222	0.277019	1.21169	0.463524	0.999804	1	ENSGALG00010009188	ENSGALG00010009188
DUS4L	1	14939187..14951508	29.971	0.0370638	1.02602	0.815683	0.999804	1	ENSGALG00010009213	ENSGALG00010009213
BCAP29	1	14954539..14980576	55.2819	-0.0170683	-1.0119	0.884991	0.999804	1	ENSGALG00010009243	ENSGALG00010009243
SLC26A4	1	14983959..15005832	0.958561	-0.370325	-1.29264	0.399631	0.999804	1	ENSGALG00010009254	ENSGALG00010009254
CBLL1	1	15008292..15016134	40.0303	0.0931649	1.06671	0.362043	0.999804	1	ENSGALG00010009275	ENSGALG00010009275
SLC26A3	1	complement(15017911..15031927)	0.212515	1.25779	2.39129	0.177228	0.999804	1	ENSGALG00010009315	ENSGALG00010009315
DLD	1	15052827..15066616	167.395	-0.115739	-1.08353	0.304914	0.999804	1	ENSGALG00010009326	ENSGALG00010009326
LAMB1	1	complement(15068038..15108867)	248.129	0.022126	1.01545	0.83772	0.999804	1	ENSGALG00010009336	ENSGALG00010009336
LAMB4	1	complement(15112166..15164067)	15.649	-0.277946	-1.21247	0.139893	0.999804	1	ENSGALG00010010829	ENSGALG00010010829
ERGIC2	1	15165864..15187165	91.5935	-0.0554084	-1.03915	0.689073	0.999804	1	ENSGALG00010009348	ENSGALG00010009348
LRRK2	1	complement(15193975..15257977)	3.28598	-0.195161	-1.14485	0.36336	0.999804	1	ENSGALG00010009361	ENSGALG00010009361
SLC2A13	1	15302994..15444336	2.21698	-0.467332	-1.38255	0.227994	0.999804	1	ENSGALG00010008134	ENSGALG00010008134
gene:ENSGALG00010008139	1	complement(15443876..15465613)	0.792145	2.0099	4.02754	0.00743179	0.50014	1	ENSGALG00010008139	ENSGALG00010008139
ABCD2	1	15466496..15512932	10.3695	-0.0306489	-1.02147	0.851918	0.999804	1	ENSGALG00010008148	ENSGALG00010008148
KIF21A	1	15536757..15621127	20.3193	0.0107237	1.00746	0.918109	0.999804	1	ENSGALG00010008171	ENSGALG00010008171
gene:ENSGALG00010008060	1	15624838..15625419	0	0	0	0	0	0	ENSGALG00010008060	ENSGALG00010008060
gene:ENSGALG00010008076	1	15626460..15674062	0.108217	-0.059761	-1.04229	0.95083	0.999804	1	ENSGALG00010008076	ENSGALG00010008076
CPNE8	1	15692490..15788625	10.0089	-0.0894594	-1.06397	0.619474	0.999804	1	ENSGALG00010008087	ENSGALG00010008087
ALG10	1	complement(15876888..15884610)	21.8405	0.0467118	1.03291	0.783591	0.999804	1	ENSGALG00010008183	ENSGALG00010008183
TPRKB	1	15884069..15890576	20.4783	-0.0833834	-1.0595	0.466816	0.999804	1	ENSGALG00010008199	ENSGALG00010008199
GTSE1	1	15895725..15907207	46.94	-0.13583	-1.09872	0.180261	0.999804	1	ENSGALG00010008212	ENSGALG00010008212
TRMU	1	15907271..15918949	44.3538	-0.250533	-1.18965	0.0305803	0.787109	1	ENSGALG00010008230	ENSGALG00010008230
CELSR1	1	complement(15925212..16085131)	10.7988	-0.0439309	-1.03092	0.740808	0.999804	1	ENSGALG00010008275	ENSGALG00010008275
HIST1H2B5L	1	complement(16104042..16122420)	17.8968	-0.135822	-1.09872	0.452056	0.999804	1	ENSGALG00010008596	ENSGALG00010008596
GRAMD4	1	16110660..16198682	8.07364	-0.0629282	-1.04458	0.722889	0.999804	1	ENSGALG00010008745	ENSGALG00010008745
CERK	1	complement(16312840..16356169)	27.4259	0.151911	1.11104	0.146415	0.999804	1	ENSGALG00010008010	ENSGALG00010008010
TBC1D22A	1	16380552..16538739	24.757	0.00542081	1.00376	0.956098	0.999804	1	ENSGALG00010008025	ENSGALG00010008025
gene:ENSGALG00010010468	1	17132475..17135273	2.09214	0.987544	1.98281	0.0518458	0.921375	1	ENSGALG00010010468	ENSGALG00010010468
TAFA5	1	17271329..17728618	2.52147	-0.0652911	-1.0463	0.783072	0.999804	1	ENSGALG00010008515	ENSGALG00010008515
BRD1	1	complement(18953316..19012531)	21.2805	0.149222	1.10897	0.205312	0.999804	1	ENSGALG00010008807	ENSGALG00010008807
ZBED4	1	19021682..19059912	8.65573	0.0406347	1.02857	0.720467	0.999804	1	ENSGALG00010008938	ENSGALG00010008938
ALG12	1	complement(19055129..19071118)	131.084	0.0275858	1.01931	0.764163	0.999804	1	ENSGALG00010009003	ENSGALG00010009003
CRELD2	1	19071252..19082897	83.9557	0.0993734	1.07131	0.362907	0.999804	1	ENSGALG00010009040	ENSGALG00010009040
PIM3	1	complement(19361675..19366025)	57.252	-0.137901	-1.1003	0.158933	0.999804	1	ENSGALG00010008094	ENSGALG00010008094
IL17REL	1	complement(20225179..20267494)	50.5508	0.162	1.11884	0.158866	0.999804	1	ENSGALG00010008043	ENSGALG00010008043
MLC1	1	complement(20283888..20301662)	0.157384	-0.701801	-1.62653	0.490272	0.999804	1	ENSGALG00010008055	ENSGALG00010008055
MOV10L1	1	20302747..20335906	1.37038	-0.778337	-1.71515	0.0651113	0.973385	1	ENSGALG00010001208	ENSGALG00010001208
PANX2	1	20354847..20376025	16.6316	-0.230795	-1.17348	0.165341	0.999804	1	ENSGALG00010001210	ENSGALG00010001210
gene:ENSGALG00010001919	1	complement(20396142..20399122)	0.131618	-0.744119	-1.67495	0.510601	0.999804	1	ENSGALG00010001919	ENSGALG00010001919
TRABD	1	20410056..20442353	36.7133	0.0573069	1.04052	0.559688	0.999804	1	ENSGALG00010001540	ENSGALG00010001540
SELENOO	1	20475678..20486315	1.8036	-0.504201	-1.41834	0.2845	0.999804	1	ENSGALG00010001545	ENSGALG00010001545
TUBGCP6	1	complement(20491567..20514587)	9.73043	-0.139399	-1.10145	0.476655	0.999804	1	ENSGALG00010001552	ENSGALG00010001552
HDAC10	1	complement(20514743..20530653)	29.4296	-0.177148	-1.13065	0.15847	0.999804	1	ENSGALG00010001559	ENSGALG00010001559
gene:ENSGALG00010001578	1	complement(20531973..20544979)	0.0231143	-1.54596	-2.91999	0.515457	0	1	ENSGALG00010001578	ENSGALG00010001578
MAPK12	1	complement(20551623..20583405)	28.7667	-0.0110883	-1.00772	0.912123	0.999804	1	ENSGALG00010001611	ENSGALG00010001611
MAPK11	1	complement(20591528..20622092)	36.0428	-0.0632238	-1.0448	0.582598	0.999804	1	ENSGALG00010001628	ENSGALG00010001628
PLXNB2	1	complement(20675515..20925722)	50.1108	-0.0711089	-1.05052	0.409951	0.999804	1	ENSGALG00010001220	ENSGALG00010001220
ZNF800	1	21002064..21064015	4.33213	0.116583	1.08416	0.534038	0.999804	1	ENSGALG00010001222	ENSGALG00010001222
GRM8	1	21099853..21424086	1.05824	0.469712	1.38483	0.22605	0.999804	1	ENSGALG00010001223	ENSGALG00010001223
POT1	1	21910949..21977311	9.39478	0.00286598	1.00199	0.987632	0.999804	1	ENSGALG00010001194	ENSGALG00010001194
GPR37	1	22012182..22026225	30.3772	0.301891	1.23276	0.0112129	0.562546	1	ENSGALG00010001448	ENSGALG00010001448
ARL8BL	1	complement(22229861..22257759)	62.1135	0.0409973	1.02882	0.775514	0.999804	1	ENSGALG00010001647	ENSGALG00010001647
SPAM1	1	complement(22265480..22281553)	0	0	0	0	0	0	ENSGALG00010001664	ENSGALG00010001664
gene:ENSGALG00010001667	1	complement(22318315..22322988)	0	0	0	0	0	0	ENSGALG00010001667	ENSGALG00010001667
HYAL6	1	complement(22333724..22353326)	0.0144175	-1.54585	-2.91977	0.51549	0	1	ENSGALG00010001673	ENSGALG00010001673
WASL	1	22376967..22426924	57.9304	0.0502601	1.03545	0.661132	0.999804	1	ENSGALG00010001686	ENSGALG00010001686
LMOD2	1	complement(22445482..22451784)	10.8055	0.136731	1.09941	0.519434	0.999804	1	ENSGALG00010001695	ENSGALG00010001695
ASB15	1	complement(22460279..22475309)	0.304884	0.429697	1.34695	0.578392	0.999804	1	ENSGALG00010001699	ENSGALG00010001699
NDUFA5	1	22475380..22479807	154.498	-0.029804	-1.02087	0.868292	0.999804	1	ENSGALG00010001701	ENSGALG00010001701
IQUB	1	22482534..22503022	0.692437	-0.0990815	-1.07109	0.82458	0.999804	1	ENSGALG00010001706	ENSGALG00010001706
ATP6AP1	1	22511373..22565501	80.2888	-0.0143175	-1.00997	0.897325	0.999804	1	ENSGALG00010001712	ENSGALG00010001712
SLC13A1	1	22568449..22616080	0.0709806	3.21809	9.30555	0.150043	0	1	ENSGALG00010001714	ENSGALG00010001714
CADPS2	1	22696228..22998178	10.9028	-0.178549	-1.13174	0.405925	0.999804	1	ENSGALG00010001745	ENSGALG00010001745
FEZF1	1	23005417..23007793	0.0586962	0.806016	1.74838	0.616957	0	1	ENSGALG00010001917	ENSGALG00010001917
gene:ENSGALG00010001236	1	23035546..23036475	0	0	0	0	0	0	ENSGALG00010001236	ENSGALG00010001236
AASS	1	23036958..23065883	23.9123	0.228839	1.17189	0.0512873	0.917026	1	ENSGALG00010001234	ENSGALG00010001234
PTPRZ1	1	complement(23069261..23199789)	7.45195	-0.0185487	-1.01294	0.920462	0.999804	1	ENSGALG00010001248	ENSGALG00010001248
FAM3C	1	23373060..23402604	67.245	0.0485277	1.03421	0.668359	0.999804	1	ENSGALG00010001264	ENSGALG00010001264
WNT16	1	complement(23406841..23419250)	16.0585	0.00820269	1.0057	0.971033	0.999804	1	ENSGALG00010001305	ENSGALG00010001305
CPED1	1	complement(23436425..23576357)	11.2572	-0.289455	-1.22218	0.155681	0.999804	1	ENSGALG00010001320	ENSGALG00010001320
ING3	1	complement(23590246..23609449)	48.1952	0.162896	1.11953	0.153211	0.999804	1	ENSGALG00010001349	ENSGALG00010001349
TSPAN12	1	23629058..23676407	25.9722	0.183733	1.13582	0.147511	0.999804	1	ENSGALG00010001232	ENSGALG00010001232
KCND2	1	complement(23681323..23949372)	3.21111	0.368295	1.29083	0.16081	0.999804	1	ENSGALG00010001419	ENSGALG00010001419
gene:ENSGALG00010001421	1	complement(23695656..23697188)	0	0	0	0	0	0	ENSGALG00010001421	ENSGALG00010001421
ANKRD26	1	24454999..24503310	7.87833	-0.155931	-1.11414	0.360437	0.999804	1	ENSGALG00010001443	ENSGALG00010001443
LSM8	1	complement(24508680..24563346)	23.7647	-0.0416202	-1.02927	0.809237	0.999804	1	ENSGALG00010001456	ENSGALG00010001456
CTTNBP2	1	24635651..24711223	15.4415	0.0692235	1.04915	0.555248	0.999804	1	ENSGALG00010001200	ENSGALG00010001200
CFTR	1	complement(24715305..24799470)	1.69619	0.164012	1.1204	0.599034	0.999804	1	ENSGALG00010001202	ENSGALG00010001202
ASZ1	1	24818735..24855571	0.277649	-0.284245	-1.21777	0.682492	0.999804	1	ENSGALG00010001207	ENSGALG00010001207
WNT2	1	24859746..24873923	7.09524	0.14478	1.10556	0.499007	0.999804	1	ENSGALG00010001486	ENSGALG00010001486
ST7	1	complement(24877113..24973223)	9.99738	-0.034515	-1.02421	0.866796	0.999804	1	ENSGALG00010002280	ENSGALG00010002280
gene:ENSGALG00010001492	1	complement(24984758..25014668)	1.49902	-1.22209	-2.33284	0.084345	0.999804	1	ENSGALG00010001492	ENSGALG00010001492
CAPZA2	1	complement(25026504..25056220)	197.221	0.0648525	1.04598	0.622572	0.999804	1	ENSGALG00010001501	ENSGALG00010001501
MET	1	complement(25079168..25166938)	3.45029	0.0837249	1.05975	0.677108	0.999804	1	ENSGALG00010001514	ENSGALG00010001514
CAV1	1	complement(25212408..25229141)	51.1071	0.283953	1.21753	0.00847539	0.516518	1	ENSGALG00010002285	ENSGALG00010002285
CAV2	1	complement(25235364..25244372)	23.1152	0.0698596	1.04961	0.705553	0.999804	1	ENSGALG00010001517	ENSGALG00010001517
TES	1	complement(25329453..25355748)	133.289	0.0707594	1.05027	0.471852	0.999804	1	ENSGALG00010001214	ENSGALG00010001214
TFEC	1	25380611..25506729	0.186278	-1.42425	-2.68375	0.125827	0.999804	1	ENSGALG00010001219	ENSGALG00010001219
MDFIC	1	complement(25918014..25968465)	86.855	0.157282	1.11518	0.0888063	0.999804	1	ENSGALG00010001381	ENSGALG00010001381
FOXP2	1	complement(26061577..26473375)	22.7694	0.0852439	1.06087	0.436534	0.999804	1	ENSGALG00010001407	ENSGALG00010001407
gene:ENSGALG00010001519	1	complement(26499224..26508164)	0.00801935	2.36672	5.15767	0.285591	0	1	ENSGALG00010001519	ENSGALG00010001519
PPP1R3A	1	26514959..26548896	1.89151	0.0371483	1.02608	0.895671	0.999804	1	ENSGALG00010001526	ENSGALG00010001526
GPR85	1	26829206..26844904	0.735929	-0.293415	-1.22554	0.281994	0.999804	1	ENSGALG00010001470	ENSGALG00010001470
BMT2	1	26921002..26954916	28.7419	0.0749577	1.05333	0.47139	0.999804	1	ENSGALG00010001475	ENSGALG00010001475
TMEM168	1	26957222..26981322	12.8044	-0.0309845	-1.02171	0.853983	0.999804	1	ENSGALG00010001479	ENSGALG00010001479
LSMEM1	1	complement(27060715..27067793)	4.77139	0.236518	1.17815	0.531927	0.999804	1	ENSGALG00010001196	ENSGALG00010001196
IFRD1	1	complement(27069520..27080126)	108.404	-0.149531	-1.10921	0.0751383	0.999804	1	ENSGALG00010001198	ENSGALG00010001198
ZNF277	1	complement(27120323..27174638)	33.9966	-0.00829233	-1.00576	0.964625	0.999804	1	ENSGALG00010001251	ENSGALG00010001251
LRRN3	1	complement(27170705..27665806)	0.609579	-0.0754995	-1.05373	0.788521	0.999804	1	ENSGALG00010001281	ENSGALG00010001281
DOCK4	1	27174683..27420022	1.8292	0.29525	1.2271	0.296492	0.999804	1	ENSGALG00010001298	ENSGALG00010001298
IMMP2L_1	1	27452618..27605816	0.128552	-0.870042	-1.82772	0.359286	0.999804	1	ENSGALG00010001367	ENSGALG00010001367
IMMP2L_2	1	27665120..27890128	3.63845	-0.0340056	-1.02385	0.927517	0.999804	1	ENSGALG00010002270	ENSGALG00010002270
DNAJB9	1	complement(28580369..28588852)	19.818	-0.133363	-1.09685	0.477851	0.999804	1	ENSGALG00010001224	ENSGALG00010001224
THAP5	1	28589032..28599076	26.3951	-0.0609084	-1.04312	0.620096	0.999804	1	ENSGALG00010001228	ENSGALG00010001228
AVPR2	1	complement(28648095..28650908)	0.984952	0.235139	1.17702	0.670005	0.999804	1	ENSGALG00010001751	ENSGALG00010001751
PNPLA8	1	28668930..28704966	23.1653	0.0355004	1.02491	0.761031	0.999804	1	ENSGALG00010001753	ENSGALG00010001753
NRCAM	1	28721952..28861286	0.70159	-0.0292626	-1.02049	0.945832	0.999804	1	ENSGALG00010001773	ENSGALG00010001773
CNTN1	1	28900273..29138413	17.738	0.0936321	1.06705	0.420762	0.999804	1	ENSGALG00010001785	ENSGALG00010001785
gene:ENSGALG00010001794	1	29184012..29185836	0.3337	1.56281	2.95428	0.2755	0	1	ENSGALG00010001794	ENSGALG00010001794
PDZRN4	1	29184357..29433410	10.9935	-0.028459	-1.01992	0.834464	0.999804	1	ENSGALG00010001827	ENSGALG00010001827
GXYLT1	1	complement(29606233..29637308)	61.3217	0.217707	1.16288	0.0452635	0.881151	1	ENSGALG00010002308	ENSGALG00010002308
YAF2	1	complement(29649276..29677422)	12.4751	0.295372	1.2272	0.13079	0.999804	1	ENSGALG00010002295	ENSGALG00010002295
ZCRB1	1	complement(29708126..29718549)	90.9187	-0.0526707	-1.03718	0.627311	0.999804	1	ENSGALG00010001834	ENSGALG00010001834
PPHLN1	1	29719821..29789930	32.5836	-0.09429	-1.06754	0.378702	0.999804	1	ENSGALG00010001838	ENSGALG00010001838
PRICKLE1	1	complement(29792346..29852409)	71.9249	0.103574	1.07443	0.471458	0.999804	1	ENSGALG00010001843	ENSGALG00010001843
ADAMTS20	1	complement(30064487..30148491)	5.29868	0.19938	1.1482	0.286988	0.999804	1	ENSGALG00010001858	ENSGALG00010001858
PUS7L	1	complement(30199581..30210526)	14.3336	-0.132428	-1.09614	0.453727	0.999804	1	ENSGALG00010001866	ENSGALG00010001866
IRAK4	1	30210175..30221544	16.2095	-0.0602401	-1.04264	0.691858	0.999804	1	ENSGALG00010001879	ENSGALG00010001879
TWF1	1	complement(30222785..30243357)	22.4141	0.00720306	1.00501	0.942178	0.999804	1	ENSGALG00010001899	ENSGALG00010001899
TMEM117	1	30253949..30449914	3.65544	0.235711	1.17749	0.397403	0.999804	1	ENSGALG00010001912	ENSGALG00010001912
gene:ENSGALG00010001916	1	complement(30276293..30280669)	0	0	0	0	0	0	ENSGALG00010001916	ENSGALG00010001916
gene:ENSGALG00010013735	1	complement(30459602..30465159)	0	0	0	0	0	0	ENSGALG00010013735	ENSGALG00010013735
NELL2	1	complement(30482015..30625713)	195.315	0.107462	1.07733	0.421267	0.999804	1	ENSGALG00010013749	ENSGALG00010013749
PRLL	1	30670357..30674227	0.673199	0.468728	1.38389	0.522652	0.999804	1	ENSGALG00010013765	ENSGALG00010013765
DBX2	1	complement(30680570..30700960)	14.2868	0.327007	1.25441	0.0906496	0.999804	1	ENSGALG00010013775	ENSGALG00010013775
ANO6	1	30739828..30809077	9.89007	0.0520789	1.03676	0.820488	0.999804	1	ENSGALG00010013784	ENSGALG00010013784
ARID2	1	30891553..30999136	15.0094	-0.168782	-1.12411	0.123357	0.999804	1	ENSGALG00010013878	ENSGALG00010013878
SCAF11	1	complement(31005652..31047188)	48.7883	-0.0970411	-1.06958	0.263922	0.999804	1	ENSGALG00010013945	ENSGALG00010013945
SLC38A1	1	complement(31073821..31110913)	59.7528	-0.122775	-1.08883	0.268999	0.999804	1	ENSGALG00010013964	ENSGALG00010013964
SLC38A2	1	complement(31126915..31141960)	130.239	-0.0422079	-1.02969	0.742922	0.999804	1	ENSGALG00010013977	ENSGALG00010013977
SLC38A4	1	complement(31242303..31274484)	3.79624	-0.139508	-1.10153	0.619506	0.999804	1	ENSGALG00010014033	ENSGALG00010014033
AMIGO2	1	complement(31378614..31401407)	3.84939	-0.196578	-1.14598	0.280508	0.999804	1	ENSGALG00010014109	ENSGALG00010014109
RPAP3	1	complement(31568897..31583839)	57.4985	0.00849307	1.0059	0.930834	0.999804	1	ENSGALG00010014134	ENSGALG00010014134
ATP23	1	31583963..31594432	18.3573	0.0346518	1.02431	0.805255	0.999804	1	ENSGALG00010014151	ENSGALG00010014151
LRIG3	1	complement(31862744..31939424)	63.3542	0.095902	1.06873	0.501745	0.999804	1	ENSGALG00010014194	ENSGALG00010014194
SLC16A7	1	32176446..32256026	3.39506	0.0837159	1.05974	0.746412	0.999804	1	ENSGALG00010014226	ENSGALG00010014226
TAFA2	1	complement(32832348..33011560)	8.78966	-0.106298	-1.07646	0.573511	0.999804	1	ENSGALG00010011825	ENSGALG00010011825
USP15	1	33032536..33096454	33.7437	0.0218181	1.01524	0.823458	0.999804	1	ENSGALG00010011682	ENSGALG00010011682
MON2	1	33110822..33201427	23.3986	-0.020557	-1.01435	0.848051	0.999804	1	ENSGALG00010013236	ENSGALG00010013236
PPM1H	1	complement(33214368..33345377)	5.82882	0.0738161	1.0525	0.713668	0.999804	1	ENSGALG00010013252	ENSGALG00010013252
AVPR1A	1	complement(33422638..33427864)	0.989057	-0.365108	-1.28798	0.345121	0.999804	1	ENSGALG00010011713	ENSGALG00010011713
TMEM5	1	33522572..33534673	19.1343	0.0636341	1.0451	0.747108	0.999804	1	ENSGALG00010012198	ENSGALG00010012198
SRGAP1	1	33567704..33708166	50.392	0.15671	1.11474	0.281886	0.999804	1	ENSGALG00010012293	ENSGALG00010012293
C1H12ORF66	1	complement(33721112..33730204)	32.6512	-0.0695094	-1.04936	0.553333	0.999804	1	ENSGALG00010012980	ENSGALG00010012980
RPL18A	1	complement(33731033..33733876)	2571.28	0.0323206	1.02266	0.788117	0.999804	1	ENSGALG00010012988	ENSGALG00010012988
XPOT	1	33733985..33759754	95.3432	-0.0459543	-1.03237	0.623103	0.999804	1	ENSGALG00010013051	ENSGALG00010013051
TBK1	1	33765231..33792239	21.7771	0.0689391	1.04895	0.542182	0.999804	1	ENSGALG00010013089	ENSGALG00010013089
RASSF3	1	33802608..33894180	79.1631	0.0724169	1.05148	0.415846	0.999804	1	ENSGALG00010013129	ENSGALG00010013129
GNS	1	complement(33900118..33920687)	64.9964	0.0443601	1.03123	0.696535	0.999804	1	ENSGALG00010013150	ENSGALG00010013150
TBC1D30	1	33921523..33971454	3.36357	-0.0411938	-1.02896	0.87231	0.999804	1	ENSGALG00010013179	ENSGALG00010013179
WIF1	1	complement(34008783..34051762)	56.413	-0.0963805	-1.06909	0.46927	0.999804	1	ENSGALG00010012361	ENSGALG00010012361
LEMD3	1	34065019..34112506	31.3573	-0.113512	-1.08186	0.360039	0.999804	1	ENSGALG00010012372	ENSGALG00010012372
MSRB3	1	34114087..34198163	15.1233	0.0663684	1.04708	0.738012	0.999804	1	ENSGALG00010012405	ENSGALG00010012405
HMGA2	1	34330772..34439314	103.524	-0.154021	-1.11267	0.298913	0.999804	1	ENSGALG00010012062	ENSGALG00010012062
gene:ENSGALG00010012071	1	complement(34494039..34764021)	22.2781	0.0441555	1.03108	0.71304	0.999804	1	ENSGALG00010012071	ENSGALG00010012071
TMBIM4	1	complement(34497199..34505123)	54.3433	-0.0179038	-1.01249	0.882448	0.999804	1	ENSGALG00010012078	ENSGALG00010012078
HELB	1	34542887..34557233	17.5715	0.0523195	1.03693	0.737819	0.999804	1	ENSGALG00010012090	ENSGALG00010012090
GRIP1	1	complement(34557052..34864187)	10.5246	-0.0373057	-1.0262	0.854439	0.999804	1	ENSGALG00010012122	ENSGALG00010012122
CAND1	1	34907628..34936885	97.055	-0.0628726	-1.04454	0.49157	0.999804	1	ENSGALG00010011888	ENSGALG00010011888
DYRK2	1	35025947..35041470	19.3146	0.0729095	1.05184	0.502189	0.999804	1	ENSGALG00010011926	ENSGALG00010011926
IFNG	1	complement(35180860..35185013)	0	0	0	0	0	0	ENSGALG00010011933	ENSGALG00010011933
IL26	1	complement(35207551..35215479)	0	0	0	0	0	0	ENSGALG00010011940	ENSGALG00010011940
IL22	1	complement(35228884..35231341)	0	0	0	0	0	0	ENSGALG00010012472	ENSGALG00010012472
MDM1	1	complement(35240495..35264677)	36.2329	-0.0437758	-1.03081	0.686121	0.999804	1	ENSGALG00010012508	ENSGALG00010012508
RAP1B	1	35339888..35372823	120.489	0.00503067	1.00349	0.969865	0.999804	1	ENSGALG00010012538	ENSGALG00010012538
NUP107	1	35375012..35400312	88.4678	-0.0223246	-1.01559	0.879691	0.999804	1	ENSGALG00010012600	ENSGALG00010012600
SLC35E3	1	35401015..35417803	61.4066	-0.0247981	-1.01734	0.782052	0.999804	1	ENSGALG00010012662	ENSGALG00010012662
MDM2	1	35421927..35436751	15.8071	0.0660855	1.04687	0.690933	0.999804	1	ENSGALG00010012683	ENSGALG00010012683
CPM	1	complement(35436609..35471464)	41.2177	-0.0796161	-1.05674	0.462978	0.999804	1	ENSGALG00010012705	ENSGALG00010012705
CPSF6	1	35510299..35537170	78.2015	0.0298702	1.02092	0.785403	0.999804	1	ENSGALG00010011962	ENSGALG00010011962
LYZ	1	35549972..35553724	1.67027	0.920432	1.89268	0.21869	0.999804	1	ENSGALG00010011983	ENSGALG00010011983
YEATS4	1	35553787..35556721	135.894	-0.0659543	-1.04678	0.555061	0.999804	1	ENSGALG00010011992	ENSGALG00010011992
FRS2	1	35573630..35619198	0.989267	-0.113114	-1.08156	0.808729	0.999804	1	ENSGALG00010013280	ENSGALG00010013280
CCT2	1	35627758..35640035	369.537	-0.171042	-1.12587	0.102265	0.999804	1	ENSGALG00010011871	ENSGALG00010011871
LRRC10	1	complement(35641215..35642961)	0.0405923	-2.28955	-4.88904	0.325971	0	1	ENSGALG00010014235	ENSGALG00010014235
CTSEAL	1	35646215..35653933	0.0189433	1.62477	3.08392	0.486947	0	1	ENSGALG00010012182	ENSGALG00010012182
BEST3	1	complement(35656182..35678476)	0.476937	-0.226898	-1.17032	0.66392	0.999804	1	ENSGALG00010012191	ENSGALG00010012191
RAB3IP	1	35688943..35718335	36.2174	-0.00612022	-1.00425	0.96698	0.999804	1	ENSGALG00010012133	ENSGALG00010012133
MYRFL	1	35720759..35763941	0.449902	-0.851638	-1.80455	0.262496	0.999804	1	ENSGALG00010012151	ENSGALG00010012151
CNOT2	1	35848924..35938523	73.1459	-0.00155589	-1.00108	0.986494	0.999804	1	ENSGALG00010012172	ENSGALG00010012172
KCNMB4	1	35944896..35955882	24.2981	0.234735	1.17669	0.258013	0.999804	1	ENSGALG00010011841	ENSGALG00010011841
PTPRB	1	complement(35969050..36031456)	0.787154	0.0963315	1.06905	0.778142	0.999804	1	ENSGALG00010013259	ENSGALG00010013259
PTPRR	1	complement(36032140..36175798)	0.912695	0.302634	1.23339	0.468488	0.999804	1	ENSGALG00010013268	ENSGALG00010013268
TSPAN8	1	complement(36255864..36274547)	0.401827	-0.381062	-1.3023	0.543076	0.999804	1	ENSGALG00010011994	ENSGALG00010011994
LGR5	1	36359642..36445732	20.7507	-0.374989	-1.29683	0.0261104	0.756893	1	ENSGALG00010012004	ENSGALG00010012004
ZFC3H1	1	complement(36462800..36500607)	28.9603	-0.101287	-1.07273	0.333327	0.999804	1	ENSGALG00010011696	ENSGALG00010011696
TMEM19	1	36510531..36536648	18.9085	0.0329131	1.02308	0.775027	0.999804	1	ENSGALG00010012734	ENSGALG00010012734
RAB21	1	36559786..36571927	84.7803	0.0868661	1.06206	0.375548	0.999804	1	ENSGALG00010012738	ENSGALG00010012738
TBC1D15	1	36583070..36610318	48.8635	0.0452714	1.03188	0.63058	0.999804	1	ENSGALG00010012778	ENSGALG00010012778
TPH2	1	36621601..36696672	1.07864	-0.37735	-1.29895	0.36594	0.999804	1	ENSGALG00010012834	ENSGALG00010012834
TRHDE	1	36744594..36959107	0.602863	-0.462369	-1.3778	0.254038	0.999804	1	ENSGALG00010012849	ENSGALG00010012849
KCNC2	1	complement(37720062..37817642)	7.00168	-0.0959745	-1.06879	0.641167	0.999804	1	ENSGALG00010012870	ENSGALG00010012870
CAPS2	1	complement(37828554..37862799)	1.82906	-0.482104	-1.39678	0.200657	0.999804	1	ENSGALG00010012891	ENSGALG00010012891
gene:ENSGALG00010012899	1	complement(37863357..37870747)	20.647	-0.14954	-1.10922	0.467384	0.999804	1	ENSGALG00010012899	ENSGALG00010012899
GLIPR1L1	1	37870833..37880176	0.276544	-0.263268	-1.20019	0.763542	0.999804	1	ENSGALG00010012907	ENSGALG00010012907
GLIPR1	1	37882443..37893161	0.819001	-0.490847	-1.40527	0.428416	0.999804	1	ENSGALG00010012924	ENSGALG00010012924
GLIPR1L	1	37893017..37901352	6.7839	0.305428	1.23579	0.275342	0.999804	1	ENSGALG00010012966	ENSGALG00010012966
KRR1	1	complement(37903805..37910031)	71.3258	-0.0476352	-1.03357	0.649562	0.999804	1	ENSGALG00010012975	ENSGALG00010012975
PHLDA1	1	complement(38024986..38031681)	54.5126	-0.0159544	-1.01112	0.863586	0.999804	1	ENSGALG00010014238	ENSGALG00010014238
NAP1L1	1	complement(38038671..38067431)	397.003	-0.0860369	-1.06145	0.444961	0.999804	1	ENSGALG00010013389	ENSGALG00010013389
BBS10	1	complement(38122597..38128279)	6.80529	-0.0885806	-1.06332	0.648055	0.999804	1	ENSGALG00010013400	ENSGALG00010013400
OSBPL8	1	complement(38128452..38210928)	25.1286	0.192961	1.14311	0.116707	0.999804	1	ENSGALG00010013444	ENSGALG00010013444
ZDHHC17	1	38246786..38327454	23.2112	-0.0950452	-1.0681	0.37157	0.999804	1	ENSGALG00010013476	ENSGALG00010013476
CSRP2	1	complement(38330943..38338993)	141.187	-0.0937853	-1.06717	0.411335	0.999804	1	ENSGALG00010013516	ENSGALG00010013516
E2F7	1	complement(38385664..38402526)	13.0092	-0.305222	-1.23561	0.0923222	0.999804	1	ENSGALG00010013538	ENSGALG00010013538
NAV3	1	38624039..39016857	10.5358	0.0876677	1.06265	0.412206	0.999804	1	ENSGALG00010013648	ENSGALG00010013648
SYT1	1	39200960..39547336	13.4528	0.0660809	1.04687	0.72493	0.999804	1	ENSGALG00010012026	ENSGALG00010012026
PAWR	1	complement(39569524..39642252)	4.60407	-0.206233	-1.15367	0.374635	0.999804	1	ENSGALG00010013283	ENSGALG00010013283
PPP1R12A	1	complement(39654566..39779011)	36.5859	-0.0373777	-1.02625	0.752289	0.999804	1	ENSGALG00010013333	ENSGALG00010013333
RPS16	1	39846391..39852065	561.576	0.155672	1.11394	0.194348	0.999804	1	ENSGALG00010013358	ENSGALG00010013358
OTOGL	1	39853230..39949196	0.0446155	-0.142618	-1.10391	0.890256	0.999804	1	ENSGALG00010013364	ENSGALG00010013364
PTPRQ	1	39954894..40077077	0.246867	-0.135259	-1.09829	0.768905	0.999804	1	ENSGALG00010012230	ENSGALG00010012230
MYF6	1	40093444..40095304	14.7306	0.470655	1.38574	0.0274747	0.769586	1	ENSGALG00010012253	ENSGALG00010012253
MYF5	1	40098345..40099895	14.9501	0.442674	1.35912	0.120921	0.999804	1	ENSGALG00010012264	ENSGALG00010012264
gene:ENSGALG00010012271	1	complement(40125280..40131199)	5.29062	-0.424738	-1.34233	0.39058	0.999804	1	ENSGALG00010012271	ENSGALG00010012271
gene:ENSGALG00010014881	1	complement(40133382..40169977)	2.74985	-0.0262491	-1.01836	0.965193	0.999804	1	ENSGALG00010014881	ENSGALG00010014881
ACSS3	1	40212407..40290618	9.86308	-0.581321	-1.49622	0.00659911	0.464171	1	ENSGALG00010012337	ENSGALG00010012337
PPFIA2	1	complement(40292957..40593913)	3.91522	-0.358162	-1.28179	0.0683055	0.976543	1	ENSGALG00010012450	ENSGALG00010012450
gene:ENSGALG00010013569	1	40639784..40645891	0.754988	-0.424152	-1.34178	0.272616	0.999804	1	ENSGALG00010013569	ENSGALG00010013569
CCDC59	1	complement(40785543..40792049)	39.195	0.0376795	1.02646	0.713387	0.999804	1	ENSGALG00010010017	ENSGALG00010010017
METTL25	1	40791843..40848490	14.5474	0.0976357	1.07002	0.584982	0.999804	1	ENSGALG00010010042	ENSGALG00010010042
TMTC2	1	40911131..41150941	10.849	0.130624	1.09477	0.531255	0.999804	1	ENSGALG00010011067	ENSGALG00010011067
SLC6A15	1	complement(41691259..41727612)	16.2389	-0.432752	-1.34981	0.0214625	0.713653	1	ENSGALG00010011117	ENSGALG00010011117
TSPAN19	1	complement(41791346..41803511)	0.0448638	-0.4011	-1.32051	0.796999	0	1	ENSGALG00010011168	ENSGALG00010011168
gene:ENSGALG00010011199	1	41803816..41903398	0.175328	-0.595721	-1.51123	0.43635	0.999804	1	ENSGALG00010011199	ENSGALG00010011199
ALX1	1	41914592..41937639	2.03055	-0.150553	-1.10999	0.715702	0.999804	1	ENSGALG00010011243	ENSGALG00010011243
RASSF9	1	complement(42175980..42212935)	1.68796	-0.0944307	-1.06764	0.607214	0.999804	1	ENSGALG00010011313	ENSGALG00010011313
NTS	1	42211293..42240394	3.14039	-0.8502	-1.80275	0.0462824	0.881151	1	ENSGALG00010011352	ENSGALG00010011352
MGAT4C_1	1	complement(42268273..42384762)	0.365056	1.21433	2.32034	0.0765341	0.999804	1	ENSGALG00010011370	ENSGALG00010011370
C12orf50	1	complement(42833017..42848173)	8.49747	-0.00796742	-1.00554	0.968206	0.999804	1	ENSGALG00010011375	ENSGALG00010011375
C1H12orf29	1	42849506..42855676	12.334	0.026491	1.01853	0.927641	0.999804	1	ENSGALG00010011381	ENSGALG00010011381
CEP290	1	complement(42852941..42907028)	9.46751	0.158715	1.11629	0.201494	0.999804	1	ENSGALG00010011407	ENSGALG00010011407
TMTC3	1	42907111..42965978	23.0222	-0.0162667	-1.01134	0.887042	0.999804	1	ENSGALG00010011427	ENSGALG00010011427
KITLG	1	complement(43031098..43086596)	8.83075	-0.10468	-1.07526	0.551855	0.999804	1	ENSGALG00010011452	ENSGALG00010011452
DUSP6	1	complement(43341544..43346288)	59.2634	-0.0446553	-1.03144	0.672451	0.999804	1	ENSGALG00010013226	ENSGALG00010013226
POC1B	1	complement(43378344..43423638)	24.3108	0.0220889	1.01543	0.844496	0.999804	1	ENSGALG00010013276	ENSGALG00010013276
ATP2B1	1	complement(43444923..43503329)	42.5287	0.0314117	1.02201	0.78482	0.999804	1	ENSGALG00010013285	ENSGALG00010013285
EPYC	1	complement(43977447..44021668)	110.476	-0.259681	-1.19721	0.0216689	0.716399	1	ENSGALG00010013298	ENSGALG00010013298
KERA	1	complement(44022529..44033871)	254.406	0.437949	1.35468	0.000111873	0.0357434	1	ENSGALG00010013318	ENSGALG00010013318
LUM	1	complement(44041576..44054368)	506.715	0.142746	1.104	0.112978	0.999804	1	ENSGALG00010013332	ENSGALG00010013332
DCN	1	complement(44073194..44224274)	1738.74	0.160475	1.11766	0.154121	0.999804	1	ENSGALG00010013345	ENSGALG00010013345
BTG1	1	complement(44451142..44454016)	671.295	0.0695371	1.04938	0.4439	0.999804	1	ENSGALG00010013359	ENSGALG00010013359
PLEKHG7	1	44634684..44668124	0.156578	-0.65161	-1.57092	0.4645	0.999804	1	ENSGALG00010013377	ENSGALG00010013377
EEA1	1	complement(44675106..44741733)	11.8901	-0.114446	-1.08256	0.520196	0.999804	1	ENSGALG00010013440	ENSGALG00010013440
gene:ENSGALG00010013493	1	44867656..44891578	97.9342	0.052323	1.03693	0.690396	0.999804	1	ENSGALG00010013493	ENSGALG00010013493
UBE2N	1	complement(44880411..44911835)	78.7354	-0.0353714	-1.02482	0.69165	0.999804	1	ENSGALG00010013551	ENSGALG00010013551
MRPL42	1	44921677..44932980	28.3098	0.0273361	1.01913	0.884311	0.999804	1	ENSGALG00010010394	ENSGALG00010010394
SOCS2	1	44942656..44948098	59.908	0.129403	1.09384	0.206924	0.999804	1	ENSGALG00010010431	ENSGALG00010010431
CRADD	1	44955054..45032090	10.0329	-0.00659994	-1.00459	0.967789	0.999804	1	ENSGALG00010010466	ENSGALG00010010466
PLXNC1	1	45115755..45184652	12.661	-0.0587535	-1.04157	0.625981	0.999804	1	ENSGALG00010010512	ENSGALG00010010512
CEP83	1	complement(45184680..45208890)	13.0982	0.161893	1.11875	0.341146	0.999804	1	ENSGALG00010010573	ENSGALG00010010573
TMCC3	1	complement(45215634..45279299)	0.486732	-0.848957	-1.8012	0.13791	0.999804	1	ENSGALG00010009769	ENSGALG00010009769
SNAPC3	1	45293453..45296953	14.6075	0.0159197	1.0111	0.936558	0.999804	1	ENSGALG00010013558	ENSGALG00010013558
NDUFA12	1	complement(45360098..45367798)	167.761	0.0722164	1.05133	0.528372	0.999804	1	ENSGALG00010009654	ENSGALG00010009654
NR2C1	1	complement(45369355..45420216)	12.3643	-0.153732	-1.11244	0.15537	0.999804	1	ENSGALG00010011653	ENSGALG00010011653
FGD6	1	complement(45423525..45490697)	6.17474	-0.0996318	-1.0715	0.535419	0.999804	1	ENSGALG00010011738	ENSGALG00010011738
VEZT	1	45490776..45564504	20.7833	0.123785	1.08959	0.306027	0.999804	1	ENSGALG00010011775	ENSGALG00010011775
METAP2	1	45587066..45604814	77.3759	0.00320736	1.00223	0.973038	0.999804	1	ENSGALG00010011796	ENSGALG00010011796
USP44	1	complement(45604444..45621758)	25.2189	-0.0906175	-1.06483	0.416244	0.999804	1	ENSGALG00010011819	ENSGALG00010011819
NTN4	1	complement(45649592..45685880)	6.13824	0.701334	1.62601	0.0026026	0.310742	1	ENSGALG00010011859	ENSGALG00010011859
SNRPF	1	45717106..45720188	111.709	0.000358706	1.00025	0.997542	0.999804	1	ENSGALG00010011868	ENSGALG00010011868
AMDHD1	1	45721132..45734912	1.73561	-0.536081	-1.45003	0.162332	0.999804	1	ENSGALG00010011876	ENSGALG00010011876
HAL	1	complement(45730979..45743641)	0.50138	-0.242401	-1.18296	0.726997	0.999804	1	ENSGALG00010011891	ENSGALG00010011891
LTA4H	1	complement(45746353..45761440)	157.212	0.0278292	1.01948	0.782535	0.999804	1	ENSGALG00010011903	ENSGALG00010011903
ELK3	1	45801686..45847165	57.7369	0.0821239	1.05858	0.485782	0.999804	1	ENSGALG00010011929	ENSGALG00010011929
CDK17	1	complement(45840838..45929879)	25.6619	0.0436543	1.03072	0.728901	0.999804	1	ENSGALG00010011953	ENSGALG00010011953
CFAP54	1	45946445..46057526	1.0866	-0.156144	-1.1143	0.563869	0.999804	1	ENSGALG00010011960	ENSGALG00010011960
NEDD1	1	46062980..46086712	36.8746	-0.0653329	-1.04633	0.517474	0.999804	1	ENSGALG00010011979	ENSGALG00010011979
TMPO	1	46714703..46737118	267.308	0.0181072	1.01263	0.820002	0.999804	1	ENSGALG00010014294	ENSGALG00010014294
SLC25A3	1	46741081..46751557	382.94	-0.0427825	-1.0301	0.677768	0.999804	1	ENSGALG00010010588	ENSGALG00010010588
IKBIP	1	complement(46754099..46763263)	26.295	0.0119762	1.00834	0.916427	0.999804	1	ENSGALG00010010614	ENSGALG00010010614
APAF1	1	46763420..46790836	7.01344	0.117613	1.08494	0.568758	0.999804	1	ENSGALG00010010618	ENSGALG00010010618
gene:ENSGALG00010014314	1	complement(46801559..46996561)	3.58724	0.245035	1.18512	0.330323	0.999804	1	ENSGALG00010014314	ENSGALG00010014314
gene:ENSGALG00010010629	1	complement(47134917..47169309)	0.312139	0.248854	1.18826	0.833253	0.999804	1	ENSGALG00010010629	ENSGALG00010010629
BLTP3B	1	complement(47230095..47284354)	11.5182	-0.133658	-1.09707	0.494202	0.999804	1	ENSGALG00010011480	ENSGALG00010011480
ACTR6	1	47288347..47297503	190.175	-0.232804	-1.17512	0.108912	0.999804	1	ENSGALG00010011496	ENSGALG00010011496
SCYL2	1	47298539..47330760	11.1904	-0.109205	-1.07863	0.588335	0.999804	1	ENSGALG00010011529	ENSGALG00010011529
SLC17A8	1	47338847..47366463	0.338502	1.90206	3.73745	0.00749897	0.50014	1	ENSGALG00010011553	ENSGALG00010011553
NR1H4	1	47381900..47421634	0.0154095	-1.54596	-2.91999	0.515457	0	1	ENSGALG00010011566	ENSGALG00010011566
GAS2L3	1	47421985..47438491	8.3933	-0.0860046	-1.06143	0.698366	0.999804	1	ENSGALG00010011574	ENSGALG00010011574
ANO4	1	47451749..47649808	0.129408	-0.844495	-1.79564	0.357864	0.999804	1	ENSGALG00010011601	ENSGALG00010011601
SLC5A8	1	complement(47655155..47678150)	0.0200635	-1.54604	-2.92015	0.515432	0	1	ENSGALG00010011616	ENSGALG00010011616
UTP20	1	47689981..47749831	19.6927	-0.0956982	-1.06858	0.375146	0.999804	1	ENSGALG00010011663	ENSGALG00010011663
ARL1	1	complement(47748071..47756192)	103.929	0.130326	1.09454	0.190913	0.999804	1	ENSGALG00010011692	ENSGALG00010011692
NUP205	1	complement(47756781..47802414)	57.7751	-0.0909397	-1.06506	0.336475	0.999804	1	ENSGALG00010011702	ENSGALG00010011702
CNOT4	1	47817607..47888317	35.8528	-0.111163	-1.0801	0.288888	0.999804	1	ENSGALG00010010111	ENSGALG00010010111
gene:ENSGALG00010010142	1	47906654..47927508	4.29441	-0.0106503	-1.00741	0.969023	0.999804	1	ENSGALG00010010142	ENSGALG00010010142
STRA8	1	complement(47930609..47946094)	0.528863	-0.0190576	-1.0133	0.97635	0.999804	1	ENSGALG00010010177	ENSGALG00010010177
WDR91	1	47946388..47961305	71.3411	-0.0174911	-1.0122	0.872954	0.999804	1	ENSGALG00010012016	ENSGALG00010012016
gene:ENSGALG00010012022	1	47961405..47963165	0.137485	-2.27791	-4.84973	0.31983	0	1	ENSGALG00010012022	ENSGALG00010012022
TMEM140	1	complement(47962592..47969141)	10.3611	0.176377	1.13004	0.320679	0.999804	1	ENSGALG00010012028	ENSGALG00010012028
gene:ENSGALG00010014468	1	complement(47971442..47983306)	0.253174	1.58863	3.00763	0.193935	0.999804	1	ENSGALG00010014468	ENSGALG00010014468
gene:ENSGALG00010012035	1	complement(47984351..47993695)	0.156668	0.0500382	1.03529	0.966968	0.999804	1	ENSGALG00010012035	ENSGALG00010012035
PDE6H	1	complement(48008973..48016144)	0.77718	-0.342289	-1.26777	0.490988	0.999804	1	ENSGALG00010012048	ENSGALG00010012048
ARHGDIB	1	48027526..48036687	225.518	0.0762419	1.05427	0.368917	0.999804	1	ENSGALG00010012059	ENSGALG00010012059
ERP27	1	48037130..48056245	0.386535	-0.99692	-1.99573	0.308854	0.999804	1	ENSGALG00010012069	ENSGALG00010012069
MGP	1	48066184..48075358	50.8002	0.088355	1.06316	0.500505	0.999804	1	ENSGALG00010012083	ENSGALG00010012083
OC3	1	48078936..48084887	0.0566462	-1.15143	-2.22134	0.462651	0	1	ENSGALG00010012092	ENSGALG00010012092
ART4	1	48087190..48091759	0.53053	1.87522	3.66857	0.00857253	0.516518	1	ENSGALG00010012098	ENSGALG00010012098
SMCO3	1	48090209..48095484	0.090502	-3.85825	-14.5027	0.0909195	0	1	ENSGALG00010012117	ENSGALG00010012117
WBP11	1	48097567..48107638	88.3114	-0.00320887	-1.00223	0.982125	0.999804	1	ENSGALG00010012127	ENSGALG00010012127
HIST1H2A4L1_1	1	48108531..48109013	0.146821	-2.28955	-4.88904	0.326005	0	1	ENSGALG00010013579	ENSGALG00010013579
H2B-I_1	1	complement(48112037..48113413)	2.37108	1.36941	2.58365	0.00992063	0.526862	1	ENSGALG00010012157	ENSGALG00010012157
HIST1H3H_1	1	complement(48114041..48163083)	0.410384	0.272664	1.20804	0.729839	0.999804	1	ENSGALG00010012169	ENSGALG00010012169
gene:ENSGALG00010012179	1	48116353..48122403	1.79886	-0.802233	-1.7438	0.287071	0.999804	1	ENSGALG00010012179	ENSGALG00010012179
H2AFJ	1	complement(48127641..48178985)	1.4065	0.338811	1.26471	0.333482	0.999804	1	ENSGALG00010012248	ENSGALG00010012248
HIST1H3H_2	1	48130032..48131852	0	0	0	0	0	0	ENSGALG00010012266	ENSGALG00010012266
H2B-VII	1	48137176..48137674	0.634677	4.4425	21.7433	0.044959	0	1	ENSGALG00010014403	ENSGALG00010014403
HIST1H2B7	1	48143316..48144045	11.8918	0.30591	1.2362	0.35154	0.999804	1	ENSGALG00010014416	ENSGALG00010014416
HIST1H110	1	complement(48144505..48145723)	19.4625	0.256788	1.19482	0.234675	0.999804	1	ENSGALG00010011989	ENSGALG00010011989
HIST1H3H_3	1	48157415..48177725	3.38444	0.25494	1.19329	0.227205	0.999804	1	ENSGALG00010012277	ENSGALG00010012277
gene:ENSGALG00010014431	1	complement(48168274..48171363)	0.308727	0.279039	1.21339	0.74853	0.999804	1	ENSGALG00010014431	ENSGALG00010014431
gene:ENSGALG00010012317	1	48181205..48181887	0.953758	-3.66996	-12.7283	0.0353153	0.822933	1	ENSGALG00010012317	ENSGALG00010012317
gene:ENSGALG00010012307	1	complement(48184606..48197399)	8.68356	0.367985	1.29055	0.0111139	0.562546	1	ENSGALG00010012307	ENSGALG00010012307
HIST1H101	1	48190094..48194558	58.2586	0.17123	1.12602	0.161351	0.999804	1	ENSGALG00010012144	ENSGALG00010012144
H2B-I_2	1	48194987..48196139	0.162835	-3.21713	-9.29937	0.181268	0	1	ENSGALG00010011987	ENSGALG00010011987
gene:ENSGALG00010014449	1	complement(48197468..48218408)	0.428515	0.205445	1.15304	0.829156	0.999804	1	ENSGALG00010014449	ENSGALG00010014449
gene:ENSGALG00010012324	1	complement(48198937..48200989)	0.417144	-0.192675	-1.14288	0.815739	0.999804	1	ENSGALG00010012324	ENSGALG00010012324
HIST1H2B5	1	48200897..48212198	1.07125	-0.282401	-1.21622	0.642317	0.999804	1	ENSGALG00010014375	ENSGALG00010014375
gene:ENSGALG00010012331	1	complement(48210126..48217407)	0.564369	0.0290295	1.02033	0.973051	0.999804	1	ENSGALG00010012331	ENSGALG00010012331
HIST1H3H_4	1	48213238..48214771	1.58999	0.253964	1.19248	0.579568	0.999804	1	ENSGALG00010013592	ENSGALG00010013592
HIST1H3H_5	1	complement(48213726..48214821)	0.360641	-0.938308	-1.91628	0.537042	0	1	ENSGALG00010012338	ENSGALG00010012338
H2B-I_3	1	complement(48215447..48216985)	0.232987	2.26949	4.82153	0.106784	0.999804	1	ENSGALG00010012345	ENSGALG00010012345
HIST1H2A4L1_2	1	48215873..48217392	6.62511	0.650649	1.56987	0.0462918	0.881151	1	ENSGALG00010012350	ENSGALG00010012350
APOLD1	1	48230028..48240616	3.07453	0.185266	1.13703	0.364842	0.999804	1	ENSGALG00010009659	ENSGALG00010009659
DDX47	1	48241666..48251305	47.1353	-0.107141	-1.07709	0.297146	0.999804	1	ENSGALG00010009672	ENSGALG00010009672
gene:ENSGALG00010009689	1	48264987..48271365	3.49982	-0.0696283	-1.04945	0.808486	0.999804	1	ENSGALG00010009689	ENSGALG00010009689
HEBP1	1	complement(48281112..48291462)	75.1806	-0.0121478	-1.00846	0.914399	0.999804	1	ENSGALG00010010995	ENSGALG00010010995
gene:ENSGALG00010011013	1	complement(48293424..48300784)	1.354	0.0036438	1.00253	0.992976	0.999804	1	ENSGALG00010011013	ENSGALG00010011013
FAM234B	1	48306429..48328268	15.1892	-0.175396	-1.12927	0.381206	0.999804	1	ENSGALG00010011027	ENSGALG00010011027
GSG1	1	complement(48328214..48340905)	2.87709	0.136433	1.09918	0.707879	0.999804	1	ENSGALG00010011038	ENSGALG00010011038
EMP1	1	48366939..48382889	52.1077	-0.0409128	-1.02876	0.828408	0.999804	1	ENSGALG00010011080	ENSGALG00010011080
GRIN2B	1	complement(48509328..48711345)	0.403332	0.421518	1.33934	0.41132	0.999804	1	ENSGALG00010011090	ENSGALG00010011090
ATF7IP	1	48832774..48947543	7.84165	-0.202094	-1.15037	0.299829	0.999804	1	ENSGALG00010011144	ENSGALG00010011144
PLBD1	1	complement(48920953..48981277)	37.9308	-0.218852	-1.16381	0.092095	0.999804	1	ENSGALG00010011231	ENSGALG00010011231
GUCY2C	1	complement(48983124..49029428)	0.146661	-0.365024	-1.2879	0.650111	0.999804	1	ENSGALG00010011323	ENSGALG00010011323
TTC26	1	49041254..49087357	39.9395	-0.0142811	-1.00995	0.896153	0.999804	1	ENSGALG00010010913	ENSGALG00010010913
UBN2	1	49099093..49146978	3.70169	-0.263277	-1.2002	0.324277	0.999804	1	ENSGALG00010010920	ENSGALG00010010920
FMC1	1	49155983..49157070	19.7488	0.229828	1.1727	0.379687	0.999804	1	ENSGALG00010010929	ENSGALG00010010929
LUC7L2	1	49159895..49191318	205.146	-0.00486711	-1.00338	0.954856	0.999804	1	ENSGALG00010010947	ENSGALG00010010947
GBE	1	complement(49195691..49199835)	0.244537	-0.264655	-1.20135	0.843596	0	1	ENSGALG00010014321	ENSGALG00010014321
gene:ENSGALG00010010952	1	complement(49205002..49211816)	0.834811	-0.794871	-1.73492	0.0585868	0.93737	1	ENSGALG00010010952	ENSGALG00010010952
POLDIP3	1	49211738..49236101	76.8614	-0.0814196	-1.05806	0.559157	0.999804	1	ENSGALG00010010960	ENSGALG00010010960
RRP7A	1	49239470..49249581	17.0128	0.068644	1.04873	0.569272	0.999804	1	ENSGALG00010010968	ENSGALG00010010968
SERHL	1	complement(49243896..49252104)	25.8232	-0.186478	-1.13798	0.26892	0.999804	1	ENSGALG00010010978	ENSGALG00010010978
SOCS1L	1	49265583..49278373	10.9862	0.0919967	1.06584	0.408718	0.999804	1	ENSGALG00010010371	ENSGALG00010010371
NFAM1	1	49290646..49313169	2.04009	-0.0255227	-1.01785	0.937118	0.999804	1	ENSGALG00010010223	ENSGALG00010010223
TCF20	1	49314962..49430446	39.6702	-0.0228817	-1.01599	0.843913	0.999804	1	ENSGALG00010010291	ENSGALG00010010291
CYP2D6	1	49447048..49456272	36.4314	0.26165	1.19885	0.0449836	0.881151	1	ENSGALG00010010061	ENSGALG00010010061
NDUFA6	1	49457068..49459589	52.1285	0.113524	1.08187	0.415215	0.999804	1	ENSGALG00010009795	ENSGALG00010009795
SMDT1	1	complement(49459401..49461415)	124.036	-0.0120278	-1.00837	0.913798	0.999804	1	ENSGALG00010009809	ENSGALG00010009809
PHETA2	1	complement(49461543..49467142)	151.695	-0.0101012	-1.00703	0.926019	0.999804	1	ENSGALG00010009842	ENSGALG00010009842
NAGA	1	49466575..49471104	31.7307	0.140578	1.10235	0.257102	0.999804	1	ENSGALG00010009866	ENSGALG00010009866
WBP2NL	1	complement(49471111..49479421)	61.9196	0.0330971	1.02321	0.707871	0.999804	1	ENSGALG00010009948	ENSGALG00010009948
SEPTIN3	1	complement(49479751..49494019)	0.75693	-0.462066	-1.37751	0.273377	0.999804	1	ENSGALG00010009995	ENSGALG00010009995
SMIM45	1	complement(49495167..49499493)	0.380172	-0.352713	-1.27696	0.642102	0.999804	1	ENSGALG00010009708	ENSGALG00010009708
CENPM	1	49500272..49506761	11.532	-0.110486	-1.07959	0.679664	0.999804	1	ENSGALG00010010648	ENSGALG00010010648
TNFRSF13C	1	49515370..49518678	0.147508	0.523841	1.43778	0.661545	0.999804	1	ENSGALG00010010672	ENSGALG00010010672
SHISA8	1	49525754..49531716	3.87188	0.00712831	1.00495	0.984723	0.999804	1	ENSGALG00010010680	ENSGALG00010010680
SREBF2	1	complement(49531773..49550286)	82.9689	0.0609562	1.04316	0.610562	0.999804	1	ENSGALG00010010706	ENSGALG00010010706
CCDC134	1	complement(49550537..49555453)	41.1057	0.177465	1.1309	0.384931	0.999804	1	ENSGALG00010010740	ENSGALG00010010740
MEI1	1	complement(49555711..49592281)	1.46043	0.354735	1.27875	0.45537	0.999804	1	ENSGALG00010010761	ENSGALG00010010761
gene:ENSGALG00010010771	1	49592345..49595879	145.297	-0.108381	-1.07802	0.27703	0.999804	1	ENSGALG00010010771	ENSGALG00010010771
XRCC6	1	complement(49597054..49610669)	48.2116	-0.00360831	-1.0025	0.973536	0.999804	1	ENSGALG00010010792	ENSGALG00010010792
DESI1	1	49610336..49623831	76.3569	0.000932299	1.00065	0.993449	0.999804	1	ENSGALG00010010831	ENSGALG00010010831
PMM1	1	49625158..49630777	20.2829	-0.0726006	-1.05161	0.664786	0.999804	1	ENSGALG00010010841	ENSGALG00010010841
CSDC2	1	complement(49631417..49635850)	1.73709	0.385066	1.30592	0.347329	0.999804	1	ENSGALG00010010856	ENSGALG00010010856
POLR3H	1	49639688..49646054	40.8449	-0.160046	-1.11732	0.202155	0.999804	1	ENSGALG00010010891	ENSGALG00010010891
ACO2	1	complement(49647070..49667564)	241.909	-0.0422697	-1.02973	0.742946	0.999804	1	ENSGALG00010012720	ENSGALG00010012720
PHF5A	1	49667602..49673808	221.741	0.0120233	1.00837	0.894538	0.999804	1	ENSGALG00010012765	ENSGALG00010012765
TOB2	1	49676165..49692686	12.8563	-0.110136	-1.07933	0.292105	0.999804	1	ENSGALG00010012747	ENSGALG00010012747
TEF	1	complement(49701516..49717650)	13.0841	-0.0602627	-1.04266	0.748724	0.999804	1	ENSGALG00010012786	ENSGALG00010012786
ZC3H7B	1	complement(49724788..49770038)	44.2009	-0.0471325	-1.03321	0.739465	0.999804	1	ENSGALG00010012797	ENSGALG00010012797
RANGAP1	1	49773041..49792188	77.4035	-0.225404	-1.1691	0.123109	0.999804	1	ENSGALG00010012819	ENSGALG00010012819
CHADL	1	49792660..49797836	23.3611	0.461402	1.37688	0.00282794	0.3265	1	ENSGALG00010012832	ENSGALG00010012832
L3MBTL2	1	complement(49797372..49812320)	32.488	-0.129141	-1.09364	0.280591	0.999804	1	ENSGALG00010012841	ENSGALG00010012841
EP300	1	complement(49818039..49875773)	41.3154	-0.0369715	-1.02596	0.752252	0.999804	1	ENSGALG00010012865	ENSGALG00010012865
RBX1	1	complement(49900100..49911237)	61.7765	0.131509	1.09544	0.31297	0.999804	1	ENSGALG00010012900	ENSGALG00010012900
XPNPEP3	1	complement(49930300..49945354)	54.9778	-0.246813	-1.18658	0.0666134	0.973385	1	ENSGALG00010012910	ENSGALG00010012910
ST13P5	1	49945555..49967664	147.849	-0.10035	-1.07203	0.431366	0.999804	1	ENSGALG00010012948	ENSGALG00010012948
SLC25A17	1	49966637..49985603	54.3803	0.00336214	1.00233	0.974572	0.999804	1	ENSGALG00010012962	ENSGALG00010012962
MRTFA	1	50003409..50098949	29.0841	-0.0754103	-1.05366	0.688588	0.999804	1	ENSGALG00010013053	ENSGALG00010013053
SGSM3	1	complement(50101985..50128451)	13.4617	-0.118555	-1.08565	0.505776	0.999804	1	ENSGALG00010013084	ENSGALG00010013084
ADSL	1	complement(50130273..50145992)	151.865	-0.0467575	-1.03294	0.634624	0.999804	1	ENSGALG00010013095	ENSGALG00010013095
TNRC6B	1	complement(50158925..50286995)	3.81221	0.150316	1.10981	0.422177	0.999804	1	ENSGALG00010013146	ENSGALG00010013146
FAM83F	1	complement(50290999..50323034)	0.98589	-0.176927	-1.13047	0.641866	0.999804	1	ENSGALG00010013164	ENSGALG00010013164
GRAP2	1	complement(50337802..50378548)	3.49946	0.32584	1.25339	0.234725	0.999804	1	ENSGALG00010013194	ENSGALG00010013194
CACNA1I	1	complement(50449889..50606615)	1.81737	-0.0956887	-1.06858	0.704424	0.999804	1	ENSGALG00010012410	ENSGALG00010012410
RPS19BP1	1	50630061..50633450	45.4218	-0.0106238	-1.00739	0.932492	0.999804	1	ENSGALG00010012378	ENSGALG00010012378
ATF4	1	complement(50638498..50642966)	913.582	-0.00874239	-1.00608	0.93253	0.999804	1	ENSGALG00010012407	ENSGALG00010012407
MIEF1	1	complement(50651507..50660327)	10.9077	-0.23477	-1.17672	0.247473	0.999804	1	ENSGALG00010012426	ENSGALG00010012426
MGAT3	1	complement(50663867..50697396)	5.17778	-0.0957171	-1.0686	0.3543	0.999804	1	ENSGALG00010012517	ENSGALG00010012517
TAB1	1	complement(50699402..50707974)	32.0582	0.0428859	1.03017	0.814224	0.999804	1	ENSGALG00010012550	ENSGALG00010012550
SYNGR1	1	complement(50713266..50726987)	85.248	-0.10322	-1.07417	0.335573	0.999804	1	ENSGALG00010012565	ENSGALG00010012565
RPL3	1	50730780..50736630	3471.13	-0.0304743	-1.02135	0.800324	0.999804	1	ENSGALG00010012610	ENSGALG00010012610
PDGFB	1	50763055..50776555	12.3707	-0.0381462	-1.02679	0.850022	0.999804	1	ENSGALG00010012624	ENSGALG00010012624
CBX7	1	50791749..50803806	2.2708	0.163206	1.11977	0.599972	0.999804	1	ENSGALG00010012653	ENSGALG00010012653
gene:ENSGALG00010012674	1	50809437..50811466	7.48947	-0.452592	-1.3685	0.156681	0.999804	1	ENSGALG00010012674	ENSGALG00010012674
NPTXR	1	50825451..50831220	8.66971	-0.0431908	-1.03039	0.812096	0.999804	1	ENSGALG00010012685	ENSGALG00010012685
DNAL4	1	50834362..50838638	76.0838	-0.0456803	-1.03217	0.690493	0.999804	1	ENSGALG00010012696	ENSGALG00010012696
gene:ENSGALG00010012723	1	50840705..50846971	0.549235	0.16626	1.12215	0.773799	0.999804	1	ENSGALG00010012723	ENSGALG00010012723
SUN2	1	50848541..50855566	48.6331	0.0494642	1.03488	0.63989	0.999804	1	ENSGALG00010015939	ENSGALG00010015939
GTPBP1	1	complement(50856198..50873412)	100.73	-0.0108126	-1.00752	0.939865	0.999804	1	ENSGALG00010012753	ENSGALG00010012753
JOSD1	1	50873875..50884271	72.5019	-0.0230422	-1.0161	0.86937	0.999804	1	ENSGALG00010012767	ENSGALG00010012767
TOMM22	1	complement(50884507..50886799)	184.371	0.0335181	1.0235	0.845438	0.999804	1	ENSGALG00010012772	ENSGALG00010012772
CBY1	1	complement(50886608..50895597)	27.909	-0.101239	-1.07269	0.620572	0.999804	1	ENSGALG00010012792	ENSGALG00010012792
DMC1	1	50901428..50915920	1.76225	0.204701	1.15245	0.674936	0.999804	1	ENSGALG00010012801	ENSGALG00010012801
DDX17	1	50916713..50936539	298.109	-0.0902483	-1.06455	0.413471	0.999804	1	ENSGALG00010012842	ENSGALG00010012842
KDELR3	1	complement(50935171..50941692)	145.921	0.0446033	1.0314	0.739111	0.999804	1	ENSGALG00010012876	ENSGALG00010012876
gene:ENSGALG00010012882	1	50943488..50950489	1.38223	-0.115907	-1.08366	0.792332	0.999804	1	ENSGALG00010012882	ENSGALG00010012882
KCNJ4	1	50945310..50956602	3.2218	-0.585183	-1.50023	0.112333	0.999804	1	ENSGALG00010012887	ENSGALG00010012887
CSNK1E	1	50967403..50989269	128.457	-0.0484313	-1.03414	0.605281	0.999804	1	ENSGALG00010012911	ENSGALG00010012911
TMEM184B	1	50989851..51015298	77.7299	-0.0247681	-1.01732	0.793506	0.999804	1	ENSGALG00010012986	ENSGALG00010012986
MAFF	1	complement(51015569..51018663)	45.4855	0.118161	1.08535	0.36806	0.999804	1	ENSGALG00010012998	ENSGALG00010012998
PLA2G6	1	51018361..51038011	17.2723	-0.139093	-1.10121	0.44345	0.999804	1	ENSGALG00010013015	ENSGALG00010013015
BAIAP2L2	1	51038147..51047262	0.454698	-0.23583	-1.17758	0.734137	0.999804	1	ENSGALG00010013032	ENSGALG00010013032
SLC16A8	1	51048302..51055962	0.201991	-0.639911	-1.55823	0.563283	0.999804	1	ENSGALG00010013052	ENSGALG00010013052
PICK1	1	complement(51058446..51070601)	34.7357	0.132191	1.09596	0.206466	0.999804	1	ENSGALG00010010397	ENSGALG00010010397
SOX10	1	51095086..51104254	19.0097	-0.120055	-1.08678	0.456558	0.999804	1	ENSGALG00010010407	ENSGALG00010010407
POLR2F	1	complement(51107178..51111091)	94.4185	0.170784	1.12567	0.211708	0.999804	1	ENSGALG00010010421	ENSGALG00010010421
C22orf23	1	51110825..51115200	2.66469	0.464267	1.37962	0.308955	0.999804	1	ENSGALG00010010446	ENSGALG00010010446
MICALL1	1	complement(51115160..51135513)	51.3676	0.0695274	1.04937	0.650433	0.999804	1	ENSGALG00010010546	ENSGALG00010010546
EIF3L	1	complement(51136941..51146623)	514.217	-0.00177809	-1.00123	0.984399	0.999804	1	ENSGALG00010010593	ENSGALG00010010593
ANKRD54	1	51146864..51152340	68.2197	0.0513945	1.03627	0.636275	0.999804	1	ENSGALG00010010620	ENSGALG00010010620
GALR3	1	complement(51156143..51161759)	0	0	0	0	0	0	ENSGALG00010010245	ENSGALG00010010245
gene:ENSGALG00010015648	1	51161288..51162007	0	0	0	0	0	0	ENSGALG00010015648	ENSGALG00010015648
GCAT	1	complement(51163764..51168057)	98.4474	0.155635	1.11391	0.208818	0.999804	1	ENSGALG00010010776	ENSGALG00010010776
H1F0	1	complement(51169503..51170437)	31.3988	0.207587	1.15475	0.387942	0.999804	1	ENSGALG00010010791	ENSGALG00010010791
gene:ENSGALG00010010865	1	complement(51173137..51188794)	45.9699	0.0388645	1.0273	0.786547	0.999804	1	ENSGALG00010010865	ENSGALG00010010865
NOL12	1	complement(51190705..51203699)	30.3547	0.0972288	1.06972	0.636936	0.999804	1	ENSGALG00010010890	ENSGALG00010010890
gene:ENSGALG00010010911	1	51195435..51202009	5.76482	-0.00579537	-1.00403	0.983613	0.999804	1	ENSGALG00010010911	ENSGALG00010010911
gene:ENSGALG00010010916	1	51202980..51204836	1.29866	0.173087	1.12747	0.692206	0.999804	1	ENSGALG00010010916	ENSGALG00010010916
LGALS1A	1	complement(51206395..51209661)	145.251	0.587984	1.50315	0.00156109	0.229434	1	ENSGALG00010010935	ENSGALG00010010935
PDXP	1	complement(51221597..51225476)	22.5916	0.066896	1.04746	0.698941	0.999804	1	ENSGALG00010014020	ENSGALG00010014020
SH3BP1	1	complement(51225428..51233649)	1.49357	0.402621	1.32191	0.367716	0.999804	1	ENSGALG00010014026	ENSGALG00010014026
GGA1	1	complement(51234947..51245071)	56.8955	-0.215017	-1.16072	0.0453104	0.881151	1	ENSGALG00010014062	ENSGALG00010014062
LGALS2	1	51246962..51258694	0.466732	0.321033	1.24922	0.666517	0.999804	1	ENSGALG00010014149	ENSGALG00010014149
CDC42EP1	1	complement(51260205..51266476)	100.78	-0.0885095	-1.06327	0.473915	0.999804	1	ENSGALG00010014159	ENSGALG00010014159
CARD10	1	51263999..51292519	3.16626	-0.197607	-1.14679	0.368428	0.999804	1	ENSGALG00010014193	ENSGALG00010014193
MFNG	1	51295605..51317575	1.52032	-0.290273	-1.22287	0.467435	0.999804	1	ENSGALG00010014388	ENSGALG00010014388
ELFN2	1	51319324..51382144	0.497831	-0.269504	-1.20539	0.477199	0.999804	1	ENSGALG00010014300	ENSGALG00010014300
RAC2	1	51341381..51463267	3.57487	0.0101948	1.00709	0.971451	0.999804	1	ENSGALG00010014418	ENSGALG00010014418
CYTH4	1	complement(51424990..51454084)	2.82798	0.0459271	1.03235	0.864903	0.999804	1	ENSGALG00010014505	ENSGALG00010014505
SSTR3	1	51463017..51473976	0.416599	-0.27599	-1.21082	0.476126	0.999804	1	ENSGALG00010014599	ENSGALG00010014599
C1QTNF6	1	51477513..51485805	46.004	0.183794	1.13587	0.0935185	0.999804	1	ENSGALG00010014648	ENSGALG00010014648
IL2RB	1	51497557..51511147	0.578777	-0.018187	-1.01269	0.971752	0.999804	1	ENSGALG00010014744	ENSGALG00010014744
TMPRSS6	1	51513086..51532890	0.138899	1.78894	3.4556	0.103121	0.999804	1	ENSGALG00010014778	ENSGALG00010014778
KCTD17	1	complement(51526816..51542217)	3.1595	0.335274	1.26162	0.233652	0.999804	1	ENSGALG00010014722	ENSGALG00010014722
MPST	1	complement(51548866..51551784)	114.843	-0.0635397	-1.04503	0.47755	0.999804	1	ENSGALG00010014801	ENSGALG00010014801
TST	1	51551792..51559605	63.399	-0.0427713	-1.03009	0.724348	0.999804	1	ENSGALG00010014816	ENSGALG00010014816
gene:ENSGALG00010014818	1	51559639..51565221	1.33328	-0.241962	-1.1826	0.605557	0.999804	1	ENSGALG00010014818	ENSGALG00010014818
gene:ENSGALG00010014829	1	complement(51584218..51594944)	0.734737	1.62207	3.07816	0.0300057	0.77914	1	ENSGALG00010014829	ENSGALG00010014829
gene:ENSGALG00010015957	1	complement(51600464..51612306)	1.91197	0.064244	1.04554	0.852731	0.999804	1	ENSGALG00010015957	ENSGALG00010015957
NCF4	1	complement(51616377..51626768)	3.22892	0.230864	1.17354	0.474099	0.999804	1	ENSGALG00010014840	ENSGALG00010014840
PVALB	1	51650538..51661017	1.82929	-0.330249	-1.25723	0.306056	0.999804	1	ENSGALG00010014889	ENSGALG00010014889
IFT27	1	51669459..51686561	6.66025	-0.0277702	-1.01944	0.873554	0.999804	1	ENSGALG00010014906	ENSGALG00010014906
CACNG2	1	51684991..51741654	2.83575	0.542314	1.45631	0.198426	0.999804	1	ENSGALG00010014910	ENSGALG00010014910
EIF3D	1	51751399..51764709	565.596	-0.040365	-1.02837	0.6564	0.999804	1	ENSGALG00010014917	ENSGALG00010014917
FOXRED2	1	51758933..51777146	20.8325	0.113104	1.08155	0.47459	0.999804	1	ENSGALG00010014936	ENSGALG00010014936
TXN2	1	51769719..51777147	164.689	0.206211	1.15365	0.0945914	0.999804	1	ENSGALG00010014945	ENSGALG00010014945
MYH9	1	51794919..51863042	110.428	-0.0221023	-1.01544	0.789412	0.999804	1	ENSGALG00010015031	ENSGALG00010015031
RBFOX2	1	51874199..52037355	144.05	0.0588525	1.04164	0.578677	0.999804	1	ENSGALG00010015095	ENSGALG00010015095
MB	1	52046537..52050255	31.0312	-0.173214	-1.12757	0.406504	0.999804	1	ENSGALG00010015107	ENSGALG00010015107
RASD2	1	complement(52076946..52085341)	12.182	-0.0558181	-1.03945	0.747422	0.999804	1	ENSGALG00010015117	ENSGALG00010015117
MCM5	1	complement(52136263..52144569)	139.098	-0.0320202	-1.02244	0.712664	0.999804	1	ENSGALG00010015126	ENSGALG00010015126
HMOX1	1	complement(52145117..52152521)	42.312	0.169066	1.12433	0.168921	0.999804	1	ENSGALG00010015155	ENSGALG00010015155
TOM1	1	complement(52158176..52179884)	17.1685	0.0703576	1.04998	0.685401	0.999804	1	ENSGALG00010015191	ENSGALG00010015191
HMGXB4	1	complement(52180055..52194214)	56.3739	-0.0136588	-1.00951	0.874284	0.999804	1	ENSGALG00010015203	ENSGALG00010015203
ISX	1	complement(52282243..52372621)	0.0645536	1.2148	2.32108	0.393209	0	1	ENSGALG00010015257	ENSGALG00010015257
LARGE1	1	52718926..53001923	17.3556	-0.11971	-1.08652	0.52895	0.999804	1	ENSGALG00010015327	ENSGALG00010015327
gene:ENSGALG00010015339	1	52828001..52830312	1.60621	2.53631	5.80102	0.000159805	0.046973	1	ENSGALG00010015339	ENSGALG00010015339
SYN3	1	53068097..53271890	1.38582	0.0682931	1.04848	0.851512	0.999804	1	ENSGALG00010015391	ENSGALG00010015391
TIMP3	1	complement(53137054..53174022)	157.102	0.137304	1.09985	0.170664	0.999804	1	ENSGALG00010015407	ENSGALG00010015407
FBXO7	1	complement(53251326..53287635)	62.4809	0.0932293	1.06676	0.419861	0.999804	1	ENSGALG00010015478	ENSGALG00010015478
gene:ENSGALG00010015496	1	53291574..53313323	0.101182	1.85225	3.61064	0.201848	0	1	ENSGALG00010015496	ENSGALG00010015496
BPIFCB	1	53312320..53332809	0.127781	-2.42875	-5.38425	0.10232	0	1	ENSGALG00010015515	ENSGALG00010015515
RTCB	1	53332752..53345517	128.36	-0.108549	-1.07814	0.202031	0.999804	1	ENSGALG00010015544	ENSGALG00010015544
ASCL4	1	complement(53358645..53366165)	4.05709	0.0424719	1.02988	0.825201	0.999804	1	ENSGALG00010015553	ENSGALG00010015553
PRDM4	1	53364540..53389044	28.9178	0.00614549	1.00427	0.95499	0.999804	1	ENSGALG00010015583	ENSGALG00010015583
PWP1	1	complement(53388607..53403927)	64.0335	-0.142694	-1.10396	0.113344	0.999804	1	ENSGALG00010015613	ENSGALG00010015613
ABTB3	1	complement(53422636..53591522)	26.7464	0.00927268	1.00645	0.931353	0.999804	1	ENSGALG00010015635	ENSGALG00010015635
CRY1	1	complement(53637592..53672674)	77.1428	0.0910167	1.06512	0.424609	0.999804	1	ENSGALG00010011282	ENSGALG00010011282
MTERF2	1	53674623..53680188	3.9144	0.435399	1.35228	0.14881	0.999804	1	ENSGALG00010010954	ENSGALG00010010954
TMEM263	1	complement(53681916..53692198)	254.359	0.0485143	1.0342	0.712245	0.999804	1	ENSGALG00010010959	ENSGALG00010010959
RIC8B	1	complement(53720399..53753793)	78.6378	-0.107661	-1.07748	0.26311	0.999804	1	ENSGALG00010010981	ENSGALG00010010981
RFX4	1	complement(53757999..53849520)	0.264501	0.649712	1.56885	0.362831	0.999804	1	ENSGALG00010010996	ENSGALG00010010996
POLR3B	1	complement(53852822..53926622)	28.4059	-0.0737333	-1.05244	0.513537	0.999804	1	ENSGALG00010011025	ENSGALG00010011025
TCP11X2	1	complement(53927653..53944028)	30.3898	-0.0945208	-1.06771	0.398367	0.999804	1	ENSGALG00010011912	ENSGALG00010011912
CKAP4	1	53947465..53958918	209.007	-0.0174318	-1.01216	0.867905	0.999804	1	ENSGALG00010011936	ENSGALG00010011936
NUAK1	1	53979364..54027157	21.6721	0.0545445	1.03853	0.612199	0.999804	1	ENSGALG00010010651	ENSGALG00010010651
C12orf75	1	complement(54224898..54242577)	12.5025	0.31814	1.24672	0.142015	0.999804	1	ENSGALG00010010666	ENSGALG00010010666
APPL2	1	54258338..54291824	43.4944	0.131949	1.09577	0.164484	0.999804	1	ENSGALG00010011605	ENSGALG00010011605
WASHC4	1	complement(54292515..54330848)	15.6296	-0.0701906	-1.04986	0.704565	0.999804	1	ENSGALG00010011621	ENSGALG00010011621
ALDH1L2	1	54338166..54367677	106.255	0.00293483	1.00204	0.981391	0.999804	1	ENSGALG00010011657	ENSGALG00010011657
gene:ENSGALG00010011660	1	complement(54366984..54371915)	102.333	0.0317031	1.02222	0.769398	0.999804	1	ENSGALG00010011660	ENSGALG00010011660
SLC41A2	1	54371957..54421390	35.2159	-0.10205	-1.0733	0.310104	0.999804	1	ENSGALG00010011671	ENSGALG00010011671
CHST11	1	complement(54409514..54634664)	10.1807	-0.274134	-1.20927	0.192999	0.999804	1	ENSGALG00010011770	ENSGALG00010011770
TXNRD1	1	complement(54632853..54671722)	26.9441	-0.122849	-1.08888	0.302679	0.999804	1	ENSGALG00010011789	ENSGALG00010011789
NFYB	1	54682678..54699751	47.2173	0.0379764	1.02667	0.798581	0.999804	1	ENSGALG00010011856	ENSGALG00010011856
HCFC2	1	complement(54704829..54724934)	24.3892	0.114387	1.08252	0.334849	0.999804	1	ENSGALG00010011883	ENSGALG00010011883
GLT8D2	1	54725022..54745329	62.307	-0.0553846	-1.03914	0.654485	0.999804	1	ENSGALG00010010071	ENSGALG00010010071
TDG	1	complement(54743597..54754205)	61.7688	-0.0987498	-1.07085	0.367978	0.999804	1	ENSGALG00010010085	ENSGALG00010010085
C12orf73	1	54754288..54755982	53.0688	0.065571	1.0465	0.672927	0.999804	1	ENSGALG00010010095	ENSGALG00010010095
HSP90B1	1	complement(54757804..54769805)	610.611	-0.0175244	-1.01222	0.873034	0.999804	1	ENSGALG00010010280	ENSGALG00010010280
NT5DC3	1	54774989..54876380	6.95618	-0.00333135	-1.00231	0.983987	0.999804	1	ENSGALG00010010310	ENSGALG00010010310
STAB2	1	complement(54816115..54894245)	1.44769	0.614049	1.53055	0.0410915	0.866412	1	ENSGALG00010010356	ENSGALG00010010356
ASCL1	1	complement(55112008..55114058)	0.218846	0.345032	1.27018	0.739852	0.999804	1	ENSGALG00010011057	ENSGALG00010011057
PAH	1	55124355..55165071	0.174013	-0.87441	-1.83326	0.232373	0.999804	1	ENSGALG00010010222	ENSGALG00010010222
gene:ENSGALG00010010248	1	55167624..55196931	0.151729	1.7628	3.39356	0.171679	0.999804	1	ENSGALG00010010248	ENSGALG00010010248
IGF1	1	55326281..55375657	0.183546	0.569628	1.48414	0.576653	0.999804	1	ENSGALG00010010259	ENSGALG00010010259
PARPBP	1	complement(55415162..55463406)	4.29724	-0.0832134	-1.05938	0.729654	0.999804	1	ENSGALG00010011316	ENSGALG00010011316
PMCH	1	55417419..55421820	0.342244	-2.24174	-4.72966	0.0909723	0.999804	1	ENSGALG00010011331	ENSGALG00010011331
NUP37	1	55463444..55489210	85.7539	0.0295238	1.02068	0.787443	0.999804	1	ENSGALG00010011361	ENSGALG00010011361
WASHC3	1	55494917..55528868	34.6881	0.0963237	1.06905	0.305949	0.999804	1	ENSGALG00010011425	ENSGALG00010011425
DRAM1	1	complement(55537528..55553135)	0.765369	-0.492482	-1.40686	0.364714	0.999804	1	ENSGALG00010011431	ENSGALG00010011431
GNPTAB	1	55565257..55605475	62.1778	0.00706839	1.00491	0.950406	0.999804	1	ENSGALG00010011453	ENSGALG00010011453
gene:ENSGALG00010011457	1	55605555..55617608	2.32819	0.0915291	1.0655	0.828632	0.999804	1	ENSGALG00010011457	ENSGALG00010011457
CHPT1	1	complement(55613638..55636204)	21.4214	0.154188	1.1128	0.111829	0.999804	1	ENSGALG00010011484	ENSGALG00010011484
MYBPC1	1	complement(55642327..55714550)	77.9115	0.19613	1.14562	0.041537	0.868378	1	ENSGALG00010011558	ENSGALG00010011558
SPIC	1	complement(55746782..55774600)	0.0350687	-1.44023	-2.71364	0.393714	0	1	ENSGALG00010011308	ENSGALG00010011308
PARP12	1	55777887..55794513	8.86248	-0.0201838	-1.01409	0.906644	0.999804	1	ENSGALG00010013063	ENSGALG00010013063
TBXAS1	1	complement(55795267..56045421)	1.93991	0.35143	1.27582	0.21231	0.999804	1	ENSGALG00010013152	ENSGALG00010013152
HIPK2	1	56066572..56223038	19.2793	0.223562	1.16761	0.207654	0.999804	1	ENSGALG00010013175	ENSGALG00010013175
KIAA1549	1	56218110..56355435	28.8512	-0.0228775	-1.01598	0.802483	0.999804	1	ENSGALG00010013209	ENSGALG00010013209
ATP6V0A4	1	56374578..56397416	0.302645	1.20967	2.31285	0.0918383	0.999804	1	ENSGALG00010013224	ENSGALG00010013224
SVOPL	1	56401223..56421590	0.532176	-0.339658	-1.26546	0.584521	0.999804	1	ENSGALG00010013237	ENSGALG00010013237
TRIM24	1	complement(56423723..56482071)	30.2676	0.0405507	1.02851	0.706955	0.999804	1	ENSGALG00010013244	ENSGALG00010013244
AKR1D1	1	56593491..56629958	104.276	-0.214996	-1.1607	0.0508267	0.915441	1	ENSGALG00010013290	ENSGALG00010013290
gene:ENSGALG00010013309	1	complement(56679760..56697920)	17.8674	0.10374	1.07456	0.509757	0.999804	1	ENSGALG00010013309	ENSGALG00010013309
KDM7A	1	complement(56720299..56776576)	3.23167	0.0231798	1.0162	0.927073	0.999804	1	ENSGALG00010013316	ENSGALG00010013316
SLC37A3	1	complement(56781331..56816703)	28.9605	0.0444713	1.03131	0.669562	0.999804	1	ENSGALG00010013328	ENSGALG00010013328
RAB19	1	56816547..56823867	4.39719	-0.175319	-1.12921	0.452915	0.999804	1	ENSGALG00010013337	ENSGALG00010013337
MKRN4P	1	complement(56822899..56847055)	70.5778	-0.0662932	-1.04702	0.435619	0.999804	1	ENSGALG00010013348	ENSGALG00010013348
gene:ENSGALG00010013362	1	56850845..56874734	0.66911	0.833633	1.78217	0.155553	0.999804	1	ENSGALG00010013362	ENSGALG00010013362
DENND2A	1	complement(56877487..56934921)	135.066	0.138914	1.10108	0.293559	0.999804	1	ENSGALG00010013381	ENSGALG00010013381
ADCK2	1	56936594..56947536	24.1839	0.0735323	1.05229	0.708807	0.999804	1	ENSGALG00010013393	ENSGALG00010013393
gene:ENSGALG00010013404	1	complement(56949018..56963068)	1.02866	-0.198262	-1.14732	0.626048	0.999804	1	ENSGALG00010013404	ENSGALG00010013404
NDUFB2	1	56963418..56964252	254.18	0.126399	1.09157	0.416322	0.999804	1	ENSGALG00010013416	ENSGALG00010013416
BRAF	1	complement(56964898..57047491)	11.4588	0.104694	1.07527	0.392194	0.999804	1	ENSGALG00010013466	ENSGALG00010013466
MRPS33	1	complement(57057470..57064899)	56.4983	0.00591038	1.00411	0.959633	0.999804	1	ENSGALG00010013510	ENSGALG00010013510
gene:ENSGALG00010013519	1	complement(57064942..57217914)	0.0661561	1.6248	3.084	0.486936	0	1	ENSGALG00010013519	ENSGALG00010013519
TMEM178B	1	57080252..57291486	3.00257	0.146859	1.10716	0.708056	0.999804	1	ENSGALG00010013523	ENSGALG00010013523
AGK	1	57321331..57356718	26.5897	-0.0660302	-1.04683	0.498104	0.999804	1	ENSGALG00010013561	ENSGALG00010013561
DENND11	1	complement(57355777..57368666)	3.42784	-0.253885	-1.19241	0.344432	0.999804	1	ENSGALG00010013572	ENSGALG00010013572
WEE2	1	57368919..57383978	0.803986	0.0353616	1.02481	0.932597	0.999804	1	ENSGALG00010013595	ENSGALG00010013595
SSBP1	1	57384042..57389713	80.0051	0.0132266	1.00921	0.905369	0.999804	1	ENSGALG00010013625	ENSGALG00010013625
CREB3L2	1	57397078..57471318	3.62114	-0.122535	-1.08865	0.663119	0.999804	1	ENSGALG00010013690	ENSGALG00010013690
DGKI	1	57480943..57686582	0.959776	-0.413417	-1.33184	0.346376	0.999804	1	ENSGALG00010013757	ENSGALG00010013757
PTN	1	57693551..57782583	381.922	0.0322074	1.02258	0.771693	0.999804	1	ENSGALG00010013828	ENSGALG00010013828
CHRM2	1	complement(57842788..57942692)	0.294759	0.00217811	1.00151	0.995697	0.999804	1	ENSGALG00010013994	ENSGALG00010013994
MTPN	1	58249994..58287975	153.765	0.059157	1.04186	0.651525	0.999804	1	ENSGALG00010010690	ENSGALG00010010690
FAM180A	1	58376155..58404917	2.55222	0.16336	1.11989	0.666738	0.999804	1	ENSGALG00010011034	ENSGALG00010011034
SLC13A4	1	58407861..58435126	0.249428	-0.807672	-1.75038	0.325895	0.999804	1	ENSGALG00010011042	ENSGALG00010011042
C7orf73	1	complement(58441811..58450241)	47.8488	0.0559186	1.03952	0.614931	0.999804	1	ENSGALG00010010106	ENSGALG00010010106
SYT10	1	58685320..58741851	0.722961	-1.3996	-2.63828	0.0345896	0.821265	1	ENSGALG00010011050	ENSGALG00010011050
PKP2	1	58866447..58910209	6.58066	-0.128843	-1.09342	0.523131	0.999804	1	ENSGALG00010011076	ENSGALG00010011076
YARS2	1	58948340..58966423	23.424	-0.057129	-1.04039	0.759907	0.999804	1	ENSGALG00010011091	ENSGALG00010011091
DNM1L	1	complement(58958333..58994687)	70.1157	-0.0320934	-1.02249	0.770131	0.999804	1	ENSGALG00010011130	ENSGALG00010011130
FGD4	1	complement(59009368..59116926)	0.573406	-0.117563	-1.0849	0.80399	0.999804	1	ENSGALG00010011150	ENSGALG00010011150
BICD1	1	complement(59126656..59320047)	3.52236	0.119273	1.08619	0.568831	0.999804	1	ENSGALG00010015918	ENSGALG00010015918
gene:ENSGALG00010011163	1	59225497..59227400	0	0	0	0	0	0	ENSGALG00010011163	ENSGALG00010011163
gene:ENSGALG00010011174	1	59229351..59231254	0	0	0	0	0	0	ENSGALG00010011174	ENSGALG00010011174
gene:ENSGALG00010011186	1	59233205..59235108	0	0	0	0	0	0	ENSGALG00010011186	ENSGALG00010011186
gene:ENSGALG00010011201	1	59237059..59238962	0	0	0	0	0	0	ENSGALG00010011201	ENSGALG00010011201
gene:ENSGALG00010011250	1	complement(59359940..59398074)	20.1811	0.0618296	1.04379	0.545003	0.999804	1	ENSGALG00010011250	ENSGALG00010011250
AMN1	1	59432851..59455989	9.29579	0.0599023	1.0424	0.742089	0.999804	1	ENSGALG00010010734	ENSGALG00010010734
gene:ENSGALG00010010752	1	complement(59456698..59463091)	12.4231	-0.024264	-1.01696	0.906248	0.999804	1	ENSGALG00010010752	ENSGALG00010010752
DENND5B	1	59463885..59581969	1.96583	0.0564138	1.03988	0.839843	0.999804	1	ENSGALG00010011997	ENSGALG00010011997
FAM60A	1	59597562..59613839	86.7735	-0.170628	-1.12555	0.221501	0.999804	1	ENSGALG00010012054	ENSGALG00010012054
CAPRIN2	1	59631241..59665397	12.6511	-0.124997	-1.09051	0.540962	0.999804	1	ENSGALG00010012072	ENSGALG00010012072
IPO8	1	59666953..59709555	29.3151	-0.0324875	-1.02277	0.78891	0.999804	1	ENSGALG00010012085	ENSGALG00010012085
TMTC1	1	59752290..59899791	14.3954	-0.178069	-1.13137	0.370971	0.999804	1	ENSGALG00010012106	ENSGALG00010012106
gene:ENSGALG00010012109	1	59920610..59921712	0	0	0	0	0	0	ENSGALG00010012109	ENSGALG00010012109
gene:ENSGALG00010012115	1	complement(59964279..59965433)	0	0	0	0	0	0	ENSGALG00010012115	ENSGALG00010012115
DDX11	1	59970874..59991935	17.5041	-0.103971	-1.07473	0.585043	0.999804	1	ENSGALG00010012138	ENSGALG00010012138
WASHC1	1	complement(59991889..60032001)	27.311	0.010875	1.00757	0.931117	0.999804	1	ENSGALG00010012159	ENSGALG00010012159
gene:ENSGALG00010010129	1	60051917..60096135	0.827757	-1.07359	-2.10466	0.298336	0.999804	1	ENSGALG00010010129	ENSGALG00010010129
IQSEC3	1	60116452..60150454	6.62743	-0.440125	-1.35672	0.147499	0.999804	1	ENSGALG00010010154	ENSGALG00010010154
gene:ENSGALG00010010324	1	complement(60170325..60183736)	0.0148917	-1.54585	-2.91976	0.515491	0	1	ENSGALG00010010324	ENSGALG00010010324
gene:ENSGALG00010010340	1	complement(60184882..60190344)	0.0735122	1.62495	3.08432	0.48689	0	1	ENSGALG00010010340	ENSGALG00010010340
SLC6A12	1	complement(60208405..60238006)	0.924087	-0.111231	-1.08015	0.791769	0.999804	1	ENSGALG00010015929	ENSGALG00010015929
SLC6A13	1	complement(60249571..60279432)	6.10662	-0.326784	-1.25421	0.191238	0.999804	1	ENSGALG00010012205	ENSGALG00010012205
KDM5A	1	complement(60287263..60334267)	23.2645	-0.18054	-1.13331	0.0600985	0.943662	1	ENSGALG00010012219	ENSGALG00010012219
CCDC77	1	60336845..60352296	10.7844	0.0420315	1.02956	0.817623	0.999804	1	ENSGALG00010012242	ENSGALG00010012242
B4GALNT3	1	60356304..60414354	15.9165	-0.232748	-1.17507	0.27502	0.999804	1	ENSGALG00010012274	ENSGALG00010012274
NINJ2	1	complement(60419640..60463851)	33.2225	0.129214	1.0937	0.516661	0.999804	1	ENSGALG00010012300	ENSGALG00010012300
WNK1	1	60491607..60589717	34.8858	-0.100382	-1.07206	0.474694	0.999804	1	ENSGALG00010012339	ENSGALG00010012339
RAD52	1	complement(60590254..60605589)	23.3227	0.0350732	1.02461	0.747203	0.999804	1	ENSGALG00010012367	ENSGALG00010012367
ERC1	1	60605738..60890943	0.928287	-0.0265426	-1.01857	0.949276	0.999804	1	ENSGALG00010012399	ENSGALG00010012399
WNT5B	1	60910921..60976792	81.8286	0.210185	1.15684	0.0544928	0.925941	1	ENSGALG00010013899	ENSGALG00010013899
FBXL14	1	complement(60936388..60943937)	11.2086	0.156196	1.11435	0.232972	0.999804	1	ENSGALG00010014909	ENSGALG00010014909
ADIPOR2	1	60983924..61026364	73.6374	-0.0731727	-1.05203	0.427665	0.999804	1	ENSGALG00010013910	ENSGALG00010013910
CACNA2D4	1	complement(61031038..61145666)	0.337693	0.927844	1.90243	0.23093	0.999804	1	ENSGALG00010013942	ENSGALG00010013942
CHUNK-1	1	61037364..61052152	1.1018	0.25753	1.19543	0.545058	0.999804	1	ENSGALG00010014065	ENSGALG00010014065
LRTM2	1	61053189..61074291	0.381496	-0.807515	-1.75019	0.209553	0.999804	1	ENSGALG00010014178	ENSGALG00010014178
DCP1B	1	complement(61159756..61203291)	20.9905	0.0662026	1.04696	0.571415	0.999804	1	ENSGALG00010014200	ENSGALG00010014200
CACNA1C	1	61231143..61658619	6.24042	-0.328763	-1.25594	0.0558026	0.930503	1	ENSGALG00010014295	ENSGALG00010014295
IL17RA	1	61665762..61687848	24.9749	-0.0409452	-1.02879	0.683292	0.999804	1	ENSGALG00010011776	ENSGALG00010011776
TMEM121B	1	complement(61691974..61693509)	0.142761	-0.491749	-1.40615	0.677952	0.999804	1	ENSGALG00010014884	ENSGALG00010014884
HDHD5	1	complement(61699323..61708938)	13.6633	-0.202279	-1.15051	0.224771	0.999804	1	ENSGALG00010011792	ENSGALG00010011792
CECR1	1	complement(61711482..61730279)	6.63433	0.250273	1.18943	0.177758	0.999804	1	ENSGALG00010011860	ENSGALG00010011860
CECR2	1	61741076..61833025	8.67342	0.0553813	1.03913	0.809304	0.999804	1	ENSGALG00010011637	ENSGALG00010011637
ATP6V1E1	1	complement(61846925..61858741)	72.5585	0.0137085	1.00955	0.885222	0.999804	1	ENSGALG00010012315	ENSGALG00010012315
BCL2L13	1	61857683..61900688	28.1009	-0.0796325	-1.05675	0.514539	0.999804	1	ENSGALG00010012343	ENSGALG00010012343
BID	1	complement(61896899..61917134)	64.4946	-0.138887	-1.10106	0.120772	0.999804	1	ENSGALG00010012415	ENSGALG00010012415
MICAL3	1	complement(61925722..62099764)	4.56174	-0.157728	-1.11553	0.385096	0.999804	1	ENSGALG00010012509	ENSGALG00010012509
PEX26	1	62101700..62107351	23.9816	0.00594562	1.00413	0.975186	0.999804	1	ENSGALG00010012588	ENSGALG00010012588
TUBA8B	1	62108077..62112668	0.803428	1.2447	2.36969	0.139181	0.999804	1	ENSGALG00010012593	ENSGALG00010012593
TUBA8A	1	62112778..62124376	1.82795	-0.383067	-1.30411	0.376756	0.999804	1	ENSGALG00010012601	ENSGALG00010012601
USP18	1	62128701..62144414	12.6038	0.0196162	1.01369	0.902168	0.999804	1	ENSGALG00010012633	ENSGALG00010012633
gene:ENSGALG00010013395	1	62150986..62152299	0	0	0	0	0	0	ENSGALG00010013395	ENSGALG00010013395
gene:ENSGALG00010013401	1	62153608..62156448	0	0	0	0	0	0	ENSGALG00010013401	ENSGALG00010013401
AKR1B1	1	complement(62163848..62173095)	352.952	-0.199915	-1.14863	0.165853	0.999804	1	ENSGALG00010013417	ENSGALG00010013417
gene:ENSGALG00010013442	1	complement(62177454..62185031)	60.041	0.132545	1.09623	0.286305	0.999804	1	ENSGALG00010013442	ENSGALG00010013442
AKR1E2	1	complement(62186298..62221586)	29.9498	-0.740959	-1.67129	1.42479e-05	0.00698005	0.222666	ENSGALG00010015207	ENSGALG00010015207
BPGM	1	62205899..62248485	51.8702	-0.0961385	-1.06891	0.328784	0.999804	1	ENSGALG00010013428	ENSGALG00010013428
CALD1	1	62331101..62521412	128.341	0.0142959	1.00996	0.91889	0.999804	1	ENSGALG00010013465	ENSGALG00010013465
AKR1B10	1	complement(62516600..62525608)	72.9924	-0.193443	-1.14349	0.0341345	0.818099	1	ENSGALG00010013501	ENSGALG00010013501
RERG	1	complement(62687377..62718968)	50.1953	-0.129295	-1.09376	0.179092	0.999804	1	ENSGALG00010011589	ENSGALG00010011589
PTPRO	1	62808411..62990143	6.44227	-0.418137	-1.3362	0.0211819	0.712381	1	ENSGALG00010012702	ENSGALG00010012702
EPS8	1	complement(62993338..63124660)	79.2295	0.0615425	1.04358	0.491327	0.999804	1	ENSGALG00010012768	ENSGALG00010012768
STRAP	1	63157995..63167657	183.331	-0.0864722	-1.06177	0.354797	0.999804	1	ENSGALG00010012908	ENSGALG00010012908
DERA	1	63168588..63223380	22.422	0.0692974	1.04921	0.701262	0.999804	1	ENSGALG00010012957	ENSGALG00010012957
SLC15A5	1	complement(63222428..63325090)	0.100402	-0.652717	-1.57213	0.498075	0.999804	1	ENSGALG00010013023	ENSGALG00010013023
MGST1	1	63337314..63346996	38.9001	0.0461772	1.03253	0.6667	0.999804	1	ENSGALG00010012732	ENSGALG00010012732
LMO3	1	complement(63411735..63469839)	9.41884	0.178393	1.13162	0.465182	0.999804	1	ENSGALG00010013537	ENSGALG00010013537
RERGL	1	complement(63950326..63959103)	23.7512	0.186902	1.13832	0.319841	0.999804	1	ENSGALG00010013562	ENSGALG00010013562
PIK3C2G	1	63958633..64239132	2.0832	-0.345159	-1.27029	0.233873	0.999804	1	ENSGALG00010013617	ENSGALG00010013617
PLCZ1	1	complement(64241236..64284270)	0	0	0	0	0	0	ENSGALG00010013636	ENSGALG00010013636
CAPZA3	1	64284315..64285282	0	0	0	0	0	0	ENSGALG00010014904	ENSGALG00010014904
PLEKHA5	1	64409078..64577886	15.7699	0.00727573	1.00506	0.95854	0.999804	1	ENSGALG00010013753	ENSGALG00010013753
AEBP2	1	64595432..64645342	23.9903	0.0844582	1.06029	0.479911	0.999804	1	ENSGALG00010013791	ENSGALG00010013791
PDE3A	1	64942643..65179434	4.79747	-0.314781	-1.24382	0.156311	0.999804	1	ENSGALG00010011688	ENSGALG00010011688
SLCO1C1	1	65196182..65218277	0.74431	0.175069	1.12902	0.696375	0.999804	1	ENSGALG00010015162	ENSGALG00010015162
SLCO1B3	1	65224333..65245487	0.13431	0.480736	1.39546	0.654462	0.999804	1	ENSGALG00010011715	ENSGALG00010011715
SLCO1B1	1	complement(65252857..65274133)	0.701376	-0.593799	-1.50922	0.30211	0.999804	1	ENSGALG00010011816	ENSGALG00010011816
SLCO1A2	1	complement(65289193..65340175)	0.18901	-0.847173	-1.79897	0.369832	0.999804	1	ENSGALG00010011668	ENSGALG00010011668
IAPP	1	65321105..65328541	0.164042	1.73885	3.33769	0.214418	0	1	ENSGALG00010011680	ENSGALG00010011680
PYROXD1	1	65357399..65373734	11.9815	-0.191146	-1.14167	0.331735	0.999804	1	ENSGALG00010013802	ENSGALG00010013802
RECQL	1	complement(65366080..65396338)	14.4378	-0.00313768	-1.00218	0.978997	0.999804	1	ENSGALG00010013867	ENSGALG00010013867
GOLT1B	1	65395901..65410436	55.2458	0.033947	1.02381	0.810832	0.999804	1	ENSGALG00010014045	ENSGALG00010014045
BCAT1	1	65418649..65478746	2.81722	-0.0978346	-1.07017	0.700165	0.999804	1	ENSGALG00010015306	ENSGALG00010015306
SOX5	1	65772453..66226631	6.54178	0.357603	1.2813	0.0892589	0.999804	1	ENSGALG00010014120	ENSGALG00010014120
gene:ENSGALG00010014391	1	complement(65784992..65787596)	0	0	0	0	0	0	ENSGALG00010014391	ENSGALG00010014391
ETNK1	1	complement(66501600..66531358)	27.3244	0.0314659	1.02205	0.774083	0.999804	1	ENSGALG00010014515	ENSGALG00010014515
C2CD5	1	66554442..66621977	30.7982	0.0223245	1.01559	0.820758	0.999804	1	ENSGALG00010014626	ENSGALG00010014626
ST8SIA1	1	66639156..66768657	17.5255	-0.035016	-1.02457	0.85231	0.999804	1	ENSGALG00010014713	ENSGALG00010014713
C3AR1L	1	66793209..66849403	2.75791	0.377625	1.2992	0.20263	0.999804	1	ENSGALG00010014821	ENSGALG00010014821
gene:ENSGALG00010014870	1	66879486..66886403	0.107747	0.914661	1.88513	0.511054	0	1	ENSGALG00010014870	ENSGALG00010014870
CMAS	1	complement(66894163..66905203)	18.882	0.209236	1.15608	0.218091	0.999804	1	ENSGALG00010011573	ENSGALG00010011573
ABCC9	1	66924027..66997879	7.19983	0.308655	1.23855	0.0986713	0.999804	1	ENSGALG00010013156	ENSGALG00010013156
KCNJ8	1	67006795..67014251	21.2686	0.274775	1.20981	0.0969395	0.999804	1	ENSGALG00010013173	ENSGALG00010013173
LDHB	1	67077550..67091183	728.671	-0.120064	-1.08678	0.214823	0.999804	1	ENSGALG00010013184	ENSGALG00010013184
GYS2	1	67093458..67139640	0.0581117	0.269692	1.20555	0.837269	0.999804	1	ENSGALG00010013201	ENSGALG00010013201
SPX	1	complement(67192484..67196777)	0.0917609	0.80568	1.74797	0.617773	0	1	ENSGALG00010013963	ENSGALG00010013963
IRAG2	1	67203345..67241411	3.05977	0.0205333	1.01433	0.927514	0.999804	1	ENSGALG00010014019	ENSGALG00010014019
DNAI7	1	complement(67241359..67260450)	2.04216	-0.127776	-1.09261	0.721992	0.999804	1	ENSGALG00010014154	ENSGALG00010014154
ETFRF1	1	67260490..67272487	11.3858	0.104341	1.075	0.587597	0.999804	1	ENSGALG00010014213	ENSGALG00010014213
KRAS	1	complement(67263419..67288652)	78.2563	0.106633	1.07671	0.225134	0.999804	1	ENSGALG00010014246	ENSGALG00010014246
RASSF8	1	67578462..67653703	19.5164	0.070898	1.05037	0.501022	0.999804	1	ENSGALG00010014328	ENSGALG00010014328
BHLHE41	1	complement(67671918..67673902)	4.95043	-0.279307	-1.21361	0.415477	0.999804	1	ENSGALG00010014338	ENSGALG00010014338
SSPN	1	67695264..67715634	44.5695	0.0369921	1.02597	0.769742	0.999804	1	ENSGALG00010014361	ENSGALG00010014361
ITPR2	1	complement(67742505..68004312)	2.65688	-0.0386003	-1.02712	0.844042	0.999804	1	ENSGALG00010014477	ENSGALG00010014477
gene:ENSGALG00010014697	1	68029000..68039330	0.479307	-0.164513	-1.12079	0.72249	0.999804	1	ENSGALG00010014697	ENSGALG00010014697
INTS13	1	complement(68045295..68065772)	226.034	-0.0182644	-1.01274	0.891652	0.999804	1	ENSGALG00010014728	ENSGALG00010014728
FGFR1OP2	1	68065955..68077262	26.0328	0.0418102	1.0294	0.707531	0.999804	1	ENSGALG00010014748	ENSGALG00010014748
TM7SF3	1	complement(68081034..68099013)	6.82789	-0.00765036	-1.00532	0.968459	0.999804	1	ENSGALG00010014839	ENSGALG00010014839
MED21	1	68098294..68107146	25.7481	-0.00182802	-1.00127	0.991577	0.999804	1	ENSGALG00010014861	ENSGALG00010014861
STK38L	1	68156522..68204691	23.7621	-0.0235536	-1.01646	0.829792	0.999804	1	ENSGALG00010012896	ENSGALG00010012896
ARNTL2	1	68213796..68250626	46.1018	-0.1112	-1.08013	0.302482	0.999804	1	ENSGALG00010012985	ENSGALG00010012985
PPFIBP1	1	68275098..68374776	77.7745	-0.00915422	-1.00637	0.944957	0.999804	1	ENSGALG00010013123	ENSGALG00010013123
A4GALT	1	complement(68381025..68443818)	27.6466	-0.0630166	-1.04465	0.601849	0.999804	1	ENSGALG00010012867	ENSGALG00010012867
gene:ENSGALG00010013167	1	68397809..68408002	0.0646227	-0.283377	-1.21704	0.828675	0	1	ENSGALG00010013167	ENSGALG00010013167
gene:ENSGALG00010013176	1	68414761..68417245	0	0	0	0	0	0	ENSGALG00010013176	ENSGALG00010013176
ARFGAP3	1	complement(68447853..68482097)	48.1976	-0.0654716	-1.04643	0.656222	0.999804	1	ENSGALG00010012147	ENSGALG00010012147
PACSIN2	1	complement(68484872..68551376)	36.3072	0.0985274	1.07068	0.293563	0.999804	1	ENSGALG00010012175	ENSGALG00010012175
TTLL1	1	complement(68553558..68581512)	1.58775	-0.141361	-1.10295	0.714083	0.999804	1	ENSGALG00010012193	ENSGALG00010012193
BIK	1	68584298..68596328	6.57057	-0.105449	-1.07583	0.743354	0.999804	1	ENSGALG00010011907	ENSGALG00010011907
MCAT	1	complement(68598694..68603495)	26.6242	-0.0978551	-1.07018	0.434211	0.999804	1	ENSGALG00010011916	ENSGALG00010011916
TSPO	1	68602743..68615221	11.224	0.0245535	1.01716	0.870739	0.999804	1	ENSGALG00010011930	ENSGALG00010011930
TTLL12	1	complement(68615328..68635127)	100.792	-0.000550807	-1.00038	0.994823	0.999804	1	ENSGALG00010011943	ENSGALG00010011943
SCUBE1	1	complement(68646881..68847610)	0.598468	0.286559	1.21973	0.6585	0.999804	1	ENSGALG00010011981	ENSGALG00010011981
MPPED1	1	68900250..68963686	53.7983	-0.000947217	-1.00066	0.994527	0.999804	1	ENSGALG00010011998	ENSGALG00010011998
gene:ENSGALG00010011562	1	complement(68976446..68988575)	26.514	0.303414	1.23406	0.196598	0.999804	1	ENSGALG00010011562	ENSGALG00010011562
SULT4A1	1	complement(69093770..69127233)	9.51511	0.0158964	1.01108	0.934601	0.999804	1	ENSGALG00010013242	ENSGALG00010013242
PNPLA3	1	69155961..69173375	70.5007	0.0625034	1.04428	0.510682	0.999804	1	ENSGALG00010013267	ENSGALG00010013267
SAMM50	1	69173521..69194450	71.7324	0.0822827	1.05869	0.396884	0.999804	1	ENSGALG00010013278	ENSGALG00010013278
PARVB	1	69198524..69257381	308.315	0.0286692	1.02007	0.77981	0.999804	1	ENSGALG00010013301	ENSGALG00010013301
PARVG	1	69259275..69280548	7.68838	0.135064	1.09814	0.50729	0.999804	1	ENSGALG00010013324	ENSGALG00010013324
KIAA1644	1	complement(69355192..69436880)	10.6741	0.262114	1.19923	0.205087	0.999804	1	ENSGALG00010013343	ENSGALG00010013343
PRR5	1	69784065..69870057	43.5301	0.174675	1.12871	0.14005	0.999804	1	ENSGALG00010013360	ENSGALG00010013360
gene:ENSGALG00010013366	1	69891073..69893076	0.0869606	-3.02256	-8.12606	0.204744	0	1	ENSGALG00010013366	ENSGALG00010013366
gene:ENSGALG00010013368	1	69894889..69896892	0.0434803	-2.27791	-4.84976	0.324186	0	1	ENSGALG00010013368	ENSGALG00010013368
ARHGAP8	1	69930643..69991900	1.49151	-0.094453	-1.06766	0.807077	0.999804	1	ENSGALG00010013376	ENSGALG00010013376
PHF21B	1	complement(70002422..70161396)	1.6469	0.491151	1.40557	0.172946	0.999804	1	ENSGALG00010011895	ENSGALG00010011895
NUP50	1	70286578..70302000	47.1244	-0.0386329	-1.02714	0.786271	0.999804	1	ENSGALG00010012043	ENSGALG00010012043
KIAA0930	1	complement(70307538..70373520)	10.3812	0.216127	1.16161	0.264153	0.999804	1	ENSGALG00010012074	ENSGALG00010012074
UPK3A	1	70373691..70420114	11.5421	0.0810003	1.05775	0.746584	0.999804	1	ENSGALG00010012099	ENSGALG00010012099
SMC1B	1	complement(70445666..70481978)	0.311703	0.241943	1.18258	0.708367	0.999804	1	ENSGALG00010012104	ENSGALG00010012104
RIBC2	1	70482162..70496351	1.75007	-0.0662896	-1.04702	0.87359	0.999804	1	ENSGALG00010012206	ENSGALG00010012206
FBLN1	1	70535491..70617867	304.958	0.107125	1.07708	0.230311	0.999804	1	ENSGALG00010012285	ENSGALG00010012285
ATXN10	1	70650650..70747821	21.0316	0.160535	1.1177	0.402353	0.999804	1	ENSGALG00010012329	ENSGALG00010012329
gene:ENSGALG00010014896	1	complement(70797192..70797623)	0.192102	0.811399	1.75491	0.630004	0	1	ENSGALG00010014896	ENSGALG00010014896
WNT7B	1	complement(70831585..70926413)	5.50152	-0.168211	-1.12366	0.391819	0.999804	1	ENSGALG00010012373	ENSGALG00010012373
PPARA	1	71319312..71353475	4.26533	0.167333	1.12298	0.554361	0.999804	1	ENSGALG00010023058	ENSGALG00010023058
CDPF1	1	complement(71353402..71382736)	13.1767	0.0825784	1.05891	0.655762	0.999804	1	ENSGALG00010023068	ENSGALG00010023068
PKDREJ	1	complement(71383364..71423825)	0.774997	-0.248248	-1.18776	0.520789	0.999804	1	ENSGALG00010023075	ENSGALG00010023075
gene:ENSGALG00010026220	1	71390609..71410635	42.9383	-0.197098	-1.14639	0.210954	0.999804	1	ENSGALG00010026220	ENSGALG00010026220
gene:ENSGALG00010023084	1	71422514..71441889	29.1275	0.101127	1.07261	0.590457	0.999804	1	ENSGALG00010023084	ENSGALG00010023084
ZC3HAV1	1	complement(71443183..71482037)	15.9387	-0.111594	-1.08042	0.58513	0.999804	1	ENSGALG00010023107	ENSGALG00010023107
ETV6	1	71530632..71663441	23.3037	-0.00411195	-1.00285	0.967871	0.999804	1	ENSGALG00010023137	ENSGALG00010023137
gene:ENSGALG00010023151	1	71691377..71722963	0.973701	0.873691	1.83235	0.0589174	0.938692	1	ENSGALG00010023151	ENSGALG00010023151
LRP6	1	complement(71739917..71864349)	1.02792	-0.0230226	-1.01609	0.94694	0.999804	1	ENSGALG00010021562	ENSGALG00010021562
MANSC1	1	complement(71874902..71886634)	15.3296	0.459322	1.3749	0.0332209	0.811042	1	ENSGALG00010021419	ENSGALG00010021419
BORCS5	1	71888800..71950870	23.8655	0.0232657	1.01626	0.825892	0.999804	1	ENSGALG00010021652	ENSGALG00010021652
DUSP16	1	complement(71954564..72024309)	18.6041	-0.0757577	-1.05391	0.722363	0.999804	1	ENSGALG00010021661	ENSGALG00010021661
CREBL2	1	72044428..72057766	23.7893	-0.0213923	-1.01494	0.892719	0.999804	1	ENSGALG00010021879	ENSGALG00010021879
GPR19	1	complement(72063975..72072470)	0	0	0	0	0	0	ENSGALG00010021891	ENSGALG00010021891
gene:ENSGALG00010021913	1	complement(72104546..72116553)	6.80127	0.171069	1.12589	0.328188	0.999804	1	ENSGALG00010021913	ENSGALG00010021913
CDKN1B	1	72116626..72183463	49.0709	0.0168414	1.01174	0.85351	0.999804	1	ENSGALG00010021960	ENSGALG00010021960
MRPS35	1	72719472..72752580	30.8873	0.022828	1.01595	0.864592	0.999804	1	ENSGALG00010022657	ENSGALG00010022657
MANSC4	1	complement(72755482..72770265)	1.72423	0.0366634	1.02574	0.926911	0.999804	1	ENSGALG00010022669	ENSGALG00010022669
KLHL42	1	72777982..72790566	5.93684	-0.0562711	-1.03977	0.767953	0.999804	1	ENSGALG00010022673	ENSGALG00010022673
PTHLH	1	complement(72858164..72871051)	13.9128	-0.307848	-1.23786	0.143994	0.999804	1	ENSGALG00010021622	ENSGALG00010021622
CCDC91	1	72973819..73181666	3.97366	0.137564	1.10005	0.384504	0.999804	1	ENSGALG00010022274	ENSGALG00010022274
FAR2	1	73283643..73430375	15.4132	0.147313	1.1075	0.381132	0.999804	1	ENSGALG00010022354	ENSGALG00010022354
gene:ENSGALG00010022371	1	complement(73368499..73369518)	0	0	0	0	0	0	ENSGALG00010022371	ENSGALG00010022371
RAD51AP1	1	complement(73452531..73463444)	25.9509	0.0829198	1.05916	0.470054	0.999804	1	ENSGALG00010022408	ENSGALG00010022408
C12orf4	1	73463509..73492142	13.4063	0.0242183	1.01693	0.838921	0.999804	1	ENSGALG00010022448	ENSGALG00010022448
FGF6	1	73503874..73515883	0.0328437	-0.668151	-1.58903	0.681139	0	1	ENSGALG00010022459	ENSGALG00010022459
FGF23	1	73530247..73534786	0.444731	0.528198	1.44213	0.542452	0.999804	1	ENSGALG00010021515	ENSGALG00010021515
gene:ENSGALG00010024251	1	complement(73539538..73561276)	6.68088	0.121697	1.08801	0.559136	0.999804	1	ENSGALG00010024251	ENSGALG00010024251
CCND2	1	complement(73569623..73614546)	29.3632	0.117142	1.08458	0.271638	0.999804	1	ENSGALG00010024285	ENSGALG00010024285
NDUFA9	1	73788121..73819769	56.253	0.0149168	1.01039	0.915484	0.999804	1	ENSGALG00010024338	ENSGALG00010024338
gene:ENSGALG00010024367	1	73837715..73896001	4.28529	-0.073565	-1.05231	0.680522	0.999804	1	ENSGALG00010024367	ENSGALG00010024367
KCNA1	1	73911818..74027870	4.49165	0.283049	1.21676	0.221803	0.999804	1	ENSGALG00010024400	ENSGALG00010024400
gene:ENSGALG00010024408	1	74221075..74222658	0.0596922	2.36657	5.15715	0.294387	0	1	ENSGALG00010024408	ENSGALG00010024408
gene:ENSGALG00010024417	1	complement(74261349..74262867)	0	0	0	0	0	0	ENSGALG00010024417	ENSGALG00010024417
NTF3	1	74314246..74388375	4.07093	-0.0117902	-1.00821	0.943581	0.999804	1	ENSGALG00010024492	ENSGALG00010024492
gene:ENSGALG00010024503	1	complement(74442485..74444248)	0.278674	-1.29461	-2.45311	0.355498	0	1	ENSGALG00010024503	ENSGALG00010024503
gene:ENSGALG00010024507	1	complement(74450103..74640532)	0.0193913	2.36664	5.1574	0.297342	0	1	ENSGALG00010024507	ENSGALG00010024507
VWF	1	complement(74643818..74782625)	4.98393	0.316108	1.24497	0.0529171	0.923462	1	ENSGALG00010024534	ENSGALG00010024534
CD9	1	74815459..74845081	6.77576	0.120153	1.08685	0.551686	0.999804	1	ENSGALG00010024600	ENSGALG00010024600
gene:ENSGALG00010024606	1	complement(74852276..74863783)	0.20351	-0.33476	-1.26117	0.621707	0.999804	1	ENSGALG00010024606	ENSGALG00010024606
gene:ENSGALG00010024614	1	complement(74867345..74902546)	3.57104	0.0198745	1.01387	0.927241	0.999804	1	ENSGALG00010024614	ENSGALG00010024614
PRMT1	1	75180032..75232295	16.283	-0.0307586	-1.02155	0.795605	0.999804	1	ENSGALG00010024622	ENSGALG00010024622
ZC3HAV1L	1	complement(75331375..75346838)	17.9325	0.190097	1.14084	0.323509	0.999804	1	ENSGALG00010024645	ENSGALG00010024645
gene:ENSGALG00010024668	1	complement(75350337..75376240)	0.317385	-0.0547072	-1.03865	0.868448	0.999804	1	ENSGALG00010024668	ENSGALG00010024668
gene:ENSGALG00010024676	1	75491742..75507803	4.3806	-0.19614	-1.14563	0.287247	0.999804	1	ENSGALG00010024676	ENSGALG00010024676
TEAD4	1	complement(75502518..75571931)	44.122	0.0345915	1.02427	0.722762	0.999804	1	ENSGALG00010024709	ENSGALG00010024709
FOXM1	1	complement(75576888..75591570)	80.6345	-0.0526955	-1.0372	0.543487	0.999804	1	ENSGALG00010024729	ENSGALG00010024729
TULP3	1	75587204..75627037	18.3666	0.086633	1.06189	0.3882	0.999804	1	ENSGALG00010024747	ENSGALG00010024747
ITFG2	1	complement(75663074..75679712)	43.8198	0.111462	1.08032	0.276982	0.999804	1	ENSGALG00010024775	ENSGALG00010024775
FKBP4	1	complement(75684242..75723680)	337.116	-0.0521552	-1.03681	0.601621	0.999804	1	ENSGALG00010024793	ENSGALG00010024793
NECAP1	1	complement(75712910..75754623)	106.351	-0.0835046	-1.05959	0.362276	0.999804	1	ENSGALG00010024821	ENSGALG00010024821
FOXJ3	1	complement(75759649..75797528)	55.5588	-0.0396871	-1.02789	0.743456	0.999804	1	ENSGALG00010021635	ENSGALG00010021635
SLC2A14	1	75833426..75843951	19.809	0.0314616	1.02205	0.83886	0.999804	1	ENSGALG00010021387	ENSGALG00010021387
gene:ENSGALG00010021456	1	75868960..75871387	0	0	0	0	0	0	ENSGALG00010021456	ENSGALG00010021456
NANOG	1	complement(75876516..75881386)	0	0	0	0	0	0	ENSGALG00010021471	ENSGALG00010021471
AICDA	1	complement(75917284..75923021)	0.0331721	0.561036	1.47533	0.686613	0	1	ENSGALG00010022690	ENSGALG00010022690
MFAP5	1	complement(75931108..75955329)	49.3149	0.227057	1.17044	0.136303	0.999804	1	ENSGALG00010022764	ENSGALG00010022764
RIMKLB	1	75960140..76010867	25.5958	0.189715	1.14054	0.0540922	0.924606	1	ENSGALG00010022796	ENSGALG00010022796
gene:ENSGALG00010022805	1	76052702..76075068	20.1711	-0.0310256	-1.02174	0.783486	0.999804	1	ENSGALG00010022805	ENSGALG00010022805
gene:ENSGALG00010022821	1	76105482..76139266	0.148463	-0.216661	-1.16204	0.787535	0.999804	1	ENSGALG00010022821	ENSGALG00010022821
PHC1	1	76150905..76170397	45.0086	-0.0269043	-1.01882	0.813387	0.999804	1	ENSGALG00010022842	ENSGALG00010022842
M6PR	1	complement(76168631..76177061)	91.957	-0.00643406	-1.00447	0.937954	0.999804	1	ENSGALG00010022885	ENSGALG00010022885
gene:ENSGALG00010022972	1	76191335..76222918	1.52224	-0.280649	-1.21474	0.393392	0.999804	1	ENSGALG00010022972	ENSGALG00010022972
gene:ENSGALG00010023003	1	complement(76225835..76263556)	1.88428	-0.0398206	-1.02799	0.897434	0.999804	1	ENSGALG00010023003	ENSGALG00010023003
OVST	1	complement(76281536..76316814)	0.0573732	-1.19938	-2.2964	0.324833	0	1	ENSGALG00010023020	ENSGALG00010023020
gene:ENSGALG00010023042	1	complement(76329491..76366529)	1.66145	-1.30077	-2.46361	0.00173436	0.249901	1	ENSGALG00010023042	ENSGALG00010023042
MAN1A2	1	complement(76427254..76563709)	26.739	0.0886359	1.06336	0.380062	0.999804	1	ENSGALG00010023053	ENSGALG00010023053
CD86	1	76586198..76601433	0.202065	0.281437	1.21541	0.757703	0.999804	1	ENSGALG00010021372	ENSGALG00010021372
CASR	1	76670352..76713316	1.81817	-0.0500348	-1.03529	0.873853	0.999804	1	ENSGALG00010021732	ENSGALG00010021732
CSTB	1	76714904..76723500	34.7784	0.109933	1.07918	0.346037	0.999804	1	ENSGALG00010021752	ENSGALG00010021752
CSTA	1	complement(76722675..76728136)	7.7351	-0.302137	-1.23297	0.394925	0.999804	1	ENSGALG00010021760	ENSGALG00010021760
CCDC58	1	complement(76736987..76746394)	10.9983	-0.106183	-1.07638	0.577591	0.999804	1	ENSGALG00010021767	ENSGALG00010021767
FAM162A	1	76746345..76755580	57.812	0.00955623	1.00665	0.936495	0.999804	1	ENSGALG00010021786	ENSGALG00010021786
KPNA1	1	complement(76757718..76809304)	38.3892	-0.0934074	-1.06689	0.352188	0.999804	1	ENSGALG00010026081	ENSGALG00010026081
FBXO40	1	76809060..76824319	1.57439	-0.228807	-1.17187	0.545433	0.999804	1	ENSGALG00010021826	ENSGALG00010021826
TAPBPL	1	76829216..76837855	0.57373	0.359779	1.28323	0.469355	0.999804	1	ENSGALG00010021854	ENSGALG00010021854
SCNN1A	1	76851457..76859672	3.90443	-0.051348	-1.03623	0.844385	0.999804	1	ENSGALG00010021866	ENSGALG00010021866
VAMP1	1	complement(76862319..76867423)	5.43344	-0.108169	-1.07786	0.681493	0.999804	1	ENSGALG00010021801	ENSGALG00010021801
MRPL51	1	complement(76868690..76870257)	114.272	0.0848354	1.06057	0.441805	0.999804	1	ENSGALG00010021922	ENSGALG00010021922
NCAPD2	1	76870344..76894340	63.6577	-0.0884375	-1.06322	0.53528	0.999804	1	ENSGALG00010021989	ENSGALG00010021989
CNP1	1	76898722..76900455	0.117451	-1.54604	-2.92015	0.515432	0	1	ENSGALG00010022017	ENSGALG00010022017
GAPDH	1	76900598..76906236	5365.25	0.0604651	1.0428	0.630002	0.999804	1	ENSGALG00010022038	ENSGALG00010022038
IFFO1	1	complement(76916487..76926220)	42.8947	0.0482601	1.03402	0.684172	0.999804	1	ENSGALG00010022052	ENSGALG00010022052
NOP2	1	complement(76932555..76938146)	82.1633	-0.105179	-1.07563	0.257308	0.999804	1	ENSGALG00010022069	ENSGALG00010022069
CHD4	1	complement(76938120..76960192)	195.988	-0.111722	-1.08052	0.241127	0.999804	1	ENSGALG00010022093	ENSGALG00010022093
LPAR5	1	complement(76974268..76989841)	0.323433	-0.144387	-1.10526	0.772078	0.999804	1	ENSGALG00010021601	ENSGALG00010021601
gene:ENSGALG00010021608	1	76986194..76989841	0.10708	3.21356	9.27638	0.157638	0	1	ENSGALG00010021608	ENSGALG00010021608
ACRBP	1	complement(76989981..77008309)	0.0164837	1.6248	3.084	0.486936	0	1	ENSGALG00010021614	ENSGALG00010021614
ING4	1	complement(77017983..77021528)	65.4544	-0.0592329	-1.04191	0.620354	0.999804	1	ENSGALG00010021674	ENSGALG00010021674
ZNF384	1	complement(77038870..77064539)	22.4211	0.0153786	1.01072	0.88318	0.999804	1	ENSGALG00010021687	ENSGALG00010021687
PIANP	1	complement(77084084..77094659)	8.12258	-0.297827	-1.22929	0.22507	0.999804	1	ENSGALG00010021697	ENSGALG00010021697
COPS7A	1	77100307..77103568	117.881	0.0597782	1.04231	0.514833	0.999804	1	ENSGALG00010021704	ENSGALG00010021704
MLF2	1	complement(77113956..77122963)	193.102	-0.0364184	-1.02556	0.763259	0.999804	1	ENSGALG00010021530	ENSGALG00010021530
gene:ENSGALG00010023320	1	77127874..77131346	904.018	-0.00986517	-1.00686	0.908624	0.999804	1	ENSGALG00010023320	ENSGALG00010023320
LAG3	1	77145736..77151690	0.148289	-2.17019	-4.50082	0.135035	0.999804	1	ENSGALG00010023324	ENSGALG00010023324
CD4	1	77156908..77168875	17.5584	0.212327	1.15856	0.234007	0.999804	1	ENSGALG00010023331	ENSGALG00010023331
GPR162	1	77175878..77182092	63.9985	-0.0312991	-1.02193	0.788823	0.999804	1	ENSGALG00010023336	ENSGALG00010023336
P3H3	1	77182715..77193732	80.4278	0.00481154	1.00334	0.966807	0.999804	1	ENSGALG00010023340	ENSGALG00010023340
GNB3	1	77195360..77205055	7.6694	0.504437	1.41857	0.116278	0.999804	1	ENSGALG00010023351	ENSGALG00010023351
CDCA3	1	complement(77205713..77207891)	106.945	0.0047134	1.00327	0.965329	0.999804	1	ENSGALG00010023359	ENSGALG00010023359
USP5	1	77208195..77223399	140.602	-0.00634035	-1.0044	0.943233	0.999804	1	ENSGALG00010023380	ENSGALG00010023380
TPI1	1	77223631..77226616	869.54	-0.0396969	-1.0279	0.656307	0.999804	1	ENSGALG00010023392	ENSGALG00010023392
LRRC23	1	77228168..77236429	0.95312	-0.694446	-1.61826	0.259536	0.999804	1	ENSGALG00010023401	ENSGALG00010023401
ENO2	1	77239452..77245754	4.28721	0.518035	1.432	0.0740148	0.995199	1	ENSGALG00010026252	ENSGALG00010026252
ATN1	1	77246814..77274562	85.3389	0.0640378	1.04539	0.684989	0.999804	1	ENSGALG00010023434	ENSGALG00010023434
C12orf57	1	77274698..77275873	115.408	0.0965866	1.06924	0.483462	0.999804	1	ENSGALG00010023447	ENSGALG00010023447
PTPN6	1	77277141..77297605	15.3244	0.07064	1.05018	0.733844	0.999804	1	ENSGALG00010023472	ENSGALG00010023472
PHB2	1	complement(77297718..77304001)	342.219	-0.0623677	-1.04418	0.640942	0.999804	1	ENSGALG00010023490	ENSGALG00010023490
EMG1	1	77303487..77308702	17.1103	0.0263533	1.01843	0.8909	0.999804	1	ENSGALG00010023522	ENSGALG00010023522
LPCAT3	1	complement(77304012..77321764)	34.207	-0.0434351	-1.03056	0.667998	0.999804	1	ENSGALG00010023569	ENSGALG00010023569
gene:ENSGALG00010023583	1	complement(77323932..77324656)	0	0	0	0	0	0	ENSGALG00010023583	ENSGALG00010023583
C1S	1	77328131..77337580	18.8405	0.145666	1.10624	0.470368	0.999804	1	ENSGALG00010023603	ENSGALG00010023603
C1R	1	complement(77340565..77354397)	30.9709	0.052626	1.03715	0.631904	0.999804	1	ENSGALG00010023655	ENSGALG00010023655
CLSTN3	1	77354707..77369960	71.8015	-0.140968	-1.10264	0.241514	0.999804	1	ENSGALG00010023695	ENSGALG00010023695
gene:ENSGALG00010023748	1	complement(77370188..77380972)	13.226	0.056081	1.03964	0.767992	0.999804	1	ENSGALG00010023748	ENSGALG00010023748
PEX5	1	77382768..77393785	45.2473	0.0128577	1.00895	0.893406	0.999804	1	ENSGALG00010023800	ENSGALG00010023800
gene:ENSGALG00010025669	1	77434238..77435221	0.082994	-2.70293	-6.51123	0.248336	0	1	ENSGALG00010025669	ENSGALG00010025669
EPHA1	1	77445023..77479195	8.15488	-0.199616	-1.14839	0.293891	0.999804	1	ENSGALG00010023864	ENSGALG00010023864
ZYX	1	complement(77483646..77514171)	116.051	0.0133267	1.00928	0.8856	0.999804	1	ENSGALG00010023926	ENSGALG00010023926
gene:ENSGALG00010026266	1	77513896..77538564	3.38511	-0.104597	-1.07519	0.857427	0.999804	1	ENSGALG00010026266	ENSGALG00010026266
FAM131B	1	77538471..77542943	8.4683	-0.143114	-1.10429	0.497594	0.999804	1	ENSGALG00010023992	ENSGALG00010023992
CLCN1	1	complement(77557683..77617646)	0.871753	-0.115675	-1.08348	0.75929	0.999804	1	ENSGALG00010024025	ENSGALG00010024025
CASP2	1	complement(77619618..77645616)	61.8047	-0.120287	-1.08695	0.259989	0.999804	1	ENSGALG00010024068	ENSGALG00010024068
RAP1GAP3	1	77645385..77701634	13.6668	-0.0665717	-1.04723	0.659665	0.999804	1	ENSGALG00010024145	ENSGALG00010024145
GSTK1	1	complement(77707170..77718688)	47.8462	-0.0363164	-1.02549	0.734084	0.999804	1	ENSGALG00010024193	ENSGALG00010024193
gene:ENSGALG00010024228	1	complement(77722918..77746737)	1.81336	-0.360285	-1.28368	0.334798	0.999804	1	ENSGALG00010024228	ENSGALG00010024228
TAS2R40	1	complement(77763238..77764173)	0	0	0	0	0	0	ENSGALG00010025667	ENSGALG00010025667
gene:ENSGALG00010021710	1	77821770..77846997	4.65484	-0.284908	-1.21833	0.271483	0.999804	1	ENSGALG00010021710	ENSGALG00010021710
gene:ENSGALG00010021712	1	complement(77849519..77850109)	0	0	0	0	0	0	ENSGALG00010021712	ENSGALG00010021712
TRPV6	1	77873795..77904604	0.172229	1.63246	3.10041	0.111523	0.999804	1	ENSGALG00010021482	ENSGALG00010021482
EPHB6	1	complement(77938859..78019970)	31.5718	-0.0413997	-1.02911	0.670298	0.999804	1	ENSGALG00010023182	ENSGALG00010023182
gene:ENSGALG00010023158	1	78037415..78042420	0.634765	0.444374	1.36072	0.459299	0.999804	1	ENSGALG00010023158	ENSGALG00010023158
gene:ENSGALG00010023251	1	complement(78046093..78246633)	0.0394125	0.417762	1.33585	0.762747	0	1	ENSGALG00010023251	ENSGALG00010023251
gene:ENSGALG00010023495	1	complement(78071050..78083239)	0	0	0	0	0	0	ENSGALG00010023495	ENSGALG00010023495
gene:ENSGALG00010023501	1	complement(78080844..78084180)	0	0	0	0	0	0	ENSGALG00010023501	ENSGALG00010023501
gene:ENSGALG00010026260	1	complement(78090971..78094735)	0.0404764	-1.54596	-2.91999	0.515457	0	1	ENSGALG00010026260	ENSGALG00010026260
gene:ENSGALG00010023594	1	complement(78096396..78097418)	0	0	0	0	0	0	ENSGALG00010023594	ENSGALG00010023594
PRSS2	1	complement(78112098..78115437)	0	0	0	0	0	0	ENSGALG00010023541	ENSGALG00010023541
PRSS3	1	78124410..78127869	0	0	0	0	0	0	ENSGALG00010023615	ENSGALG00010023615
gene:ENSGALG00010023678	1	78137881..78140291	0	0	0	0	0	0	ENSGALG00010023678	ENSGALG00010023678
gene:ENSGALG00010023711	1	complement(78141667..78264829)	0.0735428	-0.409093	-1.32785	0.565734	0.999804	1	ENSGALG00010023711	ENSGALG00010023711
gene:ENSGALG00010023723	1	78149496..78152696	0	0	0	0	0	0	ENSGALG00010023723	ENSGALG00010023723
gene:ENSGALG00010023729	1	78159705..78162134	0	0	0	0	0	0	ENSGALG00010023729	ENSGALG00010023729
gene:ENSGALG00010023756	1	78182602..78184633	0	0	0	0	0	0	ENSGALG00010023756	ENSGALG00010023756
gene:ENSGALG00010023769	1	78187156..78189384	0.159488	-0.205902	-1.15341	0.846853	0.999804	1	ENSGALG00010023769	ENSGALG00010023769
gene:ENSGALG00010023810	1	complement(78203589..78210828)	0	0	0	0	0	0	ENSGALG00010023810	ENSGALG00010023810
gene:ENSGALG00010023814	1	78226121..78229565	0	0	0	0	0	0	ENSGALG00010023814	ENSGALG00010023814
gene:ENSGALG00010023824	1	78231991..78234219	0.153769	0.482219	1.39689	0.668171	0.999804	1	ENSGALG00010023824	ENSGALG00010023824
gene:ENSGALG00010023834	1	78246800..78251802	0	0	0	0	0	0	ENSGALG00010023834	ENSGALG00010023834
gene:ENSGALG00010023877	1	78266300..78266724	0	0	0	0	0	0	ENSGALG00010023877	ENSGALG00010023877
gene:ENSGALG00010023893	1	78266738..78268448	0	0	0	0	0	0	ENSGALG00010023893	ENSGALG00010023893
gene:ENSGALG00010023904	1	complement(78274918..78275985)	0	0	0	0	0	0	ENSGALG00010023904	ENSGALG00010023904
gene:ENSGALG00010023935	1	complement(78282018..78283195)	0.265827	-2.35717	-5.12364	0.318996	0	1	ENSGALG00010023935	ENSGALG00010023935
gene:ENSGALG00010023952	1	78284609..78287938	0	0	0	0	0	0	ENSGALG00010023952	ENSGALG00010023952
YBX3	1	78386950..78415337	298.013	0.05837	1.04129	0.667647	0.999804	1	ENSGALG00010023957	ENSGALG00010023957
SYCE3	1	complement(78416149..78420456)	0.688183	0.684279	1.6069	0.393751	0.999804	1	ENSGALG00010023986	ENSGALG00010023986
STYK1	1	78419755..78443638	3.67364	-0.196871	-1.14621	0.482674	0.999804	1	ENSGALG00010024005	ENSGALG00010024005
HSD3B1	1	complement(78435000..78594495)	2.2331	0.123032	1.08902	0.708725	0.999804	1	ENSGALG00010024057	ENSGALG00010024057
GABARAPL1	1	complement(78459947..78469892)	94.615	-0.00239068	-1.00166	0.983155	0.999804	1	ENSGALG00010024086	ENSGALG00010024086
TMEM52B	1	complement(78475969..78486661)	0.0198065	-0.668147	-1.58903	0.667266	0	1	ENSGALG00010024114	ENSGALG00010024114
gene:ENSGALG00010024177	1	complement(78492087..78503185)	0.3447	-0.829758	-1.77739	0.405977	0.999804	1	ENSGALG00010024177	ENSGALG00010024177
HAO2	1	complement(78594643..78610859)	1.00166	0.314851	1.24388	0.454512	0.999804	1	ENSGALG00010024186	ENSGALG00010024186
WARS2	1	78698590..78741074	6.5085	-0.0340854	-1.02391	0.90245	0.999804	1	ENSGALG00010024190	ENSGALG00010024190
TBX15	1	78763708..78855362	180.903	0.0300271	1.02103	0.820481	0.999804	1	ENSGALG00010021667	ENSGALG00010021667
SPAG17	1	79061263..79153089	1.4205	0.132821	1.09644	0.605974	0.999804	1	ENSGALG00010022138	ENSGALG00010022138
WDR3	1	complement(79153541..79175879)	52.3012	-0.100276	-1.07198	0.254595	0.999804	1	ENSGALG00010022167	ENSGALG00010022167
GDAP2	1	79175908..79197758	30.965	0.102303	1.07349	0.404602	0.999804	1	ENSGALG00010022193	ENSGALG00010022193
FAM46C	1	complement(79176056..79226640)	1.18737	-0.0106967	-1.00744	0.956071	0.999804	1	ENSGALG00010022233	ENSGALG00010022233
DUSP12	1	79234017..79237953	35.6579	0.203635	1.1516	0.24779	0.999804	1	ENSGALG00010022463	ENSGALG00010022463
ATP6V1A	1	complement(79238414..79267018)	46.3382	-0.04215	-1.02965	0.658165	0.999804	1	ENSGALG00010022478	ENSGALG00010022478
NAA50	1	79267154..79313830	152.714	-0.104194	-1.07489	0.418475	0.999804	1	ENSGALG00010022498	ENSGALG00010022498
USF3	1	79289344..79314198	0.778242	-0.358869	-1.28242	0.308141	0.999804	1	ENSGALG00010022508	ENSGALG00010022508
SIDT1	1	complement(79322491..79363119)	7.05985	-0.124297	-1.08998	0.596259	0.999804	1	ENSGALG00010022528	ENSGALG00010022528
SPICE1	1	79362410..79400108	42.0001	-0.0801831	-1.05715	0.407578	0.999804	1	ENSGALG00010022544	ENSGALG00010022544
TRIM45	1	79411881..79419598	16.3232	0.31691	1.24566	0.159172	0.999804	1	ENSGALG00010022550	ENSGALG00010022550
VTCN1	1	79425345..79433960	1.88973	0.288879	1.22169	0.51033	0.999804	1	ENSGALG00010022564	ENSGALG00010022564
gene:ENSGALG00010022625	1	complement(79434255..79451196)	12.0637	-0.117961	-1.0852	0.527826	0.999804	1	ENSGALG00010022625	ENSGALG00010022625
TNFRSF1A	1	79453326..79466560	37.8314	0.128832	1.09341	0.232655	0.999804	1	ENSGALG00010024837	ENSGALG00010024837
METTL16	1	79468171..79482060	45.875	-0.0804816	-1.05737	0.448264	0.999804	1	ENSGALG00010024862	ENSGALG00010024862
POLQ	1	79482020..79536042	4.07667	0.0198558	1.01386	0.916268	0.999804	1	ENSGALG00010024871	ENSGALG00010024871
STXBP5L	1	complement(79543280..79730945)	3.22271	-0.160929	-1.11801	0.548225	0.999804	1	ENSGALG00010024915	ENSGALG00010024915
GTF2E1	1	complement(79773730..79826665)	36.961	-0.13468	-1.09785	0.248609	0.999804	1	ENSGALG00010024925	ENSGALG00010024925
RABL3	1	79823943..79839779	30.6042	0.111139	1.08008	0.275804	0.999804	1	ENSGALG00010024940	ENSGALG00010024940
HGD	1	79852096..79870341	0.122291	0.841666	1.79212	0.53075	0.999804	1	ENSGALG00010024948	ENSGALG00010024948
NDUFB4	1	complement(79865890..79876547)	87.1995	0.0232351	1.01624	0.82616	0.999804	1	ENSGALG00010024994	ENSGALG00010024994
FSTL1	1	79909198..80158564	1306.41	-0.190209	-1.14093	0.112611	0.999804	1	ENSGALG00010025032	ENSGALG00010025032
LRRC58	1	79966933..79982054	16.4195	-0.01763	-1.0123	0.879282	0.999804	1	ENSGALG00010026272	ENSGALG00010026272
GPR156	1	79995139..80003853	3.12001	-0.18353	-1.13566	0.504034	0.999804	1	ENSGALG00010025060	ENSGALG00010025060
GSK3A	1	80021490..80159678	56.6873	0.00726987	1.00505	0.964971	0.999804	1	ENSGALG00010025103	ENSGALG00010025103
CFAP91	1	complement(80167059..80199604)	2.33826	-0.0777297	-1.05536	0.787157	0.999804	1	ENSGALG00010025138	ENSGALG00010025138
COX17	1	80199361..80212665	113.146	0.213734	1.15969	0.290629	0.999804	1	ENSGALG00010025147	ENSGALG00010025147
POPDC2	1	80216325..80227688	16.7645	0.267731	1.20391	0.156602	0.999804	1	ENSGALG00010025168	ENSGALG00010025168
PLA1A	1	complement(80220946..80245001)	3.72129	0.420811	1.33868	0.157649	0.999804	1	ENSGALG00010025182	ENSGALG00010025182
ATP1A1	1	complement(80300628..80411664)	134.322	0.0209624	1.01464	0.798907	0.999804	1	ENSGALG00010025292	ENSGALG00010025292
gene:ENSGALG00010025350	1	80309217..80310367	0.27523	-1.11937	-2.17253	0.502836	0	1	ENSGALG00010025350	ENSGALG00010025350
MAB21L3	1	complement(80369624..80383881)	7.18141	-0.265984	-1.20246	0.313244	0.999804	1	ENSGALG00010025382	ENSGALG00010025382
SLC22A15	1	complement(80383838..80432949)	0.50212	-0.868061	-1.82521	0.0453969	0.881151	1	ENSGALG00010025400	ENSGALG00010025400
NHLH2	1	80457380..80478809	0.0508462	-3.49964	-11.3109	0.0206302	0.706972	1	ENSGALG00010025220	ENSGALG00010025220
CASQ2	1	80504381..80536553	92.057	0.127353	1.09229	0.422402	0.999804	1	ENSGALG00010025418	ENSGALG00010025418
VANGL1	1	complement(80548021..80584049)	6.16574	-0.271044	-1.20668	0.346207	0.999804	1	ENSGALG00010025428	ENSGALG00010025428
CHD1L	1	complement(80588818..80611838)	18.2055	-0.0131403	-1.00915	0.943757	0.999804	1	ENSGALG00010025448	ENSGALG00010025448
gene:ENSGALG00010025465	1	80611323..80629398	25.6027	0.019922	1.0139	0.879647	0.999804	1	ENSGALG00010025465	ENSGALG00010025465
TMEM39A	1	complement(80629935..80655195)	75.2064	0.0442333	1.03114	0.676284	0.999804	1	ENSGALG00010025481	ENSGALG00010025481
B4GALT4	1	80654813..80689096	43.546	0.0245234	1.01714	0.834941	0.999804	1	ENSGALG00010025523	ENSGALG00010025523
B4GALT3_1	1	complement(80679821..80694465)	29.8247	0.116498	1.0841	0.557203	0.999804	1	ENSGALG00010025531	ENSGALG00010025531
B3GAT1L	1	complement(80696494..80723954)	10.836	0.129649	1.09403	0.518997	0.999804	1	ENSGALG00010025548	ENSGALG00010025548
ARHGAP31	1	80769368..80822426	7.14323	0.148314	1.10827	0.410802	0.999804	1	ENSGALG00010025574	ENSGALG00010025574
UPK1B	1	complement(80833454..80845015)	19.4874	-0.128837	-1.09341	0.46101	0.999804	1	ENSGALG00010025594	ENSGALG00010025594
IGSF11	1	80862029..80984840	7.76876	-0.00972608	-1.00676	0.956569	0.999804	1	ENSGALG00010025653	ENSGALG00010025653
LSAMP	1	81306827..82270678	40.5142	-0.0379792	-1.02667	0.808166	0.999804	1	ENSGALG00010006446	ENSGALG00010006446
GAP43	1	complement(82292162..82346200)	33.2547	0.247103	1.18682	0.194559	0.999804	1	ENSGALG00010006492	ENSGALG00010006492
gene:ENSGALG00010006694	1	82316536..82317183	0.159732	3.09169	8.52495	0.185659	0	1	ENSGALG00010006694	ENSGALG00010006694
ZBTB20	1	82937629..82965606	0.110771	-0.0206328	-1.0144	0.982911	0.999804	1	ENSGALG00010006517	ENSGALG00010006517
DRD3	1	83009381..83022450	8.26862	0.286672	1.21982	0.262387	0.999804	1	ENSGALG00010006537	ENSGALG00010006537
QTRT2	1	complement(83037450..83049135)	86.4606	-0.15074	-1.11014	0.139134	0.999804	1	ENSGALG00010007333	ENSGALG00010007333
CCDC191	1	83048704..83072279	6.04287	0.0228965	1.016	0.915777	0.999804	1	ENSGALG00010006576	ENSGALG00010006576
ZDHHC23	1	complement(83072286..83079528)	7.2304	-0.318564	-1.24709	0.0960297	0.999804	1	ENSGALG00010006549	ENSGALG00010006549
GRAMD1C	1	complement(83080333..83144418)	16.6798	0.0179423	1.01251	0.917286	0.999804	1	ENSGALG00010006615	ENSGALG00010006615
gene:ENSGALG00010006624	1	83135498..83144009	0.0900112	-1.15184	-2.22198	0.479726	0	1	ENSGALG00010006624	ENSGALG00010006624
PLA2G10L	1	complement(83145670..83159131)	15.3161	-0.230316	-1.17309	0.405488	0.999804	1	ENSGALG00010006641	ENSGALG00010006641
CLDND1	1	complement(83432673..83442130)	147.938	0.0833641	1.05949	0.558153	0.999804	1	ENSGALG00010004451	ENSGALG00010004451
GPR15	1	83448752..83449858	0.342439	-1.9676	-3.91117	0.179341	0	1	ENSGALG00010006649	ENSGALG00010006649
APOV1	1	complement(83462820..83466087)	0.149791	0.72764	1.65593	0.577126	0	1	ENSGALG00010004359	ENSGALG00010004359
ILDR1	1	complement(83467207..83485348)	1.83043	-0.193417	-1.14347	0.524377	0.999804	1	ENSGALG00010004374	ENSGALG00010004374
CFAP44	1	83485540..83531033	30.6954	0.108642	1.07821	0.285858	0.999804	1	ENSGALG00010004386	ENSGALG00010004386
BOC	1	complement(83531388..83575509)	155.751	0.0435343	1.03064	0.763989	0.999804	1	ENSGALG00010004395	ENSGALG00010004395
NEPRO	1	83629940..83659342	19.7635	-0.0909129	-1.06504	0.454728	0.999804	1	ENSGALG00010005182	ENSGALG00010005182
gene:ENSGALG00010005202	1	complement(83632787..83650579)	0.221313	2.69156	6.46013	0.0403614	0.858453	1	ENSGALG00010005202	ENSGALG00010005202
TAF13	1	complement(83653561..83658705)	33.8112	0.0788435	1.05617	0.536019	0.999804	1	ENSGALG00010005212	ENSGALG00010005212
GTPBP8	1	complement(83659261..83664284)	17.7983	0.0158258	1.01103	0.936561	0.999804	1	ENSGALG00010005218	ENSGALG00010005218
CD200R1B	1	83667700..83677837	0.929753	-0.586666	-1.50177	0.389205	0.999804	1	ENSGALG00010005233	ENSGALG00010005233
CD200R1A	1	83694833..83716971	4.10663	-0.169084	-1.12434	0.596363	0.999804	1	ENSGALG00010007265	ENSGALG00010007265
CCDC80	1	83793489..83817456	274.419	0.109546	1.07889	0.288964	0.999804	1	ENSGALG00010005242	ENSGALG00010005242
SLC35A5	1	complement(83820433..83832993)	24.4712	-0.0344003	-1.02413	0.767488	0.999804	1	ENSGALG00010005250	ENSGALG00010005250
ATG3	1	83833202..83862928	92.5608	0.0154775	1.01079	0.888209	0.999804	1	ENSGALG00010005261	ENSGALG00010005261
F5	1	83863462..83901995	4.05783	-0.170781	-1.12567	0.492523	0.999804	1	ENSGALG00010007304	ENSGALG00010007304
SLC19A2	1	83910561..83923185	4.19749	0.0877782	1.06273	0.744621	0.999804	1	ENSGALG00010005266	ENSGALG00010005266
CCDC181	1	83924191..83935639	0.794883	-0.493571	-1.40793	0.333111	0.999804	1	ENSGALG00010005279	ENSGALG00010005279
BLZF1	1	complement(83932898..83942112)	23.5301	-0.0367174	-1.02578	0.729854	0.999804	1	ENSGALG00010005293	ENSGALG00010005293
NME7	1	83942119..84080396	8.475	0.0984367	1.07061	0.590469	0.999804	1	ENSGALG00010005334	ENSGALG00010005334
ATP1B1	1	complement(84030060..84110154)	116.505	0.155314	1.11366	0.077019	0.999804	1	ENSGALG00010005362	ENSGALG00010005362
DPT	1	84165385..84192670	13.3092	-0.135228	-1.09827	0.554624	0.999804	1	ENSGALG00010005369	ENSGALG00010005369
XCL1	1	84243029..84256553	0.0517532	0.861322	1.8167	0.578548	0	1	ENSGALG00010005380	ENSGALG00010005380
TBX19	1	complement(84338979..84355837)	1.21299	0.727152	1.65537	0.153018	0.999804	1	ENSGALG00010005439	ENSGALG00010005439
SFT2D2	1	complement(84359659..84369409)	26.6221	-0.0567527	-1.04012	0.609376	0.999804	1	ENSGALG00010005445	ENSGALG00010005445
TIPRL	1	complement(84369734..84379217)	70.4866	-0.0521055	-1.03678	0.573269	0.999804	1	ENSGALG00010005449	ENSGALG00010005449
GPR161	1	84379269..84391597	35.7533	0.0671026	1.04761	0.488603	0.999804	1	ENSGALG00010005454	ENSGALG00010005454
gene:ENSGALG00010005465	1	84392580..84412570	21.6263	-0.0484541	-1.03416	0.715179	0.999804	1	ENSGALG00010005465	ENSGALG00010005465
CPOX	1	complement(84417577..84426327)	75.0312	-0.0206129	-1.01439	0.872438	0.999804	1	ENSGALG00010005386	ENSGALG00010005386
gene:ENSGALG00010006684	1	84433180..84433422	0	0	0	0	0	0	ENSGALG00010006684	ENSGALG00010006684
ST3GAL6	1	84459366..84523810	20.481	-0.130976	-1.09503	0.205914	0.999804	1	ENSGALG00010005423	ENSGALG00010005423
COL8A1	1	complement(84514042..84600852)	24.8189	0.228721	1.1718	0.0812095	0.999804	1	ENSGALG00010005474	ENSGALG00010005474
DCBLD2	1	84788903..84831364	106.999	0.0305785	1.02142	0.815773	0.999804	1	ENSGALG00010005490	ENSGALG00010005490
TMEM30CP	1	complement(84831893..84850652)	1.71413	-0.215559	-1.16115	0.522774	0.999804	1	ENSGALG00010005513	ENSGALG00010005513
CMSS1	1	complement(84851051..85078307)	17.9848	-0.119812	-1.08659	0.503537	0.999804	1	ENSGALG00010005557	ENSGALG00010005557
FILIP1L	1	84879288..85076270	30.1877	-0.0295936	-1.02072	0.775107	0.999804	1	ENSGALG00010005559	ENSGALG00010005559
TBC1D23	1	85077825..85109304	41.7878	0.0800115	1.05703	0.447466	0.999804	1	ENSGALG00010005590	ENSGALG00010005590
NIT2	1	85109606..85119299	32.7399	-0.0875725	-1.06258	0.559419	0.999804	1	ENSGALG00010005630	ENSGALG00010005630
TOMM70	1	complement(85119683..85142415)	111.039	-0.0323341	-1.02267	0.724347	0.999804	1	ENSGALG00010005649	ENSGALG00010005649
LNP1	1	85141861..85155780	1.4721	0.0788149	1.05615	0.858325	0.999804	1	ENSGALG00010005668	ENSGALG00010005668
TMEM45B_1	1	85169390..85189818	34.2914	-0.0603886	-1.04275	0.525368	0.999804	1	ENSGALG00010005679	ENSGALG00010005679
ADGRG7	1	85193572..85218188	0.16914	-0.436564	-1.35338	0.671237	0.999804	1	ENSGALG00010005698	ENSGALG00010005698
TFG	1	85220921..85239451	183.684	-0.00781826	-1.00543	0.932363	0.999804	1	ENSGALG00010005769	ENSGALG00010005769
ABI3BP	1	complement(85242434..85374426)	174.633	0.311987	1.24142	0.000285501	0.0667236	1	ENSGALG00010005860	ENSGALG00010005860
IMPG2	1	complement(85469413..85519614)	5.00117	0.325824	1.25338	0.159366	0.999804	1	ENSGALG00010005888	ENSGALG00010005888
TXNL4B	1	complement(85524052..85569120)	13.2905	0.0226775	1.01584	0.914939	0.999804	1	ENSGALG00010005956	ENSGALG00010005956
gene:ENSGALG00010006026	1	85563509..85566713	0.454562	0.636916	1.555	0.446701	0.999804	1	ENSGALG00010006026	ENSGALG00010006026
TRMT10C	1	85568648..85573048	38.369	-0.0915399	-1.06551	0.476452	0.999804	1	ENSGALG00010006013	ENSGALG00010006013
PCNP	1	85573118..85583906	167.784	-0.00885258	-1.00616	0.946826	0.999804	1	ENSGALG00010006039	ENSGALG00010006039
ZBTB11	1	complement(85585869..85603050)	17.8618	-0.159183	-1.11665	0.184957	0.999804	1	ENSGALG00010006047	ENSGALG00010006047
RPL24	1	complement(85603467..85610435)	609.166	0.00599056	1.00416	0.960541	0.999804	1	ENSGALG00010006061	ENSGALG00010006061
CEP97	1	85610471..85623622	4.80214	0.235422	1.17725	0.32643	0.999804	1	ENSGALG00010006073	ENSGALG00010006073
NXPE3	1	85632312..85651498	9.83178	-0.329148	-1.25627	0.0768094	0.999804	1	ENSGALG00010006103	ENSGALG00010006103
NFKBIZ	1	85658140..85674660	8.86115	-0.111666	-1.08048	0.596967	0.999804	1	ENSGALG00010006156	ENSGALG00010006156
ZPLD1	1	85819671..85850577	2.09917	-0.462045	-1.37749	0.227325	0.999804	1	ENSGALG00010004577	ENSGALG00010004577
ALCAM	1	86750515..86867487	60.4457	0.187632	1.13889	0.178169	0.999804	1	ENSGALG00010005150	ENSGALG00010005150
CBLB	1	complement(86892538..87014639)	7.69231	0.055803	1.03944	0.718259	0.999804	1	ENSGALG00010005166	ENSGALG00010005166
BBX	1	87459445..87585343	4.24055	0.273735	1.20893	0.191475	0.999804	1	ENSGALG00010004689	ENSGALG00010004689
CD47	1	complement(87642121..87662941)	103.59	0.0272793	1.01909	0.757491	0.999804	1	ENSGALG00010004736	ENSGALG00010004736
IFT57	1	complement(87678121..87696816)	29.358	-0.037666	-1.02645	0.776568	0.999804	1	ENSGALG00010004762	ENSGALG00010004762
HHLA2	1	87696513..87761845	9.70464	-0.0240882	-1.01684	0.903885	0.999804	1	ENSGALG00010004835	ENSGALG00010004835
MYH15	1	complement(87708817..87752599)	35.4266	-0.243774	-1.18409	0.0135584	0.613131	1	ENSGALG00010004887	ENSGALG00010004887
KIAA1524	1	complement(87776519..87809749)	23.8709	-0.161231	-1.11824	0.193075	0.999804	1	ENSGALG00010004934	ENSGALG00010004934
gene:ENSGALG00010006664	1	87799960..87801279	0.0206228	-1.54585	-2.91976	0.515491	0	1	ENSGALG00010006664	ENSGALG00010006664
gene:ENSGALG00010006678	1	87806690..87808021	0.0444021	2.36664	5.1574	0.297393	0	1	ENSGALG00010006678	ENSGALG00010006678
SH2D1B	1	complement(87810148..87838855)	1.55269	-0.396423	-1.31624	0.376667	0.999804	1	ENSGALG00010004946	ENSGALG00010004946
TRAT1	1	87861649..87879116	0.172723	-3.85803	-14.5004	0.086589	0	1	ENSGALG00010004968	ENSGALG00010004968
HJURP	1	complement(87875543..87897100)	28.4129	-0.0216167	-1.0151	0.847359	0.999804	1	ENSGALG00010004988	ENSGALG00010004988
GUCA1C	1	complement(87913497..87949141)	0.351664	0.100128	1.07187	0.888264	0.999804	1	ENSGALG00010005001	ENSGALG00010005001
gene:ENSGALG00010005008	1	88018867..88040715	0	0	0	0	0	0	ENSGALG00010005008	ENSGALG00010005008
NECTIN3	1	88441627..88503941	19.7004	0.105286	1.07571	0.265477	0.999804	1	ENSGALG00010005035	ENSGALG00010005035
gene:ENSGALG00010005043	1	88591522..88592459	0	0	0	0	0	0	ENSGALG00010005043	ENSGALG00010005043
PLCXD2	1	88619292..88638484	0.137328	-2.49315	-5.63007	0.122157	0	1	ENSGALG00010005068	ENSGALG00010005068
PHLDB2	1	88638342..88762154	59.185	0.0547809	1.0387	0.557341	0.999804	1	ENSGALG00010005114	ENSGALG00010005114
ABHD10	1	88766698..88775388	15.3321	0.0338085	1.02371	0.856218	0.999804	1	ENSGALG00010004487	ENSGALG00010004487
TAGLN3	1	88780606..88791876	11.4801	0.162932	1.11956	0.593232	0.999804	1	ENSGALG00010004501	ENSGALG00010004501
TMPRSS7	1	88793548..88839523	0.400258	0.373312	1.29532	0.561254	0.999804	1	ENSGALG00010004545	ENSGALG00010004545
gene:ENSGALG00010004460	1	88841253..88864067	0.320639	0.0713541	1.0507	0.920815	0.999804	1	ENSGALG00010004460	ENSGALG00010004460
C1H3ORF52	1	88866617..88885787	1.24319	-0.386303	-1.30704	0.332711	0.999804	1	ENSGALG00010004471	ENSGALG00010004471
gene:ENSGALG00010004479	1	88898817..88907285	0.166844	-0.471297	-1.38636	0.634632	0.999804	1	ENSGALG00010004479	ENSGALG00010004479
CD200L	1	88913868..88921178	0.378462	-0.295714	-1.22749	0.738805	0.999804	1	ENSGALG00010006180	ENSGALG00010006180
CD200	1	88937617..88941577	9.84591	-0.0593526	-1.042	0.855939	0.999804	1	ENSGALG00010007321	ENSGALG00010007321
CGGBP1	1	complement(88987423..88999815)	19.0475	-0.0470807	-1.03317	0.601123	0.999804	1	ENSGALG00010006205	ENSGALG00010006205
ZNF654	1	88999914..89036705	9.6351	0.113414	1.08179	0.46675	0.999804	1	ENSGALG00010006232	ENSGALG00010006232
C1H3ORF38	1	89038290..89045882	22.3912	0.0427111	1.03005	0.831078	0.999804	1	ENSGALG00010006236	ENSGALG00010006236
EPHA3	1	89382956..89604171	29.5713	0.090434	1.06469	0.363256	0.999804	1	ENSGALG00010006244	ENSGALG00010006244
PROS1	1	complement(89858467..89891143)	44.3395	0.0620453	1.04394	0.599319	0.999804	1	ENSGALG00010006254	ENSGALG00010006254
ARL13B	1	89891671..89940880	31.7257	0.0819388	1.05844	0.445209	0.999804	1	ENSGALG00010006273	ENSGALG00010006273
STX19	1	complement(89896479..89923232)	0.79029	-0.177385	-1.13083	0.510154	0.999804	1	ENSGALG00010006330	ENSGALG00010006330
NSUN3	1	89942854..89962576	8.49871	0.0893221	1.06387	0.700976	0.999804	1	ENSGALG00010006346	ENSGALG00010006346
EPHA6	1	90900413..91389613	1.09802	0.16432	1.12064	0.694527	0.999804	1	ENSGALG00010004445	ENSGALG00010004445
ARL6	1	91403261..91522034	10.907	-0.0746494	-1.05311	0.508792	0.999804	1	ENSGALG00010007110	ENSGALG00010007110
MINA	1	complement(91509790..91535856)	46.0897	-0.10727	-1.07719	0.386294	0.999804	1	ENSGALG00010007168	ENSGALG00010007168
GABRR3	1	complement(91538419..91597363)	1.1344	0.371352	1.29356	0.369736	0.999804	1	ENSGALG00010007865	ENSGALG00010007865
DCAF6	1	complement(91598497..91679301)	90.5326	0.0350389	1.02458	0.813902	0.999804	1	ENSGALG00010007889	ENSGALG00010007889
MPC2	1	91679804..91695262	38.2795	-0.0192601	-1.01344	0.925098	0.999804	1	ENSGALG00010008067	ENSGALG00010008067
MPZL1	1	complement(91687775..91725260)	74.8805	0.109399	1.07878	0.385962	0.999804	1	ENSGALG00010008121	ENSGALG00010008121
RCSD1	1	complement(91728337..91763520)	29.8859	0.263398	1.2003	0.028957	0.769586	1	ENSGALG00010008130	ENSGALG00010008130
CREG1	1	91771951..91777369	29.6001	-0.161249	-1.11825	0.399796	0.999804	1	ENSGALG00010008133	ENSGALG00010008133
CD247	1	91780920..91832122	1.64178	-0.321484	-1.24962	0.43009	0.999804	1	ENSGALG00010008142	ENSGALG00010008142
POU2F1	1	complement(91834664..91954343)	0.921827	0.271386	1.20697	0.569079	0.999804	1	ENSGALG00010008180	ENSGALG00010008180
GPA33	1	91955172..92001048	0.0177453	-0.668187	-1.58907	0.680304	0	1	ENSGALG00010008216	ENSGALG00010008216
STYXL2	1	complement(91976252..91986787)	2.18413	0.0478749	1.03374	0.865592	0.999804	1	ENSGALG00010008222	ENSGALG00010008222
MAEL	1	complement(92003224..92014294)	0.299	-0.417439	-1.33555	0.630554	0.999804	1	ENSGALG00010008235	ENSGALG00010008235
ILDR2	1	92022901..92057627	3.88974	-0.0139247	-1.0097	0.945992	0.999804	1	ENSGALG00010008208	ENSGALG00010008208
ZFP92	1	complement(92064309..92069254)	41.3487	0.0782928	1.05577	0.474631	0.999804	1	ENSGALG00010008252	ENSGALG00010008252
gene:ENSGALG00010008265	1	92094289..92114641	1.43181	0.0244299	1.01708	0.957975	0.999804	1	ENSGALG00010008265	ENSGALG00010008265
gene:ENSGALG00010008268	1	92123165..92134248	2.04531	-0.268471	-1.20453	0.493101	0.999804	1	ENSGALG00010008268	ENSGALG00010008268
PTGFRN	1	92174859..92239680	51.4489	0.10815	1.07785	0.453914	0.999804	1	ENSGALG00010008291	ENSGALG00010008291
gene:ENSGALG00010008309	1	92246110..92258073	0.703327	0.331424	1.25825	0.482411	0.999804	1	ENSGALG00010008309	ENSGALG00010008309
IGSF3	1	92340978..92415410	73.154	0.0216078	1.01509	0.918782	0.999804	1	ENSGALG00010009029	ENSGALG00010009029
ADPRH	1	complement(92418252..92428761)	42.8405	0.0324822	1.02277	0.791759	0.999804	1	ENSGALG00010008318	ENSGALG00010008318
CD88	1	92438603..92463826	2.88354	0.156369	1.11448	0.586007	0.999804	1	ENSGALG00010007894	ENSGALG00010007894
TIMMDC1	1	complement(92464964..92471329)	131.696	-0.11436	-1.08249	0.260265	0.999804	1	ENSGALG00010007896	ENSGALG00010007896
POGLUT1	1	complement(92472256..92487855)	141.846	-0.0410732	-1.02888	0.729627	0.999804	1	ENSGALG00010007917	ENSGALG00010007917
BCL9	1	92488011..92569960	56.2847	-0.140583	-1.10235	0.374497	0.999804	1	ENSGALG00010007938	ENSGALG00010007938
ACP6	1	complement(92577121..92580420)	41.5845	-0.0200042	-1.01396	0.927024	0.999804	1	ENSGALG00010009011	ENSGALG00010009011
gene:ENSGALG00010007946	1	complement(92582615..92584338)	18.381	-0.260334	-1.19776	0.314832	0.999804	1	ENSGALG00010007946	ENSGALG00010007946
GJA8	1	92584607..92665696	1.03555	-0.0438414	-1.03085	0.839837	0.999804	1	ENSGALG00010008002	ENSGALG00010008002
GJA5	1	complement(92597739..92616037)	45.4536	-0.0312992	-1.02193	0.826305	0.999804	1	ENSGALG00010008030	ENSGALG00010008030
GPR89A	1	92666459..92689635	14.4109	0.0762909	1.0543	0.66748	0.999804	1	ENSGALG00010007569	ENSGALG00010007569
PDZK1	1	complement(92686984..92696378)	0.70135	0.731603	1.66048	0.167736	0.999804	1	ENSGALG00010007572	ENSGALG00010007572
gene:ENSGALG00010007578	1	92720264..92724831	0	0	0	0	0	0	ENSGALG00010007578	ENSGALG00010007578
HTR1F	1	complement(92745820..92859902)	0.0700416	0.0880748	1.06295	0.932675	0.999804	1	ENSGALG00010007654	ENSGALG00010007654
POU1F1	1	93020851..93036563	0.142378	0.828836	1.77625	0.41231	0.999804	1	ENSGALG00010007661	ENSGALG00010007661
CHMP2B	1	complement(93038067..93050442)	73.2484	0.00659939	1.00458	0.954681	0.999804	1	ENSGALG00010007680	ENSGALG00010007680
VGLL3	1	93119193..93140380	16.0444	0.00888962	1.00618	0.962237	0.999804	1	ENSGALG00010007184	ENSGALG00010007184
gene:ENSGALG00010007185	1	complement(93164976..93166744)	0	0	0	0	0	0	ENSGALG00010007185	ENSGALG00010007185
CADM2	1	complement(93495744..94145728)	4.79919	0.326974	1.25438	0.108622	0.999804	1	ENSGALG00010007271	ENSGALG00010007271
gene:ENSGALG00010007279	1	complement(94036870..94037254)	0	0	0	0	0	0	ENSGALG00010007279	ENSGALG00010007279
GBE1	1	95263064..95444996	21.1455	0.0128987	1.00898	0.944123	0.999804	1	ENSGALG00010007931	ENSGALG00010007931
gene:ENSGALG00010007039	1	complement(95785385..95786077)	0	0	0	0	0	0	ENSGALG00010007039	ENSGALG00010007039
ROBO1	1	96052165..96759458	37.3148	0.032171	1.02255	0.826862	0.999804	1	ENSGALG00010007360	ENSGALG00010007360
ROBO2	1	complement(97047036..97947763)	4.59726	-0.114452	-1.08256	0.545851	0.999804	1	ENSGALG00010007414	ENSGALG00010007414
gene:ENSGALG00010007707	1	complement(98150427..98185982)	0.0744256	0.962588	1.9488	0.507956	0	1	ENSGALG00010007707	ENSGALG00010007707
RBM11	1	98170429..98179488	2.11512	0.0457546	1.03222	0.907623	0.999804	1	ENSGALG00010007724	ENSGALG00010007724
gene:ENSGALG00010007741	1	98180528..98213466	9.21361	0.203814	1.15174	0.281564	0.999804	1	ENSGALG00010007741	ENSGALG00010007741
HSPA13	1	complement(98217178..98224878)	12.9841	0.0379417	1.02665	0.837083	0.999804	1	ENSGALG00010007751	ENSGALG00010007751
SAMSN1	1	complement(98228250..98445035)	1.93348	-0.0660899	-1.04688	0.818256	0.999804	1	ENSGALG00010007786	ENSGALG00010007786
gene:ENSGALG00010007793	1	98331994..98333497	0	0	0	0	0	0	ENSGALG00010007793	ENSGALG00010007793
NRIP1	1	complement(98438868..98573737)	2.00014	-0.0207738	-1.0145	0.894312	0.999804	1	ENSGALG00010007819	ENSGALG00010007819
USP25	1	98743669..98834468	20.2606	-0.0493843	-1.03482	0.638096	0.999804	1	ENSGALG00010008058	ENSGALG00010008058
TSTD1	1	99446739..99479513	19.7844	-0.0995078	-1.07141	0.382164	0.999804	1	ENSGALG00010007849	ENSGALG00010007849
C21orf91	1	complement(99511594..99528618)	48.5842	0.13821	1.10054	0.278941	0.999804	1	ENSGALG00010007429	ENSGALG00010007429
CHODL	1	99674233..99719379	136.367	0.335532	1.26184	0.00244889	0.299928	1	ENSGALG00010007467	ENSGALG00010007467
TMPRSS15	1	complement(99706496..99762574)	0.228892	-0.0947427	-1.06787	0.884631	0.999804	1	ENSGALG00010007504	ENSGALG00010007504
gene:ENSGALG00010007049	1	complement(100554109..101139722)	0.112905	1.82873	3.55223	0.100708	0.999804	1	ENSGALG00010007049	ENSGALG00010007049
NCAM2	1	100828671..101086888	0.392602	0.461123	1.37661	0.351961	0.999804	1	ENSGALG00010007068	ENSGALG00010007068
ens-2_1	1	101145183..101145431	0	0	0	0	0	0	ENSGALG00010008384	ENSGALG00010008384
ens-2_2	1	101147482..101147730	0	0	0	0	0	0	ENSGALG00010008454	ENSGALG00010008454
ens-2_3	1	101152075..101152323	0	0	0	0	0	0	ENSGALG00010008393	ENSGALG00010008393
ens-2_4	1	101156670..101156918	0	0	0	0	0	0	ENSGALG00010008414	ENSGALG00010008414
ens-2_5	1	101158968..101159216	0	0	0	0	0	0	ENSGALG00010008353	ENSGALG00010008353
ens-2_6	1	101161264..101161512	0	0	0	0	0	0	ENSGALG00010008345	ENSGALG00010008345
gene:ENSGALG00010008337	1	101163560..101163808	0	0	0	0	0	0	ENSGALG00010008337	ENSGALG00010008337
gene:ENSGALG00010008329	1	101165857..101166105	0	0	0	0	0	0	ENSGALG00010008329	ENSGALG00010008329
ens-2_7	1	101168154..101168402	0	0	0	0	0	0	ENSGALG00010008446	ENSGALG00010008446
gene:ENSGALG00010008461	1	101170451..101170699	0	0	0	0	0	0	ENSGALG00010008461	ENSGALG00010008461
ens-2_8	1	101172748..101172996	0	0	0	0	0	0	ENSGALG00010008363	ENSGALG00010008363
ens-2_9	1	101175045..101175293	0	0	0	0	0	0	ENSGALG00010008322	ENSGALG00010008322
gene:ENSGALG00010008369	1	101177340..101177588	0	0	0	0	0	0	ENSGALG00010008369	ENSGALG00010008369
ens-2_10	1	101179637..101179885	0	0	0	0	0	0	ENSGALG00010008326	ENSGALG00010008326
ens-2_11	1	101181934..101182182	0	0	0	0	0	0	ENSGALG00010008378	ENSGALG00010008378
ens-2_12	1	101184232..101184480	0	0	0	0	0	0	ENSGALG00010008435	ENSGALG00010008435
gene:ENSGALG00010008427	1	101186529..101186777	0	0	0	0	0	0	ENSGALG00010008427	ENSGALG00010008427
gene:ENSGALG00010008371	1	101188826..101189074	0	0	0	0	0	0	ENSGALG00010008371	ENSGALG00010008371
gene:ENSGALG00010010753	1	complement(102089691..102100258)	0.891442	0.264943	1.20159	0.50592	0.999804	1	ENSGALG00010010753	ENSGALG00010010753
MRPL39	1	complement(102578362..102604312)	26.1441	0.0249322	1.01743	0.850915	0.999804	1	ENSGALG00010010762	ENSGALG00010010762
JAM2	1	102613413..102647699	10.1402	0.105678	1.076	0.573802	0.999804	1	ENSGALG00010010838	ENSGALG00010010838
ATP5PF	1	complement(102645096..102651913)	98.3268	0.0422862	1.02974	0.708653	0.999804	1	ENSGALG00010010855	ENSGALG00010010855
GABPA	1	102651645..102681746	89.281	0.0117157	1.00815	0.900631	0.999804	1	ENSGALG00010010887	ENSGALG00010010887
APP	1	complement(102713376..102979763)	952.804	0.040277	1.02831	0.712376	0.999804	1	ENSGALG00010010915	ENSGALG00010010915
CYYR1	1	complement(102984386..103041919)	24.2962	0.0202604	1.01414	0.866407	0.999804	1	ENSGALG00010010931	ENSGALG00010010931
ADAMTS1	1	complement(103129019..103136857)	49.9975	0.160892	1.11798	0.0695089	0.9804	1	ENSGALG00010010659	ENSGALG00010010659
ADAMTS5	1	complement(103167001..103210984)	9.76906	0.10414	1.07485	0.526091	0.999804	1	ENSGALG00010010712	ENSGALG00010010712
N6AMT1	1	104043106..104048899	26.8674	-0.0861731	-1.06155	0.473516	0.999804	1	ENSGALG00010009831	ENSGALG00010009831
LTN1	1	complement(104049159..104076752)	19.3651	-0.0208354	-1.01455	0.84568	0.999804	1	ENSGALG00010009868	ENSGALG00010009868
RWDD2B	1	complement(104076911..104080696)	27.346	-0.167006	-1.12273	0.324915	0.999804	1	ENSGALG00010009914	ENSGALG00010009914
USP16	1	104080409..104101293	67.6795	-0.0506809	-1.03575	0.581139	0.999804	1	ENSGALG00010009985	ENSGALG00010009985
CCT8	1	complement(104098344..104113862)	186.721	-0.0838689	-1.05986	0.444906	0.999804	1	ENSGALG00010010077	ENSGALG00010010077
MAP3K7CL	1	104123760..104157953	19.0239	0.21356	1.15955	0.170134	0.999804	1	ENSGALG00010011586	ENSGALG00010011586
BACH1	1	104182551..104210319	17.3033	-0.0171221	-1.01194	0.889329	0.999804	1	ENSGALG00010011622	ENSGALG00010011622
GRIK1	1	complement(104253911..104415217)	10.6306	0.122983	1.08898	0.516519	0.999804	1	ENSGALG00010011636	ENSGALG00010011636
CLDN8	1	complement(104457312..104514096)	0.967043	-1.36063	-2.56797	0.0044781	0.389436	1	ENSGALG00010011654	ENSGALG00010011654
TIAM1	1	complement(104556127..104672276)	25.7885	-0.0969261	-1.06949	0.398259	0.999804	1	ENSGALG00010011699	ENSGALG00010011699
SOD1	1	104747189..104754500	101.37	0.0833642	1.05949	0.404293	0.999804	1	ENSGALG00010011746	ENSGALG00010011746
SCAF4	1	complement(104755025..104799463)	48.4605	-0.0841807	-1.06009	0.428834	0.999804	1	ENSGALG00010011797	ENSGALG00010011797
HUNK	1	104826846..104882659	99.4048	0.153423	1.11221	0.310467	0.999804	1	ENSGALG00010010271	ENSGALG00010010271
MIS18A	1	complement(104969558..104974656)	43.3643	-0.00632515	-1.00439	0.954015	0.999804	1	ENSGALG00010010274	ENSGALG00010010274
gene:ENSGALG00010010285	1	104975989..104991691	0.201312	-2.16477	-4.48394	0.0437957	0.881151	1	ENSGALG00010010285	ENSGALG00010010285
URB1	1	complement(104993582..105038805)	14.2375	-0.165065	-1.12122	0.130967	0.999804	1	ENSGALG00010010305	ENSGALG00010010305
EVA1C	1	105047810..105084353	1.51185	0.134111	1.09742	0.72138	0.999804	1	ENSGALG00010010405	ENSGALG00010010405
C21orf59	1	complement(105092072..105099780)	35.7986	-0.0493542	-1.0348	0.819373	0.999804	1	ENSGALG00010010423	ENSGALG00010010423
SYNJ1	1	complement(105102890..105163324)	4.54509	0.05414	1.03824	0.805594	0.999804	1	ENSGALG00010010534	ENSGALG00010010534
PAXBP1	1	complement(105166598..105192254)	66.0088	0.00362324	1.00251	0.97432	0.999804	1	ENSGALG00010010575	ENSGALG00010010575
C21orf62	1	complement(105192577..105205743)	0.0304451	-0.430378	-1.34759	0.698551	0.999804	1	ENSGALG00010010633	ENSGALG00010010633
OLIG2	1	105274469..105276737	0.086004	0.0607825	1.04303	0.961864	0	1	ENSGALG00010010227	ENSGALG00010010227
IFNAR2	1	105331767..105343944	97.9697	0.0362904	1.02547	0.805481	0.999804	1	ENSGALG00010010156	ENSGALG00010010156
IL10RB	1	105345527..105356516	16.1203	0.163551	1.12004	0.349469	0.999804	1	ENSGALG00010010253	ENSGALG00010010253
IFNAR1	1	105365280..105384094	32.822	-0.0927462	-1.0664	0.439795	0.999804	1	ENSGALG00010012049	ENSGALG00010012049
IFNGR2	1	105396793..105405282	97.838	0.0750841	1.05342	0.413604	0.999804	1	ENSGALG00010012077	ENSGALG00010012077
TMEM50B	1	complement(105406426..105417624)	66.7691	-0.044412	-1.03126	0.660874	0.999804	1	ENSGALG00010012084	ENSGALG00010012084
DNAJC28	1	complement(105417583..105421491)	6.42803	0.0698133	1.04958	0.728002	0.999804	1	ENSGALG00010012070	ENSGALG00010012070
gene:ENSGALG00010012094	1	105422787..105445957	2.11565	0.404746	1.32386	0.142736	0.999804	1	ENSGALG00010012094	ENSGALG00010012094
GART	1	complement(105445805..105483993)	45.1346	-0.00842984	-1.00586	0.924681	0.999804	1	ENSGALG00010012097	ENSGALG00010012097
SON	1	105494869..105525594	56.0576	-0.0404551	-1.02844	0.759116	0.999804	1	ENSGALG00010012102	ENSGALG00010012102
DONSON	1	complement(105527678..105533327)	34.9977	-0.0474594	-1.03344	0.781816	0.999804	1	ENSGALG00010012105	ENSGALG00010012105
CRYZL1	1	complement(105534497..105555250)	53.5819	-0.025973	-1.01817	0.839196	0.999804	1	ENSGALG00010012129	ENSGALG00010012129
ITSN1	1	105555566..105670047	33.8557	0.0458833	1.03232	0.679383	0.999804	1	ENSGALG00010012195	ENSGALG00010012195
ATP5PO	1	complement(105675761..105683149)	351.555	-0.0294444	-1.02062	0.816523	0.999804	1	ENSGALG00010012606	ENSGALG00010012606
MRPS6	1	105678442..105789919	53.4915	0.0510903	1.03605	0.61867	0.999804	1	ENSGALG00010012648	ENSGALG00010012648
SLC5A3	1	105745934..105806453	2.90905	0.100159	1.07189	0.581976	0.999804	1	ENSGALG00010012682	ENSGALG00010012682
KCNE2	1	105804851..105980248	5.50066	0.135555	1.09852	0.347189	0.999804	1	ENSGALG00010012775	ENSGALG00010012775
C21orf140	1	complement(105952323..105953084)	0	0	0	0	0	0	ENSGALG00010013862	ENSGALG00010013862
gene:ENSGALG00010012853	1	complement(105958666..105959727)	0	0	0	0	0	0	ENSGALG00010012853	ENSGALG00010012853
KCNE1	1	complement(105974571..105991704)	0.386622	-0.244128	-1.18438	0.710376	0.999804	1	ENSGALG00010012863	ENSGALG00010012863
RCAN1	1	complement(106003299..106045181)	49.6396	-0.0297687	-1.02085	0.746051	0.999804	1	ENSGALG00010012879	ENSGALG00010012879
CLIC6	1	106056093..106085634	1.29458	0.220656	1.16526	0.573965	0.999804	1	ENSGALG00010012894	ENSGALG00010012894
RUNX1	1	complement(106108834..106258541)	3.44824	-0.0649514	-1.04605	0.84489	0.999804	1	ENSGALG00010012917	ENSGALG00010012917
SETD4	1	complement(106654936..106665201)	12.6815	-0.0796061	-1.05673	0.690955	0.999804	1	ENSGALG00010012925	ENSGALG00010012925
CBR3	1	106664804..106673668	51.3264	-0.124664	-1.09025	0.184689	0.999804	1	ENSGALG00010012964	ENSGALG00010012964
DOP1B	1	106674920..106723182	8.03494	-0.123948	-1.08971	0.438939	0.999804	1	ENSGALG00010012993	ENSGALG00010012993
MORC4	1	106726276..106754133	20.98	-0.0391478	-1.02751	0.685328	0.999804	1	ENSGALG00010013037	ENSGALG00010013037
CHAF1B	1	106754411..106773513	37.1022	-0.0225098	-1.01572	0.820628	0.999804	1	ENSGALG00010013082	ENSGALG00010013082
CLDN14	1	complement(106793822..106821746)	0.432949	0.86826	1.82546	0.252036	0.999804	1	ENSGALG00010013096	ENSGALG00010013096
SIM2	1	106892133..106949856	7.28337	0.152158	1.11123	0.521381	0.999804	1	ENSGALG00010013099	ENSGALG00010013099
HLCS	1	complement(106955115..107069358)	7.10867	-0.330399	-1.25736	0.113889	0.999804	1	ENSGALG00010013104	ENSGALG00010013104
RIPPLY3	1	107076470..107082445	0.646844	0.161216	1.11823	0.821571	0.999804	1	ENSGALG00010013109	ENSGALG00010013109
PIGP	1	complement(107090191..107094290)	39.6186	0.234623	1.1766	0.191686	0.999804	1	ENSGALG00010013114	ENSGALG00010013114
TTC3	1	107094179..107154234	29.0685	-0.105823	-1.07611	0.252823	0.999804	1	ENSGALG00010013135	ENSGALG00010013135
DSCR3	1	complement(107154853..107172872)	63.9643	-0.0187486	-1.01308	0.85855	0.999804	1	ENSGALG00010013168	ENSGALG00010013168
DYRK1A	1	107222531..107279400	22.9201	-0.0143387	-1.00999	0.891043	0.999804	1	ENSGALG00010013181	ENSGALG00010013181
KCNJ6	1	complement(107307319..107466530)	0.354029	0.523979	1.43792	0.326906	0.999804	1	ENSGALG00010013205	ENSGALG00010013205
KCNJ15	1	107585374..107625209	1.91809	-0.108194	-1.07788	0.713876	0.999804	1	ENSGALG00010013304	ENSGALG00010013304
ERG	1	complement(107658703..107810294)	60.6892	0.189157	1.1401	0.0427682	0.881151	1	ENSGALG00010013330	ENSGALG00010013330
ETS2	1	107882546..107896968	55.1085	-0.00201303	-1.0014	0.985932	0.999804	1	ENSGALG00010013349	ENSGALG00010013349
PSMG1	1	complement(108007292..108022574)	51.8973	-0.00245811	-1.00171	0.979397	0.999804	1	ENSGALG00010013375	ENSGALG00010013375
BRWD1	1	complement(108024055..108075575)	23.3702	0.0334718	1.02347	0.756375	0.999804	1	ENSGALG00010014738	ENSGALG00010014738
HMGN1	1	complement(108078971..108085677)	284.349	0.0363875	1.02554	0.765098	0.999804	1	ENSGALG00010013391	ENSGALG00010013391
WRB	1	108085542..108092042	72.4261	0.0975051	1.06992	0.356065	0.999804	1	ENSGALG00010013413	ENSGALG00010013413
LCA5L	1	complement(108092001..108107160)	1.43985	0.0562468	1.03976	0.896571	0.999804	1	ENSGALG00010013449	ENSGALG00010013449
SH3BGR	1	108109351..108135207	49.9482	0.0832466	1.0594	0.698623	0.999804	1	ENSGALG00010013457	ENSGALG00010013457
B3GALT5	1	108150061..108172511	0.402146	-0.577982	-1.49276	0.148974	0.999804	1	ENSGALG00010013492	ENSGALG00010013492
IGSF5	1	108176160..108210089	0.881622	0.71993	1.6471	0.138919	0.999804	1	ENSGALG00010013504	ENSGALG00010013504
PCP4	1	108219173..108280030	32.081	-0.0726545	-1.05165	0.644993	0.999804	1	ENSGALG00010013549	ENSGALG00010013549
DSCAM	1	complement(108317440..108781202)	0.373611	-0.782627	-1.72026	0.0944579	0.999804	1	ENSGALG00010013589	ENSGALG00010013589
BACE2	1	108914863..108966520	16.3475	0.226617	1.17009	0.285603	0.999804	1	ENSGALG00010013650	ENSGALG00010013650
FAM3B	1	108973371..108989296	1.87326	-0.384795	-1.30567	0.267412	0.999804	1	ENSGALG00010013758	ENSGALG00010013758
gene:ENSGALG00010013778	1	complement(108994729..108995869)	5.35292	-0.500549	-1.41475	0.312881	0.999804	1	ENSGALG00010013778	ENSGALG00010013778
MX1	1	109001642..109022485	0.544545	-0.318053	-1.24665	0.7125	0.999804	1	ENSGALG00010013809	ENSGALG00010013809
TMPRSS2	1	complement(109012235..109044166)	2.3758	0.553284	1.46742	0.0908618	0.999804	1	ENSGALG00010013833	ENSGALG00010013833
RIPK4	1	complement(109103106..109124365)	9.63128	-0.44786	-1.36402	0.0211292	0.712381	1	ENSGALG00010010941	ENSGALG00010010941
PRDM15	1	complement(109151884..109183588)	16.1354	-0.0936227	-1.06705	0.608078	0.999804	1	ENSGALG00010010948	ENSGALG00010010948
C2CD2	1	complement(109186426..109222261)	13.0417	-0.0189634	-1.01323	0.925688	0.999804	1	ENSGALG00010010991	ENSGALG00010010991
ZBTB21	1	complement(109222477..109249554)	4.02908	-0.241968	-1.1826	0.0480854	0.89347	1	ENSGALG00010010982	ENSGALG00010010982
UMODL1	1	109270395..109317893	0.622848	-0.15481	-1.11327	0.692353	0.999804	1	ENSGALG00010011004	ENSGALG00010011004
gene:ENSGALG00010011074	1	109337787..109380955	0.00365338	2.36676	5.15781	0.286806	0	1	ENSGALG00010011074	ENSGALG00010011074
ABCG1	1	109397685..109451177	1.02353	-0.468156	-1.38334	0.29709	0.999804	1	ENSGALG00010011104	ENSGALG00010011104
TFF3	1	complement(109461609..109465986)	0.0890717	2.36664	5.1574	0.297469	0	1	ENSGALG00010011115	ENSGALG00010011115
TMPRSS3	1	complement(109487267..109516463)	0	0	0	0	0	0	ENSGALG00010011125	ENSGALG00010011125
UBASH3A	1	109504156..109528568	0.0833438	0.688755	1.61189	0.431861	0.999804	1	ENSGALG00010011139	ENSGALG00010011139
RSPH1	1	complement(109532451..109545047)	0.153385	-0.83737	-1.78679	0.529371	0	1	ENSGALG00010011185	ENSGALG00010011185
SLC37A1	1	109547082..109589306	4.97003	0.329751	1.2568	0.103266	0.999804	1	ENSGALG00010011211	ENSGALG00010011211
PDE9A	1	109599337..109643325	18.6934	0.0126924	1.00884	0.946683	0.999804	1	ENSGALG00010011244	ENSGALG00010011244
WDR4	1	complement(109655883..109677467)	51.135	-0.0416687	-1.0293	0.661677	0.999804	1	ENSGALG00010011275	ENSGALG00010011275
NDUFV3	1	109677271..109685182	44.2615	0.0754387	1.05368	0.541301	0.999804	1	ENSGALG00010011293	ENSGALG00010011293
PKNOX1	1	109701702..109740595	9.73024	-0.0935437	-1.06699	0.682603	0.999804	1	ENSGALG00010011340	ENSGALG00010011340
gene:ENSGALG00010011814	1	complement(109754514..109775013)	0.657707	0.617422	1.53413	0.310771	0.999804	1	ENSGALG00010011814	ENSGALG00010011814
CBS	1	complement(109784313..109810561)	20.8387	-0.0937204	-1.06712	0.45871	0.999804	1	ENSGALG00010011839	ENSGALG00010011839
U2AF1	1	complement(109817299..109833156)	198.507	-0.0609823	-1.04318	0.642597	0.999804	1	ENSGALG00010011880	ENSGALG00010011880
CRYAA	1	109847051..109853930	0.0651705	0.325517	1.25311	0.80287	0	1	ENSGALG00010011889	ENSGALG00010011889
SIK1	1	complement(109984522..109997486)	8.60416	-0.169783	-1.12489	0.32446	0.999804	1	ENSGALG00010011896	ENSGALG00010011896
HSF2BP	1	complement(110075581..110111861)	17.9117	0.205588	1.15316	0.454514	0.999804	1	ENSGALG00010011917	ENSGALG00010011917
RRP1B	1	110110661..110132879	40.8867	-0.0742399	-1.05281	0.471246	0.999804	1	ENSGALG00010011925	ENSGALG00010011925
PDXK	1	110146949..110191346	23.9408	0.114556	1.08264	0.227165	0.999804	1	ENSGALG00010011950	ENSGALG00010011950
AGPAT3	1	110306279..110333289	39.6004	0.101278	1.07272	0.36299	0.999804	1	ENSGALG00010011961	ENSGALG00010011961
TRAPPC10	1	110351291..110392937	18.1502	0.115415	1.08329	0.299102	0.999804	1	ENSGALG00010011973	ENSGALG00010011973
PWP2	1	110393893..110410967	50.6353	-0.10561	-1.07595	0.325346	0.999804	1	ENSGALG00010014726	ENSGALG00010014726
GATD3A	1	110412029..110419219	131.774	0.0123411	1.00859	0.916887	0.999804	1	ENSGALG00010011977	ENSGALG00010011977
gene:ENSGALG00010011985	1	complement(110429061..110430700)	0.797031	1.99454	3.9849	0.103174	0.999804	1	ENSGALG00010011985	ENSGALG00010011985
ICOSLG	1	complement(110458982..110471879)	13.3212	-0.166473	-1.12231	0.39162	0.999804	1	ENSGALG00010012041	ENSGALG00010012041
C1HXORF36	1	110880306..110895857	19.3746	0.342804	1.26822	0.0764248	0.999804	1	ENSGALG00010009786	ENSGALG00010009786
gene:ENSGALG00010011421	1	complement(110911086..111059299)	25.0378	-0.0653247	-1.04632	0.553109	0.999804	1	ENSGALG00010011421	ENSGALG00010011421
FUNDC1	1	111096777..111116494	52.6334	-0.0260011	-1.01819	0.814952	0.999804	1	ENSGALG00010011440	ENSGALG00010011440
EFHC2	1	111131909..111193344	1.1719	-0.032539	-1.02281	0.931816	0.999804	1	ENSGALG00010011468	ENSGALG00010011468
NDP	1	111261780..111281759	13.337	-0.00656451	-1.00456	0.974003	0.999804	1	ENSGALG00010011475	ENSGALG00010011475
MAOB	1	111305795..111358116	3.88672	-0.664078	-1.58455	0.0098494	0.526862	1	ENSGALG00010011533	ENSGALG00010011533
MAOA	1	complement(111365361..111422648)	32.5135	0.282189	1.21604	0.0293048	0.772407	1	ENSGALG00010011546	ENSGALG00010011546
CASK	1	111886113..112082122	121.22	0.0983858	1.07057	0.472186	0.999804	1	ENSGALG00010002424	ENSGALG00010002424
GPR82	1	complement(111979696..111982521)	0.0861404	0.963664	1.95026	0.517354	0	1	ENSGALG00010002439	ENSGALG00010002439
GPR34	1	complement(111989204..111996472)	2.64354	0.273571	1.2088	0.317001	0.999804	1	ENSGALG00010002434	ENSGALG00010002434
NYX	1	complement(112075373..112117242)	0.966545	0.0834857	1.05958	0.728211	0.999804	1	ENSGALG00010002455	ENSGALG00010002455
DDX3X	1	complement(112120028..112139161)	441.434	0.0273681	1.01915	0.791491	0.999804	1	ENSGALG00010002476	ENSGALG00010002476
RPL8	1	112163780..112167577	4428.32	0.0398629	1.02802	0.759733	0.999804	1	ENSGALG00010002492	ENSGALG00010002492
USP9Y	1	complement(112177465..112275139)	42.0212	-0.00222336	-1.00154	0.979608	0.999804	1	ENSGALG00010002504	ENSGALG00010002504
MED14	1	112293228..112360784	19.892	-0.0833204	-1.05945	0.491315	0.999804	1	ENSGALG00010002528	ENSGALG00010002528
ATP6AP2	1	complement(112371755..112381018)	91.5686	0.0428092	1.03012	0.702045	0.999804	1	ENSGALG00010002546	ENSGALG00010002546
BCOR	1	112464388..112522447	20.1614	0.0896595	1.06412	0.468239	0.999804	1	ENSGALG00010002571	ENSGALG00010002571
MID1IP1	1	complement(112754846..112842417)	9.84202	0.291014	1.2235	0.0533432	0.923462	1	ENSGALG00010002623	ENSGALG00010002623
TSPAN7	1	complement(112867977..112957520)	44.2066	-0.0217674	-1.0152	0.820934	0.999804	1	ENSGALG00010002725	ENSGALG00010002725
OTC	1	complement(112998991..113025619)	0.0600132	1.00937	2.01304	0.497191	0	1	ENSGALG00010002770	ENSGALG00010002770
RPGR	1	113027269..113091447	7.89216	0.0351774	1.02468	0.850246	0.999804	1	ENSGALG00010003719	ENSGALG00010003719
SRPX	1	113116943..113136797	58.6259	0.0917152	1.06564	0.340461	0.999804	1	ENSGALG00010002840	ENSGALG00010002840
SYTL5	1	complement(113145505..113218923)	0.421634	-1.36122	-2.56901	0.0276927	0.769586	1	ENSGALG00010002935	ENSGALG00010002935
DYNLT3	1	113234286..113242223	25.59	0.130571	1.09473	0.30159	0.999804	1	ENSGALG00010002978	ENSGALG00010002978
CYBB	1	complement(113249544..113283766)	1.83195	-0.0363493	-1.02552	0.889048	0.999804	1	ENSGALG00010001865	ENSGALG00010001865
XK	1	complement(113285260..113339967)	1.14973	-0.297427	-1.22895	0.505884	0.999804	1	ENSGALG00010001878	ENSGALG00010001878
PRRG1	1	complement(113365909..113402768)	15.9457	0.209569	1.15634	0.0663676	0.973385	1	ENSGALG00010002310	ENSGALG00010002310
gene:ENSGALG00010002331	1	113493704..113756420	0.454784	-0.243825	-1.18413	0.537853	0.999804	1	ENSGALG00010002331	ENSGALG00010002331
TMEM47	1	114031879..114058712	51.5212	0.120626	1.08721	0.20142	0.999804	1	ENSGALG00010002335	ENSGALG00010002335
DMD	1	114493557..115657311	15.4619	0.0631773	1.04476	0.515346	0.999804	1	ENSGALG00010001982	ENSGALG00010001982
gene:ENSGALG00010002147	1	complement(115677737..115682363)	0.399583	-0.594835	-1.5103	0.501717	0.999804	1	ENSGALG00010002147	ENSGALG00010002147
gene:ENSGALG00010003690	1	complement(115693373..115702928)	0.125263	0.751692	1.68377	0.509274	0.999804	1	ENSGALG00010003690	ENSGALG00010003690
TAB3	1	115754709..115793186	12.8284	-0.0454336	-1.03199	0.802497	0.999804	1	ENSGALG00010001837	ENSGALG00010001837
GK2	1	complement(115814929..115859228)	6.91342	0.0744991	1.053	0.688876	0.999804	1	ENSGALG00010002253	ENSGALG00010002253
CXorf21	1	115877600..115887745	0.373614	0.363558	1.2866	0.572923	0.999804	1	ENSGALG00010002259	ENSGALG00010002259
NR0B1	1	116018160..116020526	2.67616	-0.303166	-1.23385	0.474396	0.999804	1	ENSGALG00010002261	ENSGALG00010002261
IL1RAPL1	1	complement(116177125..116878731)	1.28269	0.130096	1.09437	0.741325	0.999804	1	ENSGALG00010002275	ENSGALG00010002275
gene:ENSGALG00010002279	1	complement(117554389..117564295)	0.990487	0.104595	1.07519	0.871631	0.999804	1	ENSGALG00010002279	ENSGALG00010002279
gene:ENSGALG00010002283	1	complement(117595521..117605850)	1.50637	1.09901	2.14208	0.0665617	0.973385	1	ENSGALG00010002283	ENSGALG00010002283
ARX	1	117947816..117952992	6.17071	0.472308	1.38733	0.0879308	0.999804	1	ENSGALG00010002079	ENSGALG00010002079
POLA1	1	complement(117955351..118146204)	45.5118	-0.212034	-1.15832	0.0168919	0.656635	1	ENSGALG00010002087	ENSGALG00010002087
PCYT1B	1	118148078..118191677	7.68626	-0.115466	-1.08332	0.607237	0.999804	1	ENSGALG00010002097	ENSGALG00010002097
PDK3	1	complement(118194808..118248932)	59.5974	-0.0190514	-1.01329	0.832348	0.999804	1	ENSGALG00010002137	ENSGALG00010002137
SLC51AL	1	complement(118270598..118282724)	4.32024	-0.60899	-1.52519	0.0426036	0.881151	1	ENSGALG00010002149	ENSGALG00010002149
ZFX	1	complement(118296163..118318819)	36.9302	-0.0742942	-1.05285	0.480301	0.999804	1	ENSGALG00010003052	ENSGALG00010003052
EIF2S3	1	complement(118333589..118347807)	451.522	-0.044205	-1.03111	0.668529	0.999804	1	ENSGALG00010003077	ENSGALG00010003077
KLHL15	1	118347857..118371030	15.2913	0.260561	1.19794	0.138223	0.999804	1	ENSGALG00010003101	ENSGALG00010003101
APOO	1	118351259..118417987	42.4338	-0.171975	-1.1266	0.127244	0.999804	1	ENSGALG00010003125	ENSGALG00010003125
SAT1	1	complement(118428887..118431715)	151.066	-0.0710162	-1.05046	0.561786	0.999804	1	ENSGALG00010003133	ENSGALG00010003133
ACOT9	1	118434832..118460206	40.7308	-0.0962701	-1.06901	0.359683	0.999804	1	ENSGALG00010003193	ENSGALG00010003193
PRDX4	1	complement(118460237..118469194)	160.482	0.148174	1.10817	0.299213	0.999804	1	ENSGALG00010003214	ENSGALG00010003214
gene:ENSGALG00010003247	1	complement(118570715..118573884)	0.945781	0.692838	1.61646	0.214942	0.999804	1	ENSGALG00010003247	ENSGALG00010003247
PHEX	1	complement(118992917..119088325)	30.9767	-0.211863	-1.15818	0.0696569	0.980612	1	ENSGALG00010003252	ENSGALG00010003252
SMS	1	complement(119103001..119147707)	85.2272	-0.296532	-1.22819	0.00878341	0.516518	1	ENSGALG00010003268	ENSGALG00010003268
MBTPS2	1	complement(119169623..119202068)	4.33585	-0.152002	-1.11111	0.46364	0.999804	1	ENSGALG00010003275	ENSGALG00010003275
SMPX	1	119212747..119257211	9.02602	0.451514	1.36747	0.10285	0.999804	1	ENSGALG00010001885	ENSGALG00010001885
KLHL34	1	119273602..119305936	0.431459	-0.448961	-1.36506	0.231232	0.999804	1	ENSGALG00010001890	ENSGALG00010001890
CNKSR2	1	complement(119277299..119483390)	11.5531	0.074798	1.05321	0.670107	0.999804	1	ENSGALG00010001918	ENSGALG00010001918
RPS6KA3	1	119836641..119905181	10.5234	-0.100103	-1.07185	0.642502	0.999804	1	ENSGALG00010002592	ENSGALG00010002592
EIF1AX	1	119908653..119917827	249.331	-0.0062315	-1.00433	0.950743	0.999804	1	ENSGALG00010002653	ENSGALG00010002653
MAP7D2	1	119939302..120017920	26.4222	-0.0472126	-1.03327	0.656277	0.999804	1	ENSGALG00010002765	ENSGALG00010002765
CXorf23	1	120025684..120057202	19.4996	0.14017	1.10204	0.450847	0.999804	1	ENSGALG00010002790	ENSGALG00010002790
SH3KBP1	1	120064413..120286676	142.559	0.0556025	1.03929	0.638298	0.999804	1	ENSGALG00010002809	ENSGALG00010002809
gene:ENSGALG00010002869	1	120147775..120165776	0.0885327	-2.28955	-4.88904	0.326021	0	1	ENSGALG00010002869	ENSGALG00010002869
MAP3K15	1	120298659..120382133	1.60974	-0.476299	-1.39117	0.111443	0.999804	1	ENSGALG00010002883	ENSGALG00010002883
PDHA2	1	complement(120371409..120383558)	129.649	-0.0669296	-1.04749	0.505969	0.999804	1	ENSGALG00010002929	ENSGALG00010002929
ADGRG2	1	120445512..120499149	55.6976	0.0548328	1.03874	0.539814	0.999804	1	ENSGALG00010002957	ENSGALG00010002957
PHKA2	1	120500382..120537544	13.0598	-0.0999959	-1.07177	0.623052	0.999804	1	ENSGALG00010003002	ENSGALG00010003002
PPEF1	1	complement(120539597..120569609)	0.884478	0.0283773	1.01986	0.948266	0.999804	1	ENSGALG00010003030	ENSGALG00010003030
RS1	1	120569104..120590811	0.146646	-2.04189	-4.11785	0.185698	0	1	ENSGALG00010003040	ENSGALG00010003040
CDKL5	1	complement(120599756..120720981)	3.08087	-0.107601	-1.07744	0.699609	0.999804	1	ENSGALG00010002161	ENSGALG00010002161
SCML2	1	120745905..120815195	13.4256	-0.0772263	-1.05499	0.71074	0.999804	1	ENSGALG00010002345	ENSGALG00010002345
RAI2	1	complement(120823443..120858195)	2.77162	-0.17222	-1.12679	0.136814	0.999804	1	ENSGALG00010002365	ENSGALG00010002365
gene:ENSGALG00010002370	1	complement(120993735..121019274)	7.06758	-0.406277	-1.32526	0.0691348	0.9804	1	ENSGALG00010002370	ENSGALG00010002370
NHS	1	complement(121026325..121274674)	12.0504	-0.108927	-1.07843	0.342837	0.999804	1	ENSGALG00010002379	ENSGALG00010002379
REPS2	1	complement(121345712..121439725)	33.2763	-0.114242	-1.08241	0.271325	0.999804	1	ENSGALG00010002391	ENSGALG00010002391
gene:ENSGALG00010002394	1	complement(121361191..121362244)	0	0	0	0	0	0	ENSGALG00010002394	ENSGALG00010002394
RBBP7	1	121466978..121476431	43.9751	-0.181206	-1.13383	0.0954264	0.999804	1	ENSGALG00010002400	ENSGALG00010002400
TXLNG	1	complement(121476245..121497940)	25.8014	-0.0516333	-1.03644	0.625799	0.999804	1	ENSGALG00010002402	ENSGALG00010002402
SYAP1	1	complement(121502600..121522066)	70.5176	0.142416	1.10375	0.228181	0.999804	1	ENSGALG00010001678	ENSGALG00010001678
CTPS2	1	121522097..121578414	10.3788	-0.00963909	-1.0067	0.958506	0.999804	1	ENSGALG00010001691	ENSGALG00010001691
gene:ENSGALG00010001709	1	complement(121548408..121549108)	0	0	0	0	0	0	ENSGALG00010001709	ENSGALG00010001709
GRPR	1	complement(121815142..121837899)	4.47475	0.128779	1.09337	0.671987	0.999804	1	ENSGALG00010001488	ENSGALG00010001488
AP1S2	1	121950307..121984435	43.0754	0.0141458	1.00985	0.900294	0.999804	1	ENSGALG00010001510	ENSGALG00010001510
ZRSR2	1	complement(121984372..122005052)	24.0941	-0.0495622	-1.03495	0.651459	0.999804	1	ENSGALG00010001513	ENSGALG00010001513
TMEM27	1	122011000..122030922	0.703097	0.951726	1.93419	0.178547	0.999804	1	ENSGALG00010001516	ENSGALG00010001516
ACE2	1	122038425..122060913	0.132642	1.60847	3.04928	0.169959	0.999804	1	ENSGALG00010001524	ENSGALG00010001524
BMX	1	complement(122062846..122095477)	0.0849381	0.083888	1.05987	0.938186	0.999804	1	ENSGALG00010001484	ENSGALG00010001484
VEGFD	1	122149438..122184374	6.36848	-0.0253651	-1.01774	0.889838	0.999804	1	ENSGALG00010001454	ENSGALG00010001454
PIGA	1	122192019..122201529	8.35	0.0633294	1.04487	0.718222	0.999804	1	ENSGALG00010001606	ENSGALG00010001606
ASB11	1	122205415..122217695	0.0389745	-3.12255	-8.70928	0.175618	0	1	ENSGALG00010001427	ENSGALG00010001427
ASB9	1	122230593..122244721	33.2392	-0.139896	-1.10183	0.292426	0.999804	1	ENSGALG00010001461	ENSGALG00010001461
gene:ENSGALG00010002949	1	122361757..122371749	11.9117	4.36579	20.6175	4.01531e-08	5.9013e-05	0.000627513	ENSGALG00010002949	ENSGALG00010002949
MOSPD2	1	complement(122421214..122455813)	23.4264	0.0520446	1.03673	0.661619	0.999804	1	ENSGALG00010001620	ENSGALG00010001620
FANCB	1	122455782..122471007	4.76999	-0.13765	-1.10011	0.576845	0.999804	1	ENSGALG00010001632	ENSGALG00010001632
GLRA2	1	complement(122502125..122630390)	0.208526	0.327451	1.25479	0.671019	0.999804	1	ENSGALG00010001656	ENSGALG00010001656
gene:ENSGALG00010002363	1	122830321..122831571	0	0	0	0	0	0	ENSGALG00010002363	ENSGALG00010002363
GEMIN8	1	122908222..122943988	20.0163	0.122594	1.08869	0.332633	0.999804	1	ENSGALG00010002369	ENSGALG00010002369
GPM6B	1	122952088..123058426	181.737	0.0162335	1.01132	0.848727	0.999804	1	ENSGALG00010002393	ENSGALG00010002393
OFD1	1	complement(123055281..123088784)	18.9428	-0.119959	-1.0867	0.344457	0.999804	1	ENSGALG00010002408	ENSGALG00010002408
TRAPPC2	1	123088782..123094639	89.4941	-0.102591	-1.0737	0.251043	0.999804	1	ENSGALG00010002418	ENSGALG00010002418
RAB9A	1	complement(123088850..123118190)	11.2349	-0.0102677	-1.00714	0.924843	0.999804	1	ENSGALG00010002448	ENSGALG00010002448
TCEANC	1	complement(123100086..123118670)	24.5896	0.0133401	1.00929	0.943635	0.999804	1	ENSGALG00010002501	ENSGALG00010002501
EGFL6	1	complement(123173275..123213895)	562.978	0.147046	1.1073	0.150299	0.999804	1	ENSGALG00010002554	ENSGALG00010002554
TMSB4X	1	complement(123512195..123513910)	3111.82	0.138945	1.1011	0.232315	0.999804	1	ENSGALG00010002566	ENSGALG00010002566
TLR7	1	complement(123560512..123568139)	1.15336	0.551749	1.46586	0.0706954	0.983911	1	ENSGALG00010001897	ENSGALG00010001897
PRPS2	1	complement(123572603..123598464)	19.3011	0.175669	1.12949	0.384823	0.999804	1	ENSGALG00010001901	ENSGALG00010001901
FRMPD4	1	complement(123691340..124035070)	4.50263	0.0843172	1.06019	0.667576	0.999804	1	ENSGALG00010001925	ENSGALG00010001925
MSL3	1	complement(124124346..124174635)	27.9975	-0.0348801	-1.02447	0.727313	0.999804	1	ENSGALG00010001952	ENSGALG00010001952
gene:ENSGALG00010002951	1	complement(124197700..124201788)	0.951348	-0.227689	-1.17096	0.581892	0.999804	1	ENSGALG00010002951	ENSGALG00010002951
ARHGAP6	1	124341873..124496530	10.6312	0.0473729	1.03338	0.827294	0.999804	1	ENSGALG00010001966	ENSGALG00010001966
gene:ENSGALG00010003266	1	complement(124542408..124551256)	0.284514	-0.748366	-1.67989	0.388769	0.999804	1	ENSGALG00010003266	ENSGALG00010003266
gene:ENSGALG00010001988	1	complement(124557841..124564124)	0.338343	-0.649012	-1.56809	0.445682	0.999804	1	ENSGALG00010001988	ENSGALG00010001988
MID1	1	124717932..124885359	7.9936	-0.200947	-1.14945	0.331223	0.999804	1	ENSGALG00010002012	ENSGALG00010002012
CLCN4	1	complement(124989144..125026173)	1.83077	-0.188304	-1.13942	0.612905	0.999804	1	ENSGALG00010002023	ENSGALG00010002023
WWC3	1	complement(125028879..125124512)	16.6285	0.0273812	1.01916	0.876963	0.999804	1	ENSGALG00010002034	ENSGALG00010002034
CLDN34	1	complement(125148146..125171469)	0.111626	-0.154399	-1.11296	0.792907	0.999804	1	ENSGALG00010002142	ENSGALG00010002142
SHROOM2	1	complement(125155832..125294635)	11.5922	0.08688	1.06207	0.464434	0.999804	1	ENSGALG00010002194	ENSGALG00010002194
GPR143	1	125308673..125322503	3.14352	-0.486604	-1.40114	0.243785	0.999804	1	ENSGALG00010002210	ENSGALG00010002210
TBL1X	1	complement(125335589..125535463)	77.1516	-0.055874	-1.03949	0.646329	0.999804	1	ENSGALG00010001599	ENSGALG00010001599
ANOS1	1	125834621..125959791	3.88126	0.0761508	1.0542	0.788314	0.999804	1	ENSGALG00010001468	ENSGALG00010001468
PNPLA4	1	126282891..126302625	4.78409	-0.147679	-1.10779	0.589816	0.999804	1	ENSGALG00010001713	ENSGALG00010001713
STS	1	complement(126514415..126617406)	3.39005	0.0366184	1.02571	0.916991	0.999804	1	ENSGALG00010001728	ENSGALG00010001728
PUDP	1	126617099..126679647	5.64358	0.142769	1.10402	0.441299	0.999804	1	ENSGALG00010001738	ENSGALG00010001738
gene:ENSGALG00010002947	1	126957424..126961476	0.296033	1.44385	2.72045	0.117491	0.999804	1	ENSGALG00010002947	ENSGALG00010002947
NLGN4Y	1	126994266..127160218	1.64857	-0.22748	-1.17079	0.490697	0.999804	1	ENSGALG00010001477	ENSGALG00010001477
PRKX	1	128237873..128293062	14.7685	0.0519394	1.03666	0.781816	0.999804	1	ENSGALG00010001466	ENSGALG00010001466
MXRA5	1	128434483..128453951	164.342	-0.0768351	-1.0547	0.514616	0.999804	1	ENSGALG00010002235	ENSGALG00010002235
ARSH	1	128560192..128574615	47.7707	-0.267677	-1.20387	0.00982762	0.526862	1	ENSGALG00010002243	ENSGALG00010002243
ARSD	1	128582544..128597013	0.228893	-0.462543	-1.37797	0.634418	0.999804	1	ENSGALG00010002254	ENSGALG00010002254
gene:ENSGALG00010002271	1	128599132..128618219	0.165632	-0.414308	-1.33266	0.676806	0.999804	1	ENSGALG00010002271	ENSGALG00010002271
GYG2	1	complement(128622984..128642748)	8.07799	-0.303312	-1.23397	0.125194	0.999804	1	ENSGALG00010002293	ENSGALG00010002293
gene:ENSGALG00010002332	1	complement(128643005..128667829)	7.52598	-0.39415	-1.31417	0.127452	0.999804	1	ENSGALG00010002332	ENSGALG00010002332
CD99	1	complement(128671051..128695176)	286.321	0.0784099	1.05585	0.553687	0.999804	1	ENSGALG00010002338	ENSGALG00010002338
DHRSX_1	1	128784991..128953305	15.7003	0.243106	1.18354	0.276456	0.999804	1	ENSGALG00010002360	ENSGALG00010002360
DHRSX_2	1	128789883..128804868	3.76093	0.0233302	1.0163	0.907876	0.999804	1	ENSGALG00010002349	ENSGALG00010002349
ASMT	1	complement(129135404..129146298)	0.211618	1.30412	2.46933	0.28799	0.999804	1	ENSGALG00010001536	ENSGALG00010001536
AKAP17A	1	complement(129150620..129158993)	25.7727	0.0421104	1.02962	0.72051	0.999804	1	ENSGALG00010001548	ENSGALG00010001548
P2RY8	1	129173093..129224077	2.88807	0.275	1.20999	0.143453	0.999804	1	ENSGALG00010001786	ENSGALG00010001786
ASMTL	1	129231562..129258622	23.9526	-0.0281283	-1.01969	0.886163	0.999804	1	ENSGALG00010001807	ENSGALG00010001807
SLC25A6	1	129261308..129264852	2265.88	-0.128581	-1.09322	0.242344	0.999804	1	ENSGALG00010001817	ENSGALG00010001817
CSF2RA	1	complement(129267256..129306964)	2.9597	0.549019	1.46309	0.047244	0.885833	1	ENSGALG00010001831	ENSGALG00010001831
gene:ENSGALG00010001839	1	complement(129306484..129321302)	0.0852145	0.0854652	1.06103	0.920138	0.999804	1	ENSGALG00010001839	ENSGALG00010001839
gene:ENSGALG00010001847	1	129341904..129365415	0.0135779	1.62491	3.08423	0.486902	0	1	ENSGALG00010001847	ENSGALG00010001847
CRLF2	1	129394013..129411773	0	0	0	0	0	0	ENSGALG00010001869	ENSGALG00010001869
SHOX	1	complement(129836503..129846394)	7.00501	-0.188919	-1.13991	0.40564	0.999804	1	ENSGALG00010001670	ENSGALG00010001670
gene:ENSGALG00010002452	1	129975844..129976799	0	0	0	0	0	0	ENSGALG00010002452	ENSGALG00010002452
gene:ENSGALG00010002458	1	130055975..130106220	46.9049	0.174991	1.12896	0.113931	0.999804	1	ENSGALG00010002458	ENSGALG00010002458
STAG3	1	complement(130107443..130165624)	22.6286	-0.121114	-1.08757	0.366382	0.999804	1	ENSGALG00010002530	ENSGALG00010002530
GTPBP6	1	130165726..130176632	19.0508	-0.0174227	-1.01215	0.932376	0.999804	1	ENSGALG00010002569	ENSGALG00010002569
PLCXD1	1	complement(130166913..130195111)	4.90597	-0.589645	-1.50488	0.0790079	0.999804	1	ENSGALG00010002601	ENSGALG00010002601
gene:ENSGALG00010002618	1	complement(130211813..130221455)	0.158863	-4.32253	-20.0084	0.0586887	0	1	ENSGALG00010002618	ENSGALG00010002618
RGN	1	complement(130223019..130238541)	13.2309	0.142218	1.1036	0.431189	0.999804	1	ENSGALG00010002634	ENSGALG00010002634
JADE3	1	complement(130242112..130302143)	44.4507	-0.0672846	-1.04774	0.555864	0.999804	1	ENSGALG00010002705	ENSGALG00010002705
RP2	1	complement(130309969..130329261)	48.2067	0.188101	1.13926	0.0456683	0.881151	1	ENSGALG00010002728	ENSGALG00010002728
SLC9A7	1	130344057..130413229	9.26536	-0.258392	-1.19615	0.130164	0.999804	1	ENSGALG00010002753	ENSGALG00010002753
CHST7	1	complement(130429974..130431368)	2.49624	0.240334	1.18127	0.549282	0.999804	1	ENSGALG00010002954	ENSGALG00010002954
TUBGCP5	1	130447239..130483157	24.6249	-0.0992895	-1.07125	0.394588	0.999804	1	ENSGALG00010002800	ENSGALG00010002800
CYFIP1	1	130488904..130551990	101.462	-0.0484225	-1.03413	0.687581	0.999804	1	ENSGALG00010002835	ENSGALG00010002835
gene:ENSGALG00010002844	1	complement(130528848..130534041)	0.0723326	0.671228	1.59243	0.640935	0	1	ENSGALG00010002844	ENSGALG00010002844
NIPA2	1	complement(130549878..130564617)	52.4685	-0.0218207	-1.01524	0.839082	0.999804	1	ENSGALG00010002860	ENSGALG00010002860
gene:ENSGALG00010003280	1	complement(130568121..130574756)	11.3162	-0.0567468	-1.04012	0.757392	0.999804	1	ENSGALG00010003280	ENSGALG00010003280
gene:ENSGALG00010002421	1	complement(130573459..130582752)	1.07646	0.0386416	1.02715	0.945379	0.999804	1	ENSGALG00010002421	ENSGALG00010002421
HERC2	1	130612936..130718275	21.8617	-0.0486569	-1.0343	0.677828	0.999804	1	ENSGALG00010002886	ENSGALG00010002886
OCA2	1	130732012..130914884	3.99219	0.303389	1.23404	0.277171	0.999804	1	ENSGALG00010002896	ENSGALG00010002896
GABRG3	1	complement(131063388..131365106)	1.53581	0.3646	1.28752	0.352969	0.999804	1	ENSGALG00010002907	ENSGALG00010002907
GABRA5	1	complement(131370424..131426364)	6.87842	0.0761262	1.05418	0.692097	0.999804	1	ENSGALG00010002927	ENSGALG00010002927
GABRB3	1	131378592..131566074	1.93984	-1.10242	-2.14714	0.00438822	0.389436	1	ENSGALG00010002942	ENSGALG00010002942
ATP10A	1	131789281..131900042	29.0426	-0.0814405	-1.05807	0.437461	0.999804	1	ENSGALG00010015992	ENSGALG00010015992
UBE3A	1	131984516..132034207	61.4496	0.0396603	1.02787	0.721563	0.999804	1	ENSGALG00010015520	ENSGALG00010015520
CNGA3	1	complement(132039692..132061176)	7.91649	0.165383	1.12146	0.422496	0.999804	1	ENSGALG00010015542	ENSGALG00010015542
VWA3B	1	complement(132086647..132155381)	0.440325	-0.145634	-1.10622	0.775042	0.999804	1	ENSGALG00010015551	ENSGALG00010015551
TMEM131	1	132191530..132283053	63.1515	0.0584124	1.04132	0.675629	0.999804	1	ENSGALG00010015606	ENSGALG00010015606
INPP4A	1	complement(132292608..132406081)	23.5865	0.0221582	1.01548	0.825224	0.999804	1	ENSGALG00010015669	ENSGALG00010015669
COA5	1	complement(132407358..132414908)	40.8776	0.0851906	1.06083	0.487313	0.999804	1	ENSGALG00010015693	ENSGALG00010015693
UNC50	1	132414341..132417718	58.1161	-0.00327323	-1.00227	0.986113	0.999804	1	ENSGALG00010015701	ENSGALG00010015701
MGAT4A	1	complement(132417627..132497545)	14.3406	-0.0871592	-1.06228	0.502425	0.999804	1	ENSGALG00010015716	ENSGALG00010015716
CRACDL	1	complement(132509135..132572762)	2.11782	0.0718901	1.05109	0.801586	0.999804	1	ENSGALG00010015738	ENSGALG00010015738
TSGA10	1	complement(132576913..132597409)	0.286347	0.378388	1.29989	0.603895	0.999804	1	ENSGALG00010015772	ENSGALG00010015772
gene:ENSGALG00010015813	1	132606805..132623411	28.0444	-0.0698994	-1.04964	0.473669	0.999804	1	ENSGALG00010015813	ENSGALG00010015813
LIPT1	1	132607358..132613987	5.96721	-0.117655	-1.08497	0.529464	0.999804	1	ENSGALG00010015810	ENSGALG00010015810
MITD1	1	complement(132613244..132617613)	27.9494	0.0371133	1.02606	0.855447	0.999804	1	ENSGALG00010015816	ENSGALG00010015816
gene:ENSGALG00010015820	1	complement(132622855..132627348)	1.5564	0.0233019	1.01628	0.955246	0.999804	1	ENSGALG00010015820	ENSGALG00010015820
LYG2	1	complement(132632026..132635522)	5.91501	1.24753	2.37435	0.00402361	0.379457	1	ENSGALG00010015831	ENSGALG00010015831
gene:ENSGALG00010015850	1	complement(132639900..132643371)	0.197207	0.0818758	1.05839	0.933451	0.999804	1	ENSGALG00010015850	ENSGALG00010015850
TXNDC9	1	complement(132652425..132663366)	110.327	0.0304518	1.02133	0.726356	0.999804	1	ENSGALG00010015856	ENSGALG00010015856
EIF5B	1	132664079..132694769	131.669	-0.0266129	-1.01862	0.838245	0.999804	1	ENSGALG00010015870	ENSGALG00010015870
REV1	1	complement(132696979..132750372)	19.8252	-0.0804716	-1.05736	0.502982	0.999804	1	ENSGALG00010015877	ENSGALG00010015877
AFF3	1	complement(132775035..133098790)	8.90254	0.106461	1.07658	0.570986	0.999804	1	ENSGALG00010015886	ENSGALG00010015886
LONRF2	1	complement(133155973..133190782)	35.9662	0.0843358	1.0602	0.360883	0.999804	1	ENSGALG00010015896	ENSGALG00010015896
CHST10	1	complement(133212169..133231002)	54.3579	-0.00559245	-1.00388	0.949053	0.999804	1	ENSGALG00010015913	ENSGALG00010015913
NMS	1	133241888..133248198	0.0904524	-2.28955	-4.88904	0.326041	0	1	ENSGALG00010015933	ENSGALG00010015933
gene:ENSGALG00010015949	1	complement(133260022..133262910)	0	0	0	0	0	0	ENSGALG00010015949	ENSGALG00010015949
gene:ENSGALG00010015977	1	complement(133264584..133268877)	0	0	0	0	0	0	ENSGALG00010015977	ENSGALG00010015977
PDCL3	1	133268946..133275510	137.175	-0.0814543	-1.05808	0.650761	0.999804	1	ENSGALG00010015984	ENSGALG00010015984
NPAS2	1	133377318..133473345	5.90688	0.00339886	1.00236	0.985878	0.999804	1	ENSGALG00010013436	ENSGALG00010013436
RPL31	1	133475981..133490380	520.016	0.0403084	1.02833	0.739028	0.999804	1	ENSGALG00010013470	ENSGALG00010013470
TBC1D8	1	complement(133481605..133531623)	17.3456	-0.0492708	-1.03474	0.801204	0.999804	1	ENSGALG00010013480	ENSGALG00010013480
CNOT11	1	133553466..133565376	68.785	0.0143727	1.01001	0.875616	0.999804	1	ENSGALG00010013491	ENSGALG00010013491
RNF149	1	complement(133570017..133588983)	28.6278	-0.0119324	-1.00831	0.949973	0.999804	1	ENSGALG00010013506	ENSGALG00010013506
CREG2	1	complement(133594556..133610087)	6.3753	0.123243	1.08918	0.718482	0.999804	1	ENSGALG00010013520	ENSGALG00010013520
RFX8	1	complement(133612229..133644653)	0.22566	0.0364312	1.02557	0.968646	0.999804	1	ENSGALG00010013525	ENSGALG00010013525
MAP4K4	1	133686357..133835512	50.3817	-0.0360876	-1.02533	0.781686	0.999804	1	ENSGALG00010013582	ENSGALG00010013582
IL1R2	1	133853445..133871411	0.666484	-0.619341	-1.53617	0.280511	0.999804	1	ENSGALG00010013619	ENSGALG00010013619
IL1R1	1	133914645..133937543	14.991	0.110522	1.07962	0.350198	0.999804	1	ENSGALG00010013715	ENSGALG00010013715
gene:ENSGALG00010013744	1	133942197..133957406	10.0791	-0.257813	-1.19566	0.232172	0.999804	1	ENSGALG00010013744	ENSGALG00010013744
IL1RL1	1	133978131..134005547	4.51576	0.0729796	1.05189	0.739974	0.999804	1	ENSGALG00010013797	ENSGALG00010013797
IL18R1	1	134010515..134031087	3.95893	0.179905	1.13281	0.462119	0.999804	1	ENSGALG00010013836	ENSGALG00010013836
IL18RAP	1	134035672..134051127	0.150721	3.01318	8.07344	0.0414071	0.868131	1	ENSGALG00010013857	ENSGALG00010013857
SLC9A4	1	134052924..134086786	0.161608	-0.449001	-1.36509	0.643058	0.999804	1	ENSGALG00010013886	ENSGALG00010013886
SLC9A2	1	134106679..134138277	0.630148	-0.187613	-1.13888	0.648998	0.999804	1	ENSGALG00010012976	ENSGALG00010012976
MFSD9	1	complement(134141905..134153296)	22.5899	-0.0717197	-1.05097	0.543881	0.999804	1	ENSGALG00010012991	ENSGALG00010012991
TMEM182	1	134160420..134184640	76.338	-0.0162325	-1.01132	0.897559	0.999804	1	ENSGALG00010013012	ENSGALG00010013012
POU3F3	1	135076359..135079216	9.32728	0.0370042	1.02598	0.85527	0.999804	1	ENSGALG00010013125	ENSGALG00010013125
MRPS9	1	135151745..135183606	140.938	-0.0236291	-1.01651	0.837389	0.999804	1	ENSGALG00010013196	ENSGALG00010013196
TGFBRAP1	1	complement(135207970..135238405)	1.98857	0.378359	1.29986	0.298208	0.999804	1	ENSGALG00010013217	ENSGALG00010013217
C2orf49	1	135239632..135252726	24.8843	0.0332054	1.02328	0.849444	0.999804	1	ENSGALG00010013221	ENSGALG00010013221
FHL2	1	complement(135254050..135293985)	35.1676	-0.145257	-1.10593	0.268822	0.999804	1	ENSGALG00010013232	ENSGALG00010013232
NCK1	1	135391211..135473857	91.4132	-0.0829293	-1.05917	0.467683	0.999804	1	ENSGALG00010012944	ENSGALG00010012944
ECRG4	1	135526164..135534179	345.477	0.179672	1.13263	0.209547	0.999804	1	ENSGALG00010012967	ENSGALG00010012967
UXS1	1	complement(135539921..135595305)	70.6115	0.0346841	1.02433	0.728044	0.999804	1	ENSGALG00010015124	ENSGALG00010015124
gene:ENSGALG00010015151	1	135688995..135774427	1.54901	0.263843	1.20067	0.398278	0.999804	1	ENSGALG00010015151	ENSGALG00010015151
ST6GAL2	1	complement(135761681..135812384)	64.2375	0.0104888	1.0073	0.929219	0.999804	1	ENSGALG00010015174	ENSGALG00010015174
SLC5A7	1	136158262..136181553	1.08881	0.315746	1.24466	0.45203	0.999804	1	ENSGALG00010015183	ENSGALG00010015183
SULT1C3	1	136281775..136290438	2.21598	0.159068	1.11657	0.585261	0.999804	1	ENSGALG00010015188	ENSGALG00010015188
GCC2	1	136294476..136324929	1.91858	0.0940012	1.06733	0.747828	0.999804	1	ENSGALG00010015201	ENSGALG00010015201
LIMS1	1	136330096..136422398	83.1306	0.0202121	1.01411	0.901118	0.999804	1	ENSGALG00010015374	ENSGALG00010015374
RANBP2	1	136395503..136463880	29.4458	-0.0439292	-1.03092	0.638922	0.999804	1	ENSGALG00010015490	ENSGALG00010015490
EDAR	1	complement(136489664..136562742)	12.5811	-0.154065	-1.1127	0.455074	0.999804	1	ENSGALG00010013351	ENSGALG00010013351
SH3RF3	1	136596514..136826025	18.6434	0.0739975	1.05263	0.638033	0.999804	1	ENSGALG00010013378	ENSGALG00010013378
SEPT14	1	complement(136839706..136866728)	18.689	0.114916	1.08291	0.559686	0.999804	1	ENSGALG00010013383	ENSGALG00010013383
SOWAHC	1	136866716..136868674	2.97194	-0.332947	-1.25958	0.44807	0.999804	1	ENSGALG00010013388	ENSGALG00010013388
CHAMP1	1	complement(136910295..136921996)	25.0862	0.00243128	1.00169	0.986437	0.999804	1	ENSGALG00010013398	ENSGALG00010013398
UPF3A	1	complement(136926886..136949798)	1.18851	-0.1645	-1.12078	0.662998	0.999804	1	ENSGALG00010013940	ENSGALG00010013940
CDC16	1	complement(136950874..136972059)	47.799	-0.0992325	-1.0712	0.311692	0.999804	1	ENSGALG00010014001	ENSGALG00010014001
RASA3	1	136972899..137147701	41.2945	-0.0379924	-1.02668	0.734927	0.999804	1	ENSGALG00010014217	ENSGALG00010014217
GAS6	1	137181354..137218766	19.0644	0.119011	1.08599	0.508933	0.999804	1	ENSGALG00010014399	ENSGALG00010014399
TMEM255B	1	complement(137222999..137286076)	1.04074	-0.593568	-1.50897	0.241932	0.999804	1	ENSGALG00010014414	ENSGALG00010014414
ATP4B	1	137286387..137313520	0.0886445	3.40434	10.5878	0.148478	0	1	ENSGALG00010014454	ENSGALG00010014454
TFDP1	1	complement(137318347..137358545)	108.243	-0.0151018	-1.01052	0.913463	0.999804	1	ENSGALG00010016472	ENSGALG00010016472
TMCO3	1	complement(137364411..137395342)	16.4743	-0.0238795	-1.01669	0.899875	0.999804	1	ENSGALG00010014469	ENSGALG00010014469
DCUN1D2	1	137397504..137421237	11.4011	0.10559	1.07593	0.561229	0.999804	1	ENSGALG00010014517	ENSGALG00010014517
gene:ENSGALG00010014488	1	137424832..137460143	13.4376	0.235338	1.17718	0.0216913	0.716399	1	ENSGALG00010014488	ENSGALG00010014488
GRTP1	1	137471583..137500860	10.5161	0.234514	1.17651	0.233919	0.999804	1	ENSGALG00010014617	ENSGALG00010014617
LAMP1	1	complement(137501756..137519932)	178.013	0.0297637	1.02084	0.800295	0.999804	1	ENSGALG00010014654	ENSGALG00010014654
CUL4A	1	complement(137525650..137559776)	16.3368	-0.105662	-1.07599	0.566999	0.999804	1	ENSGALG00010014687	ENSGALG00010014687
PCID2	1	137560444..137574811	100.531	-0.125334	-1.09076	0.39828	0.999804	1	ENSGALG00010014703	ENSGALG00010014703
PROZ	1	complement(137574068..137591183)	0.0268894	1.25516	2.38694	0.449692	0	1	ENSGALG00010014742	ENSGALG00010014742
F10	1	complement(137593836..137606510)	7.17173	-0.272464	-1.20787	0.236581	0.999804	1	ENSGALG00010014766	ENSGALG00010014766
F7	1	complement(137608208..137617630)	0.534625	0.438986	1.35565	0.503474	0.999804	1	ENSGALG00010014789	ENSGALG00010014789
MCF2L	1	complement(137620561..137764283)	11.3688	0.156923	1.11491	0.187223	0.999804	1	ENSGALG00010014903	ENSGALG00010014903
ATP11A	1	complement(137780003..137900103)	12.4399	-0.158395	-1.11604	0.19467	0.999804	1	ENSGALG00010013263	ENSGALG00010013263
TUBGCP3	1	137933210..137983754	35.8147	0.0220337	1.01539	0.817342	0.999804	1	ENSGALG00010013293	ENSGALG00010013293
MYO16	1	138042473..138406051	5.37398	0.00312397	1.00217	0.985263	0.999804	1	ENSGALG00010013310	ENSGALG00010013310
IRS2	1	complement(138663930..138669336)	5.8028	-0.188527	-1.1396	0.39368	0.999804	1	ENSGALG00010013322	ENSGALG00010013322
COL4A1	1	complement(138809048..138919615)	94.2977	0.187931	1.13913	0.179486	0.999804	1	ENSGALG00010014128	ENSGALG00010014128
COL4A2	1	138919708..139061822	78.9959	0.139459	1.10149	0.319153	0.999804	1	ENSGALG00010014324	ENSGALG00010014324
gene:ENSGALG00010014349	1	complement(139042294..139043248)	0	0	0	0	0	0	ENSGALG00010014349	ENSGALG00010014349
RAB20	1	complement(139065400..139089205)	36.0817	-0.0258075	-1.01805	0.89844	0.999804	1	ENSGALG00010014355	ENSGALG00010014355
NAXD	1	139124525..139175420	43.8873	0.029978	1.021	0.796411	0.999804	1	ENSGALG00010014362	ENSGALG00010014362
CARS2	1	complement(139177862..139211010)	44.5455	-0.11091	-1.07991	0.357847	0.999804	1	ENSGALG00010014379	ENSGALG00010014379
ING1	1	139216627..139221984	89.7975	0.0297723	1.02085	0.792393	0.999804	1	ENSGALG00010014396	ENSGALG00010014396
ANKRD10	1	complement(139248755..139283027)	97.5366	-0.00500215	-1.00347	0.965307	0.999804	1	ENSGALG00010013110	ENSGALG00010013110
ARHGEF7	1	139314985..139421210	16.1493	-0.0794119	-1.05659	0.696453	0.999804	1	ENSGALG00010013080	ENSGALG00010013080
SOX1	1	139824742..139827063	0.0118532	-1.54585	-2.91977	0.51549	0	1	ENSGALG00010015997	ENSGALG00010015997
gene:ENSGALG00010013138	1	140051510..140056603	0.0874137	2.85451	7.23255	0.211839	0	1	ENSGALG00010013138	ENSGALG00010013138
gene:ENSGALG00010013145	1	complement(140105406..140119775)	0.787037	-0.452671	-1.36857	0.526659	0.999804	1	ENSGALG00010013145	ENSGALG00010013145
gene:ENSGALG00010013151	1	complement(140121145..140130533)	0.0582222	-0.839013	-1.78883	0.580149	0	1	ENSGALG00010013151	ENSGALG00010013151
gene:ENSGALG00010013159	1	140156954..140168279	0.0531753	-3.00925	-8.05144	0.209145	0	1	ENSGALG00010013159	ENSGALG00010013159
gene:ENSGALG00010016450	1	140169659..140175208	0.384712	0.0715787	1.05087	0.941582	0.999804	1	ENSGALG00010016450	ENSGALG00010016450
gene:ENSGALG00010013163	1	140177291..140178442	0	0	0	0	0	0	ENSGALG00010013163	ENSGALG00010013163
TNFSF13B	1	complement(140207881..140226140)	0.307699	-1.15131	-2.22115	0.126056	0.999804	1	ENSGALG00010013172	ENSGALG00010013172
ABHD13	1	complement(140227563..140242826)	16.8919	-0.026486	-1.01853	0.787153	0.999804	1	ENSGALG00010014965	ENSGALG00010014965
LIG4	1	140227779..140257150	0.326755	0.404482	1.32361	0.311956	0.999804	1	ENSGALG00010014974	ENSGALG00010014974
gene:ENSGALG00010014980	1	140298489..140299899	92.1089	-0.132505	-1.0962	0.769116	0.999804	1	ENSGALG00010014980	ENSGALG00010014980
NALF1	1	140399649..140402599	0.839064	0.410951	1.32956	0.571993	0.999804	1	ENSGALG00010014982	ENSGALG00010014982
gene:ENSGALG00010014998	1	140822666..140836128	0.850556	0.183676	1.13577	0.759834	0.999804	1	ENSGALG00010014998	ENSGALG00010014998
ARGLU1	1	141073870..141084089	231.89	0.062176	1.04404	0.53417	0.999804	1	ENSGALG00010015016	ENSGALG00010015016
EFNB2	1	141090399..141134821	15.5272	-0.16096	-1.11803	0.402987	0.999804	1	ENSGALG00010015042	ENSGALG00010015042
gene:ENSGALG00010015088	1	complement(141374781..141477875)	0.875824	0.209014	1.1559	0.566329	0.999804	1	ENSGALG00010015088	ENSGALG00010015088
SLC10A2	1	142686213..142697612	0.56539	-0.845428	-1.7968	0.213679	0.999804	1	ENSGALG00010006019	ENSGALG00010006019
gene:ENSGALG00010006086	1	complement(142713148..142717663)	0.246703	-0.134352	-1.0976	0.865217	0.999804	1	ENSGALG00010006086	ENSGALG00010006086
ERCC5	1	complement(142753005..142796509)	28.834	0.0590438	1.04178	0.629317	0.999804	1	ENSGALG00010006031	ENSGALG00010006031
METTL21EP	1	complement(142758426..142779872)	0.0777649	-0.538213	-1.45217	0.676182	0	1	ENSGALG00010006037	ENSGALG00010006037
BIVM	1	complement(142797091..142813740)	71.3207	0.0645951	1.04579	0.56939	0.999804	1	ENSGALG00010006059	ENSGALG00010006059
KDELC1	1	142817708..142831541	87.9644	0.0896018	1.06408	0.32806	0.999804	1	ENSGALG00010006063	ENSGALG00010006063
TEX30	1	complement(142824716..142836172)	7.81734	0.305443	1.2358	0.25011	0.999804	1	ENSGALG00010006071	ENSGALG00010006071
METTL21C	1	142867350..142872564	5.1437	-0.685728	-1.60851	0.46686	0.999804	1	ENSGALG00010005165	ENSGALG00010005165
TPP2	1	complement(142871173..142920361)	37.3031	0.0123748	1.00861	0.891144	0.999804	1	ENSGALG00010005174	ENSGALG00010005174
FGF14	1	142995756..143382215	1.56077	-0.349046	-1.27372	0.442296	0.999804	1	ENSGALG00010005184	ENSGALG00010005184
ITGBL1	1	complement(143387031..143526506)	8.7416	-0.194505	-1.14433	0.317435	0.999804	1	ENSGALG00010005204	ENSGALG00010005204
NALCN	1	143530042..143743258	4.9207	-0.0239217	-1.01672	0.907387	0.999804	1	ENSGALG00010005219	ENSGALG00010005219
TMTC4	1	143907857..143965727	40.8195	0.00260887	1.00181	0.982062	0.999804	1	ENSGALG00010005236	ENSGALG00010005236
GGACT	1	143966166..144011054	0.727706	0.00821	1.00571	0.968968	0.999804	1	ENSGALG00010005491	ENSGALG00010005491
PCCA	1	complement(143997229..144267959)	40.4255	0.162816	1.11947	0.171854	0.999804	1	ENSGALG00010005515	ENSGALG00010005515
ZIC2	1	complement(144295603..144300375)	4.16533	-0.127271	-1.09223	0.622362	0.999804	1	ENSGALG00010005520	ENSGALG00010005520
ZIC5	1	144307149..144310015	0.0684772	-1.15147	-2.2214	0.475427	0	1	ENSGALG00010005525	ENSGALG00010005525
CLYBL	1	complement(144330748..144485122)	1.64439	-0.110566	-1.07965	0.732691	0.999804	1	ENSGALG00010005561	ENSGALG00010005561
TM9SF2	1	complement(144496816..144524474)	193.99	0.083838	1.05983	0.518461	0.999804	1	ENSGALG00010005564	ENSGALG00010005564
gene:ENSGALG00010005585	1	144552989..144560653	0.246033	0.104986	1.07548	0.854212	0.999804	1	ENSGALG00010005585	ENSGALG00010005585
UBAC2	1	complement(144560670..144688847)	23.0612	0.085497	1.06105	0.401137	0.999804	1	ENSGALG00010005660	ENSGALG00010005660
GPR183	1	144597252..144627663	2.50595	0.122687	1.08876	0.46851	0.999804	1	ENSGALG00010005742	ENSGALG00010005742
GPR18	1	144638182..144653717	1.36842	0.647682	1.56665	0.0258726	0.753903	1	ENSGALG00010005760	ENSGALG00010005760
DOCK9	1	144687948..144806864	21.6061	0.0892871	1.06384	0.360108	0.999804	1	ENSGALG00010005821	ENSGALG00010005821
SLC15A1	1	144821027..144845173	0.0771005	0.999652	1.99952	0.355439	0.999804	1	ENSGALG00010005851	ENSGALG00010005851
STK24	1	144857023..144912750	15.1289	0.019131	1.01335	0.901517	0.999804	1	ENSGALG00010005872	ENSGALG00010005872
gene:ENSGALG00010005959	1	complement(144884459..144885953)	0	0	0	0	0	0	ENSGALG00010005959	ENSGALG00010005959
FARP1	1	complement(144915706..145114015)	84.6341	0.0744844	1.05298	0.434148	0.999804	1	ENSGALG00010005991	ENSGALG00010005991
IPO5	1	complement(145128104..145166452)	153.634	-0.0326604	-1.0229	0.800588	0.999804	1	ENSGALG00010006010	ENSGALG00010006010
RAP2A	1	complement(145289892..145323004)	74.0875	0.0240526	1.01681	0.835835	0.999804	1	ENSGALG00010005237	ENSGALG00010005237
MBNL2	1	complement(145340236..145447372)	20.5397	-0.00244882	-1.0017	0.980753	0.999804	1	ENSGALG00010005272	ENSGALG00010005272
gene:ENSGALG00010005284	1	145511174..145522589	0.0126939	-3.01727	-8.09633	0.204747	0	1	ENSGALG00010005284	ENSGALG00010005284
gene:ENSGALG00010005289	1	145531837..145536365	0	0	0	0	0	0	ENSGALG00010005289	ENSGALG00010005289
HS6ST3	1	complement(145567193..145849101)	4.91434	-0.143883	-1.10487	0.397223	0.999804	1	ENSGALG00010005321	ENSGALG00010005321
UGGT2	1	145864357..145943629	12.9199	-0.156384	-1.11449	0.222736	0.999804	1	ENSGALG00010005341	ENSGALG00010005341
DNAJC3	1	complement(145942211..145982733)	62.8291	0.000645058	1.00045	0.995775	0.999804	1	ENSGALG00010005356	ENSGALG00010005356
DZIP1	1	145987165..146024603	35.8863	0.0699712	1.0497	0.556706	0.999804	1	ENSGALG00010005379	ENSGALG00010005379
CLDN10	1	complement(146027760..146041349)	14.2065	-0.0665381	-1.0472	0.805741	0.999804	1	ENSGALG00010005387	ENSGALG00010005387
ABCC4	1	146120093..146272143	3.77295	-0.188372	-1.13948	0.31832	0.999804	1	ENSGALG00010005402	ENSGALG00010005402
SOX21	1	146411854..146416811	29.4339	0.271556	1.20711	0.0243499	0.737876	1	ENSGALG00010006075	ENSGALG00010006075
GPR180	1	complement(146428422..146454515)	28.4532	-0.193778	-1.14376	0.349693	0.999804	1	ENSGALG00010005438	ENSGALG00010005438
TGDS	1	146454485..146467563	27.2001	0.0213989	1.01494	0.890241	0.999804	1	ENSGALG00010005460	ENSGALG00010005460
DCT	1	146473612..146498890	3.90328	-0.49878	-1.41302	0.153993	0.999804	1	ENSGALG00010005140	ENSGALG00010005140
GPC6	1	complement(146519135..147254986)	1.63255	0.334917	1.2613	0.383621	0.999804	1	ENSGALG00010005163	ENSGALG00010005163
GPC5	1	complement(147379578..148019996)	0.53896	-0.140542	-1.10232	0.717692	0.999804	1	ENSGALG00010005433	ENSGALG00010005433
gene:ENSGALG00010005882	1	complement(149040589..149042026)	0	0	0	0	0	0	ENSGALG00010005882	ENSGALG00010005882
SLITRK5	1	complement(149395336..149401550)	0.906262	0.463079	1.37848	0.243147	0.999804	1	ENSGALG00010005885	ENSGALG00010005885
gene:ENSGALG00010005901	1	149934411..150049620	0.231972	-1.5129	-2.85383	0.342541	0	1	ENSGALG00010005901	ENSGALG00010005901
SLITRK6	1	150241363..150270654	5.89106	0.062811	1.0445	0.544791	0.999804	1	ENSGALG00010005934	ENSGALG00010005934
SLITRK1	1	151178537..151241441	0.0762356	-0.603336	-1.51923	0.31535	0.999804	1	ENSGALG00010005949	ENSGALG00010005949
gene:ENSGALG00010006079	1	151389938..151392759	0.199893	0.363874	1.28688	0.696699	0.999804	1	ENSGALG00010006079	ENSGALG00010006079
SPRY2	1	152629825..152651804	17.6788	0.25733	1.19526	0.00576047	0.4364	1	ENSGALG00010000711	ENSGALG00010000711
NDFIP2	1	complement(152976797..153023783)	121.906	0.112764	1.0813	0.445296	0.999804	1	ENSGALG00010000717	ENSGALG00010000717
RBM26	1	153066034..153114030	110.22	0.0105395	1.00733	0.908652	0.999804	1	ENSGALG00010000720	ENSGALG00010000720
OBI1	1	153454850..153481912	48.7335	-0.218667	-1.16366	0.105391	0.999804	1	ENSGALG00010000724	ENSGALG00010000724
POU4F1	1	153489663..153491621	0.109353	-1.72675	-3.30981	0.284468	0	1	ENSGALG00010000726	ENSGALG00010000726
EDNRB	1	153874214..153891520	22.7202	0.0428416	1.03014	0.702103	0.999804	1	ENSGALG00010000729	ENSGALG00010000729
SLAIN1	1	complement(153949429..154004128)	3.0779	-0.271805	-1.20732	0.431698	0.999804	1	ENSGALG00010000734	ENSGALG00010000734
SCEL	1	complement(154020370..154072783)	11.5355	-0.0628173	-1.0445	0.748127	0.999804	1	ENSGALG00010000757	ENSGALG00010000757
gene:ENSGALG00010000762	1	complement(154124569..154197525)	0.0458122	1.05128	2.07237	0.247946	0.999804	1	ENSGALG00010000762	ENSGALG00010000762
MYCBP2	1	154176330..154380614	17.634	0.0245696	1.01718	0.864674	0.999804	1	ENSGALG00010000777	ENSGALG00010000777
FBXL3	1	154395941..154462524	31.6732	-0.00920522	-1.0064	0.930983	0.999804	1	ENSGALG00010000784	ENSGALG00010000784
CLN5	1	complement(154416432..154427125)	21.2311	-0.00597103	-1.00415	0.964219	0.999804	1	ENSGALG00010000785	ENSGALG00010000785
GATD3AL1	1	154426558..154442407	117.365	0.0368041	1.02584	0.712726	0.999804	1	ENSGALG00010000788	ENSGALG00010000788
ACOD1	1	complement(154437689..154447226)	2.88512	0.0258212	1.01806	0.921831	0.999804	1	ENSGALG00010000791	ENSGALG00010000791
gene:ENSGALG00010000793	1	154463197..154465797	0.432215	0.690608	1.61396	0.332809	0.999804	1	ENSGALG00010000793	ENSGALG00010000793
KCTD12_1	1	154471191..154473773	18.3018	-0.0795585	-1.05669	0.792276	0.999804	1	ENSGALG00010000795	ENSGALG00010000795
gene:ENSGALG00010000796	1	154471914..154472891	60.8887	0.152751	1.11169	0.502765	0.999804	1	ENSGALG00010000796	ENSGALG00010000796
LMO7	1	complement(154810558..154939604)	72.9527	-0.126503	-1.09164	0.147958	0.999804	1	ENSGALG00010000800	ENSGALG00010000800
gene:ENSGALG00010000804	1	154936427..154942221	1.1134	-0.118412	-1.08554	0.809459	0.999804	1	ENSGALG00010000804	ENSGALG00010000804
UCHL3	1	complement(154944884..154986618)	54.8176	0.0275987	1.01931	0.85215	0.999804	1	ENSGALG00010000810	ENSGALG00010000810
gene:ENSGALG00010000812	1	155006115..155014067	78.787	0.00140679	1.00098	0.993669	0.999804	1	ENSGALG00010000812	ENSGALG00010000812
TBC1D4	1	155024438..155130011	13.2025	-0.0598912	-1.04239	0.727884	0.999804	1	ENSGALG00010000816	ENSGALG00010000816
KLF12	1	155542000..155796575	5.34671	-0.185843	-1.13748	0.48629	0.999804	1	ENSGALG00010000818	ENSGALG00010000818
KLF5	1	complement(156007861..156026686)	61.9759	-0.564161	-1.47853	5.81473e-06	0.00370171	0.0908726	ENSGALG00010000820	ENSGALG00010000820
PIBF1	1	complement(156046163..156162745)	10.144	-0.109583	-1.07892	0.578101	0.999804	1	ENSGALG00010000823	ENSGALG00010000823
DIS3	1	156162127..156183116	47.7237	-0.199399	-1.14822	0.0380818	0.845641	1	ENSGALG00010000843	ENSGALG00010000843
BORA	1	complement(156191814..156211585)	18.2034	-0.00286713	-1.00199	0.981029	0.999804	1	ENSGALG00010000859	ENSGALG00010000859
MZT1	1	156211757..156219025	30.2063	-0.169365	-1.12456	0.199837	0.999804	1	ENSGALG00010000864	ENSGALG00010000864
DACH1	1	156610367..156979403	5.03874	-0.272086	-1.20755	0.174461	0.999804	1	ENSGALG00010000870	ENSGALG00010000870
KLHL1	1	157655422..157868837	0.0802226	0.0933863	1.06687	0.939791	0	1	ENSGALG00010000876	ENSGALG00010000876
PCDH9	1	159014514..159719839	0.94876	-0.08956	-1.06405	0.767776	0.999804	1	ENSGALG00010000901	ENSGALG00010000901
PCDH20	1	161770430..161775675	6.15778	-0.0459919	-1.03239	0.830608	0.999804	1	ENSGALG00010000715	ENSGALG00010000715
TDRD3	1	complement(162086382..162190733)	36.1555	-0.0491921	-1.03469	0.669903	0.999804	1	ENSGALG00010002381	ENSGALG00010002381
DIAPH3	1	162278005..162514156	6.07343	0.274491	1.20957	0.1424	0.999804	1	ENSGALG00010002406	ENSGALG00010002406
gene:ENSGALG00010002412	1	complement(163342608..163343329)	1.40975	-1.96829	-3.91304	0.0998395	0.999804	1	ENSGALG00010002412	ENSGALG00010002412
PCDH17	1	complement(163343915..163426705)	1.39726	0.00990748	1.00689	0.976421	0.999804	1	ENSGALG00010002415	ENSGALG00010002415
OLFM4	1	complement(165456634..165497030)	1.25369	-2.90717	-7.50145	1.15175e-07	0.000153885	0.00179996	ENSGALG00010002967	ENSGALG00010002967
PCDH8	1	165580686..165585883	2.43133	-0.110369	-1.0795	0.649597	0.999804	1	ENSGALG00010002987	ENSGALG00010002987
LECT1	1	165601352..165614380	583.471	-0.00587642	-1.00408	0.957428	0.999804	1	ENSGALG00010002998	ENSGALG00010002998
SUGT1	1	complement(165618514..165641515)	94.8078	-0.0537827	-1.03798	0.667123	0.999804	1	ENSGALG00010003024	ENSGALG00010003024
ELF1	1	complement(165643293..165707750)	14.5029	0.0135075	1.00941	0.936559	0.999804	1	ENSGALG00010003072	ENSGALG00010003072
WBP4	1	165730283..165749123	32.0281	-0.0591738	-1.04187	0.724415	0.999804	1	ENSGALG00010003113	ENSGALG00010003113
MTRF1	1	complement(165756908..165770097)	46.4682	0.0706744	1.05021	0.54066	0.999804	1	ENSGALG00010003169	ENSGALG00010003169
NAA16	1	165774872..165839285	41.3256	0.0319957	1.02243	0.769976	0.999804	1	ENSGALG00010003183	ENSGALG00010003183
RGCC	1	165840308..165862070	20.4433	0.340467	1.26617	0.0704528	0.983771	1	ENSGALG00010003192	ENSGALG00010003192
VWA8	1	complement(165885922..166063975)	5.1813	0.0157814	1.011	0.933869	0.999804	1	ENSGALG00010003246	ENSGALG00010003246
DGKH	1	166097153..166258887	0.160855	0.343994	1.26927	0.610816	0.999804	1	ENSGALG00010003254	ENSGALG00010003254
AKAP11	1	166270074..166323026	4.09008	-0.120315	-1.08697	0.559163	0.999804	1	ENSGALG00010003271	ENSGALG00010003271
TNFSF11	1	166399803..166420736	2.43218	-0.222184	-1.1665	0.538093	0.999804	1	ENSGALG00010003276	ENSGALG00010003276
gene:ENSGALG00010003283	1	complement(166477656..166485549)	0.205077	1.27267	2.41608	0.423762	0	1	ENSGALG00010003283	ENSGALG00010003283
gene:ENSGALG00010003293	1	166489886..166491507	0	0	0	0	0	0	ENSGALG00010003293	ENSGALG00010003293
EPSTI1	1	complement(166544621..166611887)	1.46712	1.02693	2.03768	0.0562144	0.933928	1	ENSGALG00010003331	ENSGALG00010003331
DNAJC15	1	166613853..166649153	22.7936	0.0405529	1.02851	0.827766	0.999804	1	ENSGALG00010003358	ENSGALG00010003358
ENOX1	1	complement(166671040..167037555)	31.9071	0.106054	1.07628	0.311162	0.999804	1	ENSGALG00010003372	ENSGALG00010003372
LACC1	1	167058156..167136803	0.488592	0.131518	1.09545	0.776597	0.999804	1	ENSGALG00010003432	ENSGALG00010003432
CCDC122	1	complement(167059558..167070425)	0.117986	-2.76054	-6.77648	0.0761664	0.999804	1	ENSGALG00010003461	ENSGALG00010003461
TSC22D1	1	complement(167300819..167303168)	240.383	-0.00542947	-1.00377	0.956169	0.999804	1	ENSGALG00010003466	ENSGALG00010003466
gene:ENSGALG00010004728	1	complement(167343994..167378254)	30.5286	0.119887	1.08665	0.390245	0.999804	1	ENSGALG00010004728	ENSGALG00010004728
gene:ENSGALG00010003495	1	167378193..167379371	0.528853	1.66325	3.1673	0.204407	0	1	ENSGALG00010003495	ENSGALG00010003495
NUFIP1	1	complement(167484832..167510457)	23.3574	0.000307633	1.00021	0.997929	0.999804	1	ENSGALG00010003503	ENSGALG00010003503
GPALPP1	1	167510500..167525345	58.1538	-0.00279565	-1.00194	0.98003	0.999804	1	ENSGALG00010003509	ENSGALG00010003509
GTF2F2	1	167548314..167640443	80.9518	0.00772653	1.00537	0.96168	0.999804	1	ENSGALG00010003517	ENSGALG00010003517
KCTD4	1	complement(167576863..167582973)	1.05364	0.0810234	1.05777	0.877347	0.999804	1	ENSGALG00010003519	ENSGALG00010003519
TPT1	1	complement(167645084..167656039)	1612.89	-0.0188969	-1.01318	0.879901	0.999804	1	ENSGALG00010003558	ENSGALG00010003558
SLC25A30	1	167660828..167670506	18.6578	-0.0769502	-1.05479	0.654599	0.999804	1	ENSGALG00010003589	ENSGALG00010003589
COG3	1	167670871..167703198	24.4813	0.00860347	1.00598	0.933406	0.999804	1	ENSGALG00010003617	ENSGALG00010003617
SPERT	1	167742161..167823894	0.00525834	0.335717	1.262	0.811694	0	1	ENSGALG00010003713	ENSGALG00010003713
SIAH3	1	complement(167777288..167814028)	0.318102	-0.235892	-1.17763	0.793719	0.999804	1	ENSGALG00010003718	ENSGALG00010003718
ZC3H13	1	complement(167837526..167883192)	123.084	-0.0771619	-1.05494	0.559383	0.999804	1	ENSGALG00010003734	ENSGALG00010003734
CPB2	1	complement(167884845..167900902)	0	0	0	0	0	0	ENSGALG00010003750	ENSGALG00010003750
LCP1	1	complement(167910599..167959911)	25.4475	0.238744	1.17996	0.0373979	0.840418	1	ENSGALG00010003795	ENSGALG00010003795
gene:ENSGALG00010003809	1	167966564..167981135	0.0186071	0.064059	1.0454	0.969939	0	1	ENSGALG00010003809	ENSGALG00010003809
RUBCNL	1	complement(167993837..168018476)	16.8647	0.16027	1.1175	0.339924	0.999804	1	ENSGALG00010003821	ENSGALG00010003821
LRCH1	1	168080107..168204271	9.82285	0.0724541	1.0515	0.675967	0.999804	1	ENSGALG00010003843	ENSGALG00010003843
ESD	1	complement(168205192..168214125)	384.507	0.0318182	1.0223	0.745085	0.999804	1	ENSGALG00010003848	ENSGALG00010003848
HTR2A	1	complement(168226119..168257135)	0.254232	0.572746	1.48735	0.3626	0.999804	1	ENSGALG00010004769	ENSGALG00010004769
SUCLA2	1	complement(168520298..168545104)	51.0613	-0.0462338	-1.03257	0.676548	0.999804	1	ENSGALG00010003858	ENSGALG00010003858
NUDT15	1	168556102..168559060	32.5495	-0.148631	-1.10852	0.222986	0.999804	1	ENSGALG00010003861	ENSGALG00010003861
MED4	1	complement(168559270..168569786)	28.7522	-0.025189	-1.01761	0.874966	0.999804	1	ENSGALG00010003870	ENSGALG00010003870
ITM2B	1	168596122..168622125	522.254	0.139156	1.10126	0.168957	0.999804	1	ENSGALG00010003889	ENSGALG00010003889
RB1	1	168625596..168710104	38.0194	-0.114302	-1.08245	0.297459	0.999804	1	ENSGALG00010003900	ENSGALG00010003900
LPAR6	1	complement(168643307..168679524)	16.0066	0.10504	1.07552	0.584465	0.999804	1	ENSGALG00010003920	ENSGALG00010003920
RCBTB2	1	complement(168713344..168741188)	11.7138	0.254054	1.19255	0.115404	0.999804	1	ENSGALG00010003929	ENSGALG00010003929
CYSLTR2	1	168785413..168795646	0.451451	-0.331942	-1.25871	0.569228	0.999804	1	ENSGALG00010003958	ENSGALG00010003958
FNDC3A	1	168878579..168992872	39.7334	0.0232828	1.01627	0.838492	0.999804	1	ENSGALG00010003986	ENSGALG00010003986
MLNR	1	168993004..168999626	4.19173	-0.243791	-1.1841	0.326406	0.999804	1	ENSGALG00010003995	ENSGALG00010003995
CDADC1	1	169008193..169024204	5.978	0.197718	1.14688	0.285541	0.999804	1	ENSGALG00010004002	ENSGALG00010004002
CAB39L	1	complement(169020275..169086923)	33.6967	0.0689155	1.04893	0.450525	0.999804	1	ENSGALG00010004043	ENSGALG00010004043
SETDB2	1	169087015..169106326	19.9741	-0.163053	-1.11965	0.37796	0.999804	1	ENSGALG00010004049	ENSGALG00010004049
PHF11	1	169110330..169125470	28.5934	0.0321114	1.02251	0.858399	0.999804	1	ENSGALG00010004083	ENSGALG00010004083
gene:ENSGALG00010004781	1	complement(169126139..169138974)	133.871	-0.0717821	-1.05101	0.560996	0.999804	1	ENSGALG00010004781	ENSGALG00010004781
gene:ENSGALG00010004097	1	complement(169140011..169144080)	27.8494	-0.176507	-1.13014	0.341734	0.999804	1	ENSGALG00010004097	ENSGALG00010004097
ARL11	1	169149540..169160199	1.22872	0.205854	1.15337	0.416975	0.999804	1	ENSGALG00010004070	ENSGALG00010004070
KPNA3	1	complement(169157463..169210628)	47.0334	-0.0164564	-1.01147	0.853243	0.999804	1	ENSGALG00010004141	ENSGALG00010004141
SPRYD7	1	complement(169235279..169246301)	36.5294	0.0867216	1.06195	0.40487	0.999804	1	ENSGALG00010004147	ENSGALG00010004147
TRIM13	1	169251107..169260759	21.3053	-0.0870846	-1.06222	0.441231	0.999804	1	ENSGALG00010002812	ENSGALG00010002812
DLEU7	1	complement(169705076..169713257)	0.103476	2.38726	5.23161	0.297835	0	1	ENSGALG00010002820	ENSGALG00010002820
RNASEH2B	1	169782612..169826417	84.9639	0.0103314	1.00719	0.944752	0.999804	1	ENSGALG00010002864	ENSGALG00010002864
FAM124A	1	169898488..169939035	3.01165	-0.551146	-1.46525	0.0764217	0.999804	1	ENSGALG00010002888	ENSGALG00010002888
SERPINE3	1	169959131..169985012	0.0111887	-1.54585	-2.91976	0.515491	0	1	ENSGALG00010002897	ENSGALG00010002897
INTS6	1	complement(169978670..170020436)	46.8706	0.057789	1.04087	0.545791	0.999804	1	ENSGALG00010002925	ENSGALG00010002925
WDFY2	1	170037591..170103313	32.4736	-0.0617871	-1.04376	0.594011	0.999804	1	ENSGALG00010002953	ENSGALG00010002953
gene:ENSGALG00010002958	1	complement(170106360..170140785)	2.79028	-0.404569	-1.32369	0.38103	0.999804	1	ENSGALG00010002958	ENSGALG00010002958
gene:ENSGALG00010002420	1	complement(170153077..170172072)	0.328714	-2.14834	-4.43319	0.0404958	0.860067	1	ENSGALG00010002420	ENSGALG00010002420
ATP7B	1	complement(170201511..170239712)	0.123012	0.193214	1.14331	0.830931	0.999804	1	ENSGALG00010002435	ENSGALG00010002435
ALG11	1	170243165..170247269	23.417	-0.0189723	-1.01324	0.903607	0.999804	1	ENSGALG00010002449	ENSGALG00010002449
NEK5	1	complement(170247479..170272205)	1.08022	-0.62954	-1.54707	0.146153	0.999804	1	ENSGALG00010002454	ENSGALG00010002454
NEK3	1	complement(170272764..170285268)	18.4921	-0.219441	-1.16428	0.226639	0.999804	1	ENSGALG00010002467	ENSGALG00010002467
CKAP2	1	complement(170285684..170295967)	172.259	-0.0661991	-1.04695	0.622017	0.999804	1	ENSGALG00010002481	ENSGALG00010002481
VPS36	1	170295288..170315964	69.1151	0.0341348	1.02394	0.700329	0.999804	1	ENSGALG00010002511	ENSGALG00010002511
THSD1	1	170324817..170351586	5.39876	-0.272193	-1.20764	0.205884	0.999804	1	ENSGALG00010002544	ENSGALG00010002544
gene:ENSGALG00010002556	1	complement(170354018..170363945)	1.21169	0.188124	1.13928	0.671127	0.999804	1	ENSGALG00010002556	ENSGALG00010002556
gene:ENSGALG00010002591	1	170370514..170388470	6.38064	0.232223	1.17464	0.335645	0.999804	1	ENSGALG00010002591	ENSGALG00010002591
SLC25A15	1	complement(170389752..170405807)	27.8649	-0.10244	-1.07359	0.425551	0.999804	1	ENSGALG00010002621	ENSGALG00010002621
MRPS31	1	170410197..170434076	149.148	0.0613883	1.04347	0.601647	0.999804	1	ENSGALG00010002627	ENSGALG00010002627
gene:ENSGALG00010004148	1	complement(170418839..170436888)	1.37765	-0.0172018	-1.01199	0.935514	0.999804	1	ENSGALG00010004148	ENSGALG00010004148
FOXO1	1	170460219..170524492	10.6348	0.0124944	1.0087	0.943403	0.999804	1	ENSGALG00010002646	ENSGALG00010002646
COG6	1	complement(170777464..170828890)	25.6006	0.129301	1.09376	0.212357	0.999804	1	ENSGALG00010002689	ENSGALG00010002689
LHFPL1	1	170847272..170985583	195.589	0.19071	1.14133	0.0247137	0.74729	1	ENSGALG00010002700	ENSGALG00010002700
gene:ENSGALG00010002710	1	complement(170884181..170885118)	0	0	0	0	0	0	ENSGALG00010002710	ENSGALG00010002710
NHLRC3	1	complement(171111664..171123757)	19.8172	-0.0401022	-1.02819	0.749251	0.999804	1	ENSGALG00010002716	ENSGALG00010002716
PROSER1	1	171123390..171144542	27.7299	0.0411341	1.02892	0.703853	0.999804	1	ENSGALG00010002742	ENSGALG00010002742
STOML3	1	171147205..171156468	0.379282	0.330498	1.25745	0.660865	0.999804	1	ENSGALG00010002756	ENSGALG00010002756
gene:ENSGALG00010002767	1	complement(171154947..171155856)	0	0	0	0	0	0	ENSGALG00010002767	ENSGALG00010002767
gene:ENSGALG00010002788	1	complement(171157547..171200613)	0.354158	0.128711	1.09332	0.822934	0.999804	1	ENSGALG00010002788	ENSGALG00010002788
FREM2	1	complement(171213707..171335734)	24.9419	0.172652	1.12713	0.258542	0.999804	1	ENSGALG00010002358	ENSGALG00010002358
UFM1	1	complement(171455356..171467676)	60.4298	0.118623	1.0857	0.41468	0.999804	1	ENSGALG00010002355	ENSGALG00010002355
TRPC4	1	171687217..171825549	0.458277	-0.714242	-1.64062	0.180618	0.999804	1	ENSGALG00010002362	ENSGALG00010002362
POSTN	1	171878580..171912626	361.073	0.378251	1.29977	0.000490914	0.104565	1	ENSGALG00010002373	ENSGALG00010002373
SUPT20H	1	172158609..172195771	47.8127	-0.107655	-1.07748	0.322814	0.999804	1	ENSGALG00010006246	ENSGALG00010006246
EXOSC8	1	complement(172192087..172204620)	39.5553	0.00869578	1.00605	0.944102	0.999804	1	ENSGALG00010006263	ENSGALG00010006263
ALG5	1	172204486..172224083	25.0368	-0.0588571	-1.04164	0.572349	0.999804	1	ENSGALG00010006310	ENSGALG00010006310
SMAD9	1	172257883..172286436	1.84579	0.124513	1.09014	0.720319	0.999804	1	ENSGALG00010006331	ENSGALG00010006331
RFXAP	1	complement(172292727..172299649)	68.6176	-0.0808971	-1.05768	0.470685	0.999804	1	ENSGALG00010006342	ENSGALG00010006342
SERTM1	1	complement(172342229..172359244)	7.57093	-0.225977	-1.16957	0.176122	0.999804	1	ENSGALG00010006361	ENSGALG00010006361
CCNA1	1	complement(172454660..172460553)	1.67141	-0.810827	-1.75422	0.0828752	0.999804	1	ENSGALG00010006366	ENSGALG00010006366
SPART	1	172499529..172516223	11.6246	-0.0503335	-1.0355	0.76935	0.999804	1	ENSGALG00010006381	ENSGALG00010006381
gene:ENSGALG00010006408	1	172519850..172547102	1.07229	0.350091	1.27464	0.414726	0.999804	1	ENSGALG00010006408	ENSGALG00010006408
DCLK1	1	172583346..172817719	10.2621	-0.018947	-1.01322	0.879461	0.999804	1	ENSGALG00010006472	ENSGALG00010006472
NBEA	1	complement(172875165..173345883)	11.1449	-0.052934	-1.03737	0.612561	0.999804	1	ENSGALG00010006516	ENSGALG00010006516
MAB21L1	1	173020929..173027626	16.5469	0.113445	1.08181	0.32454	0.999804	1	ENSGALG00010007188	ENSGALG00010007188
RFC3	1	complement(173726298..173748880)	25.3847	0.0850908	1.06075	0.451924	0.999804	1	ENSGALG00010006542	ENSGALG00010006542
STARD13	1	173778752..174078935	27.1095	0.0498232	1.03514	0.575884	0.999804	1	ENSGALG00010006592	ENSGALG00010006592
gene:ENSGALG00010006598	1	173839594..173887558	0.0511161	-2.76158	-6.78138	0.234172	0	1	ENSGALG00010006598	ENSGALG00010006598
KL	1	complement(174087939..174134392)	0.239892	-1.08673	-2.12392	0.105113	0.999804	1	ENSGALG00010006608	ENSGALG00010006608
gene:ENSGALG00010006623	1	complement(174192440..174204010)	0.0197087	-0.143052	-1.10424	0.90831	0	1	ENSGALG00010006623	ENSGALG00010006623
PDS5B	1	complement(174235651..174336085)	44.1663	-0.00908096	-1.00631	0.923694	0.999804	1	ENSGALG00010006657	ENSGALG00010006657
gene:ENSGALG00010006716	1	174346426..174391007	8.53933	0.00287031	1.00199	0.987976	0.999804	1	ENSGALG00010006716	ENSGALG00010006716
gene:ENSGALG00010006728	1	174391629..174404087	33.3197	0.0287888	1.02016	0.88474	0.999804	1	ENSGALG00010006728	ENSGALG00010006728
BRCA2	1	complement(174404322..174441071)	8.51439	-0.032386	-1.0227	0.802574	0.999804	1	ENSGALG00010006740	ENSGALG00010006740
ZAR1L	1	174442564..174444966	1.4893	0.417839	1.33593	0.355716	0.999804	1	ENSGALG00010006752	ENSGALG00010006752
FRY	1	complement(174446029..174690696)	7.88953	0.137272	1.09982	0.220157	0.999804	1	ENSGALG00010006835	ENSGALG00010006835
B3GLCT	1	complement(174787489..174845547)	82.726	0.135103	1.09817	0.310471	0.999804	1	ENSGALG00010006903	ENSGALG00010006903
HSPH1	1	174847302..174869372	46.2377	-0.0536506	-1.03789	0.610821	0.999804	1	ENSGALG00010006913	ENSGALG00010006913
ALOX5AP	1	complement(174921125..174930847)	22.2957	0.172985	1.12739	0.326615	0.999804	1	ENSGALG00010006942	ENSGALG00010006942
USPL1	1	complement(174934378..174950888)	63.6853	-0.0662515	-1.04699	0.640884	0.999804	1	ENSGALG00010006988	ENSGALG00010006988
HMGB1	1	174950793..175004160	1124.99	-0.0153858	-1.01072	0.888229	0.999804	1	ENSGALG00010007011	ENSGALG00010007011
KATNAL1	1	175073643..175113469	21.6772	0.0850582	1.06073	0.617897	0.999804	1	ENSGALG00010007028	ENSGALG00010007028
UBL3	1	175172665..175230493	64.0438	0.184734	1.13661	0.114095	0.999804	1	ENSGALG00010007070	ENSGALG00010007070
SLC7A1	1	175272787..175316817	28.3339	-0.119209	-1.08614	0.300155	0.999804	1	ENSGALG00010007106	ENSGALG00010007106
gene:ENSGALG00010007162	1	complement(175317675..175370502)	3.64813	0.10659	1.07668	0.608962	0.999804	1	ENSGALG00010007162	ENSGALG00010007162
SLC46A3	1	175615607..175629404	1.56497	0.0114611	1.00798	0.971669	0.999804	1	ENSGALG00010005042	ENSGALG00010005042
POMP	1	complement(175629330..175638932)	117.018	0.0237123	1.01657	0.837804	0.999804	1	ENSGALG00010005060	ENSGALG00010005060
FLT1	1	175670034..175771469	4.42808	0.250302	1.18946	0.224745	0.999804	1	ENSGALG00010005282	ENSGALG00010005282
PAN3	1	complement(175775833..175853857)	33.2359	-0.0721817	-1.05131	0.508312	0.999804	1	ENSGALG00010005296	ENSGALG00010005296
FLT3	1	175860031..175894079	0.0473756	1.7352	3.32925	0.229387	0	1	ENSGALG00010004758	ENSGALG00010004758
CDX2	1	175900197..175904407	0	0	0	0	0	0	ENSGALG00010004589	ENSGALG00010004589
gene:ENSGALG00010004598	1	complement(175913199..175921114)	0.00729183	-2.27791	-4.84976	0.324385	0	1	ENSGALG00010004598	ENSGALG00010004598
GSX1	1	complement(175947280..175948883)	0.0194166	-1.54585	-2.91976	0.515491	0	1	ENSGALG00010004613	ENSGALG00010004613
gene:ENSGALG00010005082	1	complement(175984928..176003451)	63.7413	0.067457	1.04787	0.570579	0.999804	1	ENSGALG00010005082	ENSGALG00010005082
LNX2	1	176003714..176062158	25.3242	0.00409037	1.00284	0.968988	0.999804	1	ENSGALG00010005132	ENSGALG00010005132
MTIF3	1	176093496..176103589	19.3407	0.0624356	1.04423	0.737171	0.999804	1	ENSGALG00010005123	ENSGALG00010005123
GTF3A	1	complement(176099176..176103617)	86.2085	0.0364365	1.02558	0.743426	0.999804	1	ENSGALG00010005143	ENSGALG00010005143
RASL11A	1	complement(176150289..176152508)	1.78365	0.0305577	1.02141	0.944281	0.999804	1	ENSGALG00010005784	ENSGALG00010005784
RPL21	1	complement(176156444..176162167)	2051.4	-0.0522294	-1.03687	0.64157	0.999804	1	ENSGALG00010005785	ENSGALG00010005785
USP12	1	176176705..176217681	3.38509	-0.210696	-1.15725	0.271966	0.999804	1	ENSGALG00010005830	ENSGALG00010005830
GPR12	1	176319952..176332682	0.993786	-0.0409466	-1.02879	0.877325	0.999804	1	ENSGALG00010005843	ENSGALG00010005843
WASF3	1	complement(176353682..176399305)	17.234	-0.0524599	-1.03703	0.779252	0.999804	1	ENSGALG00010005848	ENSGALG00010005848
CDK8	1	complement(176459723..176528972)	27.9541	-0.0649756	-1.04607	0.558972	0.999804	1	ENSGALG00010005875	ENSGALG00010005875
RNF6	1	176533557..176543301	36.6214	0.0122849	1.00855	0.905411	0.999804	1	ENSGALG00010005891	ENSGALG00010005891
ATP8A2	1	176556139..176865508	1.74876	0.491337	1.40575	0.204736	0.999804	1	ENSGALG00010005935	ENSGALG00010005935
SHISA2	1	complement(176876763..176880617)	250.42	0.0758359	1.05397	0.574228	0.999804	1	ENSGALG00010005970	ENSGALG00010005970
NUP58	1	complement(176885989..176923255)	32.6507	-0.0124678	-1.00868	0.907849	0.999804	1	ENSGALG00010005988	ENSGALG00010005988
MTMR6	1	176924630..176948785	19.0009	-0.090109	-1.06445	0.521597	0.999804	1	ENSGALG00010006016	ENSGALG00010006016
AMER2	1	176979394..176985092	2.14479	-0.391631	-1.31188	0.185562	0.999804	1	ENSGALG00010006024	ENSGALG00010006024
SPATA13	1	177031045..177269476	2.43436	-0.551997	-1.46611	0.056495	0.935801	1	ENSGALG00010006078	ENSGALG00010006078
gene:ENSGALG00010006102	1	177275078..177283328	0.0309328	0.0773706	1.05509	0.960325	0	1	ENSGALG00010006102	ENSGALG00010006102
gene:ENSGALG00010006110	1	complement(177282053..177282946)	0	0	0	0	0	0	ENSGALG00010006110	ENSGALG00010006110
MIPEP	1	177283371..177351657	59.6107	0.00851534	1.00592	0.932152	0.999804	1	ENSGALG00010006132	ENSGALG00010006132
TNFRSF19	1	complement(177367498..177421534)	111.507	0.119961	1.08671	0.280215	0.999804	1	ENSGALG00010006155	ENSGALG00010006155
SACS	1	177467291..177524799	10.7883	0.0135393	1.00943	0.886969	0.999804	1	ENSGALG00010006202	ENSGALG00010006202
SGCG	1	complement(177528420..177644356)	36.5028	0.101838	1.07314	0.347304	0.999804	1	ENSGALG00010006220	ENSGALG00010006220
FGF9	1	complement(178227191..178260992)	10.21	0.180232	1.13307	0.317356	0.999804	1	ENSGALG00010005381	ENSGALG00010005381
MICU2	1	178284361..178423097	27.7197	0.0457424	1.03221	0.65041	0.999804	1	ENSGALG00010005396	ENSGALG00010005396
ZDHHC20	1	178425849..178469478	27.5365	0.077455	1.05516	0.491628	0.999804	1	ENSGALG00010005429	ENSGALG00010005429
MRPL57	1	complement(178464969..178492837)	42.9799	0.031821	1.0223	0.733883	0.999804	1	ENSGALG00010005448	ENSGALG00010005448
SKA3	1	178473954..178484734	31.6708	-0.0389026	-1.02733	0.722652	0.999804	1	ENSGALG00010005463	ENSGALG00010005463
LATS2	1	178518953..178564258	6.71209	-0.0586979	-1.04153	0.770178	0.999804	1	ENSGALG00010005466	ENSGALG00010005466
XPO4	1	178586723..178654563	12.8257	-0.0456683	-1.03216	0.825	0.999804	1	ENSGALG00010005482	ENSGALG00010005482
EEF1AKMT1	1	178664394..178674192	50.2677	0.130101	1.09437	0.278578	0.999804	1	ENSGALG00010005514	ENSGALG00010005514
IL-17D	1	complement(178673239..178688819)	14.8084	0.10128	1.07272	0.318632	0.999804	1	ENSGALG00010005530	ENSGALG00010005530
IFT88	1	complement(178690557..178727381)	30.2627	0.00285104	1.00198	0.982107	0.999804	1	ENSGALG00010005539	ENSGALG00010005539
CRYL1	1	178730357..178782097	30.723	0.0212602	1.01485	0.849544	0.999804	1	ENSGALG00010005554	ENSGALG00010005554
GJB6	1	178796290..178823668	4.66609	-0.249824	-1.18906	0.243463	0.999804	1	ENSGALG00010005609	ENSGALG00010005609
gene:ENSGALG00010007172	1	complement(178839754..178840068)	1.02097	1.37457	2.5929	0.282146	0.999804	1	ENSGALG00010007172	ENSGALG00010007172
GJB2	1	178839787..178840464	2.98536	-0.502871	-1.41703	0.314104	0.999804	1	ENSGALG00010007181	ENSGALG00010007181
GJA3	1	178850887..178872129	1.78885	0.0817451	1.0583	0.777467	0.999804	1	ENSGALG00010005675	ENSGALG00010005675
ZMYM2	1	complement(178899385..178992834)	18.7664	-0.0549974	-1.03886	0.561904	0.999804	1	ENSGALG00010005755	ENSGALG00010005755
PSPC1	1	179031230..179072229	72.5667	-0.0472123	-1.03327	0.736906	0.999804	1	ENSGALG00010005302	ENSGALG00010005302
MPHOSPH8	1	complement(179094619..179114152)	30.7628	-0.153498	-1.11226	0.173566	0.999804	1	ENSGALG00010005313	ENSGALG00010005313
PARP4	1	complement(179114441..179158079)	23.9494	0.0670568	1.04758	0.543438	0.999804	1	ENSGALG00010005316	ENSGALG00010005316
CENPJ	1	179160118..179177532	8.19322	-0.154776	-1.11325	0.378877	0.999804	1	ENSGALG00010005324	ENSGALG00010005324
RNF17	1	complement(179179878..179222500)	0.670729	-0.855957	-1.80996	0.0459714	0.881151	1	ENSGALG00010005343	ENSGALG00010005343
ARHGAP20	1	179390413..179423539	11.4056	0.0484028	1.03412	0.795371	0.999804	1	ENSGALG00010005350	ENSGALG00010005350
FDX1	1	complement(179422152..179460084)	33.0175	-0.130979	-1.09504	0.20675	0.999804	1	ENSGALG00010005355	ENSGALG00010005355
RDX	1	179478642..179520997	165.054	-0.029818	-1.02088	0.764492	0.999804	1	ENSGALG00010005363	ENSGALG00010005363
ZC3H12C	1	complement(179527778..179564546)	1.06544	0.353526	1.27768	0.367958	0.999804	1	ENSGALG00010004800	ENSGALG00010004800
C11orf87	1	complement(179761394..179770643)	5.36359	-0.210582	-1.15716	0.280978	0.999804	1	ENSGALG00010004871	ENSGALG00010004871
DDX10	1	complement(179863429..180028620)	30.2428	0.0147893	1.0103	0.889318	0.999804	1	ENSGALG00010004939	ENSGALG00010004939
gene:ENSGALG00010005003	1	180056451..180090088	0.608167	-1.22209	-2.33285	0.0045656	0.390636	1	ENSGALG00010005003	ENSGALG00010005003
POGLUT3	1	180094688..180114364	41.8578	-0.0329331	-1.02309	0.764061	0.999804	1	ENSGALG00010005023	ENSGALG00010005023
ATM	1	complement(180132376..180192070)	11.0169	-0.00528344	-1.00367	0.960104	0.999804	1	ENSGALG00010004824	ENSGALG00010004824
NPAT	1	180192155..180213218	12.7531	-0.152352	-1.11138	0.397511	0.999804	1	ENSGALG00010004868	ENSGALG00010004868
ACAT1	1	complement(180212162..180227022)	214.647	-0.0743817	-1.05291	0.581945	0.999804	1	ENSGALG00010004890	ENSGALG00010004890
CUL5	1	complement(180233382..180261653)	28.3688	0.087444	1.06249	0.481555	0.999804	1	ENSGALG00010004901	ENSGALG00010004901
RAB39A	1	complement(180271318..180283815)	3.595	-0.0384456	-1.02701	0.895473	0.999804	1	ENSGALG00010004949	ENSGALG00010004949
SLC35F2	1	180302383..180320718	9.43	-0.387739	-1.30834	0.0520075	0.923133	1	ENSGALG00010004967	ENSGALG00010004967
SLN	1	180364805..180366754	7.51526	-0.3856	-1.3064	0.33795	0.999804	1	ENSGALG00010004973	ENSGALG00010004973
ELMOD1	1	complement(180382393..180435042)	6.38299	-0.51432	-1.42832	0.0136345	0.613935	1	ENSGALG00010004669	ENSGALG00010004669
ALKBH8	1	180435160..180482949	8.53717	-0.252663	-1.1914	0.169371	0.999804	1	ENSGALG00010004717	ENSGALG00010004717
CWF19L2	1	180504100..180566860	24.951	-0.0906215	-1.06483	0.463423	0.999804	1	ENSGALG00010005154	ENSGALG00010005154
VMO1	1	180604835..180608823	0.0157892	1.62491	3.08423	0.486902	0	1	ENSGALG00010005161	ENSGALG00010005161
GUCY1A2	1	180676055..180804280	2.68415	0.112105	1.0808	0.739103	0.999804	1	ENSGALG00010005167	ENSGALG00010005167
AASDHPPT	1	complement(180955991..180982935)	4.82993	-0.0152489	-1.01063	0.938074	0.999804	1	ENSGALG00010005177	ENSGALG00010005177
KBTBD3	1	180983123..180997486	0.0993871	-0.534866	-1.44881	0.647324	0.999804	1	ENSGALG00010005187	ENSGALG00010005187
MSANTD4	1	181002891..181016378	43.5499	0.0128277	1.00893	0.905874	0.999804	1	ENSGALG00010005191	ENSGALG00010005191
GRIA4	1	complement(181042517..181265078)	1.87551	0.230108	1.17292	0.384691	0.999804	1	ENSGALG00010005223	ENSGALG00010005223
gene:ENSGALG00010005230	1	181522428..181523400	0	0	0	0	0	0	ENSGALG00010005230	ENSGALG00010005230
PDGFD	1	181777524..181917438	153.782	0.362019	1.28522	0.0166472	0.656635	1	ENSGALG00010005249	ENSGALG00010005249
DYNC2H1	1	complement(182080606..182220392)	5.70033	0.0475447	1.0335	0.762377	0.999804	1	ENSGALG00010005265	ENSGALG00010005265
DCUN1D5	1	182220519..182233456	50.4117	0.103946	1.07471	0.585226	0.999804	1	ENSGALG00010007532	ENSGALG00010007532
MMP13	1	182277188..182285672	23.0999	-0.0957064	-1.06859	0.718672	0.999804	1	ENSGALG00010007330	ENSGALG00010007330
MMP10	1	182313478..182320112	1.12892	-0.343227	-1.26859	0.50919	0.999804	1	ENSGALG00010007546	ENSGALG00010007546
gene:ENSGALG00010007554	1	182324963..182334784	0.319238	0.0535938	1.03785	0.947986	0.999804	1	ENSGALG00010007554	ENSGALG00010007554
MMP1	1	182340937..182347904	0.358465	0.332485	1.25918	0.625306	0.999804	1	ENSGALG00010007571	ENSGALG00010007571
MMP27	1	182351658..182359718	51.9839	0.195537	1.14515	0.144594	0.999804	1	ENSGALG00010007575	ENSGALG00010007575
MMP7	1	182404737..182409889	0.0426678	-0.668142	-1.58903	0.680958	0	1	ENSGALG00010007586	ENSGALG00010007586
TMEM123	1	182434057..182452598	87.9434	-0.0457996	-1.03226	0.651239	0.999804	1	ENSGALG00010007640	ENSGALG00010007640
BIRC2	1	complement(182458440..182468551)	33.991	-0.146303	-1.10673	0.155008	0.999804	1	ENSGALG00010007658	ENSGALG00010007658
YAP1	1	complement(182505140..182588945)	300.609	-0.00129151	-1.0009	0.98975	0.999804	1	ENSGALG00010007923	ENSGALG00010007923
C11orf70	1	complement(182589555..182609024)	3.02234	0.395475	1.31538	0.32532	0.999804	1	ENSGALG00010007928	ENSGALG00010007928
gene:ENSGALG00010007933	1	complement(182635474..182672224)	0.443197	-0.30634	-1.23657	0.558072	0.999804	1	ENSGALG00010007933	ENSGALG00010007933
ANGPTL5	1	182675080..182689414	4.28847	-0.591293	-1.5066	0.0672447	0.973385	1	ENSGALG00010007937	ENSGALG00010007937
gene:ENSGALG00010007949	1	182696476..182700873	0.0497739	1.62495	3.08432	0.48689	0	1	ENSGALG00010007949	ENSGALG00010007949
gene:ENSGALG00010007959	1	182705836..182709633	0.078811	2.38726	5.23161	0.297992	0	1	ENSGALG00010007959	ENSGALG00010007959
gene:ENSGALG00010007961	1	182714616..182718409	0.0341593	-1.54596	-2.91999	0.515457	0	1	ENSGALG00010007961	ENSGALG00010007961
gene:ENSGALG00010007967	1	182723391..182727174	0.0276336	-1.54585	-2.91977	0.51549	0	1	ENSGALG00010007967	ENSGALG00010007967
gene:ENSGALG00010007971	1	182732157..182735953	0	0	0	0	0	0	ENSGALG00010007971	ENSGALG00010007971
gene:ENSGALG00010007974	1	182738809..182742173	0.0283563	-1.54585	-2.91976	0.515491	0	1	ENSGALG00010007974	ENSGALG00010007974
gene:ENSGALG00010007421	1	182747587..182751383	0	0	0	0	0	0	ENSGALG00010007421	ENSGALG00010007421
gene:ENSGALG00010007362	1	182756366..182760162	0	0	0	0	0	0	ENSGALG00010007362	ENSGALG00010007362
gene:ENSGALG00010007411	1	182771041..182771626	0.278724	-0.793031	-1.73271	0.602613	0	1	ENSGALG00010007411	ENSGALG00010007411
gene:ENSGALG00010007295	1	complement(182804810..182808602)	0	0	0	0	0	0	ENSGALG00010007295	ENSGALG00010007295
gene:ENSGALG00010007309	1	complement(182816846..182817921)	0.325651	1.94693	3.85553	0.213549	0	1	ENSGALG00010007309	ENSGALG00010007309
TRPC6	1	182867102..182984458	0.51628	0.144111	1.10505	0.781165	0.999804	1	ENSGALG00010007455	ENSGALG00010007455
PGR	1	183060081..183098409	1.62959	-0.290178	-1.22279	0.363723	0.999804	1	ENSGALG00010008178	ENSGALG00010008178
ARHGAP42	1	complement(183112016..183267979)	1.10831	0.302542	1.23332	0.432352	0.999804	1	ENSGALG00010008218	ENSGALG00010008218
CNTN5	1	complement(183347433..183948883)	0.431711	-0.0794337	-1.0566	0.873602	0.999804	1	ENSGALG00010008242	ENSGALG00010008242
CCDC82	1	184793569..184810020	11.0358	0.0540299	1.03816	0.779822	0.999804	1	ENSGALG00010008258	ENSGALG00010008258
MAML2	1	184814037..185022735	5.09034	-0.150581	-1.11002	0.463653	0.999804	1	ENSGALG00010008267	ENSGALG00010008267
MTMR2	1	185043367..185101631	28.7861	0.139866	1.1018	0.210165	0.999804	1	ENSGALG00010008289	ENSGALG00010008289
gene:ENSGALG00010008302	1	complement(185091740..185111670)	3.92765	-0.616428	-1.53307	0.00293339	0.331631	1	ENSGALG00010008302	ENSGALG00010008302
CEP57	1	complement(185112897..185127380)	16.4929	0.25661	1.19467	0.153106	0.999804	1	ENSGALG00010008317	ENSGALG00010008317
FAM76B	1	185127402..185138519	42.8016	-0.0137934	-1.00961	0.886149	0.999804	1	ENSGALG00010008339	ENSGALG00010008339
SESN3	1	185279102..185319443	2.71585	0.245959	1.18588	0.383781	0.999804	1	ENSGALG00010008386	ENSGALG00010008386
[truncated: 14,712 more rows]
