# Supplementary material for: In vivo sonic hedgehog pathway antagonism temporarily results in ancestral proto-feather-like structures in the chicken
Source: PLoS Biol. 2025 Mar 20;23(3):e3003061. doi: 10.1371/journal.pbio.3003061 (PMC12136001; doi:10.1371/journal.pbio.3003061)
Supplement: S1 Data — The entire raw RNA-seq dataset is provided at https://doi.org/10.5061/dryad.8pk0p2nzj. (ZIP) [file pbio.3003061.s017.zip › DGE_Analysis/DGE_unfiltered/DGE_E10.xlsx]

## Sheet: DGE_E10
Name	Chromosome	Region	Max group mean	Log₂ fold change	Fold change	P-value	FDR p-value	Bonferroni	Gene ID	ENSEMBL
gene:ENSGALG00010005414	1	complement(56535..61129)	14.8833	-0.304066	-1.23462	0.0796185	0.847396	1	ENSGALG00010005414	ENSGALG00010005414
gene:ENSGALG00010005419	1	complement(67865..69817)	3.67686	-0.0754991	-1.05373	0.859947	0.998628	1	ENSGALG00010005419	ENSGALG00010005419
gene:ENSGALG00010007874	1	complement(70300..79479)	1.65595	-0.0596531	-1.04222	0.885145	0.998628	1	ENSGALG00010007874	ENSGALG00010007874
DHRS4	1	79726..86101	32.5445	-0.100999	-1.07252	0.34196	0.998628	1	ENSGALG00010005420	ENSGALG00010005420
gene:ENSGALG00010007123	1	complement(130434..335145)	8.22781	0.778385	1.71521	0.0152874	0.480196	1	ENSGALG00010007123	ENSGALG00010007123
gene:ENSGALG00010007126	1	complement(137726..140009)	1.47861	0.192688	1.14289	0.728462	0.998628	1	ENSGALG00010007126	ENSGALG00010007126
gene:ENSGALG00010007137	1	142613..146749	16.2134	-0.192741	-1.14293	0.46835	0.998628	1	ENSGALG00010007137	ENSGALG00010007137
gene:ENSGALG00010007160	1	complement(163071..167700)	16.7159	-0.297869	-1.22933	0.158028	0.998628	1	ENSGALG00010007160	ENSGALG00010007160
gene:ENSGALG00010007182	1	218643..251034	18.8578	0.593395	1.50879	0.030386	0.614196	1	ENSGALG00010007182	ENSGALG00010007182
gene:ENSGALG00010007165	1	219451..220975	12.8197	-1.44239	-2.7177	0.000422408	0.0654046	1	ENSGALG00010007165	ENSGALG00010007165
gene:ENSGALG00010007320	1	248230..292245	13.5232	-0.19764	-1.14682	0.324217	0.998628	1	ENSGALG00010007320	ENSGALG00010007320
gene:ENSGALG00010007230	1	283928..323551	0.93591	-0.0443155	-1.03119	0.89108	0.998628	1	ENSGALG00010007230	ENSGALG00010007230
gene:ENSGALG00010007339	1	295945..438633	22.5625	-0.219197	-1.16409	0.0489887	0.720046	1	ENSGALG00010007339	ENSGALG00010007339
gene:ENSGALG00010007115	1	complement(302853..433386)	10.8723	-1.00072	-2.001	8.87989e-07	0.000495634	0.013826	ENSGALG00010007115	ENSGALG00010007115
gene:ENSGALG00010007387	1	complement(325396..427848)	0.261485	0.156967	1.11494	0.775206	0.998628	1	ENSGALG00010007387	ENSGALG00010007387
gene:ENSGALG00010007398	1	complement(347657..364453)	0.0521676	-1.58767	-3.00564	0.498697	0	1	ENSGALG00010007398	ENSGALG00010007398
TYMP	1	364863..372064	6.49878	-0.381831	-1.30299	0.270017	0.998628	1	ENSGALG00010007400	ENSGALG00010007400
gene:ENSGALG00010007287	1	complement(389282..409349)	11.3407	-2.07663	-4.2182	0.000123748	0.0268034	1	ENSGALG00010007287	ENSGALG00010007287
gene:ENSGALG00010007369	1	complement(429352..445284)	9.56309	-0.0168911	-1.01178	0.905884	0.998628	1	ENSGALG00010007369	ENSGALG00010007369
gene:ENSGALG00010007405	1	complement(446199..451266)	0.49475	0.0618678	1.04382	0.958505	0.998628	1	ENSGALG00010007405	ENSGALG00010007405
GOLGB1	1	460818..493919	21.2157	0.0953092	1.06829	0.241376	0.998628	1	ENSGALG00010007895	ENSGALG00010007895
HCLS1	1	495465..507494	3.74665	-0.181287	-1.1339	0.474525	0.998628	1	ENSGALG00010007408	ENSGALG00010007408
gene:ENSGALG00010007415	1	complement(508667..510645)	0	0	0	0	0	0	ENSGALG00010007415	ENSGALG00010007415
NME6	1	complement(518639..524104)	9.66175	-0.295787	-1.22755	0.0961523	0.896882	1	ENSGALG00010007418	ENSGALG00010007418
RABL2A	1	524168..528088	19.8981	0.0662078	1.04696	0.750748	0.998628	1	ENSGALG00010007419	ENSGALG00010007419
ACR	1	complement(529038..531495)	0.266022	-0.419072	-1.33707	0.697935	0.998628	1	ENSGALG00010007422	ENSGALG00010007422
ARSA	1	complement(532310..537908)	28.9671	0.0897244	1.06417	0.522173	0.998628	1	ENSGALG00010007425	ENSGALG00010007425
gene:ENSGALG00010007427	1	complement(539693..541500)	0	0	0	0	0	0	ENSGALG00010007427	ENSGALG00010007427
SHANK3	1	572048..841165	11.4012	-0.125798	-1.09111	0.429247	0.998628	1	ENSGALG00010007457	ENSGALG00010007457
gene:ENSGALG00010007589	1	685314..687814	0	0	0	0	0	0	ENSGALG00010007589	ENSGALG00010007589
gene:ENSGALG00010007591	1	709288..710561	0.0459481	1.58244	2.99475	0.50374	0	1	ENSGALG00010007591	ENSGALG00010007591
gene:ENSGALG00010007592	1	915875..917023	0.0823199	-0.754307	-1.68682	0.621808	0	1	ENSGALG00010007592	ENSGALG00010007592
gene:ENSGALG00010006267	1	complement(974689..976229)	0	0	0	0	0	0	ENSGALG00010006267	ENSGALG00010006267
gene:ENSGALG00010006271	1	975636..990270	0.421883	-0.133612	-1.09704	0.844507	0.998628	1	ENSGALG00010006271	ENSGALG00010006271
ARF5	1	complement(994952..1005857)	57.7938	-0.045079	-1.03174	0.683351	0.998628	1	ENSGALG00010006288	ENSGALG00010006288
GCC1	1	1006145..1011082	18.5961	0.049349	1.0348	0.766904	0.998628	1	ENSGALG00010006300	ENSGALG00010006300
DENND6B	1	complement(1012031..1031248)	22.3533	-0.0878633	-1.06279	0.397589	0.998628	1	ENSGALG00010006327	ENSGALG00010006327
PPP6R2	1	1038409..1106230	19.2473	0.0102671	1.00714	0.921505	0.998628	1	ENSGALG00010006347	ENSGALG00010006347
SBF1	1	complement(1119149..1184682)	61.9624	-0.0574829	-1.04065	0.647994	0.998628	1	ENSGALG00010006372	ENSGALG00010006372
ADM2	1	1180836..1183491	0.242408	-0.392675	-1.31282	0.767108	0	1	ENSGALG00010006410	ENSGALG00010006410
MIOX	1	1183559..1192714	0.4386	0.353782	1.27791	0.541689	0.998628	1	ENSGALG00010007888	ENSGALG00010007888
LMF2	1	complement(1188298..1195071)	161.86	0.111815	1.08059	0.235988	0.998628	1	ENSGALG00010006421	ENSGALG00010006421
NCAPH2	1	1194787..1204682	41.6945	-0.0689668	-1.04897	0.547623	0.998628	1	ENSGALG00010006457	ENSGALG00010006457
SCO2	1	complement(1198695..1205558)	15.7883	-0.148867	-1.1087	0.193202	0.998628	1	ENSGALG00010006463	ENSGALG00010006463
IRF5	1	1207489..1217633	4.32961	-0.55283	-1.46696	0.0640589	0.785638	1	ENSGALG00010005486	ENSGALG00010005486
TNPO3	1	complement(1217871..1235442)	71.4018	-0.0856385	-1.06116	0.415294	0.998628	1	ENSGALG00010005492	ENSGALG00010005492
gene:ENSGALG00010005496	1	1217956..1218986	0.117498	1.58239	2.99465	0.503756	0	1	ENSGALG00010005496	ENSGALG00010005496
SMO	1	1241559..1250136	165.469	-0.0717797	-1.05101	0.488992	0.998628	1	ENSGALG00010005498	ENSGALG00010005498
AHCYL2	1	1251070..1295883	28.5114	0.0184653	1.01288	0.832147	0.998628	1	ENSGALG00010005511	ENSGALG00010005511
STRIP2	1	1296520..1312008	8.27939	-0.0262292	-1.01835	0.88713	0.998628	1	ENSGALG00010005524	ENSGALG00010005524
SMKR1	1	1319747..1319947	1.45449	-2.48248	-5.58859	0.110621	0	1	ENSGALG00010007597	ENSGALG00010007597
NRF1	1	1330243..1378306	19.7497	-0.140699	-1.10244	0.219812	0.998628	1	ENSGALG00010005546	ENSGALG00010005546
UBE2H	1	complement(1391671..1435875)	78.0871	0.078064	1.0556	0.462228	0.998628	1	ENSGALG00010006496	ENSGALG00010006496
ZC3HC1	1	complement(1436603..1446071)	22.1035	-0.112642	-1.08121	0.475959	0.998628	1	ENSGALG00010006528	ENSGALG00010006528
KLHDC10	1	1446328..1461719	36.5945	-0.0389837	-1.02739	0.68845	0.998628	1	ENSGALG00010006532	ENSGALG00010006532
gene:ENSGALG00010006536	1	complement(1462130..1468425)	0.217962	2.12865	4.37309	0.0588809	0.75892	1	ENSGALG00010006536	ENSGALG00010006536
TMEM209	1	complement(1471509..1483335)	37.7617	0.0387939	1.02725	0.673271	0.998628	1	ENSGALG00010006548	ENSGALG00010006548
CPA2	1	1487539..1498010	0	0	0	0	0	0	ENSGALG00010006552	ENSGALG00010006552
gene:ENSGALG00010006563	1	1488938..1490204	0	0	0	0	0	0	ENSGALG00010006563	ENSGALG00010006563
CPA5	1	1497904..1502453	0.0313096	-1.58782	-3.00595	0.498651	0	1	ENSGALG00010006566	ENSGALG00010006566
CPA1	1	1503030..1507277	0	0	0	0	0	0	ENSGALG00010006574	ENSGALG00010006574
CEP41	1	complement(1507199..1516893)	13.6563	0.128154	1.09289	0.515091	0.998628	1	ENSGALG00010006581	ENSGALG00010006581
MEST	1	1517049..1522232	11.1344	0.324451	1.25219	0.110377	0.933993	1	ENSGALG00010006603	ENSGALG00010006603
COPG2	1	complement(1520366..1541146)	51.6816	-0.0496483	-1.03501	0.629039	0.998628	1	ENSGALG00010006616	ENSGALG00010006616
gene:ENSGALG00010006625	1	1553290..1554517	0.0792307	1.58239	2.99466	0.503755	0	1	ENSGALG00010006625	ENSGALG00010006625
FBXO18	1	complement(1557860..1582406)	9.59886	-0.0794942	-1.05665	0.642712	0.998628	1	ENSGALG00010006633	ENSGALG00010006633
ANKRD16	1	1582631..1597555	6.37797	-0.373878	-1.29583	0.191514	0.998628	1	ENSGALG00010006670	ENSGALG00010006670
GDI1	1	1600071..1614883	607.58	-0.0792376	-1.05646	0.339367	0.998628	1	ENSGALG00010007891	ENSGALG00010007891
TASOR2	1	complement(1602495..1648631)	8.5783	0.149978	1.10955	0.203428	0.998628	1	ENSGALG00010006760	ENSGALG00010006760
ASB13	1	1654424..1666165	7.04622	-0.159113	-1.1166	0.43635	0.998628	1	ENSGALG00010006838	ENSGALG00010006838
CALML3	1	complement(1670884..1673613)	37.7139	0.075917	1.05403	0.485618	0.998628	1	ENSGALG00010006845	ENSGALG00010006845
NET1	1	complement(1675660..1727713)	218.395	0.0858762	1.06133	0.301571	0.998628	1	ENSGALG00010006853	ENSGALG00010006853
TUBAL3	1	1727414..1743448	369.327	0.0813744	1.05803	0.33689	0.998628	1	ENSGALG00010006901	ENSGALG00010006901
gene:ENSGALG00010007604	1	complement(1746263..1746919)	25.604	-1.35337	-2.55509	0.128243	0.983589	1	ENSGALG00010007604	ENSGALG00010007604
UCN3	1	complement(1751070..1756067)	5.23477	0.0921393	1.06595	0.78324	0.998628	1	ENSGALG00010006927	ENSGALG00010006927
gene:ENSGALG00010006948	1	complement(1765363..1860279)	69.4032	-0.161471	-1.11843	0.141826	0.998628	1	ENSGALG00010006948	ENSGALG00010006948
SLC35B4	1	1880144..1894788	91.4206	-0.0231737	-1.01619	0.794841	0.998628	1	ENSGALG00010006992	ENSGALG00010006992
LRGUK	1	complement(1901224..1950378)	1.83687	0.261075	1.19837	0.453189	0.998628	1	ENSGALG00010007000	ENSGALG00010007000
EXOC4	1	complement(1959626..2369574)	47.6562	-0.274621	-1.20968	0.00479214	0.299757	1	ENSGALG00010007002	ENSGALG00010007002
gene:ENSGALG00010007003	1	2020997..2022146	0	0	0	0	0	0	ENSGALG00010007003	ENSGALG00010007003
gene:ENSGALG00010007004	1	2169709..2178494	0.169926	0.905466	1.87315	0.4092	0.998628	1	ENSGALG00010007004	ENSGALG00010007004
gene:ENSGALG00010007006	1	complement(2170664..2171443)	0	0	0	0	0	0	ENSGALG00010007006	ENSGALG00010007006
gene:ENSGALG00010007025	1	complement(2175806..2176239)	0	0	0	0	0	0	ENSGALG00010007025	ENSGALG00010007025
gene:ENSGALG00010007005	1	2183111..2184959	0.117982	-2.81359	-7.0303	0.205424	0	1	ENSGALG00010007005	ENSGALG00010007005
gene:ENSGALG00010007892	1	2186837..2191077	0.543362	-0.744472	-1.67536	0.296584	0.998628	1	ENSGALG00010007892	ENSGALG00010007892
gene:ENSGALG00010007014	1	2195603..2433928	0.262273	-0.566805	-1.48124	0.420437	0.998628	1	ENSGALG00010007014	ENSGALG00010007014
gene:ENSGALG00010007036	1	complement(2196397..2197176)	0	0	0	0	0	0	ENSGALG00010007036	ENSGALG00010007036
gene:ENSGALG00010007078	1	complement(2209498..2210277)	0	0	0	0	0	0	ENSGALG00010007078	ENSGALG00010007078
CHCHD3	1	2511285..2721092	90.6071	-0.0610097	-1.0432	0.541862	0.998628	1	ENSGALG00010005317	ENSGALG00010005317
gene:ENSGALG00010005325	1	2548862..2549295	0	0	0	0	0	0	ENSGALG00010005325	ENSGALG00010005325
gene:ENSGALG00010005327	1	complement(2563262..2565533)	0.0979587	1.55698	2.94238	0.322326	0	1	ENSGALG00010005327	ENSGALG00010005327
gene:ENSGALG00010005331	1	2565122..2565555	0	0	0	0	0	0	ENSGALG00010005331	ENSGALG00010005331
gene:ENSGALG00010007596	1	complement(2779998..2786241)	1.37146	-1.66923	-3.18046	0.0465258	0.720046	1	ENSGALG00010007596	ENSGALG00010007596
PLXNA4	1	2830528..3278055	0.436424	0.073696	1.05241	0.870443	0.998628	1	ENSGALG00010005333	ENSGALG00010005333
gene:ENSGALG00010007598	1	3366703..3366936	0	0	0	0	0	0	ENSGALG00010007598	ENSGALG00010007598
gene:ENSGALG00010007599	1	3374662..3374895	0	0	0	0	0	0	ENSGALG00010007599	ENSGALG00010007599
gene:ENSGALG00010007602	1	3401120..3401353	0	0	0	0	0	0	ENSGALG00010007602	ENSGALG00010007602
PODXL	1	3637224..3677367	12.4414	0.151132	1.11044	0.404233	0.998628	1	ENSGALG00010006076	ENSGALG00010006076
MKLN1	1	complement(3685585..3784877)	27.1021	0.0576679	1.04078	0.641993	0.998628	1	ENSGALG00010006108	ENSGALG00010006108
K123	1	4010284..4020407	0.40433	0.665658	1.58629	0.359538	0.998628	1	ENSGALG00010006134	ENSGALG00010006134
IL2RA	1	complement(4023671..4043101)	0.115507	0.268839	1.20484	0.804463	0.998628	1	ENSGALG00010006175	ENSGALG00010006175
RBM17	1	4060982..4074836	99.0294	-0.0969175	-1.06949	0.470968	0.998628	1	ENSGALG00010006193	ENSGALG00010006193
PFKFB3	1	4087559..4127133	9.63485	0.0185197	1.01292	0.920015	0.998628	1	ENSGALG00010006245	ENSGALG00010006245
PRKCQ	1	complement(4208592..4263414)	22.0761	0.332833	1.25948	0.00194468	0.174205	1	ENSGALG00010005409	ENSGALG00010005409
gene:ENSGALG00010005234	1	complement(4425938..4428963)	0	0	0	0	0	0	ENSGALG00010005234	ENSGALG00010005234
gene:ENSGALG00010005239	1	complement(4474992..4533237)	1.77742	-0.445733	-1.36201	0.275782	0.998628	1	ENSGALG00010005239	ENSGALG00010005239
gene:ENSGALG00010007850	1	complement(4532990..4570880)	0.937132	0.228595	1.17169	0.634448	0.998628	1	ENSGALG00010007850	ENSGALG00010007850
gene:ENSGALG00010005254	1	4697074..4727929	2.11152	2.10241	4.29425	0.0275277	0.595594	1	ENSGALG00010005254	ENSGALG00010005254
gene:ENSGALG00010007857	1	4737283..4767484	5.04585	-0.0902312	-1.06454	0.763078	0.998628	1	ENSGALG00010007857	ENSGALG00010007857
ITIH5	1	complement(4769263..4816844)	7.9356	0.328059	1.25532	0.0642448	0.785638	1	ENSGALG00010005258	ENSGALG00010005258
ITIH2	1	4773014..4850695	0.606456	0.0427677	1.03009	0.914464	0.998628	1	ENSGALG00010005264	ENSGALG00010005264
KIN	1	complement(4847710..4865308)	16.2026	-0.103649	-1.07449	0.513137	0.998628	1	ENSGALG00010005269	ENSGALG00010005269
ATP5C1	1	4865121..4872309	236.3	-0.0278586	-1.0195	0.740631	0.998628	1	ENSGALG00010005283	ENSGALG00010005283
TAF3	1	4874712..4988615	55.1106	-0.0982211	-1.07045	0.449323	0.998628	1	ENSGALG00010005292	ENSGALG00010005292
GATA3	1	5010201..5037186	12.3448	-0.543842	-1.45785	0.0220598	0.547233	1	ENSGALG00010005232	ENSGALG00010005232
CELF2	1	6010280..6565885	6.05357	0.164894	1.12108	0.328461	0.998628	1	ENSGALG00010005619	ENSGALG00010005619
USP6NL	1	complement(6621627..6732020)	21.2154	0.0846562	1.06044	0.394512	0.998628	1	ENSGALG00010005651	ENSGALG00010005651
ECHDC3	1	6752040..6756793	52.0693	-0.0417106	-1.02933	0.79053	0.998628	1	ENSGALG00010005705	ENSGALG00010005705
PROSER2	1	6774550..6799357	15.8966	-0.0890124	-1.06364	0.575385	0.998628	1	ENSGALG00010005724	ENSGALG00010005724
UPF2	1	complement(6805169..6860584)	43.3407	-0.0363871	-1.02554	0.723845	0.998628	1	ENSGALG00010005814	ENSGALG00010005814
DHTKD1	1	6864841..6881761	35.3242	-0.0103057	-1.00717	0.91587	0.998628	1	ENSGALG00010007883	ENSGALG00010007883
SEC61A2	1	6888415..6904582	63.7348	0.0962518	1.06899	0.26928	0.998628	1	ENSGALG00010005831	ENSGALG00010005831
NUDT5	1	complement(6904751..6916347)	16.581	-0.447146	-1.36334	0.019601	0.519455	1	ENSGALG00010005926	ENSGALG00010005926
CDC123	1	6916348..6954293	31.2758	0.0121347	1.00845	0.89844	0.998628	1	ENSGALG00010006015	ENSGALG00010006015
CAMK1D	1	6978139..7202455	13.3155	-0.0318605	-1.02233	0.846972	0.998628	1	ENSGALG00010005360	ENSGALG00010005360
CCDC3	1	complement(7213806..7254935)	50.2319	-0.501364	-1.41555	0.000188552	0.0369766	1	ENSGALG00010005368	ENSGALG00010005368
OPTN	1	7280861..7300290	48.7133	-0.0111098	-1.00773	0.919143	0.998628	1	ENSGALG00010005383	ENSGALG00010005383
MCM10	1	7303900..7320874	25.2869	-0.0846497	-1.06043	0.450767	0.998628	1	ENSGALG00010005389	ENSGALG00010005389
PHYH	1	complement(7309200..7335507)	23.3383	0.0399069	1.02805	0.790897	0.998628	1	ENSGALG00010005394	ENSGALG00010005394
SEPHS1	1	complement(7341829..7363872)	107.856	-0.00138098	-1.00096	0.991731	0.998742	1	ENSGALG00010005398	ENSGALG00010005398
BEND7	1	complement(7379578..7427859)	24.5695	0.0790124	1.05629	0.495578	0.998628	1	ENSGALG00010005404	ENSGALG00010005404
PRPF18	1	7439485..7456718	39.7953	-0.118809	-1.08584	0.317206	0.998628	1	ENSGALG00010005699	ENSGALG00010005699
FRMD4A	1	complement(7458576..7816711)	41.7488	-0.00233903	-1.00162	0.979215	0.998628	1	ENSGALG00010005800	ENSGALG00010005800
FAM107B	1	complement(7880749..7943999)	53.1205	-0.128345	-1.09304	0.315396	0.998628	1	ENSGALG00010005879	ENSGALG00010005879
HSPA14	1	8026709..8037672	40.9288	0.0123256	1.00858	0.904528	0.998628	1	ENSGALG00010005964	ENSGALG00010005964
SUV39H2	1	8039123..8048874	15.8778	-0.156011	-1.1142	0.293683	0.998628	1	ENSGALG00010005979	ENSGALG00010005979
DCLRE1C	1	complement(8046903..8059742)	6.6336	0.0583202	1.04125	0.738967	0.998628	1	ENSGALG00010006004	ENSGALG00010006004
MEIG1	1	8059870..8071710	0.0986777	0.269053	1.20502	0.794888	0.998628	1	ENSGALG00010006032	ENSGALG00010006032
TMEM243	1	8076827..8083882	14.3549	-0.535392	-1.44934	0.0490715	0.720046	1	ENSGALG00010006053	ENSGALG00010006053
DMTF1	1	complement(8083795..8112422)	27.7944	0.0156597	1.01091	0.880639	0.998628	1	ENSGALG00010006064	ENSGALG00010006064
ELAPOR2	1	8146280..8238788	4.8951	-0.0402863	-1.02832	0.85081	0.998628	1	ENSGALG00010005425	ENSGALG00010005425
GRM3	1	complement(8245350..8353804)	1.45024	-0.414002	-1.33238	0.228454	0.998628	1	ENSGALG00010005431	ENSGALG00010005431
SEMA3D	1	8899137..9042001	92.4285	-0.10255	-1.07367	0.348636	0.998628	1	ENSGALG00010005457	ENSGALG00010005457
SEMA3A	1	9238173..9574359	25.9328	-0.00138711	-1.00096	0.990286	0.998742	1	ENSGALG00010005470	ENSGALG00010005470
SEMA3E	1	9710219..9842463	7.33286	0.0710713	1.0505	0.707933	0.998628	1	ENSGALG00010006251	ENSGALG00010006251
PCLO	1	9939108..10265201	0.110807	0.388645	1.30916	0.50375	0.998628	1	ENSGALG00010006261	ENSGALG00010006261
CACNA2D1	1	10427911..10787255	20.93	0.187174	1.13853	0.0783732	0.841237	1	ENSGALG00010010410	ENSGALG00010010410
gene:ENSGALG00010010433	1	10805977..10806656	0	0	0	0	0	0	ENSGALG00010010433	ENSGALG00010010433
HGF	1	10859559..10922301	3.59396	-0.0666349	-1.04727	0.737829	0.998628	1	ENSGALG00010010439	ENSGALG00010010439
SEMA3C	1	11250329..11371157	27.0296	0.164146	1.1205	0.135526	0.997152	1	ENSGALG00010010460	ENSGALG00010010460
CD36	1	complement(11393024..11487687)	7.9724	0.196839	1.14618	0.359763	0.998628	1	ENSGALG00010008392	ENSGALG00010008392
GNAT3	1	11470630..11502275	0.590396	-0.384412	-1.30533	0.509408	0.998628	1	ENSGALG00010008403	ENSGALG00010008403
GNAI1	1	complement(11577337..11612028)	56.1991	0.0297446	1.02083	0.765688	0.998628	1	ENSGALG00010008407	ENSGALG00010008407
MAGI2	1	11891903..12617753	5.24219	0.285555	1.21888	0.0913801	0.890603	1	ENSGALG00010008425	ENSGALG00010008425
gene:ENSGALG00010008440	1	complement(11994342..12024356)	0	0	0	0	0	0	ENSGALG00010008440	ENSGALG00010008440
PHTF2	1	complement(12638984..12702068)	18.8642	0.0482457	1.03401	0.668777	0.998628	1	ENSGALG00010009371	ENSGALG00010009371
TMEM60	1	12702109..12723576	7.64451	-0.0722353	-1.05134	0.431923	0.998628	1	ENSGALG00010009386	ENSGALG00010009386
RSBN1L	1	complement(12714574..12757773)	7.91069	0.253535	1.19212	0.230539	0.998628	1	ENSGALG00010009391	ENSGALG00010009391
PTPN12	1	complement(12769812..12935883)	22.8672	0.122431	1.08857	0.150979	0.998628	1	ENSGALG00010009407	ENSGALG00010009407
GSAP	1	12874495..12922181	16.6214	0.139732	1.1017	0.176446	0.998628	1	ENSGALG00010009453	ENSGALG00010009453
CCDC146	1	complement(12922133..12994990)	0.469922	0.433786	1.35077	0.396822	0.998628	1	ENSGALG00010009500	ENSGALG00010009500
FGL2	1	12974598..12980793	1.42672	0.0849624	1.06066	0.81636	0.998628	1	ENSGALG00010009518	ENSGALG00010009518
FAM185A	1	12995207..13035006	15.9558	0.102368	1.07353	0.598411	0.998628	1	ENSGALG00010009524	ENSGALG00010009524
FBXL13	1	complement(13036104..13114766)	0.924766	-0.159115	-1.1166	0.717925	0.998628	1	ENSGALG00010009531	ENSGALG00010009531
LRRC17	1	13067698..13085257	200.706	0.0223682	1.01563	0.79306	0.998628	1	ENSGALG00010009600	ENSGALG00010009600
ARMC10	1	13113023..13123402	5.59994	0.09517	1.06819	0.653679	0.998628	1	ENSGALG00010009616	ENSGALG00010009616
NAPEPLD	1	complement(13125207..13144967)	40.1923	0.158581	1.11619	0.161051	0.998628	1	ENSGALG00010009658	ENSGALG00010009658
PMPCB	1	13165621..13174866	91.7826	-0.122128	-1.08834	0.171647	0.998628	1	ENSGALG00010009541	ENSGALG00010009541
DNAJC2	1	complement(13174771..13195120)	114.375	-0.0328346	-1.02302	0.796172	0.998628	1	ENSGALG00010009571	ENSGALG00010009571
PSMC2	1	13192276..13199296	351.634	-0.0169589	-1.01182	0.87274	0.998628	1	ENSGALG00010009643	ENSGALG00010009643
SLC26A5	1	complement(13201564..13236340)	9.29928	0.0269027	1.01882	0.883618	0.998628	1	ENSGALG00010009677	ENSGALG00010009677
RELN	1	complement(13244110..13516822)	9.32727	0.19403	1.14395	0.0814716	0.853657	1	ENSGALG00010009720	ENSGALG00010009720
ORC5	1	complement(13545590..13614029)	19.5833	-0.0761046	-1.05417	0.638137	0.998628	1	ENSGALG00010009857	ENSGALG00010009857
LHFPL3	1	13670737..13906297	10.8814	0.022465	1.01569	0.910004	0.998628	1	ENSGALG00010009991	ENSGALG00010009991
KMT2E	1	13961666..14016782	87.4348	0.140297	1.10213	0.243969	0.998628	1	ENSGALG00010010022	ENSGALG00010010022
SRPK2	1	complement(14016179..14154134)	43.5261	-0.0312222	-1.02188	0.719358	0.998628	1	ENSGALG00010010119	ENSGALG00010010119
PUS7	1	14174933..14196864	41.3857	0.0298353	1.0209	0.729527	0.998628	1	ENSGALG00010010167	ENSGALG00010010167
RINT1	1	14197181..14209309	29.0681	-0.121726	-1.08804	0.268898	0.998628	1	ENSGALG00010010191	ENSGALG00010010191
EFCAB10	1	complement(14208613..14210775)	3.05273	0.120512	1.08712	0.757896	0.998628	1	ENSGALG00010010196	ENSGALG00010010196
ATXN7L1	1	complement(14216255..14325804)	12.599	-0.0818268	-1.05836	0.583217	0.998628	1	ENSGALG00010010216	ENSGALG00010010216
gene:ENSGALG00010010301	1	14325069..14379502	1.02121	-0.537745	-1.4517	0.150189	0.998628	1	ENSGALG00010010301	ENSGALG00010010301
SYPL1	1	complement(14387699..14407265)	1.01471	-1.76799	-3.40579	0.000497909	0.0737311	1	ENSGALG00010010320	ENSGALG00010010320
NAMPTP1	1	complement(14420710..14450363)	29.3591	-0.032855	-1.02303	0.719274	0.998628	1	ENSGALG00010010351	ENSGALG00010010351
CCDC71L	1	complement(14561060..14569919)	6.14632	-0.209324	-1.15615	0.235827	0.998628	1	ENSGALG00010010475	ENSGALG00010010475
PIK3CG	1	14594622..14629761	5.06235	-0.224003	-1.16797	0.219005	0.998628	1	ENSGALG00010009050	ENSGALG00010009050
PRKAR2B	1	14651967..14735269	5.82221	-0.0370036	-1.02598	0.887018	0.998628	1	ENSGALG00010009073	ENSGALG00010009073
HBP1	1	14741149..14756465	50.0086	-0.0218469	-1.01526	0.820732	0.998628	1	ENSGALG00010009081	ENSGALG00010009081
COG5	1	complement(14755673..14940205)	16.0797	0.0249084	1.01742	0.768164	0.998628	1	ENSGALG00010009115	ENSGALG00010009115
GPR22	1	14901295..14907738	1.32059	0.167953	1.12346	0.696332	0.998628	1	ENSGALG00010009188	ENSGALG00010009188
DUS4L	1	14939187..14951508	28.4069	-0.0533749	-1.03769	0.751241	0.998628	1	ENSGALG00010009213	ENSGALG00010009213
BCAP29	1	14954539..14980576	56.3027	0.0537189	1.03794	0.639375	0.998628	1	ENSGALG00010009243	ENSGALG00010009243
SLC26A4	1	14983959..15005832	1.3253	-1.08337	-2.11899	0.00946741	0.394726	1	ENSGALG00010009254	ENSGALG00010009254
CBLL1	1	15008292..15016134	37.3327	-0.0324879	-1.02277	0.713901	0.998628	1	ENSGALG00010009275	ENSGALG00010009275
SLC26A3	1	complement(15017911..15031927)	0.212169	0.201094	1.14957	0.791579	0.998628	1	ENSGALG00010009315	ENSGALG00010009315
DLD	1	15052827..15066616	160.83	-0.0390234	-1.02742	0.692637	0.998628	1	ENSGALG00010009326	ENSGALG00010009326
LAMB1	1	complement(15068038..15108867)	249.492	0.15434	1.11291	0.0844949	0.865838	1	ENSGALG00010009336	ENSGALG00010009336
LAMB4	1	complement(15112166..15164067)	25.9833	-0.183468	-1.13561	0.199041	0.998628	1	ENSGALG00010010829	ENSGALG00010010829
ERGIC2	1	15165864..15187165	89.6519	-0.0370858	-1.02604	0.775669	0.998628	1	ENSGALG00010009348	ENSGALG00010009348
LRRK2	1	complement(15193975..15257977)	3.19144	-0.0971888	-1.06969	0.626557	0.998628	1	ENSGALG00010009361	ENSGALG00010009361
SLC2A13	1	15302994..15444336	1.64519	0.249024	1.1884	0.507573	0.998628	1	ENSGALG00010008134	ENSGALG00010008134
gene:ENSGALG00010008139	1	complement(15443876..15465613)	0.894048	1.75171	3.36759	0.0034695	0.242466	1	ENSGALG00010008139	ENSGALG00010008139
ABCD2	1	15466496..15512932	9.8016	0.0743901	1.05292	0.62181	0.998628	1	ENSGALG00010008148	ENSGALG00010008148
KIF21A	1	15536757..15621127	23.3231	0.038097	1.02676	0.667347	0.998628	1	ENSGALG00010008171	ENSGALG00010008171
gene:ENSGALG00010008060	1	15624838..15625419	0.281947	-2.32763	-5.01979	0.306041	0	1	ENSGALG00010008060	ENSGALG00010008060
gene:ENSGALG00010008076	1	15626460..15674062	0.20775	0.347696	1.27253	0.673193	0.998628	1	ENSGALG00010008076	ENSGALG00010008076
CPNE8	1	15692490..15788625	10.2153	0.147816	1.10789	0.385502	0.998628	1	ENSGALG00010008087	ENSGALG00010008087
ALG10	1	complement(15876888..15884610)	23.5772	0.077246	1.055	0.637798	0.998628	1	ENSGALG00010008183	ENSGALG00010008183
TPRKB	1	15884069..15890576	18.9611	0.0684696	1.0486	0.537084	0.998628	1	ENSGALG00010008199	ENSGALG00010008199
GTSE1	1	15895725..15907207	43.5197	-0.210665	-1.15722	0.0225669	0.553898	1	ENSGALG00010008212	ENSGALG00010008212
TRMU	1	15907271..15918949	43.0413	0.196636	1.14602	0.100232	0.905709	1	ENSGALG00010008230	ENSGALG00010008230
CELSR1	1	complement(15925212..16085131)	10.168	0.134228	1.09751	0.237033	0.998628	1	ENSGALG00010008275	ENSGALG00010008275
HIST1H2B5L	1	complement(16104042..16122420)	17.0528	0.10245	1.07359	0.586008	0.998628	1	ENSGALG00010008596	ENSGALG00010008596
GRAMD4	1	16110660..16198682	7.48084	0.0456385	1.03214	0.781516	0.998628	1	ENSGALG00010008745	ENSGALG00010008745
CERK	1	complement(16312840..16356169)	24.6954	-0.0731633	-1.05202	0.512546	0.998628	1	ENSGALG00010008010	ENSGALG00010008010
TBC1D22A	1	16380552..16538739	23.8616	0.0220847	1.01543	0.804695	0.998628	1	ENSGALG00010008025	ENSGALG00010008025
gene:ENSGALG00010010468	1	17132475..17135273	0.968753	0.022647	1.01582	0.971045	0.998628	1	ENSGALG00010010468	ENSGALG00010010468
TAFA5	1	17271329..17728618	2.62565	-0.0738412	-1.05252	0.72398	0.998628	1	ENSGALG00010008515	ENSGALG00010008515
BRD1	1	complement(18953316..19012531)	18.1438	0.146826	1.10713	0.169445	0.998628	1	ENSGALG00010008807	ENSGALG00010008807
ZBED4	1	19021682..19059912	8.04477	0.0355631	1.02496	0.708226	0.998628	1	ENSGALG00010008938	ENSGALG00010008938
ALG12	1	complement(19055129..19071118)	128.179	-0.0608235	-1.04306	0.492864	0.998628	1	ENSGALG00010009003	ENSGALG00010009003
CRELD2	1	19071252..19082897	79.3446	0.00623166	1.00433	0.944797	0.998628	1	ENSGALG00010009040	ENSGALG00010009040
PIM3	1	complement(19361675..19366025)	65.1556	0.162452	1.11919	0.0515016	0.733456	1	ENSGALG00010008094	ENSGALG00010008094
IL17REL	1	complement(20225179..20267494)	43.7325	-0.00969296	-1.00674	0.941925	0.998628	1	ENSGALG00010008043	ENSGALG00010008043
MLC1	1	complement(20283888..20301662)	0.169837	-0.849276	-1.8016	0.422092	0.998628	1	ENSGALG00010008055	ENSGALG00010008055
MOV10L1	1	20302747..20335906	1.10761	-0.213958	-1.15987	0.565002	0.998628	1	ENSGALG00010001208	ENSGALG00010001208
PANX2	1	20354847..20376025	16.9136	0.0110708	1.0077	0.924037	0.998628	1	ENSGALG00010001210	ENSGALG00010001210
gene:ENSGALG00010001919	1	complement(20396142..20399122)	0.185466	-1.18268	-2.26999	0.178681	0.998628	1	ENSGALG00010001919	ENSGALG00010001919
TRABD	1	20410056..20442353	37.2358	0.093786	1.06717	0.272749	0.998628	1	ENSGALG00010001540	ENSGALG00010001540
SELENOO	1	20475678..20486315	1.65795	0.434771	1.3517	0.336187	0.998628	1	ENSGALG00010001545	ENSGALG00010001545
TUBGCP6	1	complement(20491567..20514587)	9.29101	0.077946	1.05551	0.653488	0.998628	1	ENSGALG00010001552	ENSGALG00010001552
HDAC10	1	complement(20514743..20530653)	28.6429	-0.0139301	-1.0097	0.90023	0.998628	1	ENSGALG00010001559	ENSGALG00010001559
gene:ENSGALG00010001578	1	complement(20531973..20544979)	0.0263907	-0.0149499	-1.01042	0.992844	0	1	ENSGALG00010001578	ENSGALG00010001578
MAPK12	1	complement(20551623..20583405)	29.2207	-0.154402	-1.11296	0.0849894	0.867956	1	ENSGALG00010001611	ENSGALG00010001611
MAPK11	1	complement(20591528..20622092)	35.3228	-0.0128651	-1.00896	0.905395	0.998628	1	ENSGALG00010001628	ENSGALG00010001628
PLXNB2	1	complement(20675515..20925722)	46.8963	-0.0531815	-1.03755	0.595971	0.998628	1	ENSGALG00010001220	ENSGALG00010001220
ZNF800	1	21002064..21064015	4.00323	-0.0340179	-1.02386	0.884851	0.998628	1	ENSGALG00010001222	ENSGALG00010001222
GRM8	1	21099853..21424086	0.734423	-0.0205299	-1.01433	0.961548	0.998628	1	ENSGALG00010001223	ENSGALG00010001223
POT1	1	21910949..21977311	9.5903	-0.215723	-1.16129	0.198592	0.998628	1	ENSGALG00010001194	ENSGALG00010001194
GPR37	1	22012182..22026225	29.0747	0.206688	1.15404	0.124803	0.977938	1	ENSGALG00010001448	ENSGALG00010001448
ARL8BL	1	complement(22229861..22257759)	58.0798	0.0560189	1.03959	0.683405	0.998628	1	ENSGALG00010001647	ENSGALG00010001647
SPAM1	1	complement(22265480..22281553)	0.0256933	0.415088	1.33338	0.785028	0	1	ENSGALG00010001664	ENSGALG00010001664
gene:ENSGALG00010001667	1	complement(22318315..22322988)	0	0	0	0	0	0	ENSGALG00010001667	ENSGALG00010001667
HYAL6	1	complement(22333724..22353326)	0	0	0	0	0	0	ENSGALG00010001673	ENSGALG00010001673
WASL	1	22376967..22426924	59.6357	0.140812	1.10253	0.156977	0.998628	1	ENSGALG00010001686	ENSGALG00010001686
LMOD2	1	complement(22445482..22451784)	10.6686	0.264465	1.20119	0.220097	0.998628	1	ENSGALG00010001695	ENSGALG00010001695
ASB15	1	complement(22460279..22475309)	0.288847	-0.356767	-1.28055	0.62189	0.998628	1	ENSGALG00010001699	ENSGALG00010001699
NDUFA5	1	22475380..22479807	144.061	-0.00555022	-1.00385	0.971172	0.998628	1	ENSGALG00010001701	ENSGALG00010001701
IQUB	1	22482534..22503022	0.648221	0.465854	1.38113	0.362321	0.998628	1	ENSGALG00010001706	ENSGALG00010001706
ATP6AP1	1	22511373..22565501	78.4191	0.0304677	1.02134	0.731108	0.998628	1	ENSGALG00010001712	ENSGALG00010001712
SLC13A1	1	22568449..22616080	0.0732353	3.16327	8.95856	0.154663	0	1	ENSGALG00010001714	ENSGALG00010001714
CADPS2	1	22696228..22998178	10.6432	0.158223	1.11591	0.370472	0.998628	1	ENSGALG00010001745	ENSGALG00010001745
FEZF1	1	23005417..23007793	0.0708296	2.76842	6.8136	0.232839	0	1	ENSGALG00010001917	ENSGALG00010001917
gene:ENSGALG00010001236	1	23035546..23036475	0	0	0	0	0	0	ENSGALG00010001236	ENSGALG00010001236
AASS	1	23036958..23065883	21.8306	0.0817268	1.05828	0.475402	0.998628	1	ENSGALG00010001234	ENSGALG00010001234
PTPRZ1	1	complement(23069261..23199789)	7.45389	-0.178451	-1.13167	0.313651	0.998628	1	ENSGALG00010001248	ENSGALG00010001248
FAM3C	1	23373060..23402604	62.3665	0.0231567	1.01618	0.830046	0.998628	1	ENSGALG00010001264	ENSGALG00010001264
WNT16	1	complement(23406841..23419250)	30.0944	0.215923	1.16145	0.185906	0.998628	1	ENSGALG00010001305	ENSGALG00010001305
CPED1	1	complement(23436425..23576357)	12.2913	-0.408521	-1.32732	0.0164402	0.486898	1	ENSGALG00010001320	ENSGALG00010001320
ING3	1	complement(23590246..23609449)	44.4457	0.0454125	1.03198	0.669674	0.998628	1	ENSGALG00010001349	ENSGALG00010001349
TSPAN12	1	23629058..23676407	24.7123	-0.0749432	-1.05332	0.552731	0.998628	1	ENSGALG00010001232	ENSGALG00010001232
KCND2	1	complement(23681323..23949372)	2.51236	-0.035907	-1.0252	0.890385	0.998628	1	ENSGALG00010001419	ENSGALG00010001419
gene:ENSGALG00010001421	1	complement(23695656..23697188)	0	0	0	0	0	0	ENSGALG00010001421	ENSGALG00010001421
ANKRD26	1	24454999..24503310	6.88015	0.063755	1.04518	0.697406	0.998628	1	ENSGALG00010001443	ENSGALG00010001443
LSM8	1	complement(24508680..24563346)	25.0344	-0.252502	-1.19127	0.15935	0.998628	1	ENSGALG00010001456	ENSGALG00010001456
CTTNBP2	1	24635651..24711223	13.5738	0.109337	1.07873	0.346727	0.998628	1	ENSGALG00010001200	ENSGALG00010001200
CFTR	1	complement(24715305..24799470)	2.03529	-0.230584	-1.17331	0.372038	0.998628	1	ENSGALG00010001202	ENSGALG00010001202
ASZ1	1	24818735..24855571	0.333778	-1.35745	-2.56232	0.0864192	0.875963	1	ENSGALG00010001207	ENSGALG00010001207
WNT2	1	24859746..24873923	7.95574	0.213793	1.15973	0.307501	0.998628	1	ENSGALG00010001486	ENSGALG00010001486
ST7	1	complement(24877113..24973223)	10.8906	0.0262762	1.01838	0.89657	0.998628	1	ENSGALG00010002280	ENSGALG00010002280
gene:ENSGALG00010001492	1	complement(24984758..25014668)	1.01885	0.23742	1.17888	0.752365	0.998628	1	ENSGALG00010001492	ENSGALG00010001492
CAPZA2	1	complement(25026504..25056220)	186.603	-0.0427668	-1.03009	0.684128	0.998628	1	ENSGALG00010001501	ENSGALG00010001501
MET	1	complement(25079168..25166938)	4.13258	0.378605	1.30008	0.0523355	0.737596	1	ENSGALG00010001514	ENSGALG00010001514
CAV1	1	complement(25212408..25229141)	40.6184	0.230902	1.17357	0.0340648	0.6452	1	ENSGALG00010002285	ENSGALG00010002285
CAV2	1	complement(25235364..25244372)	20.6504	0.047485	1.03346	0.778592	0.998628	1	ENSGALG00010001517	ENSGALG00010001517
TES	1	complement(25329453..25355748)	131.661	0.0255272	1.01785	0.802322	0.998628	1	ENSGALG00010001214	ENSGALG00010001214
TFEC	1	25380611..25506729	0.112721	-0.734593	-1.66393	0.527616	0	1	ENSGALG00010001219	ENSGALG00010001219
MDFIC	1	complement(25918014..25968465)	80.6104	0.0240893	1.01684	0.799611	0.998628	1	ENSGALG00010001381	ENSGALG00010001381
FOXP2	1	complement(26061577..26473375)	22.4715	0.071912	1.05111	0.540476	0.998628	1	ENSGALG00010001407	ENSGALG00010001407
gene:ENSGALG00010001519	1	complement(26499224..26508164)	0.00427456	1.58236	2.9946	0.503763	0	1	ENSGALG00010001519	ENSGALG00010001519
PPP1R3A	1	26514959..26548896	1.56849	0.285629	1.21894	0.384864	0.998628	1	ENSGALG00010001526	ENSGALG00010001526
GPR85	1	26829206..26844904	0.767806	-0.25948	-1.19705	0.304107	0.998628	1	ENSGALG00010001470	ENSGALG00010001470
BMT2	1	26921002..26954916	27.8211	-0.0337447	-1.02367	0.72549	0.998628	1	ENSGALG00010001475	ENSGALG00010001475
TMEM168	1	26957222..26981322	11.8455	0.0215484	1.01505	0.911267	0.998628	1	ENSGALG00010001479	ENSGALG00010001479
LSMEM1	1	complement(27060715..27067793)	4.5179	0.391661	1.3119	0.287512	0.998628	1	ENSGALG00010001196	ENSGALG00010001196
IFRD1	1	complement(27069520..27080126)	101.96	-0.00101455	-1.0007	0.991778	0.998742	1	ENSGALG00010001198	ENSGALG00010001198
ZNF277	1	complement(27120323..27174638)	34.8947	-0.173656	-1.12791	0.316336	0.998628	1	ENSGALG00010001251	ENSGALG00010001251
LRRN3	1	complement(27170705..27665806)	0.569366	-0.248028	-1.18758	0.38088	0.998628	1	ENSGALG00010001281	ENSGALG00010001281
DOCK4	1	27174683..27420022	1.63412	0.0190887	1.01332	0.934063	0.998628	1	ENSGALG00010001298	ENSGALG00010001298
IMMP2L_1	1	27452618..27605816	0.254585	-0.254198	-1.19267	0.701801	0.998628	1	ENSGALG00010001367	ENSGALG00010001367
IMMP2L_2	1	27665120..27890128	4.2375	-0.127324	-1.09227	0.748077	0.998628	1	ENSGALG00010002270	ENSGALG00010002270
DNAJB9	1	complement(28580369..28588852)	17.4487	0.0877572	1.06272	0.543449	0.998628	1	ENSGALG00010001224	ENSGALG00010001224
THAP5	1	28589032..28599076	26.1219	-0.00402796	-1.0028	0.970561	0.998628	1	ENSGALG00010001228	ENSGALG00010001228
AVPR2	1	complement(28648095..28650908)	1.17411	0.000709871	1.00049	0.998827	0.999584	1	ENSGALG00010001751	ENSGALG00010001751
PNPLA8	1	28668930..28704966	21.1798	0.00153107	1.00106	0.988903	0.998742	1	ENSGALG00010001753	ENSGALG00010001753
NRCAM	1	28721952..28861286	0.685038	0.122902	1.08892	0.750266	0.998628	1	ENSGALG00010001773	ENSGALG00010001773
CNTN1	1	28900273..29138413	15.6235	0.0131443	1.00915	0.910062	0.998628	1	ENSGALG00010001785	ENSGALG00010001785
gene:ENSGALG00010001794	1	29184012..29185836	0.921348	3.59225	12.0607	0.0107293	0.421961	1	ENSGALG00010001794	ENSGALG00010001794
PDZRN4	1	29184357..29433410	12.5912	0.290628	1.22317	0.0114752	0.433667	1	ENSGALG00010001827	ENSGALG00010001827
GXYLT1	1	complement(29606233..29637308)	59.066	0.00567095	1.00394	0.957814	0.998628	1	ENSGALG00010002308	ENSGALG00010002308
YAF2	1	complement(29649276..29677422)	11.2997	0.477808	1.39263	0.0114516	0.433667	1	ENSGALG00010002295	ENSGALG00010002295
ZCRB1	1	complement(29708126..29718549)	85.042	0.0343904	1.02412	0.764978	0.998628	1	ENSGALG00010001834	ENSGALG00010001834
PPHLN1	1	29719821..29789930	30.1967	-0.0447064	-1.03147	0.668376	0.998628	1	ENSGALG00010001838	ENSGALG00010001838
PRICKLE1	1	complement(29792346..29852409)	66.5754	0.0138527	1.00965	0.892584	0.998628	1	ENSGALG00010001843	ENSGALG00010001843
ADAMTS20	1	complement(30064487..30148491)	4.33511	0.0634777	1.04498	0.727887	0.998628	1	ENSGALG00010001858	ENSGALG00010001858
PUS7L	1	complement(30199581..30210526)	14.8621	-0.090666	-1.06486	0.612324	0.998628	1	ENSGALG00010001866	ENSGALG00010001866
IRAK4	1	30210175..30221544	17.5067	-0.200509	-1.1491	0.247963	0.998628	1	ENSGALG00010001879	ENSGALG00010001879
TWF1	1	complement(30222785..30243357)	23.3453	0.107049	1.07702	0.254319	0.998628	1	ENSGALG00010001899	ENSGALG00010001899
TMEM117	1	30253949..30449914	3.2253	0.0591373	1.04184	0.818227	0.998628	1	ENSGALG00010001912	ENSGALG00010001912
gene:ENSGALG00010001916	1	complement(30276293..30280669)	0	0	0	0	0	0	ENSGALG00010001916	ENSGALG00010001916
gene:ENSGALG00010013735	1	complement(30459602..30465159)	0	0	0	0	0	0	ENSGALG00010013735	ENSGALG00010013735
NELL2	1	complement(30482015..30625713)	223.902	0.153163	1.112	0.0957092	0.895595	1	ENSGALG00010013749	ENSGALG00010013749
PRLL	1	30670357..30674227	0.64597	0.325721	1.25329	0.657303	0.998628	1	ENSGALG00010013765	ENSGALG00010013765
DBX2	1	complement(30680570..30700960)	14.5544	0.117296	1.0847	0.493877	0.998628	1	ENSGALG00010013775	ENSGALG00010013775
ANO6	1	30739828..30809077	11.003	0.336743	1.2629	0.0506669	0.729582	1	ENSGALG00010013784	ENSGALG00010013784
ARID2	1	30891553..30999136	13.8481	-0.0966358	-1.06928	0.307506	0.998628	1	ENSGALG00010013878	ENSGALG00010013878
SCAF11	1	complement(31005652..31047188)	47.2698	0.0872466	1.06234	0.374443	0.998628	1	ENSGALG00010013945	ENSGALG00010013945
SLC38A1	1	complement(31073821..31110913)	59.5777	0.0674476	1.04786	0.42618	0.998628	1	ENSGALG00010013964	ENSGALG00010013964
SLC38A2	1	complement(31126915..31141960)	136.416	0.177398	1.13084	0.0367635	0.657845	1	ENSGALG00010013977	ENSGALG00010013977
SLC38A4	1	complement(31242303..31274484)	4.26277	-0.259812	-1.19732	0.275908	0.998628	1	ENSGALG00010014033	ENSGALG00010014033
AMIGO2	1	complement(31378614..31401407)	3.2543	-0.0557811	-1.03942	0.765127	0.998628	1	ENSGALG00010014109	ENSGALG00010014109
RPAP3	1	complement(31568897..31583839)	55.8327	0.00615496	1.00428	0.946696	0.998628	1	ENSGALG00010014134	ENSGALG00010014134
ATP23	1	31583963..31594432	18.5613	0.0357429	1.02508	0.762458	0.998628	1	ENSGALG00010014151	ENSGALG00010014151
LRIG3	1	complement(31862744..31939424)	59.5008	-0.0581099	-1.0411	0.656587	0.998628	1	ENSGALG00010014194	ENSGALG00010014194
SLC16A7	1	32176446..32256026	3.09822	-0.116774	-1.08431	0.680655	0.998628	1	ENSGALG00010014226	ENSGALG00010014226
TAFA2	1	complement(32832348..33011560)	9.38008	0.0240077	1.01678	0.879082	0.998628	1	ENSGALG00010011825	ENSGALG00010011825
USP15	1	33032536..33096454	32.7967	-0.00665555	-1.00462	0.942661	0.998628	1	ENSGALG00010011682	ENSGALG00010011682
MON2	1	33110822..33201427	21.9788	0.0363377	1.02551	0.677297	0.998628	1	ENSGALG00010013236	ENSGALG00010013236
PPM1H	1	complement(33214368..33345377)	6.40247	0.108769	1.07831	0.531245	0.998628	1	ENSGALG00010013252	ENSGALG00010013252
AVPR1A	1	complement(33422638..33427864)	1.40828	0.111822	1.08059	0.749521	0.998628	1	ENSGALG00010011713	ENSGALG00010011713
TMEM5	1	33522572..33534673	18.3911	0.0227974	1.01593	0.8988	0.998628	1	ENSGALG00010012198	ENSGALG00010012198
SRGAP1	1	33567704..33708166	49.1247	0.0964953	1.06917	0.447574	0.998628	1	ENSGALG00010012293	ENSGALG00010012293
C1H12ORF66	1	complement(33721112..33730204)	33.2794	-0.0203389	-1.0142	0.845672	0.998628	1	ENSGALG00010012980	ENSGALG00010012980
RPL18A	1	complement(33731033..33733876)	2531.92	0.0293066	1.02052	0.74282	0.998628	1	ENSGALG00010012988	ENSGALG00010012988
XPOT	1	33733985..33759754	89.0228	0.0908373	1.06499	0.282574	0.998628	1	ENSGALG00010013051	ENSGALG00010013051
TBK1	1	33765231..33792239	21.7267	0.128431	1.0931	0.235166	0.998628	1	ENSGALG00010013089	ENSGALG00010013089
RASSF3	1	33802608..33894180	73.2299	0.199062	1.14795	0.0443917	0.711416	1	ENSGALG00010013129	ENSGALG00010013129
GNS	1	complement(33900118..33920687)	61.6849	0.129557	1.09396	0.355748	0.998628	1	ENSGALG00010013150	ENSGALG00010013150
TBC1D30	1	33921523..33971454	3.23448	0.0649075	1.04602	0.75492	0.998628	1	ENSGALG00010013179	ENSGALG00010013179
WIF1	1	complement(34008783..34051762)	63.7418	-0.114227	-1.0824	0.363257	0.998628	1	ENSGALG00010012361	ENSGALG00010012361
LEMD3	1	34065019..34112506	27.6211	0.0281072	1.01967	0.791327	0.998628	1	ENSGALG00010012372	ENSGALG00010012372
MSRB3	1	34114087..34198163	13.2219	0.0449478	1.03165	0.789781	0.998628	1	ENSGALG00010012405	ENSGALG00010012405
HMGA2	1	34330772..34439314	121.585	-0.244645	-1.1848	0.0131264	0.454063	1	ENSGALG00010012062	ENSGALG00010012062
gene:ENSGALG00010012071	1	complement(34494039..34764021)	24.2384	0.0115004	1.008	0.913464	0.998628	1	ENSGALG00010012071	ENSGALG00010012071
TMBIM4	1	complement(34497199..34505123)	55.7289	-0.0865472	-1.06183	0.423424	0.998628	1	ENSGALG00010012078	ENSGALG00010012078
HELB	1	34542887..34557233	17.3436	0.00716537	1.00498	0.959294	0.998628	1	ENSGALG00010012090	ENSGALG00010012090
GRIP1	1	complement(34557052..34864187)	11.8342	-0.10751	-1.07737	0.517243	0.998628	1	ENSGALG00010012122	ENSGALG00010012122
CAND1	1	34907628..34936885	92.0005	-0.0388333	-1.02728	0.742622	0.998628	1	ENSGALG00010011888	ENSGALG00010011888
DYRK2	1	35025947..35041470	18.2036	0.112463	1.08107	0.221994	0.998628	1	ENSGALG00010011926	ENSGALG00010011926
IFNG	1	complement(35180860..35185013)	0	0	0	0	0	0	ENSGALG00010011933	ENSGALG00010011933
IL26	1	complement(35207551..35215479)	0	0	0	0	0	0	ENSGALG00010011940	ENSGALG00010011940
IL22	1	complement(35228884..35231341)	0	0	0	0	0	0	ENSGALG00010012472	ENSGALG00010012472
MDM1	1	complement(35240495..35264677)	34.4251	-0.0295113	-1.02067	0.801574	0.998628	1	ENSGALG00010012508	ENSGALG00010012508
RAP1B	1	35339888..35372823	120.878	0.0318191	1.0223	0.768078	0.998628	1	ENSGALG00010012538	ENSGALG00010012538
NUP107	1	35375012..35400312	85.9018	-0.0299377	-1.02097	0.815878	0.998628	1	ENSGALG00010012600	ENSGALG00010012600
SLC35E3	1	35401015..35417803	64.712	-0.0781119	-1.05564	0.44726	0.998628	1	ENSGALG00010012662	ENSGALG00010012662
MDM2	1	35421927..35436751	13.3089	0.0201928	1.0141	0.892297	0.998628	1	ENSGALG00010012683	ENSGALG00010012683
CPM	1	complement(35436609..35471464)	38.7905	-0.00786607	-1.00547	0.929355	0.998628	1	ENSGALG00010012705	ENSGALG00010012705
CPSF6	1	35510299..35537170	77.8315	-0.00731813	-1.00509	0.939394	0.998628	1	ENSGALG00010011962	ENSGALG00010011962
LYZ	1	35549972..35553724	1.15444	0.375465	1.29726	0.639846	0.998628	1	ENSGALG00010011983	ENSGALG00010011983
YEATS4	1	35553787..35556721	133.87	-0.0863442	-1.06168	0.322385	0.998628	1	ENSGALG00010011992	ENSGALG00010011992
FRS2	1	35573630..35619198	1.61385	-0.515103	-1.4291	0.174875	0.998628	1	ENSGALG00010013280	ENSGALG00010013280
CCT2	1	35627758..35640035	340.358	-0.0858074	-1.06128	0.298597	0.998628	1	ENSGALG00010011871	ENSGALG00010011871
LRRC10	1	complement(35641215..35642961)	0	0	0	0	0	0	ENSGALG00010014235	ENSGALG00010014235
CTSEAL	1	35646215..35653933	0.063372	0.719891	1.64706	0.663895	0	1	ENSGALG00010012182	ENSGALG00010012182
BEST3	1	complement(35656182..35678476)	0.633159	0.166599	1.12241	0.734947	0.998628	1	ENSGALG00010012191	ENSGALG00010012191
RAB3IP	1	35688943..35718335	41.6721	-0.132584	-1.09626	0.216517	0.998628	1	ENSGALG00010012133	ENSGALG00010012133
MYRFL	1	35720759..35763941	0.289909	-0.834975	-1.78383	0.270119	0.998628	1	ENSGALG00010012151	ENSGALG00010012151
CNOT2	1	35848924..35938523	74.5053	-0.0863289	-1.06167	0.31094	0.998628	1	ENSGALG00010012172	ENSGALG00010012172
KCNMB4	1	35944896..35955882	28.5947	0.526034	1.43997	0.00813112	0.383468	1	ENSGALG00010011841	ENSGALG00010011841
PTPRB	1	complement(35969050..36031456)	0.715788	0.218835	1.16379	0.538558	0.998628	1	ENSGALG00010013259	ENSGALG00010013259
PTPRR	1	complement(36032140..36175798)	0.863405	-0.279698	-1.21394	0.570486	0.998628	1	ENSGALG00010013268	ENSGALG00010013268
TSPAN8	1	complement(36255864..36274547)	0.317413	1.0197	2.0275	0.203095	0.998628	1	ENSGALG00010011994	ENSGALG00010011994
LGR5	1	36359642..36445732	16.3513	0.00244071	1.00169	0.988126	0.998742	1	ENSGALG00010012004	ENSGALG00010012004
ZFC3H1	1	complement(36462800..36500607)	28.2624	-0.0860861	-1.06149	0.334744	0.998628	1	ENSGALG00010011696	ENSGALG00010011696
TMEM19	1	36510531..36536648	17.827	0.0768328	1.0547	0.52327	0.998628	1	ENSGALG00010012734	ENSGALG00010012734
RAB21	1	36559786..36571927	80.6291	0.0457713	1.03223	0.625666	0.998628	1	ENSGALG00010012738	ENSGALG00010012738
TBC1D15	1	36583070..36610318	44.1448	-0.00213084	-1.00148	0.981456	0.998628	1	ENSGALG00010012778	ENSGALG00010012778
TPH2	1	36621601..36696672	1.06114	0.084117	1.06004	0.810281	0.998628	1	ENSGALG00010012834	ENSGALG00010012834
TRHDE	1	36744594..36959107	0.469218	-0.14474	-1.10553	0.788487	0.998628	1	ENSGALG00010012849	ENSGALG00010012849
KCNC2	1	complement(37720062..37817642)	6.73985	-0.0632002	-1.04478	0.761615	0.998628	1	ENSGALG00010012870	ENSGALG00010012870
CAPS2	1	complement(37828554..37862799)	2.1144	-0.108138	-1.07784	0.738547	0.998628	1	ENSGALG00010012891	ENSGALG00010012891
gene:ENSGALG00010012899	1	complement(37863357..37870747)	21.203	0.000515309	1.00036	0.99761	0.999415	1	ENSGALG00010012899	ENSGALG00010012899
GLIPR1L1	1	37870833..37880176	0.299515	0.295173	1.22703	0.747571	0.998628	1	ENSGALG00010012907	ENSGALG00010012907
GLIPR1	1	37882443..37893161	1.05722	-0.0485242	-1.03421	0.930334	0.998628	1	ENSGALG00010012924	ENSGALG00010012924
GLIPR1L	1	37893017..37901352	7.09306	-0.0033437	-1.00232	0.98941	0.998742	1	ENSGALG00010012966	ENSGALG00010012966
KRR1	1	complement(37903805..37910031)	71.169	-0.101342	-1.07277	0.29162	0.998628	1	ENSGALG00010012975	ENSGALG00010012975
PHLDA1	1	complement(38024986..38031681)	60.566	0.177322	1.13078	0.0396036	0.68115	1	ENSGALG00010014238	ENSGALG00010014238
NAP1L1	1	complement(38038671..38067431)	398.508	-0.247544	-1.18718	0.00439183	0.284254	1	ENSGALG00010013389	ENSGALG00010013389
BBS10	1	complement(38122597..38128279)	6.94587	-0.0207249	-1.01447	0.910429	0.998628	1	ENSGALG00010013400	ENSGALG00010013400
OSBPL8	1	complement(38128452..38210928)	22.4685	0.108812	1.07834	0.341756	0.998628	1	ENSGALG00010013444	ENSGALG00010013444
ZDHHC17	1	38246786..38327454	22.7728	-0.0627726	-1.04447	0.530547	0.998628	1	ENSGALG00010013476	ENSGALG00010013476
CSRP2	1	complement(38330943..38338993)	127.26	-0.224278	-1.16819	0.0192878	0.515757	1	ENSGALG00010013516	ENSGALG00010013516
E2F7	1	complement(38385664..38402526)	8.95653	-0.0735643	-1.05231	0.693304	0.998628	1	ENSGALG00010013538	ENSGALG00010013538
NAV3	1	38624039..39016857	10.4912	0.247316	1.187	0.0184792	0.5071	1	ENSGALG00010013648	ENSGALG00010013648
SYT1	1	39200960..39547336	14.5881	0.112152	1.08084	0.501238	0.998628	1	ENSGALG00010012026	ENSGALG00010012026
PAWR	1	complement(39569524..39642252)	4.77595	0.0674646	1.04787	0.753848	0.998628	1	ENSGALG00010013283	ENSGALG00010013283
PPP1R12A	1	complement(39654566..39779011)	33.5443	0.0255194	1.01785	0.770582	0.998628	1	ENSGALG00010013333	ENSGALG00010013333
RPS16	1	39846391..39852065	542.509	0.115549	1.08339	0.215238	0.998628	1	ENSGALG00010013358	ENSGALG00010013358
OTOGL	1	39853230..39949196	0.0856859	-1.97356	-3.92736	0.0356096	0.650584	1	ENSGALG00010013364	ENSGALG00010013364
PTPRQ	1	39954894..40077077	0.220637	-1.20668	-2.30807	0.0653426	0.786057	1	ENSGALG00010012230	ENSGALG00010012230
MYF6	1	40093444..40095304	12.028	0.275348	1.21029	0.202741	0.998628	1	ENSGALG00010012253	ENSGALG00010012253
MYF5	1	40098345..40099895	13.4053	-0.0135599	-1.00944	0.950744	0.998628	1	ENSGALG00010012264	ENSGALG00010012264
gene:ENSGALG00010012271	1	complement(40125280..40131199)	3.87918	-0.281771	-1.21569	0.606624	0.998628	1	ENSGALG00010012271	ENSGALG00010012271
gene:ENSGALG00010014881	1	complement(40133382..40169977)	1.85495	0.20998	1.15667	0.729267	0.998628	1	ENSGALG00010014881	ENSGALG00010014881
ACSS3	1	40212407..40290618	6.29032	-0.200701	-1.14926	0.318604	0.998628	1	ENSGALG00010012337	ENSGALG00010012337
PPFIA2	1	complement(40292957..40593913)	3.91051	-0.108679	-1.07824	0.60347	0.998628	1	ENSGALG00010012450	ENSGALG00010012450
gene:ENSGALG00010013569	1	40639784..40645891	0.852394	0.109624	1.07895	0.787654	0.998628	1	ENSGALG00010013569	ENSGALG00010013569
CCDC59	1	complement(40785543..40792049)	39.8489	-0.081812	-1.05835	0.40965	0.998628	1	ENSGALG00010010017	ENSGALG00010010017
METTL25	1	40791843..40848490	14.0439	0.105267	1.07569	0.518492	0.998628	1	ENSGALG00010010042	ENSGALG00010010042
TMTC2	1	40911131..41150941	7.80489	-0.13693	-1.09956	0.545524	0.998628	1	ENSGALG00010011067	ENSGALG00010011067
SLC6A15	1	complement(41691259..41727612)	14.2473	-0.24673	-1.18652	0.0965061	0.898906	1	ENSGALG00010011117	ENSGALG00010011117
TSPAN19	1	complement(41791346..41803511)	0.151825	-1.9982	-3.99502	0.161457	0	1	ENSGALG00010011168	ENSGALG00010011168
gene:ENSGALG00010011199	1	41803816..41903398	0.13744	-0.032409	-1.02272	0.963724	0.998628	1	ENSGALG00010011199	ENSGALG00010011199
ALX1	1	41914592..41937639	1.53522	0.0916018	1.06555	0.811708	0.998628	1	ENSGALG00010011243	ENSGALG00010011243
RASSF9	1	complement(42175980..42212935)	1.47065	0.330582	1.25752	0.11627	0.949529	1	ENSGALG00010011313	ENSGALG00010011313
NTS	1	42211293..42240394	1.40343	0.274194	1.20932	0.591551	0.998628	1	ENSGALG00010011352	ENSGALG00010011352
MGAT4C_1	1	complement(42268273..42384762)	0.291475	0.647594	1.56655	0.283648	0.998628	1	ENSGALG00010011370	ENSGALG00010011370
C12orf50	1	complement(42833017..42848173)	8.14124	0.195528	1.14514	0.273007	0.998628	1	ENSGALG00010011375	ENSGALG00010011375
C1H12orf29	1	42849506..42855676	11.9542	0.149214	1.10896	0.590643	0.998628	1	ENSGALG00010011381	ENSGALG00010011381
CEP290	1	complement(42852941..42907028)	9.31615	-0.118027	-1.08525	0.294266	0.998628	1	ENSGALG00010011407	ENSGALG00010011407
TMTC3	1	42907111..42965978	21.1232	0.175524	1.12937	0.100945	0.909317	1	ENSGALG00010011427	ENSGALG00010011427
KITLG	1	complement(43031098..43086596)	6.7471	-0.0957737	-1.06864	0.597261	0.998628	1	ENSGALG00010011452	ENSGALG00010011452
DUSP6	1	complement(43341544..43346288)	65.9956	0.197815	1.14696	0.0295682	0.606922	1	ENSGALG00010013226	ENSGALG00010013226
POC1B	1	complement(43378344..43423638)	23.4869	0.0500508	1.0353	0.610209	0.998628	1	ENSGALG00010013276	ENSGALG00010013276
ATP2B1	1	complement(43444923..43503329)	39.5465	0.0353272	1.02479	0.683549	0.998628	1	ENSGALG00010013285	ENSGALG00010013285
EPYC	1	complement(43977447..44021668)	118.384	-0.81264	-1.75642	4.97429e-17	3.60934e-13	7.74496e-13	ENSGALG00010013298	ENSGALG00010013298
KERA	1	complement(44022529..44033871)	202.643	0.356758	1.28054	0.000157273	0.0321458	1	ENSGALG00010013318	ENSGALG00010013318
LUM	1	complement(44041576..44054368)	437.842	0.199659	1.14843	0.0192982	0.515757	1	ENSGALG00010013332	ENSGALG00010013332
DCN	1	complement(44073194..44224274)	1460.94	0.120027	1.08675	0.161976	0.998628	1	ENSGALG00010013345	ENSGALG00010013345
BTG1	1	complement(44451142..44454016)	766.644	0.201835	1.15016	0.0225098	0.553898	1	ENSGALG00010013359	ENSGALG00010013359
PLEKHG7	1	44634684..44668124	0.126582	-0.848084	-1.80011	0.365808	0.998628	1	ENSGALG00010013377	ENSGALG00010013377
EEA1	1	complement(44675106..44741733)	9.76093	-0.0204544	-1.01428	0.904208	0.998628	1	ENSGALG00010013440	ENSGALG00010013440
gene:ENSGALG00010013493	1	44867656..44891578	94.7782	0.0385454	1.02708	0.710942	0.998628	1	ENSGALG00010013493	ENSGALG00010013493
UBE2N	1	complement(44880411..44911835)	79.151	-0.0278053	-1.01946	0.812505	0.998628	1	ENSGALG00010013551	ENSGALG00010013551
MRPL42	1	44921677..44932980	28.4919	0.0202323	1.01412	0.897191	0.998628	1	ENSGALG00010010394	ENSGALG00010010394
SOCS2	1	44942656..44948098	62.833	-0.0310778	-1.02178	0.726935	0.998628	1	ENSGALG00010010431	ENSGALG00010010431
CRADD	1	44955054..45032090	9.06093	0.0109458	1.00762	0.951291	0.998628	1	ENSGALG00010010466	ENSGALG00010010466
PLXNC1	1	45115755..45184652	12.5047	-0.0482828	-1.03403	0.671802	0.998628	1	ENSGALG00010010512	ENSGALG00010010512
CEP83	1	complement(45184680..45208890)	12.2405	-0.100077	-1.07183	0.603818	0.998628	1	ENSGALG00010010573	ENSGALG00010010573
TMCC3	1	complement(45215634..45279299)	0.485713	-0.10942	-1.07879	0.831286	0.998628	1	ENSGALG00010009769	ENSGALG00010009769
SNAPC3	1	45293453..45296953	15.5964	-0.039463	-1.02773	0.812805	0.998628	1	ENSGALG00010013558	ENSGALG00010013558
NDUFA12	1	complement(45360098..45367798)	172.461	-0.0566608	-1.04006	0.526218	0.998628	1	ENSGALG00010009654	ENSGALG00010009654
NR2C1	1	complement(45369355..45420216)	12.2112	-0.0317405	-1.02224	0.775075	0.998628	1	ENSGALG00010011653	ENSGALG00010011653
FGD6	1	complement(45423525..45490697)	6.02345	-0.0190185	-1.01327	0.919309	0.998628	1	ENSGALG00010011738	ENSGALG00010011738
VEZT	1	45490776..45564504	20.7962	-0.0720609	-1.05122	0.525776	0.998628	1	ENSGALG00010011775	ENSGALG00010011775
METAP2	1	45587066..45604814	73.5253	0.00683308	1.00475	0.936195	0.998628	1	ENSGALG00010011796	ENSGALG00010011796
USP44	1	complement(45604444..45621758)	24.4639	-0.0567794	-1.04014	0.55699	0.998628	1	ENSGALG00010011819	ENSGALG00010011819
NTN4	1	complement(45649592..45685880)	6.08744	0.348383	1.27313	0.0816978	0.854237	1	ENSGALG00010011859	ENSGALG00010011859
SNRPF	1	45717106..45720188	106.256	-0.165703	-1.12171	0.0598367	0.764393	1	ENSGALG00010011868	ENSGALG00010011868
AMDHD1	1	45721132..45734912	1.82749	-0.240476	-1.18138	0.516232	0.998628	1	ENSGALG00010011876	ENSGALG00010011876
HAL	1	complement(45730979..45743641)	0.472201	0.140487	1.10228	0.853394	0.998628	1	ENSGALG00010011891	ENSGALG00010011891
LTA4H	1	complement(45746353..45761440)	153.564	-0.072353	-1.05143	0.440345	0.998628	1	ENSGALG00010011903	ENSGALG00010011903
ELK3	1	45801686..45847165	62.9314	0.0491968	1.03469	0.47899	0.998628	1	ENSGALG00010011929	ENSGALG00010011929
CDK17	1	complement(45840838..45929879)	22.9796	0.0307747	1.02156	0.782722	0.998628	1	ENSGALG00010011953	ENSGALG00010011953
CFAP54	1	45946445..46057526	1.09868	-0.00983986	-1.00684	0.972914	0.998628	1	ENSGALG00010011960	ENSGALG00010011960
NEDD1	1	46062980..46086712	33.6839	-0.10046	-1.07212	0.258476	0.998628	1	ENSGALG00010011979	ENSGALG00010011979
TMPO	1	46714703..46737118	247.149	-0.0878995	-1.06282	0.300857	0.998628	1	ENSGALG00010014294	ENSGALG00010014294
SLC25A3	1	46741081..46751557	376.163	-0.0534968	-1.03778	0.533265	0.998628	1	ENSGALG00010010588	ENSGALG00010010588
IKBIP	1	complement(46754099..46763263)	25.0319	-0.11113	-1.08007	0.368656	0.998628	1	ENSGALG00010010614	ENSGALG00010010614
APAF1	1	46763420..46790836	6.23623	0.13947	1.1015	0.47154	0.998628	1	ENSGALG00010010618	ENSGALG00010010618
gene:ENSGALG00010014314	1	complement(46801559..46996561)	4.00681	0.385699	1.30649	0.132114	0.992356	1	ENSGALG00010014314	ENSGALG00010014314
gene:ENSGALG00010010629	1	complement(47134917..47169309)	0.294515	-0.480114	-1.39485	0.665826	0.998628	1	ENSGALG00010010629	ENSGALG00010010629
BLTP3B	1	complement(47230095..47284354)	11.0384	-0.12003	-1.08676	0.428575	0.998628	1	ENSGALG00010011480	ENSGALG00010011480
ACTR6	1	47288347..47297503	182.493	-0.196002	-1.14552	0.0752866	0.830843	1	ENSGALG00010011496	ENSGALG00010011496
SCYL2	1	47298539..47330760	10.266	-0.136499	-1.09923	0.482756	0.998628	1	ENSGALG00010011529	ENSGALG00010011529
SLC17A8	1	47338847..47366463	0.2265	0.0709688	1.05042	0.921667	0.998628	1	ENSGALG00010011553	ENSGALG00010011553
NR1H4	1	47381900..47421634	0.0165279	1.58239	2.99466	0.503755	0	1	ENSGALG00010011566	ENSGALG00010011566
GAS2L3	1	47421985..47438491	6.5632	-0.139849	-1.10179	0.583596	0.998628	1	ENSGALG00010011574	ENSGALG00010011574
ANO4	1	47451749..47649808	0.130698	-0.575922	-1.49063	0.542845	0.998628	1	ENSGALG00010011601	ENSGALG00010011601
SLC5A8	1	complement(47655155..47678150)	0.0168095	-0.0149509	-1.01042	0.992844	0	1	ENSGALG00010011616	ENSGALG00010011616
UTP20	1	47689981..47749831	18.749	0.00654047	1.00454	0.944684	0.998628	1	ENSGALG00010011663	ENSGALG00010011663
ARL1	1	complement(47748071..47756192)	102.086	0.0158592	1.01105	0.894721	0.998628	1	ENSGALG00010011692	ENSGALG00010011692
NUP205	1	complement(47756781..47802414)	54.7276	-0.12116	-1.08761	0.0653773	0.786057	1	ENSGALG00010011702	ENSGALG00010011702
CNOT4	1	47817607..47888317	35.9211	-0.0865131	-1.0618	0.322245	0.998628	1	ENSGALG00010010111	ENSGALG00010010111
gene:ENSGALG00010010142	1	47906654..47927508	3.75675	0.101821	1.07313	0.729258	0.998628	1	ENSGALG00010010142	ENSGALG00010010142
STRA8	1	complement(47930609..47946094)	0.486283	-0.978601	-1.97055	0.222193	0.998628	1	ENSGALG00010010177	ENSGALG00010010177
WDR91	1	47946388..47961305	72.3489	-0.143387	-1.1045	0.104245	0.920758	1	ENSGALG00010012016	ENSGALG00010012016
gene:ENSGALG00010012022	1	47961405..47963165	0	0	0	0	0	0	ENSGALG00010012022	ENSGALG00010012022
TMEM140	1	complement(47962592..47969141)	10.8305	0.162459	1.11919	0.338337	0.998628	1	ENSGALG00010012028	ENSGALG00010012028
gene:ENSGALG00010014468	1	complement(47971442..47983306)	0.375502	0.107897	1.07766	0.897702	0.998628	1	ENSGALG00010014468	ENSGALG00010014468
gene:ENSGALG00010012035	1	complement(47984351..47993695)	0.164278	0.619186	1.53601	0.577048	0	1	ENSGALG00010012035	ENSGALG00010012035
PDE6H	1	complement(48008973..48016144)	0.778432	0.248001	1.18756	0.595382	0.998628	1	ENSGALG00010012048	ENSGALG00010012048
ARHGDIB	1	48027526..48036687	235.874	0.110818	1.07984	0.112992	0.94154	1	ENSGALG00010012059	ENSGALG00010012059
ERP27	1	48037130..48056245	0.141402	-0.313071	-1.24235	0.791256	0	1	ENSGALG00010012069	ENSGALG00010012069
MGP	1	48066184..48075358	56.1414	-0.351622	-1.27599	0.00234189	0.1931	1	ENSGALG00010012083	ENSGALG00010012083
OC3	1	48078936..48084887	0.0248173	1.58236	2.9946	0.503763	0	1	ENSGALG00010012092	ENSGALG00010012092
ART4	1	48087190..48091759	0.350025	-2.11284	-4.32542	0.0131532	0.454063	1	ENSGALG00010012098	ENSGALG00010012098
SMCO3	1	48090209..48095484	0.0582696	1.56593	2.96068	0.312471	0	1	ENSGALG00010012117	ENSGALG00010012117
WBP11	1	48097567..48107638	93.1251	-0.0699322	-1.04967	0.594894	0.998628	1	ENSGALG00010012127	ENSGALG00010012127
HIST1H2A4L1_1	1	48108531..48109013	0	0	0	0	0	0	ENSGALG00010013579	ENSGALG00010013579
H2B-I_1	1	complement(48112037..48113413)	2.34421	1.15794	2.23139	0.0295547	0.606922	1	ENSGALG00010012157	ENSGALG00010012157
HIST1H3H_1	1	complement(48114041..48163083)	0.143597	0.781526	1.71895	0.518001	0.998628	1	ENSGALG00010012169	ENSGALG00010012169
gene:ENSGALG00010012179	1	48116353..48122403	1.61568	-0.520427	-1.43438	0.491877	0.998628	1	ENSGALG00010012179	ENSGALG00010012179
H2AFJ	1	complement(48127641..48178985)	1.44057	0.23254	1.1749	0.450096	0.998628	1	ENSGALG00010012248	ENSGALG00010012248
HIST1H3H_2	1	48130032..48131852	0.0466978	1.58236	2.9946	0.503763	0	1	ENSGALG00010012266	ENSGALG00010012266
H2B-VII	1	48137176..48137674	0.728699	-0.367832	-1.29041	0.76989	0.998628	1	ENSGALG00010014403	ENSGALG00010014403
HIST1H2B7	1	48143316..48144045	10.0096	0.289536	1.22225	0.443867	0.998628	1	ENSGALG00010014416	ENSGALG00010014416
HIST1H110	1	complement(48144505..48145723)	18.0075	0.0691468	1.0491	0.752698	0.998628	1	ENSGALG00010011989	ENSGALG00010011989
HIST1H3H_3	1	48157415..48177725	3.50532	0.443141	1.35956	0.0581009	0.756139	1	ENSGALG00010012277	ENSGALG00010012277
gene:ENSGALG00010014431	1	complement(48168274..48171363)	0.590722	-2.02726	-4.07629	0.0240247	0.560563	1	ENSGALG00010014431	ENSGALG00010014431
gene:ENSGALG00010012317	1	48181205..48181887	0.346937	-0.197766	-1.14692	0.882221	0	1	ENSGALG00010012317	ENSGALG00010012317
gene:ENSGALG00010012307	1	complement(48184606..48197399)	6.75345	0.306408	1.23662	0.109473	0.931427	1	ENSGALG00010012307	ENSGALG00010012307
HIST1H101	1	48190094..48194558	56.6443	0.265712	1.20223	0.017356	0.495807	1	ENSGALG00010012144	ENSGALG00010012144
H2B-I_2	1	48194987..48196139	0	0	0	0	0	0	ENSGALG00010011987	ENSGALG00010011987
gene:ENSGALG00010014449	1	complement(48197468..48218408)	0.376725	-0.405155	-1.32423	0.746212	0.998628	1	ENSGALG00010014449	ENSGALG00010014449
gene:ENSGALG00010012324	1	complement(48198937..48200989)	0.391606	0.365021	1.2879	0.733502	0.998628	1	ENSGALG00010012324	ENSGALG00010012324
HIST1H2B5	1	48200897..48212198	1.45045	-0.505909	-1.42002	0.351212	0.998628	1	ENSGALG00010014375	ENSGALG00010014375
gene:ENSGALG00010012331	1	complement(48210126..48217407)	0.548802	0.387265	1.30791	0.665322	0.998628	1	ENSGALG00010012331	ENSGALG00010012331
HIST1H3H_4	1	48213238..48214771	1.21013	-0.566408	-1.48083	0.291786	0.998628	1	ENSGALG00010013592	ENSGALG00010013592
HIST1H3H_5	1	complement(48213726..48214821)	0.389416	-1.58108	-2.99194	0.278356	0.998628	1	ENSGALG00010012338	ENSGALG00010012338
H2B-I_3	1	complement(48215447..48216985)	0	0	0	0	0	0	ENSGALG00010012345	ENSGALG00010012345
HIST1H2A4L1_2	1	48215873..48217392	5.01145	0.392732	1.31288	0.252928	0.998628	1	ENSGALG00010012350	ENSGALG00010012350
APOLD1	1	48230028..48240616	2.89519	0.030611	1.02144	0.879781	0.998628	1	ENSGALG00010009659	ENSGALG00010009659
DDX47	1	48241666..48251305	47.3165	0.151871	1.11101	0.0696507	0.806401	1	ENSGALG00010009672	ENSGALG00010009672
gene:ENSGALG00010009689	1	48264987..48271365	2.57421	0.431678	1.3488	0.257227	0.998628	1	ENSGALG00010009689	ENSGALG00010009689
HEBP1	1	complement(48281112..48291462)	68.9116	-0.0221685	-1.01548	0.797274	0.998628	1	ENSGALG00010010995	ENSGALG00010010995
gene:ENSGALG00010011013	1	complement(48293424..48300784)	1.18897	0.624375	1.54154	0.154409	0.998628	1	ENSGALG00010011013	ENSGALG00010011013
FAM234B	1	48306429..48328268	14.4449	-0.082668	-1.05897	0.646517	0.998628	1	ENSGALG00010011027	ENSGALG00010011027
GSG1	1	complement(48328214..48340905)	3.04164	0.36313	1.28621	0.329584	0.998628	1	ENSGALG00010011038	ENSGALG00010011038
EMP1	1	48366939..48382889	49.9431	0.171535	1.12626	0.240964	0.998628	1	ENSGALG00010011080	ENSGALG00010011080
GRIN2B	1	complement(48509328..48711345)	0.379307	0.562412	1.47674	0.302033	0.998628	1	ENSGALG00010011090	ENSGALG00010011090
ATF7IP	1	48832774..48947543	6.19938	0.0426918	1.03003	0.826587	0.998628	1	ENSGALG00010011144	ENSGALG00010011144
PLBD1	1	complement(48920953..48981277)	31.7112	0.0737598	1.05246	0.701127	0.998628	1	ENSGALG00010011231	ENSGALG00010011231
GUCY2C	1	complement(48983124..49029428)	0.2289	1.23155	2.34819	0.0688848	0.806401	1	ENSGALG00010011323	ENSGALG00010011323
TTC26	1	49041254..49087357	41.5993	-0.162246	-1.11903	0.205511	0.998628	1	ENSGALG00010010913	ENSGALG00010010913
UBN2	1	49099093..49146978	2.81022	-0.102209	-1.07342	0.694288	0.998628	1	ENSGALG00010010920	ENSGALG00010010920
FMC1	1	49155983..49157070	19.8007	0.187495	1.13878	0.370361	0.998628	1	ENSGALG00010010929	ENSGALG00010010929
LUC7L2	1	49159895..49191318	205.366	-0.0330687	-1.02319	0.779705	0.998628	1	ENSGALG00010010947	ENSGALG00010010947
GBE	1	complement(49195691..49199835)	0.230553	-0.385151	-1.306	0.770182	0	1	ENSGALG00010014321	ENSGALG00010014321
gene:ENSGALG00010010952	1	complement(49205002..49211816)	0.520217	0.10367	1.0745	0.828102	0.998628	1	ENSGALG00010010952	ENSGALG00010010952
POLDIP3	1	49211738..49236101	79.1964	-0.0439193	-1.03091	0.732194	0.998628	1	ENSGALG00010010960	ENSGALG00010010960
RRP7A	1	49239470..49249581	16.3032	-0.107015	-1.077	0.316504	0.998628	1	ENSGALG00010010968	ENSGALG00010010968
SERHL	1	complement(49243896..49252104)	26.105	0.105056	1.07554	0.612244	0.998628	1	ENSGALG00010010978	ENSGALG00010010978
SOCS1L	1	49265583..49278373	12.8053	-0.0169382	-1.01181	0.87898	0.998628	1	ENSGALG00010010371	ENSGALG00010010371
NFAM1	1	49290646..49313169	2.24461	-0.303089	-1.23378	0.349971	0.998628	1	ENSGALG00010010223	ENSGALG00010010223
TCF20	1	49314962..49430446	36.8942	0.0412727	1.02902	0.750875	0.998628	1	ENSGALG00010010291	ENSGALG00010010291
CYP2D6	1	49447048..49456272	36.1083	0.00704012	1.00489	0.960705	0.998628	1	ENSGALG00010010061	ENSGALG00010010061
NDUFA6	1	49457068..49459589	51.2656	-0.0348537	-1.02445	0.776882	0.998628	1	ENSGALG00010009795	ENSGALG00010009795
SMDT1	1	complement(49459401..49461415)	121.438	-0.0545091	-1.03851	0.591065	0.998628	1	ENSGALG00010009809	ENSGALG00010009809
PHETA2	1	complement(49461543..49467142)	141.727	-0.0727704	-1.05173	0.481661	0.998628	1	ENSGALG00010009842	ENSGALG00010009842
NAGA	1	49466575..49471104	30.6388	-0.0441484	-1.03107	0.675543	0.998628	1	ENSGALG00010009866	ENSGALG00010009866
WBP2NL	1	complement(49471111..49479421)	60.8517	-0.00227438	-1.00158	0.977098	0.998628	1	ENSGALG00010009948	ENSGALG00010009948
SEPTIN3	1	complement(49479751..49494019)	0.551978	-0.0450862	-1.03174	0.925683	0.998628	1	ENSGALG00010009995	ENSGALG00010009995
SMIM45	1	complement(49495167..49499493)	0.493685	0.873669	1.83232	0.226879	0.998628	1	ENSGALG00010009708	ENSGALG00010009708
CENPM	1	49500272..49506761	9.91709	-0.254869	-1.19323	0.339213	0.998628	1	ENSGALG00010010648	ENSGALG00010010648
TNFRSF13C	1	49515370..49518678	0.0745557	-3.46433	-11.0374	0.125358	0	1	ENSGALG00010010672	ENSGALG00010010672
SHISA8	1	49525754..49531716	2.83952	-0.751024	-1.68299	0.117701	0.951575	1	ENSGALG00010010680	ENSGALG00010010680
SREBF2	1	complement(49531773..49550286)	90.2078	-0.0452994	-1.0319	0.719737	0.998628	1	ENSGALG00010010706	ENSGALG00010010706
CCDC134	1	complement(49550537..49555453)	40.0298	-0.171563	-1.12628	0.317876	0.998628	1	ENSGALG00010010740	ENSGALG00010010740
MEI1	1	complement(49555711..49592281)	1.36398	0.395862	1.31573	0.285932	0.998628	1	ENSGALG00010010761	ENSGALG00010010761
gene:ENSGALG00010010771	1	49592345..49595879	134.591	-0.0194389	-1.01357	0.828153	0.998628	1	ENSGALG00010010771	ENSGALG00010010771
XRCC6	1	complement(49597054..49610669)	50.3501	0.0223752	1.01563	0.817679	0.998628	1	ENSGALG00010010792	ENSGALG00010010792
DESI1	1	49610336..49623831	79.5302	0.0210239	1.01468	0.83581	0.998628	1	ENSGALG00010010831	ENSGALG00010010831
PMM1	1	49625158..49630777	21.3401	-0.156919	-1.1149	0.347459	0.998628	1	ENSGALG00010010841	ENSGALG00010010841
CSDC2	1	complement(49631417..49635850)	2.06495	-0.0572958	-1.04051	0.889458	0.998628	1	ENSGALG00010010856	ENSGALG00010010856
POLR3H	1	49639688..49646054	38.1836	-0.0552601	-1.03905	0.598384	0.998628	1	ENSGALG00010010891	ENSGALG00010010891
ACO2	1	complement(49647070..49667564)	244.305	-0.036764	-1.02581	0.657774	0.998628	1	ENSGALG00010012720	ENSGALG00010012720
PHF5A	1	49667602..49673808	216.042	-0.0777501	-1.05537	0.375317	0.998628	1	ENSGALG00010012765	ENSGALG00010012765
TOB2	1	49676165..49692686	12.8786	-0.32917	-1.25629	0.00044633	0.0674702	1	ENSGALG00010012747	ENSGALG00010012747
TEF	1	complement(49701516..49717650)	11.5351	-0.0605814	-1.04289	0.723126	0.998628	1	ENSGALG00010012786	ENSGALG00010012786
ZC3H7B	1	complement(49724788..49770038)	37.6804	0.00174544	1.00121	0.989377	0.998742	1	ENSGALG00010012797	ENSGALG00010012797
RANGAP1	1	49773041..49792188	68.9394	-0.106144	-1.07635	0.291355	0.998628	1	ENSGALG00010012819	ENSGALG00010012819
CHADL	1	49792660..49797836	23.4492	-0.1785	-1.13171	0.177792	0.998628	1	ENSGALG00010012832	ENSGALG00010012832
L3MBTL2	1	complement(49797372..49812320)	33.3396	-0.0777916	-1.0554	0.444746	0.998628	1	ENSGALG00010012841	ENSGALG00010012841
EP300	1	complement(49818039..49875773)	39.9859	0.055603	1.03929	0.596851	0.998628	1	ENSGALG00010012865	ENSGALG00010012865
RBX1	1	complement(49900100..49911237)	59.6144	0.0520785	1.03676	0.636152	0.998628	1	ENSGALG00010012900	ENSGALG00010012900
XPNPEP3	1	complement(49930300..49945354)	51.2209	-0.142511	-1.10382	0.212395	0.998628	1	ENSGALG00010012910	ENSGALG00010012910
ST13P5	1	49945555..49967664	143.554	-0.00854477	-1.00594	0.899013	0.998628	1	ENSGALG00010012948	ENSGALG00010012948
SLC25A17	1	49966637..49985603	52.8993	-0.00556636	-1.00387	0.950147	0.998628	1	ENSGALG00010012962	ENSGALG00010012962
MRTFA	1	50003409..50098949	30.1314	0.0447952	1.03154	0.690529	0.998628	1	ENSGALG00010013053	ENSGALG00010013053
SGSM3	1	complement(50101985..50128451)	12.8354	0.0093312	1.00649	0.956734	0.998628	1	ENSGALG00010013084	ENSGALG00010013084
ADSL	1	complement(50130273..50145992)	155.748	-0.00777484	-1.0054	0.939866	0.998628	1	ENSGALG00010013095	ENSGALG00010013095
TNRC6B	1	complement(50158925..50286995)	3.25439	-0.174439	-1.12853	0.433832	0.998628	1	ENSGALG00010013146	ENSGALG00010013146
FAM83F	1	complement(50290999..50323034)	0.715322	-0.0730411	-1.05193	0.851861	0.998628	1	ENSGALG00010013164	ENSGALG00010013164
GRAP2	1	complement(50337802..50378548)	6.1722	0.676783	1.59857	0.00282208	0.213496	1	ENSGALG00010013194	ENSGALG00010013194
CACNA1I	1	complement(50449889..50606615)	2.08693	0.216934	1.16226	0.296392	0.998628	1	ENSGALG00010012410	ENSGALG00010012410
RPS19BP1	1	50630061..50633450	48.1888	-0.0590514	-1.04178	0.58315	0.998628	1	ENSGALG00010012378	ENSGALG00010012378
ATF4	1	complement(50638498..50642966)	920.909	-0.0643221	-1.04559	0.460643	0.998628	1	ENSGALG00010012407	ENSGALG00010012407
MIEF1	1	complement(50651507..50660327)	10.6243	-0.0653427	-1.04633	0.693269	0.998628	1	ENSGALG00010012426	ENSGALG00010012426
MGAT3	1	complement(50663867..50697396)	5.18031	-0.0638143	-1.04523	0.494466	0.998628	1	ENSGALG00010012517	ENSGALG00010012517
TAB1	1	complement(50699402..50707974)	36.3465	-0.161733	-1.11863	0.194139	0.998628	1	ENSGALG00010012550	ENSGALG00010012550
SYNGR1	1	complement(50713266..50726987)	84.2963	-0.0762422	-1.05427	0.382429	0.998628	1	ENSGALG00010012565	ENSGALG00010012565
RPL3	1	50730780..50736630	3390.96	-0.0229428	-1.01603	0.770978	0.998628	1	ENSGALG00010012610	ENSGALG00010012610
PDGFB	1	50763055..50776555	13.2027	-0.0994577	-1.07137	0.574823	0.998628	1	ENSGALG00010012624	ENSGALG00010012624
CBX7	1	50791749..50803806	1.63427	0.0447652	1.03152	0.89808	0.998628	1	ENSGALG00010012653	ENSGALG00010012653
gene:ENSGALG00010012674	1	50809437..50811466	7.70093	-0.711783	-1.63783	0.00679269	0.357784	1	ENSGALG00010012674	ENSGALG00010012674
NPTXR	1	50825451..50831220	9.46343	-0.0884497	-1.06323	0.647822	0.998628	1	ENSGALG00010012685	ENSGALG00010012685
DNAL4	1	50834362..50838638	73.1784	0.0158989	1.01108	0.867948	0.998628	1	ENSGALG00010012696	ENSGALG00010012696
gene:ENSGALG00010012723	1	50840705..50846971	0.54738	0.0566935	1.04008	0.91385	0.998628	1	ENSGALG00010012723	ENSGALG00010012723
SUN2	1	50848541..50855566	54.5453	-0.108856	-1.07837	0.298075	0.998628	1	ENSGALG00010015939	ENSGALG00010015939
GTPBP1	1	complement(50856198..50873412)	103.059	0.00376095	1.00261	0.971108	0.998628	1	ENSGALG00010012753	ENSGALG00010012753
JOSD1	1	50873875..50884271	70.9405	-0.0459038	-1.03233	0.722058	0.998628	1	ENSGALG00010012767	ENSGALG00010012767
TOMM22	1	complement(50884507..50886799)	181.019	-0.0209234	-1.01461	0.836572	0.998628	1	ENSGALG00010012772	ENSGALG00010012772
CBY1	1	complement(50886608..50895597)	27.2745	-0.167001	-1.12272	0.372279	0.998628	1	ENSGALG00010012792	ENSGALG00010012792
DMC1	1	50901428..50915920	1.57942	-0.664959	-1.58552	0.130301	0.987455	1	ENSGALG00010012801	ENSGALG00010012801
DDX17	1	50916713..50936539	277.708	-0.0978945	-1.07021	0.254682	0.998628	1	ENSGALG00010012842	ENSGALG00010012842
KDELR3	1	complement(50935171..50941692)	158.481	-0.0136573	-1.00951	0.846826	0.998628	1	ENSGALG00010012876	ENSGALG00010012876
gene:ENSGALG00010012882	1	50943488..50950489	1.40137	0.15967	1.11703	0.704841	0.998628	1	ENSGALG00010012882	ENSGALG00010012882
KCNJ4	1	50945310..50956602	2.91655	0.381673	1.30285	0.297072	0.998628	1	ENSGALG00010012887	ENSGALG00010012887
CSNK1E	1	50967403..50989269	131.808	0.00124262	1.00086	0.988505	0.998742	1	ENSGALG00010012911	ENSGALG00010012911
TMEM184B	1	50989851..51015298	75.0925	0.0608334	1.04307	0.494675	0.998628	1	ENSGALG00010012986	ENSGALG00010012986
MAFF	1	complement(51015569..51018663)	44.7005	-0.0036018	-1.0025	0.975418	0.998628	1	ENSGALG00010012998	ENSGALG00010012998
PLA2G6	1	51018361..51038011	17.2032	-0.136117	-1.09894	0.359993	0.998628	1	ENSGALG00010013015	ENSGALG00010013015
BAIAP2L2	1	51038147..51047262	0.47938	0.347063	1.27197	0.549817	0.998628	1	ENSGALG00010013032	ENSGALG00010013032
SLC16A8	1	51048302..51055962	0.143938	0.135208	1.09825	0.88831	0.998628	1	ENSGALG00010013052	ENSGALG00010013052
PICK1	1	complement(51058446..51070601)	34.9474	0.0210731	1.01471	0.846495	0.998628	1	ENSGALG00010010397	ENSGALG00010010397
SOX10	1	51095086..51104254	19.9033	-0.0491877	-1.03468	0.688974	0.998628	1	ENSGALG00010010407	ENSGALG00010010407
POLR2F	1	complement(51107178..51111091)	92.2487	-0.107043	-1.07702	0.347076	0.998628	1	ENSGALG00010010421	ENSGALG00010010421
C22orf23	1	51110825..51115200	3.28455	-0.0496789	-1.03503	0.903773	0.998628	1	ENSGALG00010010446	ENSGALG00010010446
MICALL1	1	complement(51115160..51135513)	57.8346	0.118468	1.08558	0.310068	0.998628	1	ENSGALG00010010546	ENSGALG00010010546
EIF3L	1	complement(51136941..51146623)	546.07	0.0146857	1.01023	0.863055	0.998628	1	ENSGALG00010010593	ENSGALG00010010593
ANKRD54	1	51146864..51152340	71.4634	-0.0741471	-1.05274	0.403453	0.998628	1	ENSGALG00010010620	ENSGALG00010010620
GALR3	1	complement(51156143..51161759)	0.0322833	-1.22791	-2.34228	0.455046	0	1	ENSGALG00010010245	ENSGALG00010010245
gene:ENSGALG00010015648	1	51161288..51162007	0	0	0	0	0	0	ENSGALG00010015648	ENSGALG00010015648
GCAT	1	complement(51163764..51168057)	109.282	-0.0437468	-1.03079	0.70403	0.998628	1	ENSGALG00010010776	ENSGALG00010010776
H1F0	1	complement(51169503..51170437)	41.7116	0.331117	1.25799	0.117285	0.951153	1	ENSGALG00010010791	ENSGALG00010010791
gene:ENSGALG00010010865	1	complement(51173137..51188794)	44.8055	-0.0329382	-1.02309	0.802838	0.998628	1	ENSGALG00010010865	ENSGALG00010010865
NOL12	1	complement(51190705..51203699)	32.6543	-0.0944335	-1.06765	0.41255	0.998628	1	ENSGALG00010010890	ENSGALG00010010890
gene:ENSGALG00010010911	1	51195435..51202009	6.75545	0.366354	1.28909	0.128218	0.983589	1	ENSGALG00010010911	ENSGALG00010010911
gene:ENSGALG00010010916	1	51202980..51204836	0.917721	-0.0269519	-1.01886	0.956214	0.998628	1	ENSGALG00010010916	ENSGALG00010010916
LGALS1A	1	complement(51206395..51209661)	66.2505	-0.156089	-1.11426	0.513335	0.998628	1	ENSGALG00010010935	ENSGALG00010010935
PDXP	1	complement(51221597..51225476)	23.1887	-0.0166964	-1.01164	0.915122	0.998628	1	ENSGALG00010014020	ENSGALG00010014020
SH3BP1	1	complement(51225428..51233649)	0.920601	0.126423	1.09158	0.787346	0.998628	1	ENSGALG00010014026	ENSGALG00010014026
GGA1	1	complement(51234947..51245071)	55.4823	-0.0343469	-1.02409	0.696585	0.998628	1	ENSGALG00010014062	ENSGALG00010014062
LGALS2	1	51246962..51258694	0.609192	-0.776208	-1.71262	0.165897	0.998628	1	ENSGALG00010014149	ENSGALG00010014149
CDC42EP1	1	complement(51260205..51266476)	97.486	-0.0221135	-1.01545	0.836772	0.998628	1	ENSGALG00010014159	ENSGALG00010014159
CARD10	1	51263999..51292519	3.57801	-0.199119	-1.148	0.334194	0.998628	1	ENSGALG00010014193	ENSGALG00010014193
MFNG	1	51295605..51317575	0.968301	-0.275504	-1.21042	0.557414	0.998628	1	ENSGALG00010014388	ENSGALG00010014388
ELFN2	1	51319324..51382144	0.2897	-0.0396353	-1.02785	0.914763	0.998628	1	ENSGALG00010014300	ENSGALG00010014300
RAC2	1	51341381..51463267	4.07892	-0.257805	-1.19566	0.348559	0.998628	1	ENSGALG00010014418	ENSGALG00010014418
CYTH4	1	complement(51424990..51454084)	2.69211	-0.00201531	-1.0014	0.993909	0.998742	1	ENSGALG00010014505	ENSGALG00010014505
SSTR3	1	51463017..51473976	0.355321	1.18046	2.26648	0.0170949	0.494479	1	ENSGALG00010014599	ENSGALG00010014599
C1QTNF6	1	51477513..51485805	43.2799	0.183173	1.13538	0.0903215	0.889062	1	ENSGALG00010014648	ENSGALG00010014648
IL2RB	1	51497557..51511147	0.654542	0.44377	1.36015	0.387821	0.998628	1	ENSGALG00010014744	ENSGALG00010014744
TMPRSS6	1	51513086..51532890	0.0394755	0.826582	1.77348	0.531143	0	1	ENSGALG00010014778	ENSGALG00010014778
KCTD17	1	complement(51526816..51542217)	3.05755	-0.0427396	-1.03007	0.867531	0.998628	1	ENSGALG00010014722	ENSGALG00010014722
MPST	1	complement(51548866..51551784)	108.258	0.00385189	1.00267	0.96506	0.998628	1	ENSGALG00010014801	ENSGALG00010014801
TST	1	51551792..51559605	57.8469	-0.0200686	-1.01401	0.869103	0.998628	1	ENSGALG00010014816	ENSGALG00010014816
gene:ENSGALG00010014818	1	51559639..51565221	0.985884	0.229191	1.17218	0.68489	0.998628	1	ENSGALG00010014818	ENSGALG00010014818
gene:ENSGALG00010014829	1	complement(51584218..51594944)	0.366035	0.415269	1.33355	0.5612	0.998628	1	ENSGALG00010014829	ENSGALG00010014829
gene:ENSGALG00010015957	1	complement(51600464..51612306)	1.56134	0.0682578	1.04845	0.815459	0.998628	1	ENSGALG00010015957	ENSGALG00010015957
NCF4	1	complement(51616377..51626768)	2.89286	-0.215716	-1.16128	0.547203	0.998628	1	ENSGALG00010014840	ENSGALG00010014840
PVALB	1	51650538..51661017	2.02868	-0.398237	-1.3179	0.218212	0.998628	1	ENSGALG00010014889	ENSGALG00010014889
IFT27	1	51669459..51686561	5.47655	0.0761201	1.05418	0.659928	0.998628	1	ENSGALG00010014906	ENSGALG00010014906
CACNG2	1	51684991..51741654	1.99798	0.0940656	1.06737	0.817016	0.998628	1	ENSGALG00010014910	ENSGALG00010014910
EIF3D	1	51751399..51764709	571.714	0.00964826	1.00671	0.908281	0.998628	1	ENSGALG00010014917	ENSGALG00010014917
FOXRED2	1	51758933..51777146	21.4209	0.0983485	1.07055	0.484777	0.998628	1	ENSGALG00010014936	ENSGALG00010014936
TXN2	1	51769719..51777147	163.282	-0.118475	-1.08559	0.20515	0.998628	1	ENSGALG00010014945	ENSGALG00010014945
MYH9	1	51794919..51863042	105.199	0.0769058	1.05475	0.344021	0.998628	1	ENSGALG00010015031	ENSGALG00010015031
RBFOX2	1	51874199..52037355	161.567	-0.0919837	-1.06583	0.32601	0.998628	1	ENSGALG00010015095	ENSGALG00010015095
MB	1	52046537..52050255	43.5907	-0.196315	-1.14577	0.34266	0.998628	1	ENSGALG00010015107	ENSGALG00010015107
RASD2	1	complement(52076946..52085341)	14.2127	0.0577271	1.04082	0.750384	0.998628	1	ENSGALG00010015117	ENSGALG00010015117
MCM5	1	complement(52136263..52144569)	141.689	-0.0868301	-1.06203	0.240891	0.998628	1	ENSGALG00010015126	ENSGALG00010015126
HMOX1	1	complement(52145117..52152521)	51.6127	0.375045	1.29688	0.00285407	0.213496	1	ENSGALG00010015155	ENSGALG00010015155
TOM1	1	complement(52158176..52179884)	17.2706	0.0405049	1.02847	0.796275	0.998628	1	ENSGALG00010015191	ENSGALG00010015191
HMGXB4	1	complement(52180055..52194214)	56.7538	-0.0954115	-1.06837	0.366578	0.998628	1	ENSGALG00010015203	ENSGALG00010015203
ISX	1	complement(52282243..52372621)	0.112128	-0.939936	-1.91844	0.487841	0	1	ENSGALG00010015257	ENSGALG00010015257
LARGE1	1	52718926..53001923	16.9866	-0.165437	-1.12151	0.266332	0.998628	1	ENSGALG00010015327	ENSGALG00010015327
gene:ENSGALG00010015339	1	52828001..52830312	0.260957	-0.919317	-1.89122	0.429475	0.998628	1	ENSGALG00010015339	ENSGALG00010015339
SYN3	1	53068097..53271890	1.08967	-0.0295133	-1.02067	0.943852	0.998628	1	ENSGALG00010015391	ENSGALG00010015391
TIMP3	1	complement(53137054..53174022)	142.926	0.04245	1.02986	0.600517	0.998628	1	ENSGALG00010015407	ENSGALG00010015407
FBXO7	1	complement(53251326..53287635)	58.8867	-0.0243151	-1.017	0.819952	0.998628	1	ENSGALG00010015478	ENSGALG00010015478
gene:ENSGALG00010015496	1	53291574..53313323	0.04966	2.80138	6.97108	0.218871	0	1	ENSGALG00010015496	ENSGALG00010015496
BPIFCB	1	53312320..53332809	0	0	0	0	0	0	ENSGALG00010015515	ENSGALG00010015515
RTCB	1	53332752..53345517	122.609	-0.035683	-1.02504	0.711035	0.998628	1	ENSGALG00010015544	ENSGALG00010015544
ASCL4	1	complement(53358645..53366165)	4.79184	0.857968	1.81248	7.08635e-06	0.00257093	0.110334	ENSGALG00010015553	ENSGALG00010015553
PRDM4	1	53364540..53389044	30.2935	-0.0500758	-1.03532	0.658981	0.998628	1	ENSGALG00010015583	ENSGALG00010015583
PWP1	1	complement(53388607..53403927)	59.5092	-0.0377285	-1.0265	0.654149	0.998628	1	ENSGALG00010015613	ENSGALG00010015613
ABTB3	1	complement(53422636..53591522)	29.4486	0.163573	1.12006	0.177441	0.998628	1	ENSGALG00010015635	ENSGALG00010015635
CRY1	1	complement(53637592..53672674)	73.0244	-0.072391	-1.05146	0.373349	0.998628	1	ENSGALG00010011282	ENSGALG00010011282
MTERF2	1	53674623..53680188	3.34894	0.222351	1.16663	0.411237	0.998628	1	ENSGALG00010010954	ENSGALG00010010954
TMEM263	1	complement(53681916..53692198)	250.139	0.0546077	1.03858	0.502808	0.998628	1	ENSGALG00010010959	ENSGALG00010010959
RIC8B	1	complement(53720399..53753793)	73.7758	-0.0489603	-1.03452	0.569425	0.998628	1	ENSGALG00010010981	ENSGALG00010010981
RFX4	1	complement(53757999..53849520)	0.208491	-0.802903	-1.74461	0.317024	0.998628	1	ENSGALG00010010996	ENSGALG00010010996
POLR3B	1	complement(53852822..53926622)	27.7533	-0.110421	-1.07954	0.342128	0.998628	1	ENSGALG00010011025	ENSGALG00010011025
TCP11X2	1	complement(53927653..53944028)	30.0213	0.0830734	1.05927	0.435915	0.998628	1	ENSGALG00010011912	ENSGALG00010011912
CKAP4	1	53947465..53958918	199.283	-0.0584879	-1.04137	0.502505	0.998628	1	ENSGALG00010011936	ENSGALG00010011936
NUAK1	1	53979364..54027157	21.0499	0.157375	1.11526	0.129168	0.983986	1	ENSGALG00010010651	ENSGALG00010010651
C12orf75	1	complement(54224898..54242577)	10.7779	-0.0279765	-1.01958	0.889213	0.998628	1	ENSGALG00010010666	ENSGALG00010010666
APPL2	1	54258338..54291824	43.2595	0.037094	1.02604	0.673849	0.998628	1	ENSGALG00010011605	ENSGALG00010011605
WASHC4	1	complement(54292515..54330848)	14.768	-0.162835	-1.11949	0.310487	0.998628	1	ENSGALG00010011621	ENSGALG00010011621
ALDH1L2	1	54338166..54367677	97.0078	0.184086	1.1361	0.142481	0.998628	1	ENSGALG00010011657	ENSGALG00010011657
gene:ENSGALG00010011660	1	complement(54366984..54371915)	103.68	-0.0218211	-1.01524	0.797932	0.998628	1	ENSGALG00010011660	ENSGALG00010011660
SLC41A2	1	54371957..54421390	37.8674	0.00832112	1.00578	0.929842	0.998628	1	ENSGALG00010011671	ENSGALG00010011671
CHST11	1	complement(54409514..54634664)	9.44114	0.138141	1.10049	0.39275	0.998628	1	ENSGALG00010011770	ENSGALG00010011770
TXNRD1	1	complement(54632853..54671722)	30.8945	-0.0924672	-1.06619	0.378399	0.998628	1	ENSGALG00010011789	ENSGALG00010011789
NFYB	1	54682678..54699751	46.8663	0.0542909	1.03835	0.683024	0.998628	1	ENSGALG00010011856	ENSGALG00010011856
HCFC2	1	complement(54704829..54724934)	24.952	0.22351	1.16757	0.0743767	0.825826	1	ENSGALG00010011883	ENSGALG00010011883
GLT8D2	1	54725022..54745329	66.9446	0.0429001	1.03018	0.752385	0.998628	1	ENSGALG00010010071	ENSGALG00010010071
TDG	1	complement(54743597..54754205)	57.9366	0.111938	1.08068	0.208249	0.998628	1	ENSGALG00010010085	ENSGALG00010010085
C12orf73	1	54754288..54755982	53.325	0.033488	1.02348	0.794777	0.998628	1	ENSGALG00010010095	ENSGALG00010010095
HSP90B1	1	complement(54757804..54769805)	588.709	-0.0348704	-1.02446	0.649314	0.998628	1	ENSGALG00010010280	ENSGALG00010010280
NT5DC3	1	54774989..54876380	7.55717	-0.0130644	-1.0091	0.945682	0.998628	1	ENSGALG00010010310	ENSGALG00010010310
STAB2	1	complement(54816115..54894245)	1.09314	0.148273	1.10824	0.629445	0.998628	1	ENSGALG00010010356	ENSGALG00010010356
ASCL1	1	complement(55112008..55114058)	0.394958	-0.357481	-1.28119	0.613164	0.998628	1	ENSGALG00010011057	ENSGALG00010011057
PAH	1	55124355..55165071	0.135604	-0.359956	-1.28339	0.608299	0.998628	1	ENSGALG00010010222	ENSGALG00010010222
gene:ENSGALG00010010248	1	55167624..55196931	0.085065	-1.89394	-3.71649	0.190434	0	1	ENSGALG00010010248	ENSGALG00010010248
IGF1	1	55326281..55375657	0.210688	0.279392	1.21368	0.77424	0.998628	1	ENSGALG00010010259	ENSGALG00010010259
PARPBP	1	complement(55415162..55463406)	4.21791	-0.549324	-1.4634	0.016106	0.485751	1	ENSGALG00010011316	ENSGALG00010011316
PMCH	1	55417419..55421820	0.344051	0.13535	1.09836	0.886971	0.998628	1	ENSGALG00010011331	ENSGALG00010011331
NUP37	1	55463444..55489210	82.4348	-0.0128665	-1.00896	0.882976	0.998628	1	ENSGALG00010011361	ENSGALG00010011361
WASHC3	1	55494917..55528868	30.9339	-0.0245199	-1.01714	0.77112	0.998628	1	ENSGALG00010011425	ENSGALG00010011425
DRAM1	1	complement(55537528..55553135)	0.637676	0.00454416	1.00315	0.993019	0.998742	1	ENSGALG00010011431	ENSGALG00010011431
GNPTAB	1	55565257..55605475	57.042	0.000776849	1.00054	0.99508	0.998742	1	ENSGALG00010011453	ENSGALG00010011453
gene:ENSGALG00010011457	1	55605555..55617608	2.24635	-0.139314	-1.10138	0.736187	0.998628	1	ENSGALG00010011457	ENSGALG00010011457
CHPT1	1	complement(55613638..55636204)	20.0154	0.0549128	1.0388	0.511618	0.998628	1	ENSGALG00010011484	ENSGALG00010011484
MYBPC1	1	complement(55642327..55714550)	68.4384	0.257718	1.19559	0.0240812	0.560563	1	ENSGALG00010011558	ENSGALG00010011558
SPIC	1	complement(55746782..55774600)	0.0244965	2.31691	4.98264	0.308651	0	1	ENSGALG00010011308	ENSGALG00010011308
PARP12	1	55777887..55794513	9.73064	0.0765941	1.05453	0.636177	0.998628	1	ENSGALG00010013063	ENSGALG00010013063
TBXAS1	1	complement(55795267..56045421)	2.04343	0.201141	1.14961	0.479477	0.998628	1	ENSGALG00010013152	ENSGALG00010013152
HIPK2	1	56066572..56223038	19.5846	0.0786502	1.05603	0.503651	0.998628	1	ENSGALG00010013175	ENSGALG00010013175
KIAA1549	1	56218110..56355435	30.1368	0.0238961	1.0167	0.799094	0.998628	1	ENSGALG00010013209	ENSGALG00010013209
ATP6V0A4	1	56374578..56397416	0.207694	0.610836	1.52714	0.47056	0.998628	1	ENSGALG00010013224	ENSGALG00010013224
SVOPL	1	56401223..56421590	0.348986	-0.174284	-1.1284	0.790773	0.998628	1	ENSGALG00010013237	ENSGALG00010013237
TRIM24	1	complement(56423723..56482071)	33.0006	0.0954545	1.0684	0.371402	0.998628	1	ENSGALG00010013244	ENSGALG00010013244
AKR1D1	1	56593491..56629958	139.572	0.117433	1.0848	0.442478	0.998628	1	ENSGALG00010013290	ENSGALG00010013290
gene:ENSGALG00010013309	1	complement(56679760..56697920)	24.094	0.21572	1.16128	0.107567	0.927781	1	ENSGALG00010013309	ENSGALG00010013309
KDM7A	1	complement(56720299..56776576)	3.18836	-0.0832061	-1.05937	0.730765	0.998628	1	ENSGALG00010013316	ENSGALG00010013316
SLC37A3	1	complement(56781331..56816703)	28.9308	0.0945931	1.06776	0.287684	0.998628	1	ENSGALG00010013328	ENSGALG00010013328
RAB19	1	56816547..56823867	4.66866	0.363299	1.28636	0.112993	0.94154	1	ENSGALG00010013337	ENSGALG00010013337
MKRN4P	1	complement(56822899..56847055)	70.6896	-0.0468637	-1.03302	0.492232	0.998628	1	ENSGALG00010013348	ENSGALG00010013348
gene:ENSGALG00010013362	1	56850845..56874734	0.758332	-0.000372073	-1.00026	0.999413	0.999687	1	ENSGALG00010013362	ENSGALG00010013362
DENND2A	1	complement(56877487..56934921)	130.303	0.116667	1.08423	0.263712	0.998628	1	ENSGALG00010013381	ENSGALG00010013381
ADCK2	1	56936594..56947536	26.7682	-0.110583	-1.07966	0.473176	0.998628	1	ENSGALG00010013393	ENSGALG00010013393
gene:ENSGALG00010013404	1	complement(56949018..56963068)	0.925712	-0.101229	-1.07269	0.804944	0.998628	1	ENSGALG00010013404	ENSGALG00010013404
NDUFB2	1	56963418..56964252	239	-0.0600238	-1.04248	0.646921	0.998628	1	ENSGALG00010013416	ENSGALG00010013416
BRAF	1	complement(56964898..57047491)	10.9732	-0.0548798	-1.03877	0.62201	0.998628	1	ENSGALG00010013466	ENSGALG00010013466
MRPS33	1	complement(57057470..57064899)	58.6182	-0.0952336	-1.06824	0.28107	0.998628	1	ENSGALG00010013510	ENSGALG00010013510
gene:ENSGALG00010013519	1	complement(57064942..57217914)	0	0	0	0	0	0	ENSGALG00010013519	ENSGALG00010013519
TMEM178B	1	57080252..57291486	3.05213	-0.201862	-1.15018	0.606321	0.998628	1	ENSGALG00010013523	ENSGALG00010013523
AGK	1	57321331..57356718	27.0936	-0.181424	-1.134	0.0444774	0.711416	1	ENSGALG00010013561	ENSGALG00010013561
DENND11	1	complement(57355777..57368666)	2.71719	-0.170945	-1.1258	0.537035	0.998628	1	ENSGALG00010013572	ENSGALG00010013572
WEE2	1	57368919..57383978	1.09566	0.367833	1.29041	0.358269	0.998628	1	ENSGALG00010013595	ENSGALG00010013595
SSBP1	1	57384042..57389713	84.3567	-0.112234	-1.0809	0.21943	0.998628	1	ENSGALG00010013625	ENSGALG00010013625
CREB3L2	1	57397078..57471318	2.5477	-0.082335	-1.05873	0.755853	0.998628	1	ENSGALG00010013690	ENSGALG00010013690
DGKI	1	57480943..57686582	0.640289	0.983493	1.97725	0.055805	0.74391	1	ENSGALG00010013757	ENSGALG00010013757
PTN	1	57693551..57782583	417.254	-0.0814056	-1.05805	0.378166	0.998628	1	ENSGALG00010013828	ENSGALG00010013828
CHRM2	1	complement(57842788..57942692)	0.330381	-0.012567	-1.00875	0.971791	0.998628	1	ENSGALG00010013994	ENSGALG00010013994
MTPN	1	58249994..58287975	142.441	-0.0095527	-1.00664	0.927507	0.998628	1	ENSGALG00010010690	ENSGALG00010010690
FAM180A	1	58376155..58404917	1.83616	0.235822	1.17758	0.571089	0.998628	1	ENSGALG00010011034	ENSGALG00010011034
SLC13A4	1	58407861..58435126	0.391039	0.701671	1.62639	0.298816	0.998628	1	ENSGALG00010011042	ENSGALG00010011042
C7orf73	1	complement(58441811..58450241)	49.5925	-0.0463423	-1.03264	0.597646	0.998628	1	ENSGALG00010010106	ENSGALG00010010106
SYT10	1	58685320..58741851	0.826808	-1.27173	-2.41451	0.0423875	0.697549	1	ENSGALG00010011050	ENSGALG00010011050
PKP2	1	58866447..58910209	7.31393	0.135692	1.09862	0.446849	0.998628	1	ENSGALG00010011076	ENSGALG00010011076
YARS2	1	58948340..58966423	24.1007	0.177219	1.1307	0.230009	0.998628	1	ENSGALG00010011091	ENSGALG00010011091
DNM1L	1	complement(58958333..58994687)	63.1983	0.00296155	1.00205	0.981095	0.998628	1	ENSGALG00010011130	ENSGALG00010011130
FGD4	1	complement(59009368..59116926)	0.633972	-0.221636	-1.16606	0.652326	0.998628	1	ENSGALG00010011150	ENSGALG00010011150
BICD1	1	complement(59126656..59320047)	3.29032	0.0788365	1.05617	0.705308	0.998628	1	ENSGALG00010015918	ENSGALG00010015918
gene:ENSGALG00010011163	1	59225497..59227400	0	0	0	0	0	0	ENSGALG00010011163	ENSGALG00010011163
gene:ENSGALG00010011174	1	59229351..59231254	0	0	0	0	0	0	ENSGALG00010011174	ENSGALG00010011174
gene:ENSGALG00010011186	1	59233205..59235108	0	0	0	0	0	0	ENSGALG00010011186	ENSGALG00010011186
gene:ENSGALG00010011201	1	59237059..59238962	0	0	0	0	0	0	ENSGALG00010011201	ENSGALG00010011201
gene:ENSGALG00010011250	1	complement(59359940..59398074)	19.5041	0.0854652	1.06103	0.343245	0.998628	1	ENSGALG00010011250	ENSGALG00010011250
AMN1	1	59432851..59455989	8.44221	-0.114606	-1.08268	0.53552	0.998628	1	ENSGALG00010010734	ENSGALG00010010734
gene:ENSGALG00010010752	1	complement(59456698..59463091)	11.8345	-0.131089	-1.09512	0.542027	0.998628	1	ENSGALG00010010752	ENSGALG00010010752
DENND5B	1	59463885..59581969	1.54119	0.0535491	1.03781	0.830212	0.998628	1	ENSGALG00010011997	ENSGALG00010011997
FAM60A	1	59597562..59613839	83.5155	-0.0804477	-1.05735	0.530835	0.998628	1	ENSGALG00010012054	ENSGALG00010012054
CAPRIN2	1	59631241..59665397	12.2385	-0.113915	-1.08216	0.461794	0.998628	1	ENSGALG00010012072	ENSGALG00010012072
IPO8	1	59666953..59709555	25.1766	0.0702028	1.04986	0.476525	0.998628	1	ENSGALG00010012085	ENSGALG00010012085
TMTC1	1	59752290..59899791	10.7888	0.0795312	1.05667	0.680843	0.998628	1	ENSGALG00010012106	ENSGALG00010012106
gene:ENSGALG00010012109	1	59920610..59921712	0	0	0	0	0	0	ENSGALG00010012109	ENSGALG00010012109
gene:ENSGALG00010012115	1	complement(59964279..59965433)	0.309541	-2.81368	-7.03075	0.210558	0	1	ENSGALG00010012115	ENSGALG00010012115
DDX11	1	59970874..59991935	16.8686	-0.0925327	-1.06624	0.592157	0.998628	1	ENSGALG00010012138	ENSGALG00010012138
WASHC1	1	complement(59991889..60032001)	28.749	-0.0706407	-1.05018	0.501729	0.998628	1	ENSGALG00010012159	ENSGALG00010012159
gene:ENSGALG00010010129	1	60051917..60096135	1.21539	2.08299	4.23684	0.0427364	0.700437	1	ENSGALG00010010129	ENSGALG00010010129
IQSEC3	1	60116452..60150454	6.26685	0.297078	1.22865	0.259799	0.998628	1	ENSGALG00010010154	ENSGALG00010010154
gene:ENSGALG00010010324	1	complement(60170325..60183736)	0.0416514	0.719565	1.64669	0.657829	0	1	ENSGALG00010010324	ENSGALG00010010324
gene:ENSGALG00010010340	1	complement(60184882..60190344)	0	0	0	0	0	0	ENSGALG00010010340	ENSGALG00010010340
SLC6A12	1	complement(60208405..60238006)	1.14614	-0.056652	-1.04005	0.866247	0.998628	1	ENSGALG00010015929	ENSGALG00010015929
SLC6A13	1	complement(60249571..60279432)	7.3548	0.0769204	1.05476	0.717115	0.998628	1	ENSGALG00010012205	ENSGALG00010012205
KDM5A	1	complement(60287263..60334267)	21.9903	-0.0118325	-1.00824	0.895058	0.998628	1	ENSGALG00010012219	ENSGALG00010012219
CCDC77	1	60336845..60352296	10.0561	-0.00563159	-1.00391	0.974023	0.998628	1	ENSGALG00010012242	ENSGALG00010012242
B4GALNT3	1	60356304..60414354	15.0522	0.436451	1.35327	0.0333735	0.638321	1	ENSGALG00010012274	ENSGALG00010012274
NINJ2	1	complement(60419640..60463851)	40.9082	0.0806657	1.05751	0.451668	0.998628	1	ENSGALG00010012300	ENSGALG00010012300
WNK1	1	60491607..60589717	30.9988	0.0149059	1.01039	0.91266	0.998628	1	ENSGALG00010012339	ENSGALG00010012339
RAD52	1	complement(60590254..60605589)	25.6799	-0.0595079	-1.04211	0.51818	0.998628	1	ENSGALG00010012367	ENSGALG00010012367
ERC1	1	60605738..60890943	0.897947	0.639946	1.55827	0.143716	0.998628	1	ENSGALG00010012399	ENSGALG00010012399
WNT5B	1	60910921..60976792	82.3449	0.124582	1.09019	0.173973	0.998628	1	ENSGALG00010013899	ENSGALG00010013899
FBXL14	1	complement(60936388..60943937)	12.2998	-0.10259	-1.0737	0.357609	0.998628	1	ENSGALG00010014909	ENSGALG00010014909
ADIPOR2	1	60983924..61026364	77.3713	-0.0935126	-1.06696	0.288161	0.998628	1	ENSGALG00010013910	ENSGALG00010013910
CACNA2D4	1	complement(61031038..61145666)	0.334981	-0.297504	-1.22902	0.641805	0.998628	1	ENSGALG00010013942	ENSGALG00010013942
CHUNK-1	1	61037364..61052152	0.8909	-0.598121	-1.51374	0.165043	0.998628	1	ENSGALG00010014065	ENSGALG00010014065
LRTM2	1	61053189..61074291	0.478429	-0.32264	-1.25062	0.522366	0.998628	1	ENSGALG00010014178	ENSGALG00010014178
DCP1B	1	complement(61159756..61203291)	21.5099	0.158709	1.11629	0.167964	0.998628	1	ENSGALG00010014200	ENSGALG00010014200
CACNA1C	1	61231143..61658619	5.02351	0.066345	1.04706	0.734046	0.998628	1	ENSGALG00010014295	ENSGALG00010014295
IL17RA	1	61665762..61687848	22.157	0.0695078	1.04936	0.544147	0.998628	1	ENSGALG00010011776	ENSGALG00010011776
TMEM121B	1	complement(61691974..61693509)	0.28141	1.09413	2.13484	0.323918	0.998628	1	ENSGALG00010014884	ENSGALG00010014884
HDHD5	1	complement(61699323..61708938)	13.2986	0.0415226	1.0292	0.794028	0.998628	1	ENSGALG00010011792	ENSGALG00010011792
CECR1	1	complement(61711482..61730279)	7.80012	0.253733	1.19229	0.122416	0.971266	1	ENSGALG00010011860	ENSGALG00010011860
CECR2	1	61741076..61833025	9.09028	0.108274	1.07794	0.591891	0.998628	1	ENSGALG00010011637	ENSGALG00010011637
ATP6V1E1	1	complement(61846925..61858741)	72.2351	-0.0276696	-1.01936	0.746387	0.998628	1	ENSGALG00010012315	ENSGALG00010012315
BCL2L13	1	61857683..61900688	23.3305	0.103348	1.07426	0.486842	0.998628	1	ENSGALG00010012343	ENSGALG00010012343
BID	1	complement(61896899..61917134)	60.3302	0.0449856	1.03167	0.630649	0.998628	1	ENSGALG00010012415	ENSGALG00010012415
MICAL3	1	complement(61925722..62099764)	3.80159	0.0345683	1.02425	0.841968	0.998628	1	ENSGALG00010012509	ENSGALG00010012509
PEX26	1	62101700..62107351	22.4674	-0.0537672	-1.03797	0.743383	0.998628	1	ENSGALG00010012588	ENSGALG00010012588
TUBA8B	1	62108077..62112668	0.993635	0.621156	1.53811	0.395487	0.998628	1	ENSGALG00010012593	ENSGALG00010012593
TUBA8A	1	62112778..62124376	1.61034	-0.236639	-1.17824	0.530483	0.998628	1	ENSGALG00010012601	ENSGALG00010012601
USP18	1	62128701..62144414	13.0739	0.140751	1.10248	0.441586	0.998628	1	ENSGALG00010012633	ENSGALG00010012633
gene:ENSGALG00010013395	1	62150986..62152299	0	0	0	0	0	0	ENSGALG00010013395	ENSGALG00010013395
gene:ENSGALG00010013401	1	62153608..62156448	0	0	0	0	0	0	ENSGALG00010013401	ENSGALG00010013401
AKR1B1	1	complement(62163848..62173095)	322.116	-0.213655	-1.15962	0.00520188	0.317184	1	ENSGALG00010013417	ENSGALG00010013417
gene:ENSGALG00010013442	1	complement(62177454..62185031)	60.2091	-0.0640674	-1.04541	0.508821	0.998628	1	ENSGALG00010013442	ENSGALG00010013442
AKR1E2	1	complement(62186298..62221586)	27.7789	-0.444208	-1.36057	0.0132026	0.454063	1	ENSGALG00010015207	ENSGALG00010015207
BPGM	1	62205899..62248485	47.7489	0.0680566	1.0483	0.441466	0.998628	1	ENSGALG00010013428	ENSGALG00010013428
CALD1	1	62331101..62521412	122.61	-0.224261	-1.16818	0.0420219	0.694947	1	ENSGALG00010013465	ENSGALG00010013465
AKR1B10	1	complement(62516600..62525608)	63.1246	-0.100631	-1.07224	0.266623	0.998628	1	ENSGALG00010013501	ENSGALG00010013501
RERG	1	complement(62687377..62718968)	47.5309	0.0160989	1.01122	0.852069	0.998628	1	ENSGALG00010011589	ENSGALG00010011589
PTPRO	1	62808411..62990143	4.7308	0.00884961	1.00615	0.962588	0.998628	1	ENSGALG00010012702	ENSGALG00010012702
EPS8	1	complement(62993338..63124660)	67.2847	0.00293059	1.00203	0.981939	0.998628	1	ENSGALG00010012768	ENSGALG00010012768
STRAP	1	63157995..63167657	177.188	-0.0298016	-1.02087	0.805443	0.998628	1	ENSGALG00010012908	ENSGALG00010012908
DERA	1	63168588..63223380	21.8257	-0.093651	-1.06707	0.572282	0.998628	1	ENSGALG00010012957	ENSGALG00010012957
SLC15A5	1	complement(63222428..63325090)	0.156932	-0.119162	-1.0861	0.878726	0.998628	1	ENSGALG00010013023	ENSGALG00010013023
MGST1	1	63337314..63346996	39.6591	0.0711096	1.05052	0.415179	0.998628	1	ENSGALG00010012732	ENSGALG00010012732
LMO3	1	complement(63411735..63469839)	11.7562	-0.0904431	-1.0647	0.650643	0.998628	1	ENSGALG00010013537	ENSGALG00010013537
RERGL	1	complement(63950326..63959103)	21.6001	0.144397	1.10527	0.373764	0.998628	1	ENSGALG00010013562	ENSGALG00010013562
PIK3C2G	1	63958633..64239132	1.59648	-0.0403698	-1.02838	0.887216	0.998628	1	ENSGALG00010013617	ENSGALG00010013617
PLCZ1	1	complement(64241236..64284270)	0.0165258	1.58236	2.9946	0.503763	0	1	ENSGALG00010013636	ENSGALG00010013636
CAPZA3	1	64284315..64285282	0	0	0	0	0	0	ENSGALG00010014904	ENSGALG00010014904
PLEKHA5	1	64409078..64577886	14.8757	0.166933	1.12267	0.295647	0.998628	1	ENSGALG00010013753	ENSGALG00010013753
AEBP2	1	64595432..64645342	20.9363	0.0197408	1.01378	0.867561	0.998628	1	ENSGALG00010013791	ENSGALG00010013791
PDE3A	1	64942643..65179434	4.16831	0.00238825	1.00166	0.991119	0.998742	1	ENSGALG00010011688	ENSGALG00010011688
SLCO1C1	1	65196182..65218277	0.829737	-1.14814	-2.21627	0.0471196	0.720046	1	ENSGALG00010015162	ENSGALG00010015162
SLCO1B3	1	65224333..65245487	0.127895	0.0852881	1.0609	0.924004	0.998628	1	ENSGALG00010011715	ENSGALG00010011715
SLCO1B1	1	complement(65252857..65274133)	0.454416	-1.14232	-2.20735	0.0877534	0.881799	1	ENSGALG00010011816	ENSGALG00010011816
SLCO1A2	1	complement(65289193..65340175)	0.257843	-1.81676	-3.5229	0.0364406	0.655876	1	ENSGALG00010011668	ENSGALG00010011668
IAPP	1	65321105..65328541	0.0549512	-0.00820239	-1.0057	0.995657	0	1	ENSGALG00010011680	ENSGALG00010011680
PYROXD1	1	65357399..65373734	11.9381	-0.296139	-1.22785	0.152223	0.998628	1	ENSGALG00010013802	ENSGALG00010013802
RECQL	1	complement(65366080..65396338)	14.9389	-0.0521903	-1.03684	0.618561	0.998628	1	ENSGALG00010013867	ENSGALG00010013867
GOLT1B	1	65395901..65410436	55.326	-0.0396973	-1.0279	0.716266	0.998628	1	ENSGALG00010014045	ENSGALG00010014045
BCAT1	1	65418649..65478746	2.63866	-0.108317	-1.07797	0.691062	0.998628	1	ENSGALG00010015306	ENSGALG00010015306
SOX5	1	65772453..66226631	5.95489	-0.0142238	-1.00991	0.942093	0.998628	1	ENSGALG00010014120	ENSGALG00010014120
gene:ENSGALG00010014391	1	complement(65784992..65787596)	0	0	0	0	0	0	ENSGALG00010014391	ENSGALG00010014391
ETNK1	1	complement(66501600..66531358)	26.6199	-0.101504	-1.07289	0.360364	0.998628	1	ENSGALG00010014515	ENSGALG00010014515
C2CD5	1	66554442..66621977	30.4187	0.0851403	1.06079	0.320523	0.998628	1	ENSGALG00010014626	ENSGALG00010014626
ST8SIA1	1	66639156..66768657	16.1702	-0.0984989	-1.07066	0.557685	0.998628	1	ENSGALG00010014713	ENSGALG00010014713
C3AR1L	1	66793209..66849403	2.5196	0.128984	1.09352	0.610698	0.998628	1	ENSGALG00010014821	ENSGALG00010014821
gene:ENSGALG00010014870	1	66879486..66886403	0.161298	-1.9485	-3.85974	0.105399	0	1	ENSGALG00010014870	ENSGALG00010014870
CMAS	1	complement(66894163..66905203)	17.0857	0.0505445	1.03566	0.748867	0.998628	1	ENSGALG00010011573	ENSGALG00010011573
ABCC9	1	66924027..66997879	6.19753	0.0229366	1.01603	0.899867	0.998628	1	ENSGALG00010013156	ENSGALG00010013156
KCNJ8	1	67006795..67014251	21.1484	0.0950732	1.06812	0.561975	0.998628	1	ENSGALG00010013173	ENSGALG00010013173
LDHB	1	67077550..67091183	727.908	-0.099736	-1.07158	0.245408	0.998628	1	ENSGALG00010013184	ENSGALG00010013184
GYS2	1	67093458..67139640	0.0906539	-1.3036	-2.46845	0.249732	0	1	ENSGALG00010013201	ENSGALG00010013201
SPX	1	complement(67192484..67196777)	0.140973	-2.32763	-5.01979	0.30614	0	1	ENSGALG00010013963	ENSGALG00010013963
IRAG2	1	67203345..67241411	3.48896	0.278088	1.21259	0.18338	0.998628	1	ENSGALG00010014019	ENSGALG00010014019
DNAI7	1	complement(67241359..67260450)	1.80099	0.267879	1.20404	0.514799	0.998628	1	ENSGALG00010014154	ENSGALG00010014154
ETFRF1	1	67260490..67272487	10.1579	0.158617	1.11622	0.405401	0.998628	1	ENSGALG00010014213	ENSGALG00010014213
KRAS	1	complement(67263419..67288652)	78.2162	0.165263	1.12137	0.0341451	0.6452	1	ENSGALG00010014246	ENSGALG00010014246
RASSF8	1	67578462..67653703	19.7051	0.142421	1.10376	0.128085	0.983589	1	ENSGALG00010014328	ENSGALG00010014328
BHLHE41	1	complement(67671918..67673902)	4.53132	-0.16428	-1.12061	0.632034	0.998628	1	ENSGALG00010014338	ENSGALG00010014338
SSPN	1	67695264..67715634	40.3711	0.096747	1.06936	0.289278	0.998628	1	ENSGALG00010014361	ENSGALG00010014361
ITPR2	1	complement(67742505..68004312)	2.45081	0.15437	1.11294	0.434214	0.998628	1	ENSGALG00010014477	ENSGALG00010014477
gene:ENSGALG00010014697	1	68029000..68039330	0.472057	0.653668	1.57316	0.175873	0.998628	1	ENSGALG00010014697	ENSGALG00010014697
INTS13	1	complement(68045295..68065772)	213.764	-0.0751185	-1.05345	0.354988	0.998628	1	ENSGALG00010014728	ENSGALG00010014728
FGFR1OP2	1	68065955..68077262	26.7637	-0.0726044	-1.05161	0.487793	0.998628	1	ENSGALG00010014748	ENSGALG00010014748
TM7SF3	1	complement(68081034..68099013)	7.1831	0.193182	1.14328	0.321973	0.998628	1	ENSGALG00010014839	ENSGALG00010014839
MED21	1	68098294..68107146	24.8763	0.0330428	1.02317	0.857577	0.998628	1	ENSGALG00010014861	ENSGALG00010014861
STK38L	1	68156522..68204691	24.3742	-0.0794739	-1.05663	0.451292	0.998628	1	ENSGALG00010012896	ENSGALG00010012896
ARNTL2	1	68213796..68250626	44.0983	0.0718951	1.0511	0.458463	0.998628	1	ENSGALG00010012985	ENSGALG00010012985
PPFIBP1	1	68275098..68374776	72.3192	0.058124	1.04111	0.575747	0.998628	1	ENSGALG00010013123	ENSGALG00010013123
A4GALT	1	complement(68381025..68443818)	25.6615	-0.0420761	-1.02959	0.684712	0.998628	1	ENSGALG00010012867	ENSGALG00010012867
gene:ENSGALG00010013167	1	68397809..68408002	0	0	0	0	0	0	ENSGALG00010013167	ENSGALG00010013167
gene:ENSGALG00010013176	1	68414761..68417245	0	0	0	0	0	0	ENSGALG00010013176	ENSGALG00010013176
ARFGAP3	1	complement(68447853..68482097)	48.1009	0.0879846	1.06288	0.503052	0.998628	1	ENSGALG00010012147	ENSGALG00010012147
PACSIN2	1	complement(68484872..68551376)	34.0299	0.0377344	1.0265	0.671326	0.998628	1	ENSGALG00010012175	ENSGALG00010012175
TTLL1	1	complement(68553558..68581512)	1.49439	-0.338984	-1.26487	0.353997	0.998628	1	ENSGALG00010012193	ENSGALG00010012193
BIK	1	68584298..68596328	7.41795	0.0244052	1.01706	0.92989	0.998628	1	ENSGALG00010011907	ENSGALG00010011907
MCAT	1	complement(68598694..68603495)	26.3776	0.126435	1.09159	0.231687	0.998628	1	ENSGALG00010011916	ENSGALG00010011916
TSPO	1	68602743..68615221	9.69122	0.0129389	1.00901	0.92874	0.998628	1	ENSGALG00010011930	ENSGALG00010011930
TTLL12	1	complement(68615328..68635127)	99.3446	-0.0245681	-1.01718	0.725089	0.998628	1	ENSGALG00010011943	ENSGALG00010011943
SCUBE1	1	complement(68646881..68847610)	0.588052	0.00124145	1.00086	0.998182	0.99956	1	ENSGALG00010011981	ENSGALG00010011981
MPPED1	1	68900250..68963686	56.9012	-0.0136202	-1.00949	0.897031	0.998628	1	ENSGALG00010011998	ENSGALG00010011998
gene:ENSGALG00010011562	1	complement(68976446..68988575)	32.9737	0.21339	1.15941	0.251337	0.998628	1	ENSGALG00010011562	ENSGALG00010011562
SULT4A1	1	complement(69093770..69127233)	10.2477	-0.0736747	-1.05239	0.621048	0.998628	1	ENSGALG00010013242	ENSGALG00010013242
PNPLA3	1	69155961..69173375	74.3619	-0.144235	-1.10514	0.241098	0.998628	1	ENSGALG00010013267	ENSGALG00010013267
SAMM50	1	69173521..69194450	72.1153	-0.183123	-1.13534	0.0655832	0.786057	1	ENSGALG00010013278	ENSGALG00010013278
PARVB	1	69198524..69257381	284.851	0.273628	1.20884	0.00274906	0.209971	1	ENSGALG00010013301	ENSGALG00010013301
PARVG	1	69259275..69280548	7.19962	0.154158	1.11277	0.470856	0.998628	1	ENSGALG00010013324	ENSGALG00010013324
KIAA1644	1	complement(69355192..69436880)	9.35876	0.587442	1.50258	0.000783433	0.100612	1	ENSGALG00010013343	ENSGALG00010013343
PRR5	1	69784065..69870057	41.681	0.108404	1.07803	0.317091	0.998628	1	ENSGALG00010013360	ENSGALG00010013360
gene:ENSGALG00010013366	1	69891073..69893076	0.0601107	2.31691	4.98263	0.302546	0	1	ENSGALG00010013366	ENSGALG00010013366
gene:ENSGALG00010013368	1	69894889..69896892	0.0628033	-0.754387	-1.68691	0.644834	0	1	ENSGALG00010013368	ENSGALG00010013368
ARHGAP8	1	69930643..69991900	1.94976	-0.254618	-1.19302	0.484745	0.998628	1	ENSGALG00010013376	ENSGALG00010013376
PHF21B	1	complement(70002422..70161396)	1.46326	0.202187	1.15044	0.571959	0.998628	1	ENSGALG00010011895	ENSGALG00010011895
NUP50	1	70286578..70302000	42.5531	0.0318051	1.02229	0.75844	0.998628	1	ENSGALG00010012043	ENSGALG00010012043
KIAA0930	1	complement(70307538..70373520)	8.80648	0.0241252	1.01686	0.893846	0.998628	1	ENSGALG00010012074	ENSGALG00010012074
UPK3A	1	70373691..70420114	9.30174	0.236008	1.17773	0.374708	0.998628	1	ENSGALG00010012099	ENSGALG00010012099
SMC1B	1	complement(70445666..70481978)	0.139585	0.307126	1.23724	0.710674	0.998628	1	ENSGALG00010012104	ENSGALG00010012104
RIBC2	1	70482162..70496351	1.71355	-0.0636434	-1.0451	0.873144	0.998628	1	ENSGALG00010012206	ENSGALG00010012206
FBLN1	1	70535491..70617867	274.61	-0.00256879	-1.00178	0.975555	0.998628	1	ENSGALG00010012285	ENSGALG00010012285
ATXN10	1	70650650..70747821	19.7322	-0.146171	-1.10663	0.363927	0.998628	1	ENSGALG00010012329	ENSGALG00010012329
gene:ENSGALG00010014896	1	complement(70797192..70797623)	0	0	0	0	0	0	ENSGALG00010014896	ENSGALG00010014896
WNT7B	1	complement(70831585..70926413)	5.78752	-0.140712	-1.10245	0.48023	0.998628	1	ENSGALG00010012373	ENSGALG00010012373
PPARA	1	71319312..71353475	3.7436	0.152358	1.11138	0.614976	0.998628	1	ENSGALG00010023058	ENSGALG00010023058
CDPF1	1	complement(71353402..71382736)	13.4656	-0.138138	-1.10048	0.405695	0.998628	1	ENSGALG00010023068	ENSGALG00010023068
PKDREJ	1	complement(71383364..71423825)	0.731922	0.14604	1.10653	0.674161	0.998628	1	ENSGALG00010023075	ENSGALG00010023075
gene:ENSGALG00010026220	1	71390609..71410635	35.309	-0.257258	-1.19521	0.0624557	0.782692	1	ENSGALG00010026220	ENSGALG00010026220
gene:ENSGALG00010023084	1	71422514..71441889	30.7424	0.347039	1.27195	0.00867688	0.387462	1	ENSGALG00010023084	ENSGALG00010023084
ZC3HAV1	1	complement(71443183..71482037)	12.8093	0.0244028	1.01706	0.885644	0.998628	1	ENSGALG00010023107	ENSGALG00010023107
ETV6	1	71530632..71663441	22.4255	0.14006	1.10195	0.21104	0.998628	1	ENSGALG00010023137	ENSGALG00010023137
gene:ENSGALG00010023151	1	71691377..71722963	0.725932	0.589586	1.50482	0.252236	0.998628	1	ENSGALG00010023151	ENSGALG00010023151
LRP6	1	complement(71739917..71864349)	1.19862	0.794694	1.73471	0.0541864	0.740445	1	ENSGALG00010021562	ENSGALG00010021562
MANSC1	1	complement(71874902..71886634)	14.4278	0.239972	1.18097	0.290954	0.998628	1	ENSGALG00010021419	ENSGALG00010021419
BORCS5	1	71888800..71950870	24.34	0.0865342	1.06182	0.367721	0.998628	1	ENSGALG00010021652	ENSGALG00010021652
DUSP16	1	complement(71954564..72024309)	17.8084	0.0260087	1.01819	0.865808	0.998628	1	ENSGALG00010021661	ENSGALG00010021661
CREBL2	1	72044428..72057766	23.9164	0.0649908	1.04608	0.646941	0.998628	1	ENSGALG00010021879	ENSGALG00010021879
GPR19	1	complement(72063975..72072470)	0	0	0	0	0	0	ENSGALG00010021891	ENSGALG00010021891
gene:ENSGALG00010021913	1	complement(72104546..72116553)	6.13969	-0.0223213	-1.01559	0.893793	0.998628	1	ENSGALG00010021913	ENSGALG00010021913
CDKN1B	1	72116626..72183463	49.367	0.065264	1.04628	0.463563	0.998628	1	ENSGALG00010021960	ENSGALG00010021960
MRPS35	1	72719472..72752580	29.5814	-0.0630838	-1.0447	0.555946	0.998628	1	ENSGALG00010022657	ENSGALG00010022657
MANSC4	1	complement(72755482..72770265)	2.00419	0.339017	1.26489	0.39242	0.998628	1	ENSGALG00010022669	ENSGALG00010022669
KLHL42	1	72777982..72790566	6.00158	-0.102551	-1.07367	0.618723	0.998628	1	ENSGALG00010022673	ENSGALG00010022673
PTHLH	1	complement(72858164..72871051)	11.0846	-0.685639	-1.60841	0.000948965	0.114761	1	ENSGALG00010021622	ENSGALG00010021622
CCDC91	1	72973819..73181666	3.26235	0.0978606	1.07019	0.579286	0.998628	1	ENSGALG00010022274	ENSGALG00010022274
FAR2	1	73283643..73430375	13.8164	0.0422476	1.02972	0.791029	0.998628	1	ENSGALG00010022354	ENSGALG00010022354
gene:ENSGALG00010022371	1	complement(73368499..73369518)	0	0	0	0	0	0	ENSGALG00010022371	ENSGALG00010022371
RAD51AP1	1	complement(73452531..73463444)	22.791	0.0204764	1.01429	0.839789	0.998628	1	ENSGALG00010022408	ENSGALG00010022408
C12orf4	1	73463509..73492142	13.4036	0.0273871	1.01916	0.796151	0.998628	1	ENSGALG00010022448	ENSGALG00010022448
FGF6	1	73503874..73515883	0	0	0	0	0	0	ENSGALG00010022459	ENSGALG00010022459
FGF23	1	73530247..73534786	0.153025	2.48253	5.58875	0.0938965	0	1	ENSGALG00010021515	ENSGALG00010021515
gene:ENSGALG00010024251	1	complement(73539538..73561276)	6.41167	-0.194803	-1.14457	0.360574	0.998628	1	ENSGALG00010024251	ENSGALG00010024251
CCND2	1	complement(73569623..73614546)	25.9743	0.111595	1.08042	0.378672	0.998628	1	ENSGALG00010024285	ENSGALG00010024285
NDUFA9	1	73788121..73819769	55.0293	-0.0316915	-1.02221	0.805455	0.998628	1	ENSGALG00010024338	ENSGALG00010024338
gene:ENSGALG00010024367	1	73837715..73896001	4.71032	0.247119	1.18684	0.107547	0.927781	1	ENSGALG00010024367	ENSGALG00010024367
KCNA1	1	73911818..74027870	3.90541	0.221636	1.16606	0.300985	0.998628	1	ENSGALG00010024400	ENSGALG00010024400
gene:ENSGALG00010024408	1	74221075..74222658	0.0376064	-1.58767	-3.00564	0.498697	0	1	ENSGALG00010024408	ENSGALG00010024408
gene:ENSGALG00010024417	1	complement(74261349..74262867)	0	0	0	0	0	0	ENSGALG00010024417	ENSGALG00010024417
NTF3	1	74314246..74388375	3.64276	-0.0994873	-1.07139	0.586893	0.998628	1	ENSGALG00010024492	ENSGALG00010024492
gene:ENSGALG00010024503	1	complement(74442485..74444248)	0.162024	1.2039	2.30361	0.434591	0	1	ENSGALG00010024503	ENSGALG00010024503
gene:ENSGALG00010024507	1	complement(74450103..74640532)	0.066366	-1.90885	-3.75509	0.256248	0	1	ENSGALG00010024507	ENSGALG00010024507
VWF	1	complement(74643818..74782625)	4.39128	0.215075	1.16076	0.250115	0.998628	1	ENSGALG00010024534	ENSGALG00010024534
CD9	1	74815459..74845081	5.87308	-0.136625	-1.09933	0.521922	0.998628	1	ENSGALG00010024600	ENSGALG00010024600
gene:ENSGALG00010024606	1	complement(74852276..74863783)	0.2434	-1.38005	-2.60277	0.0379837	0.67254	1	ENSGALG00010024606	ENSGALG00010024606
gene:ENSGALG00010024614	1	complement(74867345..74902546)	3.32311	0.0989437	1.07099	0.623906	0.998628	1	ENSGALG00010024614	ENSGALG00010024614
PRMT1	1	75180032..75232295	15.4104	0.0474995	1.03347	0.689764	0.998628	1	ENSGALG00010024622	ENSGALG00010024622
ZC3HAV1L	1	complement(75331375..75346838)	15.9849	-0.0120048	-1.00836	0.935402	0.998628	1	ENSGALG00010024645	ENSGALG00010024645
gene:ENSGALG00010024668	1	complement(75350337..75376240)	0.278445	-0.261529	-1.19875	0.440185	0.998628	1	ENSGALG00010024668	ENSGALG00010024668
gene:ENSGALG00010024676	1	75491742..75507803	4.24939	0.0160902	1.01122	0.913204	0.998628	1	ENSGALG00010024676	ENSGALG00010024676
TEAD4	1	complement(75502518..75571931)	45.3949	-0.00299711	-1.00208	0.975159	0.998628	1	ENSGALG00010024709	ENSGALG00010024709
FOXM1	1	complement(75576888..75591570)	77.1013	-0.177161	-1.13066	0.0828031	0.857089	1	ENSGALG00010024729	ENSGALG00010024729
TULP3	1	75587204..75627037	17.4476	0.0153732	1.01071	0.87031	0.998628	1	ENSGALG00010024747	ENSGALG00010024747
ITFG2	1	complement(75663074..75679712)	42.237	-0.00911633	-1.00634	0.908401	0.998628	1	ENSGALG00010024775	ENSGALG00010024775
FKBP4	1	complement(75684242..75723680)	325.153	-0.0851667	-1.06081	0.283508	0.998628	1	ENSGALG00010024793	ENSGALG00010024793
NECAP1	1	complement(75712910..75754623)	103.346	-0.00319796	-1.00222	0.969814	0.998628	1	ENSGALG00010024821	ENSGALG00010024821
FOXJ3	1	complement(75759649..75797528)	53.378	0.00595871	1.00414	0.952501	0.998628	1	ENSGALG00010021635	ENSGALG00010021635
SLC2A14	1	75833426..75843951	19.2085	-0.0619019	-1.04384	0.687099	0.998628	1	ENSGALG00010021387	ENSGALG00010021387
gene:ENSGALG00010021456	1	75868960..75871387	0	0	0	0	0	0	ENSGALG00010021456	ENSGALG00010021456
NANOG	1	complement(75876516..75881386)	0.0144759	1.58244	2.99475	0.50374	0	1	ENSGALG00010021471	ENSGALG00010021471
AICDA	1	complement(75917284..75923021)	0.0856975	-3.70436	-13.0354	0.0966175	0	1	ENSGALG00010022690	ENSGALG00010022690
MFAP5	1	complement(75931108..75955329)	33.1534	0.108194	1.07788	0.353902	0.998628	1	ENSGALG00010022764	ENSGALG00010022764
RIMKLB	1	75960140..76010867	22.9007	0.0429617	1.03023	0.611106	0.998628	1	ENSGALG00010022796	ENSGALG00010022796
gene:ENSGALG00010022805	1	76052702..76075068	20.9129	0.198648	1.14762	0.0689637	0.806401	1	ENSGALG00010022805	ENSGALG00010022805
gene:ENSGALG00010022821	1	76105482..76139266	0.174904	-0.0392142	-1.02755	0.961595	0.998628	1	ENSGALG00010022821	ENSGALG00010022821
PHC1	1	76150905..76170397	43.6	0.0519218	1.03664	0.554987	0.998628	1	ENSGALG00010022842	ENSGALG00010022842
M6PR	1	complement(76168631..76177061)	92.3224	-0.019368	-1.01352	0.788223	0.998628	1	ENSGALG00010022885	ENSGALG00010022885
gene:ENSGALG00010022972	1	76191335..76222918	1.32747	0.0513419	1.03623	0.87604	0.998628	1	ENSGALG00010022972	ENSGALG00010022972
gene:ENSGALG00010023003	1	complement(76225835..76263556)	2.97011	-0.3676	-1.2902	0.163464	0.998628	1	ENSGALG00010023003	ENSGALG00010023003
OVST	1	complement(76281536..76316814)	0.0253523	-0.0220342	-1.01539	0.986701	0	1	ENSGALG00010023020	ENSGALG00010023020
gene:ENSGALG00010023042	1	complement(76329491..76366529)	0.90159	-0.791788	-1.73122	0.0757184	0.831813	1	ENSGALG00010023042	ENSGALG00010023042
MAN1A2	1	complement(76427254..76563709)	23.8883	0.0885025	1.06327	0.367911	0.998628	1	ENSGALG00010023053	ENSGALG00010023053
CD86	1	76586198..76601433	0.140745	-0.480996	-1.39571	0.666799	0.998628	1	ENSGALG00010021372	ENSGALG00010021372
CASR	1	76670352..76713316	1.46488	0.456105	1.37183	0.190444	0.998628	1	ENSGALG00010021732	ENSGALG00010021732
CSTB	1	76714904..76723500	33.9271	0.112926	1.08142	0.315729	0.998628	1	ENSGALG00010021752	ENSGALG00010021752
CSTA	1	complement(76722675..76728136)	7.36122	-0.245548	-1.18554	0.515477	0.998628	1	ENSGALG00010021760	ENSGALG00010021760
CCDC58	1	complement(76736987..76746394)	10.3183	-0.0467558	-1.03294	0.785203	0.998628	1	ENSGALG00010021767	ENSGALG00010021767
FAM162A	1	76746345..76755580	58.9076	-0.0149697	-1.01043	0.900129	0.998628	1	ENSGALG00010021786	ENSGALG00010021786
KPNA1	1	complement(76757718..76809304)	35.9929	0.0552842	1.03906	0.545951	0.998628	1	ENSGALG00010026081	ENSGALG00010026081
FBXO40	1	76809060..76824319	1.54461	-0.296823	-1.22844	0.436037	0.998628	1	ENSGALG00010021826	ENSGALG00010021826
TAPBPL	1	76829216..76837855	0.595935	0.164812	1.12102	0.743764	0.998628	1	ENSGALG00010021854	ENSGALG00010021854
SCNN1A	1	76851457..76859672	3.82958	0.00461381	1.0032	0.986479	0.998742	1	ENSGALG00010021866	ENSGALG00010021866
VAMP1	1	complement(76862319..76867423)	5.97647	-0.199043	-1.14794	0.444638	0.998628	1	ENSGALG00010021801	ENSGALG00010021801
MRPL51	1	complement(76868690..76870257)	113.598	-0.136998	-1.09961	0.130851	0.988947	1	ENSGALG00010021922	ENSGALG00010021922
NCAPD2	1	76870344..76894340	61.7772	-0.101718	-1.07305	0.377078	0.998628	1	ENSGALG00010021989	ENSGALG00010021989
CNP1	1	76898722..76900455	0.30316	2.80135	6.97094	0.218201	0	1	ENSGALG00010022017	ENSGALG00010022017
GAPDH	1	76900598..76906236	5255.75	-0.0100089	-1.00696	0.90157	0.998628	1	ENSGALG00010022038	ENSGALG00010022038
IFFO1	1	complement(76916487..76926220)	43.906	0.0377479	1.02651	0.729665	0.998628	1	ENSGALG00010022052	ENSGALG00010022052
NOP2	1	complement(76932555..76938146)	78.918	-0.0210205	-1.01468	0.814506	0.998628	1	ENSGALG00010022069	ENSGALG00010022069
CHD4	1	complement(76938120..76960192)	181.493	0.00568665	1.00395	0.946155	0.998628	1	ENSGALG00010022093	ENSGALG00010022093
LPAR5	1	complement(76974268..76989841)	0.25186	-0.347198	-1.27209	0.514711	0.998628	1	ENSGALG00010021601	ENSGALG00010021601
gene:ENSGALG00010021608	1	76986194..76989841	0.0939211	1.15875	2.23264	0.480887	0	1	ENSGALG00010021608	ENSGALG00010021608
ACRBP	1	complement(76989981..77008309)	0.0212204	1.58239	2.99465	0.503756	0	1	ENSGALG00010021614	ENSGALG00010021614
ING4	1	complement(77017983..77021528)	69.7616	-0.0408679	-1.02873	0.692548	0.998628	1	ENSGALG00010021674	ENSGALG00010021674
ZNF384	1	complement(77038870..77064539)	24.0574	0.0112433	1.00782	0.903136	0.998628	1	ENSGALG00010021687	ENSGALG00010021687
PIANP	1	complement(77084084..77094659)	8.73668	-0.068939	-1.04894	0.692768	0.998628	1	ENSGALG00010021697	ENSGALG00010021697
COPS7A	1	77100307..77103568	117.302	-0.0438982	-1.0309	0.616991	0.998628	1	ENSGALG00010021704	ENSGALG00010021704
MLF2	1	complement(77113956..77122963)	190.601	-0.00551078	-1.00383	0.957993	0.998628	1	ENSGALG00010021530	ENSGALG00010021530
gene:ENSGALG00010023320	1	77127874..77131346	903.03	-0.116283	-1.08394	0.170132	0.998628	1	ENSGALG00010023320	ENSGALG00010023320
LAG3	1	77145736..77151690	0.0173071	-0.0149729	-1.01043	0.992833	0	1	ENSGALG00010023324	ENSGALG00010023324
CD4	1	77156908..77168875	16.4808	0.271187	1.2068	0.134192	0.994504	1	ENSGALG00010023331	ENSGALG00010023331
GPR162	1	77175878..77182092	68.4897	0.0525597	1.0371	0.544561	0.998628	1	ENSGALG00010023336	ENSGALG00010023336
P3H3	1	77182715..77193732	81.5666	0.0302489	1.02119	0.767282	0.998628	1	ENSGALG00010023340	ENSGALG00010023340
GNB3	1	77195360..77205055	7.87321	-0.0170405	-1.01188	0.948755	0.998628	1	ENSGALG00010023351	ENSGALG00010023351
CDCA3	1	complement(77205713..77207891)	101.812	-0.204563	-1.15234	0.0489074	0.720046	1	ENSGALG00010023359	ENSGALG00010023359
USP5	1	77208195..77223399	139.91	-0.0249505	-1.01744	0.779176	0.998628	1	ENSGALG00010023380	ENSGALG00010023380
TPI1	1	77223631..77226616	873.712	-0.06126	-1.04338	0.468734	0.998628	1	ENSGALG00010023392	ENSGALG00010023392
LRRC23	1	77228168..77236429	1.59936	-0.454216	-1.37004	0.343925	0.998628	1	ENSGALG00010023401	ENSGALG00010023401
ENO2	1	77239452..77245754	4.28591	0.15929	1.11674	0.560544	0.998628	1	ENSGALG00010026252	ENSGALG00010026252
ATN1	1	77246814..77274562	97.8369	-0.0767162	-1.05461	0.49375	0.998628	1	ENSGALG00010023434	ENSGALG00010023434
C12orf57	1	77274698..77275873	119.299	0.0233386	1.01631	0.842997	0.998628	1	ENSGALG00010023447	ENSGALG00010023447
PTPN6	1	77277141..77297605	15.5689	-0.0206485	-1.01442	0.903138	0.998628	1	ENSGALG00010023472	ENSGALG00010023472
PHB2	1	complement(77297718..77304001)	335.452	-0.0485807	-1.03425	0.54668	0.998628	1	ENSGALG00010023490	ENSGALG00010023490
EMG1	1	77303487..77308702	17.3292	-0.0257173	-1.01799	0.883414	0.998628	1	ENSGALG00010023522	ENSGALG00010023522
LPCAT3	1	complement(77304012..77321764)	37.1378	-0.0199522	-1.01393	0.814429	0.998628	1	ENSGALG00010023569	ENSGALG00010023569
gene:ENSGALG00010023583	1	complement(77323932..77324656)	0	0	0	0	0	0	ENSGALG00010023583	ENSGALG00010023583
C1S	1	77328131..77337580	17.5951	-0.0976018	-1.06999	0.568561	0.998628	1	ENSGALG00010023603	ENSGALG00010023603
C1R	1	complement(77340565..77354397)	33.3952	-0.184637	-1.13653	0.0898839	0.886138	1	ENSGALG00010023655	ENSGALG00010023655
CLSTN3	1	77354707..77369960	72.2387	-0.0366094	-1.0257	0.729826	0.998628	1	ENSGALG00010023695	ENSGALG00010023695
gene:ENSGALG00010023748	1	complement(77370188..77380972)	14.5232	-0.00797438	-1.00554	0.962933	0.998628	1	ENSGALG00010023748	ENSGALG00010023748
PEX5	1	77382768..77393785	45.2626	-0.113056	-1.08152	0.192065	0.998628	1	ENSGALG00010023800	ENSGALG00010023800
gene:ENSGALG00010025669	1	77434238..77435221	0.0411415	-0.0149499	-1.01042	0.992844	0	1	ENSGALG00010025669	ENSGALG00010025669
EPHA1	1	77445023..77479195	6.41833	0.0948385	1.06795	0.597947	0.998628	1	ENSGALG00010023864	ENSGALG00010023864
ZYX	1	complement(77483646..77514171)	123.128	-0.00887641	-1.00617	0.94125	0.998628	1	ENSGALG00010023926	ENSGALG00010023926
gene:ENSGALG00010026266	1	77513896..77538564	1.90268	-0.450319	-1.36634	0.515635	0.998628	1	ENSGALG00010026266	ENSGALG00010026266
FAM131B	1	77538471..77542943	8.73176	0.0347332	1.02437	0.868656	0.998628	1	ENSGALG00010023992	ENSGALG00010023992
CLCN1	1	complement(77557683..77617646)	0.707795	-0.0133073	-1.00927	0.974178	0.998628	1	ENSGALG00010024025	ENSGALG00010024025
CASP2	1	complement(77619618..77645616)	58.0389	-0.0181929	-1.01269	0.832529	0.998628	1	ENSGALG00010024068	ENSGALG00010024068
RAP1GAP3	1	77645385..77701634	12.0078	-0.112336	-1.08098	0.530764	0.998628	1	ENSGALG00010024145	ENSGALG00010024145
GSTK1	1	complement(77707170..77718688)	51.7895	-0.065002	-1.04609	0.495125	0.998628	1	ENSGALG00010024193	ENSGALG00010024193
gene:ENSGALG00010024228	1	complement(77722918..77746737)	1.07825	0.0769524	1.05479	0.886647	0.998628	1	ENSGALG00010024228	ENSGALG00010024228
TAS2R40	1	complement(77763238..77764173)	0	0	0	0	0	0	ENSGALG00010025667	ENSGALG00010025667
gene:ENSGALG00010021710	1	77821770..77846997	6.15963	0.325951	1.25349	0.114434	0.946792	1	ENSGALG00010021710	ENSGALG00010021710
gene:ENSGALG00010021712	1	complement(77849519..77850109)	0	0	0	0	0	0	ENSGALG00010021712	ENSGALG00010021712
TRPV6	1	77873795..77904604	0.0361365	0.00944453	1.00657	0.994565	0	1	ENSGALG00010021482	ENSGALG00010021482
EPHB6	1	complement(77938859..78019970)	33.6324	-0.0501948	-1.0354	0.548579	0.998628	1	ENSGALG00010023182	ENSGALG00010023182
gene:ENSGALG00010023158	1	78037415..78042420	0.614676	-0.0162844	-1.01135	0.977959	0.998628	1	ENSGALG00010023158	ENSGALG00010023158
gene:ENSGALG00010023251	1	complement(78046093..78246633)	0.009413	1.58236	2.9946	0.503763	0	1	ENSGALG00010023251	ENSGALG00010023251
gene:ENSGALG00010023495	1	complement(78071050..78083239)	0	0	0	0	0	0	ENSGALG00010023495	ENSGALG00010023495
gene:ENSGALG00010023501	1	complement(78080844..78084180)	0	0	0	0	0	0	ENSGALG00010023501	ENSGALG00010023501
gene:ENSGALG00010026260	1	complement(78090971..78094735)	0	0	0	0	0	0	ENSGALG00010026260	ENSGALG00010026260
gene:ENSGALG00010023594	1	complement(78096396..78097418)	0	0	0	0	0	0	ENSGALG00010023594	ENSGALG00010023594
PRSS2	1	complement(78112098..78115437)	0	0	0	0	0	0	ENSGALG00010023541	ENSGALG00010023541
PRSS3	1	78124410..78127869	0	0	0	0	0	0	ENSGALG00010023615	ENSGALG00010023615
gene:ENSGALG00010023678	1	78137881..78140291	0	0	0	0	0	0	ENSGALG00010023678	ENSGALG00010023678
gene:ENSGALG00010023711	1	complement(78141667..78264829)	0.0451623	-3.13785	-8.80209	0.0355885	0	1	ENSGALG00010023711	ENSGALG00010023711
gene:ENSGALG00010023723	1	78149496..78152696	0	0	0	0	0	0	ENSGALG00010023723	ENSGALG00010023723
gene:ENSGALG00010023729	1	78159705..78162134	0	0	0	0	0	0	ENSGALG00010023729	ENSGALG00010023729
gene:ENSGALG00010023756	1	78182602..78184633	0	0	0	0	0	0	ENSGALG00010023756	ENSGALG00010023756
gene:ENSGALG00010023769	1	78187156..78189384	0.099276	-1.86087	-3.63227	0.237726	0	1	ENSGALG00010023769	ENSGALG00010023769
gene:ENSGALG00010023810	1	complement(78203589..78210828)	0	0	0	0	0	0	ENSGALG00010023810	ENSGALG00010023810
gene:ENSGALG00010023814	1	78226121..78229565	0	0	0	0	0	0	ENSGALG00010023814	ENSGALG00010023814
gene:ENSGALG00010023824	1	78231991..78234219	0.0583293	-1.24071	-2.36315	0.414704	0	1	ENSGALG00010023824	ENSGALG00010023824
gene:ENSGALG00010023834	1	78246800..78251802	0	0	0	0	0	0	ENSGALG00010023834	ENSGALG00010023834
gene:ENSGALG00010023877	1	78266300..78266724	0	0	0	0	0	0	ENSGALG00010023877	ENSGALG00010023877
gene:ENSGALG00010023893	1	78266738..78268448	0.183516	-2.74856	-6.72047	0.229352	0	1	ENSGALG00010023893	ENSGALG00010023893
gene:ENSGALG00010023904	1	complement(78274918..78275985)	0	0	0	0	0	0	ENSGALG00010023904	ENSGALG00010023904
gene:ENSGALG00010023935	1	complement(78282018..78283195)	0	0	0	0	0	0	ENSGALG00010023935	ENSGALG00010023935
gene:ENSGALG00010023952	1	78284609..78287938	0	0	0	0	0	0	ENSGALG00010023952	ENSGALG00010023952
YBX3	1	78386950..78415337	322.216	0.0937043	1.06711	0.275968	0.998628	1	ENSGALG00010023957	ENSGALG00010023957
SYCE3	1	complement(78416149..78420456)	0.92169	1.23332	2.35108	0.0415241	0.690452	1	ENSGALG00010023986	ENSGALG00010023986
STYK1	1	78419755..78443638	5.08356	-0.0389953	-1.0274	0.855676	0.998628	1	ENSGALG00010024005	ENSGALG00010024005
HSD3B1	1	complement(78435000..78594495)	3.26857	0.932435	1.90849	0.00158172	0.157236	1	ENSGALG00010024057	ENSGALG00010024057
GABARAPL1	1	complement(78459947..78469892)	97.8963	-0.101236	-1.07269	0.309838	0.998628	1	ENSGALG00010024086	ENSGALG00010024086
TMEM52B	1	complement(78475969..78486661)	0.0424112	2.80131	6.97072	0.207916	0	1	ENSGALG00010024114	ENSGALG00010024114
gene:ENSGALG00010024177	1	complement(78492087..78503185)	0.235208	-0.0995727	-1.07146	0.918456	0.998628	1	ENSGALG00010024177	ENSGALG00010024177
HAO2	1	complement(78594643..78610859)	1.00969	0.800662	1.7419	0.104216	0.920758	1	ENSGALG00010024186	ENSGALG00010024186
WARS2	1	78698590..78741074	4.69087	-0.14142	-1.10299	0.615964	0.998628	1	ENSGALG00010024190	ENSGALG00010024190
TBX15	1	78763708..78855362	184.299	-0.015404	-1.01073	0.851366	0.998628	1	ENSGALG00010021667	ENSGALG00010021667
SPAG17	1	79061263..79153089	1.1151	-0.115782	-1.08356	0.691483	0.998628	1	ENSGALG00010022138	ENSGALG00010022138
WDR3	1	complement(79153541..79175879)	50.3694	0.0104477	1.00727	0.90724	0.998628	1	ENSGALG00010022167	ENSGALG00010022167
GDAP2	1	79175908..79197758	35.4832	0.210244	1.15688	0.0517898	0.735616	1	ENSGALG00010022193	ENSGALG00010022193
FAM46C	1	complement(79176056..79226640)	1.24414	0.0248787	1.01739	0.909943	0.998628	1	ENSGALG00010022233	ENSGALG00010022233
DUSP12	1	79234017..79237953	34.7771	0.0735733	1.05232	0.700253	0.998628	1	ENSGALG00010022463	ENSGALG00010022463
ATP6V1A	1	complement(79238414..79267018)	46.5523	0.0135499	1.00944	0.873488	0.998628	1	ENSGALG00010022478	ENSGALG00010022478
NAA50	1	79267154..79313830	141.309	-0.0584046	-1.04131	0.388029	0.998628	1	ENSGALG00010022498	ENSGALG00010022498
USF3	1	79289344..79314198	0.699218	0.0782562	1.05574	0.827991	0.998628	1	ENSGALG00010022508	ENSGALG00010022508
SIDT1	1	complement(79322491..79363119)	7.89749	-0.141987	-1.10342	0.415748	0.998628	1	ENSGALG00010022528	ENSGALG00010022528
SPICE1	1	79362410..79400108	43.2961	-0.117378	-1.08476	0.172305	0.998628	1	ENSGALG00010022544	ENSGALG00010022544
TRIM45	1	79411881..79419598	19.0038	0.317145	1.24586	0.0780374	0.840717	1	ENSGALG00010022550	ENSGALG00010022550
VTCN1	1	79425345..79433960	1.85286	0.45759	1.37325	0.305524	0.998628	1	ENSGALG00010022564	ENSGALG00010022564
gene:ENSGALG00010022625	1	complement(79434255..79451196)	11.9285	-0.139234	-1.10132	0.402127	0.998628	1	ENSGALG00010022625	ENSGALG00010022625
TNFRSF1A	1	79453326..79466560	35.4608	0.156155	1.11431	0.107888	0.927781	1	ENSGALG00010024837	ENSGALG00010024837
METTL16	1	79468171..79482060	46.3693	0.0813067	1.05798	0.432196	0.998628	1	ENSGALG00010024862	ENSGALG00010024862
POLQ	1	79482020..79536042	3.66095	-0.488725	-1.4032	0.0123537	0.44334	1	ENSGALG00010024871	ENSGALG00010024871
STXBP5L	1	complement(79543280..79730945)	3.49524	-0.156836	-1.11484	0.480067	0.998628	1	ENSGALG00010024915	ENSGALG00010024915
GTF2E1	1	complement(79773730..79826665)	36.7222	-0.0314258	-1.02202	0.759505	0.998628	1	ENSGALG00010024925	ENSGALG00010024925
RABL3	1	79823943..79839779	28.2692	-0.0652485	-1.04627	0.54012	0.998628	1	ENSGALG00010024940	ENSGALG00010024940
HGD	1	79852096..79870341	0.122694	-0.70034	-1.62489	0.586123	0	1	ENSGALG00010024948	ENSGALG00010024948
NDUFB4	1	complement(79865890..79876547)	87.184	-0.0694752	-1.04933	0.42472	0.998628	1	ENSGALG00010024994	ENSGALG00010024994
FSTL1	1	79909198..80158564	1161.59	-0.285414	-1.21876	0.000595151	0.0807181	1	ENSGALG00010025032	ENSGALG00010025032
LRRC58	1	79966933..79982054	14.6194	0.00516847	1.00359	0.968231	0.998628	1	ENSGALG00010026272	ENSGALG00010026272
GPR156	1	79995139..80003853	3.02658	0.151593	1.1108	0.581105	0.998628	1	ENSGALG00010025060	ENSGALG00010025060
GSK3A	1	80021490..80159678	57.0064	-0.0192071	-1.0134	0.890368	0.998628	1	ENSGALG00010025103	ENSGALG00010025103
CFAP91	1	complement(80167059..80199604)	2.812	0.0130352	1.00908	0.961277	0.998628	1	ENSGALG00010025138	ENSGALG00010025138
COX17	1	80199361..80212665	111.414	0.180042	1.13292	0.202602	0.998628	1	ENSGALG00010025147	ENSGALG00010025147
POPDC2	1	80216325..80227688	17.0794	0.202744	1.15089	0.235887	0.998628	1	ENSGALG00010025168	ENSGALG00010025168
PLA1A	1	complement(80220946..80245001)	3.06557	-0.298471	-1.22984	0.324385	0.998628	1	ENSGALG00010025182	ENSGALG00010025182
ATP1A1	1	complement(80300628..80411664)	136.788	0.0615846	1.04361	0.433593	0.998628	1	ENSGALG00010025292	ENSGALG00010025292
gene:ENSGALG00010025350	1	80309217..80310367	0.494692	-1.35469	-2.55743	0.415679	0	1	ENSGALG00010025350	ENSGALG00010025350
MAB21L3	1	complement(80369624..80383881)	5.06349	-0.0981175	-1.07038	0.725951	0.998628	1	ENSGALG00010025382	ENSGALG00010025382
SLC22A15	1	complement(80383838..80432949)	0.358245	-0.12059	-1.08718	0.792073	0.998628	1	ENSGALG00010025400	ENSGALG00010025400
NHLH2	1	80457380..80478809	0.0424484	-0.0976029	-1.06999	0.917939	0.998628	1	ENSGALG00010025220	ENSGALG00010025220
CASQ2	1	80504381..80536553	87.1825	0.0732148	1.05206	0.598111	0.998628	1	ENSGALG00010025418	ENSGALG00010025418
VANGL1	1	complement(80548021..80584049)	4.51827	1.00962	2.01339	0.00512757	0.313972	1	ENSGALG00010025428	ENSGALG00010025428
CHD1L	1	complement(80588818..80611838)	21.6332	-0.221852	-1.16623	0.112144	0.939168	1	ENSGALG00010025448	ENSGALG00010025448
gene:ENSGALG00010025465	1	80611323..80629398	29.358	-0.0683483	-1.04852	0.499581	0.998628	1	ENSGALG00010025465	ENSGALG00010025465
TMEM39A	1	complement(80629935..80655195)	78.4803	0.0482071	1.03398	0.562455	0.998628	1	ENSGALG00010025481	ENSGALG00010025481
B4GALT4	1	80654813..80689096	44.2862	-0.0897249	-1.06417	0.443461	0.998628	1	ENSGALG00010025523	ENSGALG00010025523
B4GALT3_1	1	complement(80679821..80694465)	32.8155	0.0120546	1.00839	0.936763	0.998628	1	ENSGALG00010025531	ENSGALG00010025531
B3GAT1L	1	complement(80696494..80723954)	11.1078	-0.0516518	-1.03645	0.7623	0.998628	1	ENSGALG00010025548	ENSGALG00010025548
ARHGAP31	1	80769368..80822426	5.39968	-0.086658	-1.06191	0.679826	0.998628	1	ENSGALG00010025574	ENSGALG00010025574
UPK1B	1	complement(80833454..80845015)	20.4566	-0.214388	-1.16021	0.245597	0.998628	1	ENSGALG00010025594	ENSGALG00010025594
IGSF11	1	80862029..80984840	10.0525	0.144762	1.10555	0.404909	0.998628	1	ENSGALG00010025653	ENSGALG00010025653
LSAMP	1	81306827..82270678	39.5589	-0.0883384	-1.06315	0.443306	0.998628	1	ENSGALG00010006446	ENSGALG00010006446
GAP43	1	complement(82292162..82346200)	41.8893	-0.359332	-1.28283	0.105033	0.922066	1	ENSGALG00010006492	ENSGALG00010006492
gene:ENSGALG00010006694	1	82316536..82317183	0.443341	3.9928	15.9204	0.0952859	0	1	ENSGALG00010006694	ENSGALG00010006694
ZBTB20	1	82937629..82965606	0.189685	1.29814	2.45912	0.227951	0.998628	1	ENSGALG00010006517	ENSGALG00010006517
DRD3	1	83009381..83022450	8.66503	0.00498386	1.00346	0.98097	0.998628	1	ENSGALG00010006537	ENSGALG00010006537
QTRT2	1	complement(83037450..83049135)	87.8974	-0.102277	-1.07347	0.221083	0.998628	1	ENSGALG00010007333	ENSGALG00010007333
CCDC191	1	83048704..83072279	5.97363	-0.0118446	-1.00824	0.953515	0.998628	1	ENSGALG00010006576	ENSGALG00010006576
ZDHHC23	1	complement(83072286..83079528)	6.13035	0.000333135	1.00023	0.998652	0.999584	1	ENSGALG00010006549	ENSGALG00010006549
GRAMD1C	1	complement(83080333..83144418)	19.5341	-0.0544764	-1.03848	0.746645	0.998628	1	ENSGALG00010006615	ENSGALG00010006615
gene:ENSGALG00010006624	1	83135498..83144009	0.0302315	-1.58775	-3.00581	0.498672	0	1	ENSGALG00010006624	ENSGALG00010006624
PLA2G10L	1	complement(83145670..83159131)	16.5162	0.0210733	1.01471	0.933166	0.998628	1	ENSGALG00010006641	ENSGALG00010006641
CLDND1	1	complement(83432673..83442130)	144.479	-0.00936134	-1.00651	0.940815	0.998628	1	ENSGALG00010004451	ENSGALG00010004451
GPR15	1	83448752..83449858	0.305276	1.0443	2.06236	0.411835	0	1	ENSGALG00010006649	ENSGALG00010006649
APOV1	1	complement(83462820..83466087)	0.489887	0.186574	1.13806	0.850706	0.998628	1	ENSGALG00010004359	ENSGALG00010004359
ILDR1	1	complement(83467207..83485348)	1.72328	0.445317	1.36161	0.132934	0.993289	1	ENSGALG00010004374	ENSGALG00010004374
CFAP44	1	83485540..83531033	29.2714	-0.0105425	-1.00733	0.902602	0.998628	1	ENSGALG00010004386	ENSGALG00010004386
BOC	1	complement(83531388..83575509)	157.784	0.0721525	1.05128	0.402701	0.998628	1	ENSGALG00010004395	ENSGALG00010004395
NEPRO	1	83629940..83659342	18.9475	-0.0107869	-1.0075	0.918186	0.998628	1	ENSGALG00010005182	ENSGALG00010005182
gene:ENSGALG00010005202	1	complement(83632787..83650579)	0.225855	0.198414	1.14744	0.813376	0.998628	1	ENSGALG00010005202	ENSGALG00010005202
TAF13	1	complement(83653561..83658705)	35.8515	-0.031588	-1.02214	0.756958	0.998628	1	ENSGALG00010005212	ENSGALG00010005212
GTPBP8	1	complement(83659261..83664284)	18.7905	-0.070409	-1.05001	0.682174	0.998628	1	ENSGALG00010005218	ENSGALG00010005218
CD200R1B	1	83667700..83677837	0.881393	-0.596348	-1.51189	0.376631	0.998628	1	ENSGALG00010005233	ENSGALG00010005233
CD200R1A	1	83694833..83716971	3.59739	0.164354	1.12066	0.569844	0.998628	1	ENSGALG00010007265	ENSGALG00010007265
CCDC80	1	83793489..83817456	260.378	0.0987989	1.07088	0.259931	0.998628	1	ENSGALG00010005242	ENSGALG00010005242
SLC35A5	1	complement(83820433..83832993)	25.2275	-0.0781947	-1.0557	0.458806	0.998628	1	ENSGALG00010005250	ENSGALG00010005250
ATG3	1	83833202..83862928	92.4225	0.0746011	1.05307	0.380217	0.998628	1	ENSGALG00010005261	ENSGALG00010005261
F5	1	83863462..83901995	3.9791	-0.0271243	-1.01898	0.912672	0.998628	1	ENSGALG00010007304	ENSGALG00010007304
SLC19A2	1	83910561..83923185	3.83059	0.0399288	1.02806	0.885954	0.998628	1	ENSGALG00010005266	ENSGALG00010005266
CCDC181	1	83924191..83935639	0.767686	-0.264274	-1.20103	0.569832	0.998628	1	ENSGALG00010005279	ENSGALG00010005279
BLZF1	1	complement(83932898..83942112)	22.1547	-0.102341	-1.07351	0.283066	0.998628	1	ENSGALG00010005293	ENSGALG00010005293
NME7	1	83942119..84080396	8.69202	-0.0896941	-1.06414	0.597289	0.998628	1	ENSGALG00010005334	ENSGALG00010005334
ATP1B1	1	complement(84030060..84110154)	113.177	-0.0146761	-1.01022	0.828323	0.998628	1	ENSGALG00010005362	ENSGALG00010005362
DPT	1	84165385..84192670	8.48289	-0.0424056	-1.02983	0.876552	0.998628	1	ENSGALG00010005369	ENSGALG00010005369
XCL1	1	84243029..84256553	0	0	0	0	0	0	ENSGALG00010005380	ENSGALG00010005380
TBX19	1	complement(84338979..84355837)	0.823721	0.348617	1.27334	0.563948	0.998628	1	ENSGALG00010005439	ENSGALG00010005439
SFT2D2	1	complement(84359659..84369409)	25.234	0.162063	1.11889	0.130978	0.988947	1	ENSGALG00010005445	ENSGALG00010005445
TIPRL	1	complement(84369734..84379217)	68.2737	0.0240425	1.0168	0.790705	0.998628	1	ENSGALG00010005449	ENSGALG00010005449
GPR161	1	84379269..84391597	32.244	-0.00872608	-1.00607	0.91725	0.998628	1	ENSGALG00010005454	ENSGALG00010005454
gene:ENSGALG00010005465	1	84392580..84412570	20.2746	-0.0109509	-1.00762	0.923787	0.998628	1	ENSGALG00010005465	ENSGALG00010005465
CPOX	1	complement(84417577..84426327)	78.4249	-0.0494516	-1.03487	0.618673	0.998628	1	ENSGALG00010005386	ENSGALG00010005386
gene:ENSGALG00010006684	1	84433180..84433422	0	0	0	0	0	0	ENSGALG00010006684	ENSGALG00010006684
ST3GAL6	1	84459366..84523810	20.4831	-0.0432679	-1.03045	0.730826	0.998628	1	ENSGALG00010005423	ENSGALG00010005423
COL8A1	1	complement(84514042..84600852)	19.0848	-0.220525	-1.16516	0.213232	0.998628	1	ENSGALG00010005474	ENSGALG00010005474
DCBLD2	1	84788903..84831364	99.0513	0.105298	1.07572	0.313349	0.998628	1	ENSGALG00010005490	ENSGALG00010005490
TMEM30CP	1	complement(84831893..84850652)	1.95175	-0.191926	-1.14229	0.536438	0.998628	1	ENSGALG00010005513	ENSGALG00010005513
CMSS1	1	complement(84851051..85078307)	16.8056	-0.0545169	-1.03851	0.747588	0.998628	1	ENSGALG00010005557	ENSGALG00010005557
FILIP1L	1	84879288..85076270	34.1737	0.280787	1.21486	0.000671672	0.0882055	1	ENSGALG00010005559	ENSGALG00010005559
TBC1D23	1	85077825..85109304	38.2918	0.0129587	1.00902	0.894574	0.998628	1	ENSGALG00010005590	ENSGALG00010005590
NIT2	1	85109606..85119299	29.9607	0.276276	1.21107	0.0570561	0.750833	1	ENSGALG00010005630	ENSGALG00010005630
TOMM70	1	complement(85119683..85142415)	109.013	-0.0310048	-1.02172	0.789778	0.998628	1	ENSGALG00010005649	ENSGALG00010005649
LNP1	1	85141861..85155780	1.48877	-0.313471	-1.24269	0.438287	0.998628	1	ENSGALG00010005668	ENSGALG00010005668
TMEM45B_1	1	85169390..85189818	37.6075	-0.124692	-1.09028	0.179497	0.998628	1	ENSGALG00010005679	ENSGALG00010005679
ADGRG7	1	85193572..85218188	0.158172	-0.350221	-1.27476	0.735181	0.998628	1	ENSGALG00010005698	ENSGALG00010005698
TFG	1	85220921..85239451	190.368	0.0198551	1.01386	0.823299	0.998628	1	ENSGALG00010005769	ENSGALG00010005769
ABI3BP	1	complement(85242434..85374426)	119.239	-0.0171939	-1.01199	0.853593	0.998628	1	ENSGALG00010005860	ENSGALG00010005860
IMPG2	1	complement(85469413..85519614)	2.91415	-0.387727	-1.30833	0.161744	0.998628	1	ENSGALG00010005888	ENSGALG00010005888
TXNL4B	1	complement(85524052..85569120)	12.443	-0.171168	-1.12597	0.366537	0.998628	1	ENSGALG00010005956	ENSGALG00010005956
gene:ENSGALG00010006026	1	85563509..85566713	0.329516	-0.456101	-1.37183	0.572147	0.998628	1	ENSGALG00010006026	ENSGALG00010006026
TRMT10C	1	85568648..85573048	37.0819	0.147272	1.10747	0.13977	0.998628	1	ENSGALG00010006013	ENSGALG00010006013
PCNP	1	85573118..85583906	163.208	-0.0316128	-1.02215	0.763707	0.998628	1	ENSGALG00010006039	ENSGALG00010006039
ZBTB11	1	complement(85585869..85603050)	15.8723	-0.0217768	-1.01521	0.846482	0.998628	1	ENSGALG00010006047	ENSGALG00010006047
RPL24	1	complement(85603467..85610435)	601.157	0.0169605	1.01183	0.852008	0.998628	1	ENSGALG00010006061	ENSGALG00010006061
CEP97	1	85610471..85623622	4.55895	0.256794	1.19482	0.214076	0.998628	1	ENSGALG00010006073	ENSGALG00010006073
NXPE3	1	85632312..85651498	9.75601	0.0932856	1.0668	0.65164	0.998628	1	ENSGALG00010006103	ENSGALG00010006103
NFKBIZ	1	85658140..85674660	8.28208	0.100174	1.0719	0.558289	0.998628	1	ENSGALG00010006156	ENSGALG00010006156
ZPLD1	1	85819671..85850577	1.46187	-0.0827113	-1.05901	0.836751	0.998628	1	ENSGALG00010004577	ENSGALG00010004577
ALCAM	1	86750515..86867487	53.7506	0.102561	1.07368	0.362129	0.998628	1	ENSGALG00010005150	ENSGALG00010005150
CBLB	1	complement(86892538..87014639)	7.60878	0.0805352	1.05741	0.681993	0.998628	1	ENSGALG00010005166	ENSGALG00010005166
BBX	1	87459445..87585343	3.64561	-0.231327	-1.17391	0.299224	0.998628	1	ENSGALG00010004689	ENSGALG00010004689
CD47	1	complement(87642121..87662941)	102.71	0.07602	1.05411	0.518342	0.998628	1	ENSGALG00010004736	ENSGALG00010004736
IFT57	1	complement(87678121..87696816)	28.489	-0.121408	-1.0878	0.304429	0.998628	1	ENSGALG00010004762	ENSGALG00010004762
HHLA2	1	87696513..87761845	9.24021	0.04548	1.03203	0.788492	0.998628	1	ENSGALG00010004835	ENSGALG00010004835
MYH15	1	complement(87708817..87752599)	45.0312	0.198061	1.14716	0.150592	0.998628	1	ENSGALG00010004887	ENSGALG00010004887
KIAA1524	1	complement(87776519..87809749)	18.7313	-0.0190422	-1.01329	0.904083	0.998628	1	ENSGALG00010004934	ENSGALG00010004934
gene:ENSGALG00010006664	1	87799960..87801279	0.115362	1.49519	2.81901	0.366132	0	1	ENSGALG00010006664	ENSGALG00010006664
gene:ENSGALG00010006678	1	87806690..87808021	0	0	0	0	0	0	ENSGALG00010006678	ENSGALG00010006678
SH2D1B	1	complement(87810148..87838855)	1.13236	-0.218001	-1.16312	0.693303	0.998628	1	ENSGALG00010004946	ENSGALG00010004946
TRAT1	1	87861649..87879116	0.166661	-0.83102	-1.77894	0.528714	0	1	ENSGALG00010004968	ENSGALG00010004968
HJURP	1	complement(87875543..87897100)	24.2292	-0.137541	-1.10003	0.181586	0.998628	1	ENSGALG00010004988	ENSGALG00010004988
GUCA1C	1	complement(87913497..87949141)	0.383065	-0.237745	-1.17915	0.695626	0.998628	1	ENSGALG00010005001	ENSGALG00010005001
gene:ENSGALG00010005008	1	88018867..88040715	0	0	0	0	0	0	ENSGALG00010005008	ENSGALG00010005008
NECTIN3	1	88441627..88503941	19.5818	0.164543	1.12081	0.0904256	0.889062	1	ENSGALG00010005035	ENSGALG00010005035
gene:ENSGALG00010005043	1	88591522..88592459	0	0	0	0	0	0	ENSGALG00010005043	ENSGALG00010005043
PLCXD2	1	88619292..88638484	0.10976	-0.0241866	-1.01691	0.982255	0	1	ENSGALG00010005068	ENSGALG00010005068
PHLDB2	1	88638342..88762154	51.5587	0.0207357	1.01448	0.757983	0.998628	1	ENSGALG00010005114	ENSGALG00010005114
ABHD10	1	88766698..88775388	14.1428	0.056216	1.03974	0.71545	0.998628	1	ENSGALG00010004487	ENSGALG00010004487
TAGLN3	1	88780606..88791876	9.82345	0.205322	1.15294	0.434865	0.998628	1	ENSGALG00010004501	ENSGALG00010004501
TMPRSS7	1	88793548..88839523	0.308574	-0.476834	-1.39169	0.506659	0.998628	1	ENSGALG00010004545	ENSGALG00010004545
gene:ENSGALG00010004460	1	88841253..88864067	0.303686	1.70473	3.25968	0.0518561	0.735616	1	ENSGALG00010004460	ENSGALG00010004460
C1H3ORF52	1	88866617..88885787	0.454235	0.24841	1.1879	0.646179	0.998628	1	ENSGALG00010004471	ENSGALG00010004471
gene:ENSGALG00010004479	1	88898817..88907285	0.105957	0.827009	1.774	0.524508	0	1	ENSGALG00010004479	ENSGALG00010004479
CD200L	1	88913868..88921178	0.138482	-0.312903	-1.2422	0.78882	0	1	ENSGALG00010006180	ENSGALG00010006180
CD200	1	88937617..88941577	10.4274	0.332443	1.25914	0.299687	0.998628	1	ENSGALG00010007321	ENSGALG00010007321
CGGBP1	1	complement(88987423..88999815)	17.6973	0.124635	1.09023	0.163836	0.998628	1	ENSGALG00010006205	ENSGALG00010006205
ZNF654	1	88999914..89036705	9.0803	0.164453	1.12074	0.35089	0.998628	1	ENSGALG00010006232	ENSGALG00010006232
C1H3ORF38	1	89038290..89045882	21.4369	-0.124599	-1.0902	0.509259	0.998628	1	ENSGALG00010006236	ENSGALG00010006236
EPHA3	1	89382956..89604171	28.1004	-0.0466653	-1.03287	0.618624	0.998628	1	ENSGALG00010006244	ENSGALG00010006244
PROS1	1	complement(89858467..89891143)	43.0615	0.148172	1.10816	0.1024	0.916565	1	ENSGALG00010006254	ENSGALG00010006254
ARL13B	1	89891671..89940880	28.2706	0.0304377	1.02132	0.791996	0.998628	1	ENSGALG00010006273	ENSGALG00010006273
STX19	1	complement(89896479..89923232)	0.660731	0.0256188	1.01792	0.924255	0.998628	1	ENSGALG00010006330	ENSGALG00010006330
NSUN3	1	89942854..89962576	10.502	-0.292984	-1.22517	0.133128	0.993289	1	ENSGALG00010006346	ENSGALG00010006346
EPHA6	1	90900413..91389613	1.64361	0.432688	1.34975	0.271233	0.998628	1	ENSGALG00010004445	ENSGALG00010004445
ARL6	1	91403261..91522034	9.82312	0.0262041	1.01833	0.79	0.998628	1	ENSGALG00010007110	ENSGALG00010007110
MINA	1	complement(91509790..91535856)	40.529	-0.0530467	-1.03745	0.590701	0.998628	1	ENSGALG00010007168	ENSGALG00010007168
GABRR3	1	complement(91538419..91597363)	0.768277	-0.0138207	-1.00963	0.977081	0.998628	1	ENSGALG00010007865	ENSGALG00010007865
DCAF6	1	complement(91598497..91679301)	80.4949	0.0506552	1.03574	0.690571	0.998628	1	ENSGALG00010007889	ENSGALG00010007889
MPC2	1	91679804..91695262	39.4653	0.106868	1.07689	0.481168	0.998628	1	ENSGALG00010008067	ENSGALG00010008067
MPZL1	1	complement(91687775..91725260)	81.2419	-0.0591653	-1.04186	0.511883	0.998628	1	ENSGALG00010008121	ENSGALG00010008121
RCSD1	1	complement(91728337..91763520)	28.463	0.226612	1.17008	0.0465906	0.720046	1	ENSGALG00010008130	ENSGALG00010008130
CREG1	1	91771951..91777369	27.9747	0.178115	1.1314	0.298674	0.998628	1	ENSGALG00010008133	ENSGALG00010008133
CD247	1	91780920..91832122	1.50268	0.447966	1.36412	0.328058	0.998628	1	ENSGALG00010008142	ENSGALG00010008142
POU2F1	1	complement(91834664..91954343)	1.14003	-0.585573	-1.50063	0.144613	0.998628	1	ENSGALG00010008180	ENSGALG00010008180
GPA33	1	91955172..92001048	0	0	0	0	0	0	ENSGALG00010008216	ENSGALG00010008216
STYXL2	1	complement(91976252..91986787)	2.03849	0.351839	1.27619	0.227799	0.998628	1	ENSGALG00010008222	ENSGALG00010008222
MAEL	1	complement(92003224..92014294)	0.115159	0.209849	1.15657	0.857006	0.998628	1	ENSGALG00010008235	ENSGALG00010008235
ILDR2	1	92022901..92057627	4.82953	0.215359	1.16099	0.371104	0.998628	1	ENSGALG00010008208	ENSGALG00010008208
ZFP92	1	complement(92064309..92069254)	40.1163	0.00660405	1.00459	0.951588	0.998628	1	ENSGALG00010008252	ENSGALG00010008252
gene:ENSGALG00010008265	1	92094289..92114641	1.24785	0.664317	1.58482	0.272874	0.998628	1	ENSGALG00010008265	ENSGALG00010008265
gene:ENSGALG00010008268	1	92123165..92134248	1.56834	0.181084	1.13374	0.650113	0.998628	1	ENSGALG00010008268	ENSGALG00010008268
PTGFRN	1	92174859..92239680	43.4773	0.122532	1.08864	0.376767	0.998628	1	ENSGALG00010008291	ENSGALG00010008291
gene:ENSGALG00010008309	1	92246110..92258073	0.669567	0.399424	1.31898	0.411296	0.998628	1	ENSGALG00010008309	ENSGALG00010008309
IGSF3	1	92340978..92415410	79.1021	0.147767	1.10785	0.292869	0.998628	1	ENSGALG00010009029	ENSGALG00010009029
ADPRH	1	complement(92418252..92428761)	43.2772	0.0148152	1.01032	0.914657	0.998628	1	ENSGALG00010008318	ENSGALG00010008318
CD88	1	92438603..92463826	2.56698	0.301589	1.2325	0.245877	0.998628	1	ENSGALG00010007894	ENSGALG00010007894
TIMMDC1	1	complement(92464964..92471329)	126.532	0.021884	1.01528	0.805713	0.998628	1	ENSGALG00010007896	ENSGALG00010007896
POGLUT1	1	complement(92472256..92487855)	146.572	0.00353422	1.00245	0.974802	0.998628	1	ENSGALG00010007917	ENSGALG00010007917
BCL9	1	92488011..92569960	59.2468	-0.07487	-1.05327	0.595194	0.998628	1	ENSGALG00010007938	ENSGALG00010007938
ACP6	1	complement(92577121..92580420)	44.4707	-0.182419	-1.13478	0.305047	0.998628	1	ENSGALG00010009011	ENSGALG00010009011
gene:ENSGALG00010007946	1	complement(92582615..92584338)	17.6433	0.211025	1.15751	0.422147	0.998628	1	ENSGALG00010007946	ENSGALG00010007946
GJA8	1	92584607..92665696	1.13562	0.324358	1.25211	0.103575	0.918081	1	ENSGALG00010008002	ENSGALG00010008002
GJA5	1	complement(92597739..92616037)	51.0908	0.2241	1.16805	0.034373	0.646142	1	ENSGALG00010008030	ENSGALG00010008030
GPR89A	1	92666459..92689635	14.1711	-0.29716	-1.22872	0.0848147	0.867393	1	ENSGALG00010007569	ENSGALG00010007569
PDZK1	1	complement(92686984..92696378)	0.462796	0.0646701	1.04585	0.914221	0.998628	1	ENSGALG00010007572	ENSGALG00010007572
gene:ENSGALG00010007578	1	92720264..92724831	0	0	0	0	0	0	ENSGALG00010007578	ENSGALG00010007578
HTR1F	1	complement(92745820..92859902)	0.103948	1.85183	3.60958	0.0779532	0.840458	1	ENSGALG00010007654	ENSGALG00010007654
POU1F1	1	93020851..93036563	0.112829	-0.505524	-1.41964	0.619179	0.998628	1	ENSGALG00010007661	ENSGALG00010007661
CHMP2B	1	complement(93038067..93050442)	73.0729	0.0544872	1.03849	0.625667	0.998628	1	ENSGALG00010007680	ENSGALG00010007680
VGLL3	1	93119193..93140380	15.9562	0.103831	1.07462	0.528406	0.998628	1	ENSGALG00010007184	ENSGALG00010007184
gene:ENSGALG00010007185	1	complement(93164976..93166744)	0	0	0	0	0	0	ENSGALG00010007185	ENSGALG00010007185
CADM2	1	complement(93495744..94145728)	4.43121	-0.12273	-1.08879	0.549988	0.998628	1	ENSGALG00010007271	ENSGALG00010007271
gene:ENSGALG00010007279	1	complement(94036870..94037254)	0	0	0	0	0	0	ENSGALG00010007279	ENSGALG00010007279
GBE1	1	95263064..95444996	20.9259	-0.0680018	-1.04826	0.67094	0.998628	1	ENSGALG00010007931	ENSGALG00010007931
gene:ENSGALG00010007039	1	complement(95785385..95786077)	0.255724	-2.32703	-5.01771	0.295695	0	1	ENSGALG00010007039	ENSGALG00010007039
ROBO1	1	96052165..96759458	39.4828	0.0959291	1.06875	0.452047	0.998628	1	ENSGALG00010007360	ENSGALG00010007360
ROBO2	1	complement(97047036..97947763)	4.28403	0.0797189	1.05681	0.687965	0.998628	1	ENSGALG00010007414	ENSGALG00010007414
gene:ENSGALG00010007707	1	complement(98150427..98185982)	0.0812957	-3.46665	-11.0552	0.119191	0	1	ENSGALG00010007707	ENSGALG00010007707
RBM11	1	98170429..98179488	2.77364	-0.715062	-1.64155	0.0636765	0.783531	1	ENSGALG00010007724	ENSGALG00010007724
gene:ENSGALG00010007741	1	98180528..98213466	9.176	-0.145137	-1.10584	0.395138	0.998628	1	ENSGALG00010007741	ENSGALG00010007741
HSPA13	1	complement(98217178..98224878)	12.4248	0.0370387	1.02601	0.822433	0.998628	1	ENSGALG00010007751	ENSGALG00010007751
SAMSN1	1	complement(98228250..98445035)	1.62199	0.109976	1.07921	0.714255	0.998628	1	ENSGALG00010007786	ENSGALG00010007786
gene:ENSGALG00010007793	1	98331994..98333497	0.0396365	1.58244	2.99475	0.50374	0	1	ENSGALG00010007793	ENSGALG00010007793
NRIP1	1	complement(98438868..98573737)	2.03436	-0.00792559	-1.00551	0.942672	0.998628	1	ENSGALG00010007819	ENSGALG00010007819
USP25	1	98743669..98834468	18.9751	-0.0262075	-1.01833	0.800365	0.998628	1	ENSGALG00010008058	ENSGALG00010008058
TSTD1	1	99446739..99479513	20.8586	-0.00132194	-1.00092	0.989429	0.998742	1	ENSGALG00010007849	ENSGALG00010007849
C21orf91	1	complement(99511594..99528618)	46.9569	-0.0688727	-1.0489	0.517923	0.998628	1	ENSGALG00010007429	ENSGALG00010007429
CHODL	1	99674233..99719379	146.543	-0.0129825	-1.00904	0.891808	0.998628	1	ENSGALG00010007467	ENSGALG00010007467
TMPRSS15	1	complement(99706496..99762574)	0.316526	-0.724106	-1.65188	0.21954	0.998628	1	ENSGALG00010007504	ENSGALG00010007504
gene:ENSGALG00010007049	1	complement(100554109..101139722)	0.0322758	-3.91449	-15.0792	0.0724175	0	1	ENSGALG00010007049	ENSGALG00010007049
NCAM2	1	100828671..101086888	0.452183	0.163744	1.12019	0.730192	0.998628	1	ENSGALG00010007068	ENSGALG00010007068
ens-2_1	1	101145183..101145431	0	0	0	0	0	0	ENSGALG00010008384	ENSGALG00010008384
ens-2_2	1	101147482..101147730	0	0	0	0	0	0	ENSGALG00010008454	ENSGALG00010008454
ens-2_3	1	101152075..101152323	0	0	0	0	0	0	ENSGALG00010008393	ENSGALG00010008393
ens-2_4	1	101156670..101156918	0	0	0	0	0	0	ENSGALG00010008414	ENSGALG00010008414
ens-2_5	1	101158968..101159216	0	0	0	0	0	0	ENSGALG00010008353	ENSGALG00010008353
ens-2_6	1	101161264..101161512	0	0	0	0	0	0	ENSGALG00010008345	ENSGALG00010008345
gene:ENSGALG00010008337	1	101163560..101163808	0	0	0	0	0	0	ENSGALG00010008337	ENSGALG00010008337
gene:ENSGALG00010008329	1	101165857..101166105	0	0	0	0	0	0	ENSGALG00010008329	ENSGALG00010008329
ens-2_7	1	101168154..101168402	0	0	0	0	0	0	ENSGALG00010008446	ENSGALG00010008446
gene:ENSGALG00010008461	1	101170451..101170699	0	0	0	0	0	0	ENSGALG00010008461	ENSGALG00010008461
ens-2_8	1	101172748..101172996	0	0	0	0	0	0	ENSGALG00010008363	ENSGALG00010008363
ens-2_9	1	101175045..101175293	0	0	0	0	0	0	ENSGALG00010008322	ENSGALG00010008322
gene:ENSGALG00010008369	1	101177340..101177588	0	0	0	0	0	0	ENSGALG00010008369	ENSGALG00010008369
ens-2_10	1	101179637..101179885	0	0	0	0	0	0	ENSGALG00010008326	ENSGALG00010008326
ens-2_11	1	101181934..101182182	0	0	0	0	0	0	ENSGALG00010008378	ENSGALG00010008378
ens-2_12	1	101184232..101184480	0	0	0	0	0	0	ENSGALG00010008435	ENSGALG00010008435
gene:ENSGALG00010008427	1	101186529..101186777	0	0	0	0	0	0	ENSGALG00010008427	ENSGALG00010008427
gene:ENSGALG00010008371	1	101188826..101189074	0	0	0	0	0	0	ENSGALG00010008371	ENSGALG00010008371
gene:ENSGALG00010010753	1	complement(102089691..102100258)	1.14742	0.307639	1.23768	0.476443	0.998628	1	ENSGALG00010010753	ENSGALG00010010753
MRPL39	1	complement(102578362..102604312)	25.7786	-0.072605	-1.05161	0.567538	0.998628	1	ENSGALG00010010762	ENSGALG00010010762
JAM2	1	102613413..102647699	8.24252	-0.0174226	-1.01215	0.919208	0.998628	1	ENSGALG00010010838	ENSGALG00010010838
ATP5PF	1	complement(102645096..102651913)	92.2864	0.0121267	1.00844	0.87	0.998628	1	ENSGALG00010010855	ENSGALG00010010855
GABPA	1	102651645..102681746	78.8491	-0.0362923	-1.02547	0.63787	0.998628	1	ENSGALG00010010887	ENSGALG00010010887
APP	1	complement(102713376..102979763)	1028.35	0.085704	1.06121	0.27601	0.998628	1	ENSGALG00010010915	ENSGALG00010010915
CYYR1	1	complement(102984386..103041919)	27.5819	-0.0529413	-1.03738	0.722183	0.998628	1	ENSGALG00010010931	ENSGALG00010010931
ADAMTS1	1	complement(103129019..103136857)	48.9241	-0.00868037	-1.00603	0.93866	0.998628	1	ENSGALG00010010659	ENSGALG00010010659
ADAMTS5	1	complement(103167001..103210984)	8.09874	-0.0677927	-1.04811	0.694621	0.998628	1	ENSGALG00010010712	ENSGALG00010010712
N6AMT1	1	104043106..104048899	25.5943	-0.00542461	-1.00377	0.969416	0.998628	1	ENSGALG00010009831	ENSGALG00010009831
LTN1	1	complement(104049159..104076752)	18.8142	-0.121503	-1.08787	0.258822	0.998628	1	ENSGALG00010009868	ENSGALG00010009868
RWDD2B	1	complement(104076911..104080696)	24.4971	-0.105415	-1.0758	0.641934	0.998628	1	ENSGALG00010009914	ENSGALG00010009914
USP16	1	104080409..104101293	62.4029	-0.0130679	-1.0091	0.878332	0.998628	1	ENSGALG00010009985	ENSGALG00010009985
CCT8	1	complement(104098344..104113862)	180.263	-0.113976	-1.08221	0.151192	0.998628	1	ENSGALG00010010077	ENSGALG00010010077
MAP3K7CL	1	104123760..104157953	20.7024	0.336896	1.26304	0.103236	0.918081	1	ENSGALG00010011586	ENSGALG00010011586
BACH1	1	104182551..104210319	16.6006	0.131014	1.09506	0.253188	0.998628	1	ENSGALG00010011622	ENSGALG00010011622
GRIK1	1	complement(104253911..104415217)	13.0373	-0.00863037	-1.006	0.968589	0.998628	1	ENSGALG00010011636	ENSGALG00010011636
CLDN8	1	complement(104457312..104514096)	0.356472	-0.474278	-1.38922	0.390448	0.998628	1	ENSGALG00010011654	ENSGALG00010011654
TIAM1	1	complement(104556127..104672276)	23.9928	-0.0268678	-1.0188	0.761722	0.998628	1	ENSGALG00010011699	ENSGALG00010011699
SOD1	1	104747189..104754500	98.4321	-0.0951258	-1.06816	0.273281	0.998628	1	ENSGALG00010011746	ENSGALG00010011746
SCAF4	1	complement(104755025..104799463)	47.046	-0.0776677	-1.05531	0.38277	0.998628	1	ENSGALG00010011797	ENSGALG00010011797
HUNK	1	104826846..104882659	103.587	-0.0482945	-1.03404	0.682155	0.998628	1	ENSGALG00010010271	ENSGALG00010010271
MIS18A	1	complement(104969558..104974656)	43.0877	-0.140186	-1.10205	0.204105	0.998628	1	ENSGALG00010010274	ENSGALG00010010274
gene:ENSGALG00010010285	1	104975989..104991691	0.263036	-0.195417	-1.14505	0.819357	0.998628	1	ENSGALG00010010285	ENSGALG00010010285
URB1	1	complement(104993582..105038805)	12.9067	0.0520477	1.03674	0.642905	0.998628	1	ENSGALG00010010305	ENSGALG00010010305
EVA1C	1	105047810..105084353	2.03876	-0.566546	-1.48097	0.146084	0.998628	1	ENSGALG00010010405	ENSGALG00010010405
C21orf59	1	complement(105092072..105099780)	38.366	-0.187708	-1.13895	0.2836	0.998628	1	ENSGALG00010010423	ENSGALG00010010423
SYNJ1	1	complement(105102890..105163324)	4.12402	0.23037	1.17314	0.240775	0.998628	1	ENSGALG00010010534	ENSGALG00010010534
PAXBP1	1	complement(105166598..105192254)	61.3892	0.0149097	1.01039	0.896409	0.998628	1	ENSGALG00010010575	ENSGALG00010010575
C21orf62	1	complement(105192577..105205743)	0.0338622	0.460377	1.3759	0.640921	0.998628	1	ENSGALG00010010633	ENSGALG00010010633
OLIG2	1	105274469..105276737	0.278351	1.75975	3.3864	0.081919	0.855258	1	ENSGALG00010010227	ENSGALG00010010227
IFNAR2	1	105331767..105343944	104.196	-0.146534	-1.10691	0.186889	0.998628	1	ENSGALG00010010156	ENSGALG00010010156
IL10RB	1	105345527..105356516	16.1101	0.0372261	1.02614	0.840889	0.998628	1	ENSGALG00010010253	ENSGALG00010010253
IFNAR1	1	105365280..105384094	32.2915	-0.0473529	-1.03337	0.666455	0.998628	1	ENSGALG00010012049	ENSGALG00010012049
IFNGR2	1	105396793..105405282	94.4249	0.0529597	1.03739	0.544676	0.998628	1	ENSGALG00010012077	ENSGALG00010012077
TMEM50B	1	complement(105406426..105417624)	68.0603	0.0714938	1.0508	0.434254	0.998628	1	ENSGALG00010012084	ENSGALG00010012084
DNAJC28	1	complement(105417583..105421491)	7.17232	-0.0644301	-1.04567	0.743097	0.998628	1	ENSGALG00010012070	ENSGALG00010012070
gene:ENSGALG00010012094	1	105422787..105445957	2.29405	0.15768	1.11549	0.568228	0.998628	1	ENSGALG00010012094	ENSGALG00010012094
GART	1	complement(105445805..105483993)	44.0461	-0.087092	-1.06223	0.298295	0.998628	1	ENSGALG00010012097	ENSGALG00010012097
SON	1	105494869..105525594	51.6525	-0.00622559	-1.00432	0.952141	0.998628	1	ENSGALG00010012102	ENSGALG00010012102
DONSON	1	complement(105527678..105533327)	34.8592	-0.0724562	-1.05151	0.627176	0.998628	1	ENSGALG00010012105	ENSGALG00010012105
CRYZL1	1	complement(105534497..105555250)	59.0699	-0.295138	-1.227	0.0129118	0.451509	1	ENSGALG00010012129	ENSGALG00010012129
ITSN1	1	105555566..105670047	27.9075	-0.00437917	-1.00304	0.960999	0.998628	1	ENSGALG00010012195	ENSGALG00010012195
ATP5PO	1	complement(105675761..105683149)	359.507	0.0192784	1.01345	0.85269	0.998628	1	ENSGALG00010012606	ENSGALG00010012606
MRPS6	1	105678442..105789919	49.9912	-0.0331946	-1.02328	0.734668	0.998628	1	ENSGALG00010012648	ENSGALG00010012648
SLC5A3	1	105745934..105806453	2.63792	-0.0439687	-1.03095	0.791456	0.998628	1	ENSGALG00010012682	ENSGALG00010012682
KCNE2	1	105804851..105980248	4.97703	-0.0927987	-1.06644	0.546503	0.998628	1	ENSGALG00010012775	ENSGALG00010012775
C21orf140	1	complement(105952323..105953084)	0.128365	-2.74856	-6.72047	0.229443	0	1	ENSGALG00010013862	ENSGALG00010013862
gene:ENSGALG00010012853	1	complement(105958666..105959727)	0	0	0	0	0	0	ENSGALG00010012853	ENSGALG00010012853
KCNE1	1	complement(105974571..105991704)	0.233299	-0.473695	-1.38866	0.467016	0.998628	1	ENSGALG00010012863	ENSGALG00010012863
RCAN1	1	complement(106003299..106045181)	49.2386	0.130665	1.0948	0.141163	0.998628	1	ENSGALG00010012879	ENSGALG00010012879
CLIC6	1	106056093..106085634	1.8559	-0.266645	-1.20301	0.486331	0.998628	1	ENSGALG00010012894	ENSGALG00010012894
RUNX1	1	complement(106108834..106258541)	2.2343	-0.0975958	-1.06999	0.756442	0.998628	1	ENSGALG00010012917	ENSGALG00010012917
SETD4	1	complement(106654936..106665201)	12.8375	-0.259461	-1.19703	0.103136	0.918081	1	ENSGALG00010012925	ENSGALG00010012925
CBR3	1	106664804..106673668	50.7961	-0.017103	-1.01193	0.844466	0.998628	1	ENSGALG00010012964	ENSGALG00010012964
DOP1B	1	106674920..106723182	7.136	-0.0145909	-1.01016	0.926848	0.998628	1	ENSGALG00010012993	ENSGALG00010012993
MORC4	1	106726276..106754133	19.6655	0.0270314	1.01891	0.767558	0.998628	1	ENSGALG00010013037	ENSGALG00010013037
CHAF1B	1	106754411..106773513	34.4548	-0.0360533	-1.02531	0.678489	0.998628	1	ENSGALG00010013082	ENSGALG00010013082
CLDN14	1	complement(106793822..106821746)	0.381046	-0.212418	-1.15863	0.76336	0.998628	1	ENSGALG00010013096	ENSGALG00010013096
SIM2	1	106892133..106949856	8.18511	0.36958	1.29198	0.0548291	0.743507	1	ENSGALG00010013099	ENSGALG00010013099
HLCS	1	complement(106955115..107069358)	6.65848	-0.0557751	-1.03942	0.785815	0.998628	1	ENSGALG00010013104	ENSGALG00010013104
RIPPLY3	1	107076470..107082445	0.937623	1.88574	3.69542	0.0122232	0.442003	1	ENSGALG00010013109	ENSGALG00010013109
PIGP	1	complement(107090191..107094290)	32.2592	0.00570809	1.00396	0.975934	0.998628	1	ENSGALG00010013114	ENSGALG00010013114
TTC3	1	107094179..107154234	27.9888	-0.0507925	-1.03583	0.550878	0.998628	1	ENSGALG00010013135	ENSGALG00010013135
DSCR3	1	complement(107154853..107172872)	63.5082	-0.0436895	-1.03075	0.611103	0.998628	1	ENSGALG00010013168	ENSGALG00010013168
DYRK1A	1	107222531..107279400	22.593	0.119027	1.086	0.181566	0.998628	1	ENSGALG00010013181	ENSGALG00010013181
KCNJ6	1	complement(107307319..107466530)	0.471778	0.288649	1.2215	0.583928	0.998628	1	ENSGALG00010013205	ENSGALG00010013205
KCNJ15	1	107585374..107625209	1.66689	-0.0657876	-1.04666	0.789165	0.998628	1	ENSGALG00010013304	ENSGALG00010013304
ERG	1	complement(107658703..107810294)	66.058	0.062074	1.04397	0.557228	0.998628	1	ENSGALG00010013330	ENSGALG00010013330
ETS2	1	107882546..107896968	56.6425	-0.0401842	-1.02825	0.64531	0.998628	1	ENSGALG00010013349	ENSGALG00010013349
PSMG1	1	complement(108007292..108022574)	53.9142	-0.0243084	-1.01699	0.786728	0.998628	1	ENSGALG00010013375	ENSGALG00010013375
BRWD1	1	complement(108024055..108075575)	21.5617	-0.011934	-1.00831	0.8942	0.998628	1	ENSGALG00010014738	ENSGALG00010014738
HMGN1	1	complement(108078971..108085677)	267.721	-0.104355	-1.07501	0.398881	0.998628	1	ENSGALG00010013391	ENSGALG00010013391
WRB	1	108085542..108092042	68.8055	0.0255634	1.01788	0.794237	0.998628	1	ENSGALG00010013413	ENSGALG00010013413
LCA5L	1	complement(108092001..108107160)	1.46641	0.10945	1.07882	0.786509	0.998628	1	ENSGALG00010013449	ENSGALG00010013449
SH3BGR	1	108109351..108135207	53.2955	0.208293	1.15532	0.240445	0.998628	1	ENSGALG00010013457	ENSGALG00010013457
B3GALT5	1	108150061..108172511	0.475065	0.0758925	1.05401	0.841534	0.998628	1	ENSGALG00010013492	ENSGALG00010013492
IGSF5	1	108176160..108210089	0.556644	-0.244813	-1.18494	0.733469	0.998628	1	ENSGALG00010013504	ENSGALG00010013504
PCP4	1	108219173..108280030	44.873	-0.274599	-1.20966	0.0883547	0.882133	1	ENSGALG00010013549	ENSGALG00010013549
DSCAM	1	complement(108317440..108781202)	0.404586	-0.863156	-1.81901	0.0689787	0.806401	1	ENSGALG00010013589	ENSGALG00010013589
BACE2	1	108914863..108966520	14.4	-0.141395	-1.10297	0.480664	0.998628	1	ENSGALG00010013650	ENSGALG00010013650
FAM3B	1	108973371..108989296	1.66633	-0.118547	-1.08564	0.733422	0.998628	1	ENSGALG00010013758	ENSGALG00010013758
gene:ENSGALG00010013778	1	complement(108994729..108995869)	8.60063	1.41572	2.66793	0.014492	0.474735	1	ENSGALG00010013778	ENSGALG00010013778
MX1	1	109001642..109022485	1.07065	0.67915	1.6012	0.341846	0.998628	1	ENSGALG00010013809	ENSGALG00010013809
TMPRSS2	1	complement(109012235..109044166)	1.48192	0.513297	1.42731	0.185804	0.998628	1	ENSGALG00010013833	ENSGALG00010013833
RIPK4	1	complement(109103106..109124365)	6.90298	0.00252532	1.00175	0.989178	0.998742	1	ENSGALG00010010941	ENSGALG00010010941
PRDM15	1	complement(109151884..109183588)	15.6811	-0.132971	-1.09655	0.358499	0.998628	1	ENSGALG00010010948	ENSGALG00010010948
C2CD2	1	complement(109186426..109222261)	10.6378	0.0964864	1.06917	0.616338	0.998628	1	ENSGALG00010010991	ENSGALG00010010991
ZBTB21	1	complement(109222477..109249554)	3.25585	-0.0990594	-1.07107	0.524733	0.998628	1	ENSGALG00010010982	ENSGALG00010010982
UMODL1	1	109270395..109317893	0.632493	0.00616617	1.00428	0.987552	0.998742	1	ENSGALG00010011004	ENSGALG00010011004
gene:ENSGALG00010011074	1	109337787..109380955	0.00485142	-2.74856	-6.72047	0.229393	0	1	ENSGALG00010011074	ENSGALG00010011074
ABCG1	1	109397685..109451177	0.704636	0.201908	1.15022	0.671577	0.998628	1	ENSGALG00010011104	ENSGALG00010011104
TFF3	1	complement(109461609..109465986)	0	0	0	0	0	0	ENSGALG00010011115	ENSGALG00010011115
TMPRSS3	1	complement(109487267..109516463)	0	0	0	0	0	0	ENSGALG00010011125	ENSGALG00010011125
UBASH3A	1	109504156..109528568	0.0692805	1.84947	3.60368	0.0710935	0.810455	1	ENSGALG00010011139	ENSGALG00010011139
RSPH1	1	complement(109532451..109545047)	0.200812	0.713011	1.63922	0.5311	0	1	ENSGALG00010011185	ENSGALG00010011185
SLC37A1	1	109547082..109589306	5.0601	0.157172	1.1151	0.3979	0.998628	1	ENSGALG00010011211	ENSGALG00010011211
PDE9A	1	109599337..109643325	22.0504	0.152384	1.1114	0.328178	0.998628	1	ENSGALG00010011244	ENSGALG00010011244
WDR4	1	complement(109655883..109677467)	51.5225	0.111075	1.08003	0.235463	0.998628	1	ENSGALG00010011275	ENSGALG00010011275
NDUFV3	1	109677271..109685182	42.8735	-0.0332127	-1.02329	0.776109	0.998628	1	ENSGALG00010011293	ENSGALG00010011293
PKNOX1	1	109701702..109740595	8.24232	-0.045303	-1.0319	0.833991	0.998628	1	ENSGALG00010011340	ENSGALG00010011340
gene:ENSGALG00010011814	1	complement(109754514..109775013)	0.423219	-0.118839	-1.08586	0.834709	0.998628	1	ENSGALG00010011814	ENSGALG00010011814
CBS	1	complement(109784313..109810561)	18.6071	-0.00543444	-1.00377	0.95819	0.998628	1	ENSGALG00010011839	ENSGALG00010011839
U2AF1	1	complement(109817299..109833156)	193.44	-0.0173913	-1.01213	0.832971	0.998628	1	ENSGALG00010011880	ENSGALG00010011880
CRYAA	1	109847051..109853930	0.177534	-1.59611	-3.02328	0.18112	0	1	ENSGALG00010011889	ENSGALG00010011889
SIK1	1	complement(109984522..109997486)	7.35264	0.075991	1.05408	0.650279	0.998628	1	ENSGALG00010011896	ENSGALG00010011896
HSF2BP	1	complement(110075581..110111861)	19.9089	0.0555327	1.03924	0.79572	0.998628	1	ENSGALG00010011917	ENSGALG00010011917
RRP1B	1	110110661..110132879	36.5225	-0.108052	-1.07777	0.331119	0.998628	1	ENSGALG00010011925	ENSGALG00010011925
PDXK	1	110146949..110191346	20.1746	0.00994146	1.00691	0.912867	0.998628	1	ENSGALG00010011950	ENSGALG00010011950
AGPAT3	1	110306279..110333289	37.5562	0.110144	1.07934	0.228434	0.998628	1	ENSGALG00010011961	ENSGALG00010011961
TRAPPC10	1	110351291..110392937	16.7324	0.113745	1.08203	0.315847	0.998628	1	ENSGALG00010011973	ENSGALG00010011973
PWP2	1	110393893..110410967	50.8815	-0.0806154	-1.05747	0.353399	0.998628	1	ENSGALG00010014726	ENSGALG00010014726
GATD3A	1	110412029..110419219	147.295	-0.154885	-1.11333	0.244034	0.998628	1	ENSGALG00010011977	ENSGALG00010011977
gene:ENSGALG00010011985	1	complement(110429061..110430700)	0.22098	-0.0220119	-1.01537	0.986754	0	1	ENSGALG00010011985	ENSGALG00010011985
ICOSLG	1	complement(110458982..110471879)	12.2723	0.103472	1.07436	0.572044	0.998628	1	ENSGALG00010012041	ENSGALG00010012041
C1HXORF36	1	110880306..110895857	17.6668	0.14627	1.1067	0.387096	0.998628	1	ENSGALG00010009786	ENSGALG00010009786
gene:ENSGALG00010011421	1	complement(110911086..111059299)	23.4416	-0.049702	-1.03505	0.557988	0.998628	1	ENSGALG00010011421	ENSGALG00010011421
FUNDC1	1	111096777..111116494	55.8998	-0.109055	-1.07852	0.276544	0.998628	1	ENSGALG00010011440	ENSGALG00010011440
EFHC2	1	111131909..111193344	1.12688	-0.362062	-1.28526	0.342003	0.998628	1	ENSGALG00010011468	ENSGALG00010011468
NDP	1	111261780..111281759	13.5641	0.172991	1.12739	0.374974	0.998628	1	ENSGALG00010011475	ENSGALG00010011475
MAOB	1	111305795..111358116	3.69904	0.0601711	1.04259	0.767404	0.998628	1	ENSGALG00010011533	ENSGALG00010011533
MAOA	1	complement(111365361..111422648)	25.8809	0.223855	1.16785	0.0547625	0.743417	1	ENSGALG00010011546	ENSGALG00010011546
CASK	1	111886113..112082122	111.958	0.113335	1.08173	0.294881	0.998628	1	ENSGALG00010002424	ENSGALG00010002424
GPR82	1	complement(111979696..111982521)	0.35187	-0.941467	-1.92048	0.40102	0.998628	1	ENSGALG00010002439	ENSGALG00010002439
GPR34	1	complement(111989204..111996472)	2.20637	0.06517	1.04621	0.808902	0.998628	1	ENSGALG00010002434	ENSGALG00010002434
NYX	1	complement(112075373..112117242)	0.919583	0.272853	1.20819	0.218738	0.998628	1	ENSGALG00010002455	ENSGALG00010002455
DDX3X	1	complement(112120028..112139161)	408.299	0.0432906	1.03046	0.635874	0.998628	1	ENSGALG00010002476	ENSGALG00010002476
RPL8	1	112163780..112167577	4484.19	0.0351906	1.02469	0.657108	0.998628	1	ENSGALG00010002492	ENSGALG00010002492
USP9Y	1	complement(112177465..112275139)	38.2359	0.0352317	1.02472	0.59534	0.998628	1	ENSGALG00010002504	ENSGALG00010002504
MED14	1	112293228..112360784	18.7867	-0.0157406	-1.01097	0.87914	0.998628	1	ENSGALG00010002528	ENSGALG00010002528
ATP6AP2	1	complement(112371755..112381018)	94.4366	-0.132183	-1.09595	0.14259	0.998628	1	ENSGALG00010002546	ENSGALG00010002546
BCOR	1	112464388..112522447	20.2043	0.0711292	1.05054	0.510988	0.998628	1	ENSGALG00010002571	ENSGALG00010002571
MID1IP1	1	complement(112754846..112842417)	9.90341	-0.0664699	-1.04715	0.52929	0.998628	1	ENSGALG00010002623	ENSGALG00010002623
TSPAN7	1	complement(112867977..112957520)	47.5038	0.0455779	1.0321	0.606349	0.998628	1	ENSGALG00010002725	ENSGALG00010002725
OTC	1	complement(112998991..113025619)	0.12439	-2.52241	-5.74541	0.0935565	0	1	ENSGALG00010002770	ENSGALG00010002770
RPGR	1	113027269..113091447	7.43833	-0.0420154	-1.02955	0.802102	0.998628	1	ENSGALG00010003719	ENSGALG00010003719
SRPX	1	113116943..113136797	55.4078	0.0769313	1.05477	0.374483	0.998628	1	ENSGALG00010002840	ENSGALG00010002840
SYTL5	1	complement(113145505..113218923)	0.295215	-0.932007	-1.90793	0.214963	0.998628	1	ENSGALG00010002935	ENSGALG00010002935
DYNLT3	1	113234286..113242223	24.5955	0.0207697	1.0145	0.845389	0.998628	1	ENSGALG00010002978	ENSGALG00010002978
CYBB	1	complement(113249544..113283766)	1.58135	-0.170967	-1.12581	0.534136	0.998628	1	ENSGALG00010001865	ENSGALG00010001865
XK	1	complement(113285260..113339967)	1.13166	-0.528459	-1.44239	0.216017	0.998628	1	ENSGALG00010001878	ENSGALG00010001878
PRRG1	1	complement(113365909..113402768)	14.183	0.0717774	1.05101	0.549967	0.998628	1	ENSGALG00010002310	ENSGALG00010002310
gene:ENSGALG00010002331	1	113493704..113756420	0.466071	0.339376	1.26521	0.404647	0.998628	1	ENSGALG00010002331	ENSGALG00010002331
TMEM47	1	114031879..114058712	51.0273	0.181089	1.13374	0.0522102	0.737596	1	ENSGALG00010002335	ENSGALG00010002335
DMD	1	114493557..115657311	13.7749	0.00265273	1.00184	0.977702	0.998628	1	ENSGALG00010001982	ENSGALG00010001982
gene:ENSGALG00010002147	1	complement(115677737..115682363)	0.382614	-0.932726	-1.90888	0.297593	0.998628	1	ENSGALG00010002147	ENSGALG00010002147
gene:ENSGALG00010003690	1	complement(115693373..115702928)	0.12295	0.761556	1.69532	0.53068	0.998628	1	ENSGALG00010003690	ENSGALG00010003690
TAB3	1	115754709..115793186	12.6985	0.206207	1.15365	0.242848	0.998628	1	ENSGALG00010001837	ENSGALG00010001837
GK2	1	complement(115814929..115859228)	7.50949	0.0699364	1.04967	0.707964	0.998628	1	ENSGALG00010002253	ENSGALG00010002253
CXorf21	1	115877600..115887745	0.331207	-0.486984	-1.40151	0.467132	0.998628	1	ENSGALG00010002259	ENSGALG00010002259
NR0B1	1	116018160..116020526	2.87255	0.0312534	1.0219	0.941747	0.998628	1	ENSGALG00010002261	ENSGALG00010002261
IL1RAPL1	1	complement(116177125..116878731)	1.38363	0.635715	1.55371	0.125572	0.978583	1	ENSGALG00010002275	ENSGALG00010002275
gene:ENSGALG00010002279	1	complement(117554389..117564295)	0.336644	0.516795	1.43077	0.591665	0.998628	1	ENSGALG00010002279	ENSGALG00010002279
gene:ENSGALG00010002283	1	complement(117595521..117605850)	0.647379	1.17887	2.264	0.059189	0.760399	1	ENSGALG00010002283	ENSGALG00010002283
ARX	1	117947816..117952992	4.2663	0.304219	1.23475	0.301488	0.998628	1	ENSGALG00010002079	ENSGALG00010002079
POLA1	1	complement(117955351..118146204)	39.5468	-0.096971	-1.06953	0.250397	0.998628	1	ENSGALG00010002087	ENSGALG00010002087
PCYT1B	1	118148078..118191677	7.86845	-0.138376	-1.10067	0.465472	0.998628	1	ENSGALG00010002097	ENSGALG00010002097
PDK3	1	complement(118194808..118248932)	55.0706	0.0120821	1.00841	0.891565	0.998628	1	ENSGALG00010002137	ENSGALG00010002137
SLC51AL	1	complement(118270598..118282724)	4.91945	0.213425	1.15944	0.326563	0.998628	1	ENSGALG00010002149	ENSGALG00010002149
ZFX	1	complement(118296163..118318819)	34.0872	-0.0435287	-1.03063	0.630051	0.998628	1	ENSGALG00010003052	ENSGALG00010003052
EIF2S3	1	complement(118333589..118347807)	436.189	-0.0687215	-1.04879	0.413267	0.998628	1	ENSGALG00010003077	ENSGALG00010003077
KLHL15	1	118347857..118371030	14.7497	-0.0510798	-1.03604	0.729519	0.998628	1	ENSGALG00010003101	ENSGALG00010003101
APOO	1	118351259..118417987	36.2241	-0.037593	-1.0264	0.729406	0.998628	1	ENSGALG00010003125	ENSGALG00010003125
SAT1	1	complement(118428887..118431715)	174.692	-0.00740253	-1.00514	0.948489	0.998628	1	ENSGALG00010003133	ENSGALG00010003133
ACOT9	1	118434832..118460206	39.1213	-0.141304	-1.1029	0.233329	0.998628	1	ENSGALG00010003193	ENSGALG00010003193
PRDX4	1	complement(118460237..118469194)	155.373	0.0265901	1.0186	0.74137	0.998628	1	ENSGALG00010003214	ENSGALG00010003214
gene:ENSGALG00010003247	1	complement(118570715..118573884)	0.909745	0.0692586	1.04918	0.894822	0.998628	1	ENSGALG00010003247	ENSGALG00010003247
PHEX	1	complement(118992917..119088325)	31.6146	0.0333369	1.02338	0.738507	0.998628	1	ENSGALG00010003252	ENSGALG00010003252
SMS	1	complement(119103001..119147707)	81.5102	-0.168918	-1.12421	0.0941535	0.893062	1	ENSGALG00010003268	ENSGALG00010003268
MBTPS2	1	complement(119169623..119202068)	4.28801	-0.200843	-1.14937	0.34741	0.998628	1	ENSGALG00010003275	ENSGALG00010003275
SMPX	1	119212747..119257211	8.4451	0.385183	1.30603	0.197208	0.998628	1	ENSGALG00010001885	ENSGALG00010001885
KLHL34	1	119273602..119305936	0.352118	0.150621	1.11005	0.678328	0.998628	1	ENSGALG00010001890	ENSGALG00010001890
CNKSR2	1	complement(119277299..119483390)	10.6937	-0.166381	-1.12224	0.298041	0.998628	1	ENSGALG00010001918	ENSGALG00010001918
RPS6KA3	1	119836641..119905181	5.98263	0.189542	1.1404	0.403432	0.998628	1	ENSGALG00010002592	ENSGALG00010002592
EIF1AX	1	119908653..119917827	229.533	0.04363	1.0307	0.637182	0.998628	1	ENSGALG00010002653	ENSGALG00010002653
MAP7D2	1	119939302..120017920	25.3274	-0.0159197	-1.0111	0.878533	0.998628	1	ENSGALG00010002765	ENSGALG00010002765
CXorf23	1	120025684..120057202	18.9334	0.146757	1.10708	0.327463	0.998628	1	ENSGALG00010002790	ENSGALG00010002790
SH3KBP1	1	120064413..120286676	136.501	0.0357293	1.02507	0.760139	0.998628	1	ENSGALG00010002809	ENSGALG00010002809
gene:ENSGALG00010002869	1	120147775..120165776	0.0407051	-1.58767	-3.00564	0.498697	0	1	ENSGALG00010002869	ENSGALG00010002869
MAP3K15	1	120298659..120382133	1.08245	-0.280769	-1.21484	0.443378	0.998628	1	ENSGALG00010002883	ENSGALG00010002883
PDHA2	1	complement(120371409..120383558)	129.578	-0.157651	-1.11547	0.0725046	0.815016	1	ENSGALG00010002929	ENSGALG00010002929
ADGRG2	1	120445512..120499149	55.9913	0.0668727	1.04744	0.478789	0.998628	1	ENSGALG00010002957	ENSGALG00010002957
PHKA2	1	120500382..120537544	12.9211	-0.0632497	-1.04482	0.752878	0.998628	1	ENSGALG00010003002	ENSGALG00010003002
PPEF1	1	complement(120539597..120569609)	0.708268	0.0219659	1.01534	0.960888	0.998628	1	ENSGALG00010003030	ENSGALG00010003030
RS1	1	120569104..120590811	0.0306405	1.58236	2.9946	0.503763	0	1	ENSGALG00010003040	ENSGALG00010003040
CDKL5	1	complement(120599756..120720981)	2.83873	0.137072	1.09967	0.559625	0.998628	1	ENSGALG00010002161	ENSGALG00010002161
SCML2	1	120745905..120815195	13.4799	0.131799	1.09566	0.401345	0.998628	1	ENSGALG00010002345	ENSGALG00010002345
RAI2	1	complement(120823443..120858195)	2.24485	-0.0848564	-1.06058	0.594102	0.998628	1	ENSGALG00010002365	ENSGALG00010002365
gene:ENSGALG00010002370	1	complement(120993735..121019274)	6.18789	0.0465467	1.03279	0.813515	0.998628	1	ENSGALG00010002370	ENSGALG00010002370
NHS	1	complement(121026325..121274674)	12.3941	-0.118821	-1.08585	0.289794	0.998628	1	ENSGALG00010002379	ENSGALG00010002379
REPS2	1	complement(121345712..121439725)	32.7842	-0.0341911	-1.02398	0.712193	0.998628	1	ENSGALG00010002391	ENSGALG00010002391
gene:ENSGALG00010002394	1	complement(121361191..121362244)	0	0	0	0	0	0	ENSGALG00010002394	ENSGALG00010002394
RBBP7	1	121466978..121476431	41.6263	-0.0275405	-1.01927	0.795231	0.998628	1	ENSGALG00010002400	ENSGALG00010002400
TXLNG	1	complement(121476245..121497940)	25.0825	0.0523829	1.03698	0.596619	0.998628	1	ENSGALG00010002402	ENSGALG00010002402
SYAP1	1	complement(121502600..121522066)	67.8876	0.0413609	1.02908	0.637024	0.998628	1	ENSGALG00010001678	ENSGALG00010001678
CTPS2	1	121522097..121578414	10.382	-0.046722	-1.03292	0.783037	0.998628	1	ENSGALG00010001691	ENSGALG00010001691
gene:ENSGALG00010001709	1	complement(121548408..121549108)	0	0	0	0	0	0	ENSGALG00010001709	ENSGALG00010001709
GRPR	1	complement(121815142..121837899)	6.41527	-0.103158	-1.07412	0.65952	0.998628	1	ENSGALG00010001488	ENSGALG00010001488
AP1S2	1	121950307..121984435	43.4907	0.0914794	1.06546	0.400644	0.998628	1	ENSGALG00010001510	ENSGALG00010001510
ZRSR2	1	complement(121984372..122005052)	23.0576	-0.00115265	-1.0008	0.991049	0.998742	1	ENSGALG00010001513	ENSGALG00010001513
TMEM27	1	122011000..122030922	0.613538	-0.010392	-1.00723	0.985446	0.998742	1	ENSGALG00010001516	ENSGALG00010001516
ACE2	1	122038425..122060913	0.131394	0.677254	1.59909	0.548778	0.998628	1	ENSGALG00010001524	ENSGALG00010001524
BMX	1	complement(122062846..122095477)	0.27487	-0.582051	-1.49698	0.405259	0.998628	1	ENSGALG00010001484	ENSGALG00010001484
VEGFD	1	122149438..122184374	8.97456	0.0379246	1.02664	0.832069	0.998628	1	ENSGALG00010001454	ENSGALG00010001454
PIGA	1	122192019..122201529	7.99971	-0.0238569	-1.01667	0.890443	0.998628	1	ENSGALG00010001606	ENSGALG00010001606
ASB11	1	122205415..122217695	0	0	0	0	0	0	ENSGALG00010001427	ENSGALG00010001427
ASB9	1	122230593..122244721	29.0888	0.0026399	1.00183	0.984223	0.998628	1	ENSGALG00010001461	ENSGALG00010001461
gene:ENSGALG00010002949	1	122361757..122371749	1.95149	-1.66658	-3.17461	0.0185739	0.5071	1	ENSGALG00010002949	ENSGALG00010002949
MOSPD2	1	complement(122421214..122455813)	21.7518	0.0142845	1.00995	0.910646	0.998628	1	ENSGALG00010001620	ENSGALG00010001620
FANCB	1	122455782..122471007	4.38106	-0.0621241	-1.044	0.790512	0.998628	1	ENSGALG00010001632	ENSGALG00010001632
GLRA2	1	complement(122502125..122630390)	0.123697	-0.156655	-1.1147	0.852571	0.998628	1	ENSGALG00010001656	ENSGALG00010001656
gene:ENSGALG00010002363	1	122830321..122831571	0	0	0	0	0	0	ENSGALG00010002363	ENSGALG00010002363
GEMIN8	1	122908222..122943988	18.2041	0.0149993	1.01045	0.905355	0.998628	1	ENSGALG00010002369	ENSGALG00010002369
GPM6B	1	122952088..123058426	191.563	0.165016	1.12118	0.0463195	0.720046	1	ENSGALG00010002393	ENSGALG00010002393
OFD1	1	complement(123055281..123088784)	17.0352	-0.0409152	-1.02877	0.751004	0.998628	1	ENSGALG00010002408	ENSGALG00010002408
TRAPPC2	1	123088782..123094639	82.2827	0.0422617	1.02973	0.651743	0.998628	1	ENSGALG00010002418	ENSGALG00010002418
RAB9A	1	complement(123088850..123118190)	10.9009	-0.0771358	-1.05492	0.406118	0.998628	1	ENSGALG00010002448	ENSGALG00010002448
TCEANC	1	complement(123100086..123118670)	25.3562	-0.0466813	-1.03289	0.760325	0.998628	1	ENSGALG00010002501	ENSGALG00010002501
EGFL6	1	complement(123173275..123213895)	456.376	-0.00762254	-1.0053	0.939073	0.998628	1	ENSGALG00010002554	ENSGALG00010002554
TMSB4X	1	complement(123512195..123513910)	3141.51	0.117339	1.08473	0.148955	0.998628	1	ENSGALG00010002566	ENSGALG00010002566
TLR7	1	complement(123560512..123568139)	0.798602	-0.0135868	-1.00946	0.969675	0.998628	1	ENSGALG00010001897	ENSGALG00010001897
PRPS2	1	complement(123572603..123598464)	16.2052	0.173754	1.12799	0.392114	0.998628	1	ENSGALG00010001901	ENSGALG00010001901
FRMPD4	1	complement(123691340..124035070)	5.02475	-0.135226	-1.09826	0.455014	0.998628	1	ENSGALG00010001925	ENSGALG00010001925
MSL3	1	complement(124124346..124174635)	28.6387	-0.0752489	-1.05354	0.380503	0.998628	1	ENSGALG00010001952	ENSGALG00010001952
gene:ENSGALG00010002951	1	complement(124197700..124201788)	0.851595	0.574607	1.48927	0.206277	0.998628	1	ENSGALG00010002951	ENSGALG00010002951
ARHGAP6	1	124341873..124496530	10.4278	-0.0243247	-1.017	0.886955	0.998628	1	ENSGALG00010001966	ENSGALG00010001966
gene:ENSGALG00010003266	1	complement(124542408..124551256)	0.182797	-1.07264	-2.10328	0.195379	0.998628	1	ENSGALG00010003266	ENSGALG00010003266
gene:ENSGALG00010001988	1	complement(124557841..124564124)	0.222488	1.03993	2.05612	0.270682	0.998628	1	ENSGALG00010001988	ENSGALG00010001988
MID1	1	124717932..124885359	7.05654	-0.172714	-1.12718	0.43443	0.998628	1	ENSGALG00010002012	ENSGALG00010002012
CLCN4	1	complement(124989144..125026173)	1.37658	0.275238	1.21019	0.504007	0.998628	1	ENSGALG00010002023	ENSGALG00010002023
WWC3	1	complement(125028879..125124512)	13.5556	0.211764	1.1581	0.251984	0.998628	1	ENSGALG00010002034	ENSGALG00010002034
CLDN34	1	complement(125148146..125171469)	0.142495	0.107212	1.07714	0.845616	0.998628	1	ENSGALG00010002142	ENSGALG00010002142
SHROOM2	1	complement(125155832..125294635)	12.1088	-0.0981827	-1.07042	0.342683	0.998628	1	ENSGALG00010002194	ENSGALG00010002194
GPR143	1	125308673..125322503	2.0135	-0.244912	-1.18502	0.536018	0.998628	1	ENSGALG00010002210	ENSGALG00010002210
TBL1X	1	complement(125335589..125535463)	72.1833	-0.0982512	-1.07048	0.403739	0.998628	1	ENSGALG00010001599	ENSGALG00010001599
ANOS1	1	125834621..125959791	3.70349	0.0947029	1.06785	0.712705	0.998628	1	ENSGALG00010001468	ENSGALG00010001468
PNPLA4	1	126282891..126302625	5.20041	-0.146812	-1.10712	0.583178	0.998628	1	ENSGALG00010001713	ENSGALG00010001713
STS	1	complement(126514415..126617406)	3.31406	-0.0588498	-1.04163	0.844795	0.998628	1	ENSGALG00010001728	ENSGALG00010001728
PUDP	1	126617099..126679647	5.65957	0.0464024	1.03269	0.825382	0.998628	1	ENSGALG00010001738	ENSGALG00010001738
gene:ENSGALG00010002947	1	126957424..126961476	0.181974	1.35322	2.55481	0.122311	0.971266	1	ENSGALG00010002947	ENSGALG00010002947
NLGN4Y	1	126994266..127160218	1.97093	0.271093	1.20672	0.377272	0.998628	1	ENSGALG00010001477	ENSGALG00010001477
PRKX	1	128237873..128293062	13.2796	0.028897	1.02023	0.851904	0.998628	1	ENSGALG00010001466	ENSGALG00010001466
MXRA5	1	128434483..128453951	160.201	0.00855913	1.00595	0.922228	0.998628	1	ENSGALG00010002235	ENSGALG00010002235
ARSH	1	128560192..128574615	44.8885	-0.137184	-1.09976	0.287149	0.998628	1	ENSGALG00010002243	ENSGALG00010002243
ARSD	1	128582544..128597013	0.19424	0.385135	1.30598	0.701538	0.998628	1	ENSGALG00010002254	ENSGALG00010002254
gene:ENSGALG00010002271	1	128599132..128618219	0.198294	-0.0257786	-1.01803	0.97384	0.998628	1	ENSGALG00010002271	ENSGALG00010002271
GYG2	1	complement(128622984..128642748)	9.30308	-0.450906	-1.3669	0.0231777	0.55688	1	ENSGALG00010002293	ENSGALG00010002293
gene:ENSGALG00010002332	1	complement(128643005..128667829)	5.30354	0.0964893	1.06917	0.694296	0.998628	1	ENSGALG00010002332	ENSGALG00010002332
CD99	1	complement(128671051..128695176)	285.048	0.0794067	1.05658	0.343172	0.998628	1	ENSGALG00010002338	ENSGALG00010002338
DHRSX_1	1	128784991..128953305	16.1336	0.112512	1.08111	0.54071	0.998628	1	ENSGALG00010002360	ENSGALG00010002360
DHRSX_2	1	128789883..128804868	3.34096	-0.0304407	-1.02132	0.860627	0.998628	1	ENSGALG00010002349	ENSGALG00010002349
ASMT	1	complement(129135404..129146298)	0.133113	-1.15945	-2.23372	0.368315	0	1	ENSGALG00010001536	ENSGALG00010001536
AKAP17A	1	complement(129150620..129158993)	25.1207	0.0546134	1.03858	0.604344	0.998628	1	ENSGALG00010001548	ENSGALG00010001548
P2RY8	1	129173093..129224077	2.76799	-0.393614	-1.31368	0.0611679	0.773344	1	ENSGALG00010001786	ENSGALG00010001786
ASMTL	1	129231562..129258622	27.2209	-0.307981	-1.23797	0.0575901	0.754842	1	ENSGALG00010001807	ENSGALG00010001807
SLC25A6	1	129261308..129264852	2282.76	-0.0257513	-1.01801	0.732893	0.998628	1	ENSGALG00010001817	ENSGALG00010001817
CSF2RA	1	complement(129267256..129306964)	2.34416	0.223877	1.16787	0.387166	0.998628	1	ENSGALG00010001831	ENSGALG00010001831
gene:ENSGALG00010001839	1	complement(129306484..129321302)	0.111621	-0.634541	-1.55244	0.524326	0.998628	1	ENSGALG00010001839	ENSGALG00010001839
gene:ENSGALG00010001847	1	129341904..129365415	0	0	0	0	0	0	ENSGALG00010001847	ENSGALG00010001847
CRLF2	1	129394013..129411773	0	0	0	0	0	0	ENSGALG00010001869	ENSGALG00010001869
SHOX	1	complement(129836503..129846394)	9.29438	-0.178386	-1.13162	0.372095	0.998628	1	ENSGALG00010001670	ENSGALG00010001670
gene:ENSGALG00010002452	1	129975844..129976799	0	0	0	0	0	0	ENSGALG00010002452	ENSGALG00010002452
gene:ENSGALG00010002458	1	130055975..130106220	41.3701	0.0952367	1.06824	0.391534	0.998628	1	ENSGALG00010002458	ENSGALG00010002458
STAG3	1	complement(130107443..130165624)	21.4303	-0.0812812	-1.05796	0.489323	0.998628	1	ENSGALG00010002530	ENSGALG00010002530
GTPBP6	1	130165726..130176632	18.884	-0.00144593	-1.001	0.994087	0.998742	1	ENSGALG00010002569	ENSGALG00010002569
PLCXD1	1	complement(130166913..130195111)	3.80519	0.274782	1.20981	0.353148	0.998628	1	ENSGALG00010002601	ENSGALG00010002601
gene:ENSGALG00010002618	1	complement(130211813..130221455)	0.139782	0.713057	1.63927	0.532857	0	1	ENSGALG00010002618	ENSGALG00010002618
RGN	1	complement(130223019..130238541)	12.9104	-0.107065	-1.07703	0.544275	0.998628	1	ENSGALG00010002634	ENSGALG00010002634
JADE3	1	complement(130242112..130302143)	41.9453	0.0882051	1.06305	0.39067	0.998628	1	ENSGALG00010002705	ENSGALG00010002705
RP2	1	complement(130309969..130329261)	45.2787	-0.0610447	-1.04322	0.540928	0.998628	1	ENSGALG00010002728	ENSGALG00010002728
SLC9A7	1	130344057..130413229	7.28526	-0.00274931	-1.00191	0.988928	0.998742	1	ENSGALG00010002753	ENSGALG00010002753
CHST7	1	complement(130429974..130431368)	2.60365	0.154273	1.11286	0.678746	0.998628	1	ENSGALG00010002954	ENSGALG00010002954
TUBGCP5	1	130447239..130483157	21.8463	-0.0140075	-1.00976	0.89509	0.998628	1	ENSGALG00010002800	ENSGALG00010002800
CYFIP1	1	130488904..130551990	95.5871	0.0405187	1.02848	0.729554	0.998628	1	ENSGALG00010002835	ENSGALG00010002835
gene:ENSGALG00010002844	1	complement(130528848..130534041)	0.0517466	-1.6133	-3.05951	0.308781	0	1	ENSGALG00010002844	ENSGALG00010002844
NIPA2	1	complement(130549878..130564617)	54.8071	-0.109949	-1.07919	0.177584	0.998628	1	ENSGALG00010002860	ENSGALG00010002860
gene:ENSGALG00010003280	1	complement(130568121..130574756)	10.1412	0.102042	1.07329	0.539655	0.998628	1	ENSGALG00010003280	ENSGALG00010003280
gene:ENSGALG00010002421	1	complement(130573459..130582752)	1.21613	-0.69026	-1.61357	0.231692	0.998628	1	ENSGALG00010002421	ENSGALG00010002421
HERC2	1	130612936..130718275	20.3531	0.0285702	1.02	0.780024	0.998628	1	ENSGALG00010002886	ENSGALG00010002886
OCA2	1	130732012..130914884	3.55882	-0.29211	-1.22443	0.320978	0.998628	1	ENSGALG00010002896	ENSGALG00010002896
GABRG3	1	complement(131063388..131365106)	1.79367	-0.220465	-1.16511	0.574039	0.998628	1	ENSGALG00010002907	ENSGALG00010002907
GABRA5	1	complement(131370424..131426364)	8.07246	0.000286883	1.0002	0.998919	0.999608	1	ENSGALG00010002927	ENSGALG00010002927
GABRB3	1	131378592..131566074	1.79624	0.137817	1.10024	0.701748	0.998628	1	ENSGALG00010002942	ENSGALG00010002942
ATP10A	1	131789281..131900042	31.8168	-0.136243	-1.09904	0.130298	0.987455	1	ENSGALG00010015992	ENSGALG00010015992
UBE3A	1	131984516..132034207	59.2255	-0.0464077	-1.03269	0.668139	0.998628	1	ENSGALG00010015520	ENSGALG00010015520
CNGA3	1	complement(132039692..132061176)	9.72343	-0.486195	-1.40075	0.0449779	0.71507	1	ENSGALG00010015542	ENSGALG00010015542
VWA3B	1	complement(132086647..132155381)	0.645922	-0.366309	-1.28905	0.453186	0.998628	1	ENSGALG00010015551	ENSGALG00010015551
TMEM131	1	132191530..132283053	59.8117	0.00958837	1.00667	0.927044	0.998628	1	ENSGALG00010015606	ENSGALG00010015606
INPP4A	1	complement(132292608..132406081)	21.4633	0.0809998	1.05775	0.342456	0.998628	1	ENSGALG00010015669	ENSGALG00010015669
COA5	1	complement(132407358..132414908)	38.3077	0.00809406	1.00563	0.937944	0.998628	1	ENSGALG00010015693	ENSGALG00010015693
UNC50	1	132414341..132417718	56.5998	-0.0287877	-1.02015	0.851795	0.998628	1	ENSGALG00010015701	ENSGALG00010015701
MGAT4A	1	complement(132417627..132497545)	15.2726	-0.341426	-1.26701	0.00173892	0.159716	1	ENSGALG00010015716	ENSGALG00010015716
CRACDL	1	complement(132509135..132572762)	3.1278	-0.207022	-1.1543	0.353888	0.998628	1	ENSGALG00010015738	ENSGALG00010015738
TSGA10	1	complement(132576913..132597409)	0.268858	0.503542	1.41769	0.48311	0.998628	1	ENSGALG00010015772	ENSGALG00010015772
gene:ENSGALG00010015813	1	132606805..132623411	27.8132	-0.0844549	-1.06029	0.366519	0.998628	1	ENSGALG00010015813	ENSGALG00010015813
LIPT1	1	132607358..132613987	6.3549	-0.234328	-1.17636	0.150234	0.998628	1	ENSGALG00010015810	ENSGALG00010015810
MITD1	1	complement(132613244..132617613)	27.3713	-0.0909053	-1.06504	0.547191	0.998628	1	ENSGALG00010015816	ENSGALG00010015816
gene:ENSGALG00010015820	1	complement(132622855..132627348)	1.05212	0.226023	1.16961	0.637037	0.998628	1	ENSGALG00010015820	ENSGALG00010015820
LYG2	1	complement(132632026..132635522)	2.26012	0.378922	1.30037	0.434856	0.998628	1	ENSGALG00010015831	ENSGALG00010015831
gene:ENSGALG00010015850	1	complement(132639900..132643371)	0.29303	1.37374	2.59141	0.165157	0.998628	1	ENSGALG00010015850	ENSGALG00010015850
TXNDC9	1	complement(132652425..132663366)	105.369	0.0554994	1.03922	0.555514	0.998628	1	ENSGALG00010015856	ENSGALG00010015856
EIF5B	1	132664079..132694769	122.059	0.0211053	1.01474	0.838867	0.998628	1	ENSGALG00010015870	ENSGALG00010015870
REV1	1	complement(132696979..132750372)	20.387	0.146626	1.10698	0.160696	0.998628	1	ENSGALG00010015877	ENSGALG00010015877
AFF3	1	complement(132775035..133098790)	10.5359	-0.215386	-1.16101	0.166879	0.998628	1	ENSGALG00010015886	ENSGALG00010015886
LONRF2	1	complement(133155973..133190782)	34.85	0.11327	1.08168	0.194068	0.998628	1	ENSGALG00010015896	ENSGALG00010015896
CHST10	1	complement(133212169..133231002)	52.1556	-0.0776609	-1.05531	0.405741	0.998628	1	ENSGALG00010015913	ENSGALG00010015913
NMS	1	133241888..133248198	0.448711	1.90346	3.74111	0.146445	0	1	ENSGALG00010015933	ENSGALG00010015933
gene:ENSGALG00010015949	1	complement(133260022..133262910)	0	0	0	0	0	0	ENSGALG00010015949	ENSGALG00010015949
gene:ENSGALG00010015977	1	complement(133264584..133268877)	0.0259325	-1.58775	-3.00581	0.498672	0	1	ENSGALG00010015977	ENSGALG00010015977
PDCL3	1	133268946..133275510	131.781	0.00527373	1.00366	0.958167	0.998628	1	ENSGALG00010015984	ENSGALG00010015984
NPAS2	1	133377318..133473345	5.94363	0.0394863	1.02775	0.841705	0.998628	1	ENSGALG00010013436	ENSGALG00010013436
RPL31	1	133475981..133490380	526.589	0.0756528	1.05384	0.369739	0.998628	1	ENSGALG00010013470	ENSGALG00010013470
TBC1D8	1	complement(133481605..133531623)	17.1061	0.0141565	1.00986	0.935718	0.998628	1	ENSGALG00010013480	ENSGALG00010013480
CNOT11	1	133553466..133565376	72.4834	0.0927069	1.06637	0.293044	0.998628	1	ENSGALG00010013491	ENSGALG00010013491
RNF149	1	complement(133570017..133588983)	26.0365	0.138913	1.10108	0.38345	0.998628	1	ENSGALG00010013506	ENSGALG00010013506
CREG2	1	complement(133594556..133610087)	5.37663	-0.43546	-1.35234	0.218434	0.998628	1	ENSGALG00010013520	ENSGALG00010013520
RFX8	1	complement(133612229..133644653)	0.213369	-0.461383	-1.37686	0.612101	0.998628	1	ENSGALG00010013525	ENSGALG00010013525
MAP4K4	1	133686357..133835512	41.9639	0.0640601	1.0454	0.513795	0.998628	1	ENSGALG00010013582	ENSGALG00010013582
IL1R2	1	133853445..133871411	0.307416	0.078985	1.05627	0.911786	0.998628	1	ENSGALG00010013619	ENSGALG00010013619
IL1R1	1	133914645..133937543	9.79757	-0.279815	-1.21404	0.0976415	0.900498	1	ENSGALG00010013715	ENSGALG00010013715
gene:ENSGALG00010013744	1	133942197..133957406	6.99323	-0.26447	-1.2012	0.198112	0.998628	1	ENSGALG00010013744	ENSGALG00010013744
IL1RL1	1	133978131..134005547	3.56659	-0.18043	-1.13322	0.50981	0.998628	1	ENSGALG00010013797	ENSGALG00010013797
IL18R1	1	134010515..134031087	3.52759	-0.0240879	-1.01684	0.922727	0.998628	1	ENSGALG00010013836	ENSGALG00010013836
IL18RAP	1	134035672..134051127	0.0809971	-0.675132	-1.59674	0.590627	0	1	ENSGALG00010013857	ENSGALG00010013857
SLC9A4	1	134052924..134086786	0.248078	-0.333868	-1.26039	0.63148	0.998628	1	ENSGALG00010013886	ENSGALG00010013886
SLC9A2	1	134106679..134138277	0.532674	0.00821188	1.00571	0.988214	0.998742	1	ENSGALG00010012976	ENSGALG00010012976
MFSD9	1	complement(134141905..134153296)	24.0461	0.113656	1.08197	0.298984	0.998628	1	ENSGALG00010012991	ENSGALG00010012991
TMEM182	1	134160420..134184640	85.4518	0.246034	1.18594	0.0123144	0.44334	1	ENSGALG00010013012	ENSGALG00010013012
POU3F3	1	135076359..135079216	11.0029	-0.15846	-1.1161	0.378846	0.998628	1	ENSGALG00010013125	ENSGALG00010013125
MRPS9	1	135151745..135183606	136.482	-0.0736036	-1.05234	0.501634	0.998628	1	ENSGALG00010013196	ENSGALG00010013196
TGFBRAP1	1	complement(135207970..135238405)	1.56863	0.0501505	1.03537	0.896958	0.998628	1	ENSGALG00010013217	ENSGALG00010013217
C2orf49	1	135239632..135252726	22.9433	-0.0240745	-1.01683	0.901612	0.998628	1	ENSGALG00010013221	ENSGALG00010013221
FHL2	1	complement(135254050..135293985)	34.3692	0.249915	1.18914	0.0254328	0.576938	1	ENSGALG00010013232	ENSGALG00010013232
NCK1	1	135391211..135473857	91.4469	0.00211703	1.00147	0.983614	0.998628	1	ENSGALG00010012944	ENSGALG00010012944
ECRG4	1	135526164..135534179	319.075	-0.0935314	-1.06698	0.446008	0.998628	1	ENSGALG00010012967	ENSGALG00010012967
UXS1	1	complement(135539921..135595305)	68.7936	-0.0169134	-1.01179	0.863709	0.998628	1	ENSGALG00010015124	ENSGALG00010015124
gene:ENSGALG00010015151	1	135688995..135774427	2.14017	0.345755	1.27082	0.192605	0.998628	1	ENSGALG00010015151	ENSGALG00010015151
ST6GAL2	1	complement(135761681..135812384)	70.6466	0.0712572	1.05063	0.342977	0.998628	1	ENSGALG00010015174	ENSGALG00010015174
SLC5A7	1	136158262..136181553	1.03236	0.0810422	1.05778	0.837804	0.998628	1	ENSGALG00010015183	ENSGALG00010015183
SULT1C3	1	136281775..136290438	2.27262	-0.406942	-1.32587	0.166524	0.998628	1	ENSGALG00010015188	ENSGALG00010015188
GCC2	1	136294476..136324929	1.75181	-0.119601	-1.08643	0.658154	0.998628	1	ENSGALG00010015201	ENSGALG00010015201
LIMS1	1	136330096..136422398	108.146	-0.366609	-1.28932	0.00207489	0.180304	1	ENSGALG00010015374	ENSGALG00010015374
RANBP2	1	136395503..136463880	27.3889	0.0686922	1.04877	0.496003	0.998628	1	ENSGALG00010015490	ENSGALG00010015490
EDAR	1	complement(136489664..136562742)	11.9497	0.242592	1.18312	0.163703	0.998628	1	ENSGALG00010013351	ENSGALG00010013351
SH3RF3	1	136596514..136826025	17.9122	0.124999	1.09051	0.37272	0.998628	1	ENSGALG00010013378	ENSGALG00010013378
SEPT14	1	complement(136839706..136866728)	18.7677	0.022605	1.01579	0.892969	0.998628	1	ENSGALG00010013383	ENSGALG00010013383
SOWAHC	1	136866716..136868674	3.24538	0.44756	1.36373	0.331204	0.998628	1	ENSGALG00010013388	ENSGALG00010013388
CHAMP1	1	complement(136910295..136921996)	25.3673	-0.0268381	-1.01878	0.833403	0.998628	1	ENSGALG00010013398	ENSGALG00010013398
UPF3A	1	complement(136926886..136949798)	1.24224	-0.233243	-1.17547	0.577826	0.998628	1	ENSGALG00010013940	ENSGALG00010013940
CDC16	1	complement(136950874..136972059)	47.572	-0.0856687	-1.06118	0.337057	0.998628	1	ENSGALG00010014001	ENSGALG00010014001
RASA3	1	136972899..137147701	42.8802	0.0771899	1.05496	0.555845	0.998628	1	ENSGALG00010014217	ENSGALG00010014217
GAS6	1	137181354..137218766	18.9032	0.207395	1.1546	0.272885	0.998628	1	ENSGALG00010014399	ENSGALG00010014399
TMEM255B	1	complement(137222999..137286076)	0.654467	-0.330668	-1.2576	0.588526	0.998628	1	ENSGALG00010014414	ENSGALG00010014414
ATP4B	1	137286387..137313520	0.159601	3.89081	14.8337	0.104087	0	1	ENSGALG00010014454	ENSGALG00010014454
TFDP1	1	complement(137318347..137358545)	98.151	0.0110937	1.00772	0.930116	0.998628	1	ENSGALG00010016472	ENSGALG00010016472
TMCO3	1	complement(137364411..137395342)	16.4764	0.156842	1.11484	0.33526	0.998628	1	ENSGALG00010014469	ENSGALG00010014469
DCUN1D2	1	137397504..137421237	11.4861	0.0241889	1.01691	0.873983	0.998628	1	ENSGALG00010014517	ENSGALG00010014517
gene:ENSGALG00010014488	1	137424832..137460143	12.4497	0.194078	1.14399	0.0500026	0.724564	1	ENSGALG00010014488	ENSGALG00010014488
GRTP1	1	137471583..137500860	9.29458	-0.0370981	-1.02605	0.854635	0.998628	1	ENSGALG00010014617	ENSGALG00010014617
LAMP1	1	complement(137501756..137519932)	180.313	0.0149314	1.0104	0.887216	0.998628	1	ENSGALG00010014654	ENSGALG00010014654
CUL4A	1	complement(137525650..137559776)	16.478	0.170683	1.12559	0.310578	0.998628	1	ENSGALG00010014687	ENSGALG00010014687
PCID2	1	137560444..137574811	95.8215	-0.110823	-1.07984	0.398761	0.998628	1	ENSGALG00010014703	ENSGALG00010014703
PROZ	1	complement(137574068..137591183)	0.0553331	-3.18316	-9.08295	0.161066	0	1	ENSGALG00010014742	ENSGALG00010014742
F10	1	complement(137593836..137606510)	7.75014	-0.56704	-1.48148	0.0163303	0.485751	1	ENSGALG00010014766	ENSGALG00010014766
F7	1	complement(137608208..137617630)	0.383086	0.492379	1.40676	0.460967	0.998628	1	ENSGALG00010014789	ENSGALG00010014789
MCF2L	1	complement(137620561..137764283)	9.40074	-0.227637	-1.17092	0.122743	0.971671	1	ENSGALG00010014903	ENSGALG00010014903
ATP11A	1	complement(137780003..137900103)	11.4102	-0.0659346	-1.04676	0.55042	0.998628	1	ENSGALG00010013263	ENSGALG00010013263
TUBGCP3	1	137933210..137983754	34.1403	0.00331817	1.0023	0.96958	0.998628	1	ENSGALG00010013293	ENSGALG00010013293
MYO16	1	138042473..138406051	5.30375	0.217716	1.16289	0.194167	0.998628	1	ENSGALG00010013310	ENSGALG00010013310
IRS2	1	complement(138663930..138669336)	6.02526	0.0305954	1.02143	0.876502	0.998628	1	ENSGALG00010013322	ENSGALG00010013322
COL4A1	1	complement(138809048..138919615)	74.5595	0.179203	1.13226	0.157867	0.998628	1	ENSGALG00010014128	ENSGALG00010014128
COL4A2	1	138919708..139061822	67.4452	0.199883	1.14861	0.0699369	0.806777	1	ENSGALG00010014324	ENSGALG00010014324
gene:ENSGALG00010014349	1	complement(139042294..139043248)	0	0	0	0	0	0	ENSGALG00010014349	ENSGALG00010014349
RAB20	1	complement(139065400..139089205)	36.3183	0.120046	1.08677	0.486536	0.998628	1	ENSGALG00010014355	ENSGALG00010014355
NAXD	1	139124525..139175420	46.2481	0.0450084	1.03169	0.638219	0.998628	1	ENSGALG00010014362	ENSGALG00010014362
CARS2	1	complement(139177862..139211010)	44.093	-0.0739562	-1.0526	0.473453	0.998628	1	ENSGALG00010014379	ENSGALG00010014379
ING1	1	139216627..139221984	91.9269	0.05242	1.037	0.550921	0.998628	1	ENSGALG00010014396	ENSGALG00010014396
ANKRD10	1	complement(139248755..139283027)	101.299	0.0425823	1.02996	0.751607	0.998628	1	ENSGALG00010013110	ENSGALG00010013110
ARHGEF7	1	139314985..139421210	12.7223	0.0265332	1.01856	0.875636	0.998628	1	ENSGALG00010013080	ENSGALG00010013080
SOX1	1	139824742..139827063	0.0482223	2.80126	6.97049	0.213378	0	1	ENSGALG00010015997	ENSGALG00010015997
gene:ENSGALG00010013138	1	140051510..140056603	0.0254474	1.58239	2.99465	0.503756	0	1	ENSGALG00010013138	ENSGALG00010013138
gene:ENSGALG00010013145	1	complement(140105406..140119775)	0.85417	-0.255955	-1.19413	0.668431	0.998628	1	ENSGALG00010013145	ENSGALG00010013145
gene:ENSGALG00010013151	1	complement(140121145..140130533)	0	0	0	0	0	0	ENSGALG00010013151	ENSGALG00010013151
gene:ENSGALG00010013159	1	140156954..140168279	0.0426194	2.79855	6.95743	0.230847	0	1	ENSGALG00010013159	ENSGALG00010013159
gene:ENSGALG00010016450	1	140169659..140175208	0.247524	0.837639	1.78712	0.481554	0	1	ENSGALG00010016450	ENSGALG00010016450
gene:ENSGALG00010013163	1	140177291..140178442	0.339905	0.473284	1.38827	0.745731	0	1	ENSGALG00010013163	ENSGALG00010013163
TNFSF13B	1	complement(140207881..140226140)	0.555335	0.748049	1.67952	0.158373	0.998628	1	ENSGALG00010013172	ENSGALG00010013172
ABHD13	1	complement(140227563..140242826)	16.2289	-0.0886952	-1.06341	0.330869	0.998628	1	ENSGALG00010014965	ENSGALG00010014965
LIG4	1	140227779..140257150	0.315542	0.104293	1.07497	0.803459	0.998628	1	ENSGALG00010014974	ENSGALG00010014974
gene:ENSGALG00010014980	1	140298489..140299899	486.331	-2.34495	-5.08044	0.000216746	0.0419389	1	ENSGALG00010014980	ENSGALG00010014980
NALF1	1	140399649..140402599	1.0343	-0.314446	-1.24353	0.626833	0.998628	1	ENSGALG00010014982	ENSGALG00010014982
gene:ENSGALG00010014998	1	140822666..140836128	1.03991	-0.499179	-1.41341	0.328856	0.998628	1	ENSGALG00010014998	ENSGALG00010014998
ARGLU1	1	141073870..141084089	220.925	0.102791	1.07385	0.196994	0.998628	1	ENSGALG00010015016	ENSGALG00010015016
EFNB2	1	141090399..141134821	14.1022	0.216166	1.16164	0.148058	0.998628	1	ENSGALG00010015042	ENSGALG00010015042
gene:ENSGALG00010015088	1	complement(141374781..141477875)	1.26967	0.185932	1.13755	0.509108	0.998628	1	ENSGALG00010015088	ENSGALG00010015088
SLC10A2	1	142686213..142697612	0.670206	-0.291775	-1.22415	0.567793	0.998628	1	ENSGALG00010006019	ENSGALG00010006019
gene:ENSGALG00010006086	1	complement(142713148..142717663)	0.227097	0.58793	1.50309	0.432544	0.998628	1	ENSGALG00010006086	ENSGALG00010006086
ERCC5	1	complement(142753005..142796509)	28.1057	0.0148226	1.01033	0.891401	0.998628	1	ENSGALG00010006031	ENSGALG00010006031
METTL21EP	1	complement(142758426..142779872)	0.0437579	1.17111	2.25184	0.473547	0	1	ENSGALG00010006037	ENSGALG00010006037
BIVM	1	complement(142797091..142813740)	70.5029	-0.0312076	-1.02187	0.762493	0.998628	1	ENSGALG00010006059	ENSGALG00010006059
KDELC1	1	142817708..142831541	81.0089	-0.0372785	-1.02618	0.673671	0.998628	1	ENSGALG00010006063	ENSGALG00010006063
TEX30	1	complement(142824716..142836172)	7.77652	-0.144701	-1.1055	0.587616	0.998628	1	ENSGALG00010006071	ENSGALG00010006071
METTL21C	1	142867350..142872564	6.35373	-0.172767	-1.12722	0.601925	0.998628	1	ENSGALG00010005165	ENSGALG00010005165
TPP2	1	complement(142871173..142920361)	35.7317	0.0776376	1.05529	0.346568	0.998628	1	ENSGALG00010005174	ENSGALG00010005174
FGF14	1	142995756..143382215	1.24795	-0.068753	-1.04881	0.876368	0.998628	1	ENSGALG00010005184	ENSGALG00010005184
ITGBL1	1	complement(143387031..143526506)	6.69407	-0.602228	-1.51806	0.0116665	0.43666	1	ENSGALG00010005204	ENSGALG00010005204
NALCN	1	143530042..143743258	4.79766	-0.00932659	-1.00649	0.959411	0.998628	1	ENSGALG00010005219	ENSGALG00010005219
TMTC4	1	143907857..143965727	42.2855	0.118893	1.0859	0.28355	0.998628	1	ENSGALG00010005236	ENSGALG00010005236
GGACT	1	143966166..144011054	0.733492	-0.199425	-1.14824	0.315833	0.998628	1	ENSGALG00010005491	ENSGALG00010005491
PCCA	1	complement(143997229..144267959)	37.356	0.0448957	1.03161	0.677964	0.998628	1	ENSGALG00010005515	ENSGALG00010005515
ZIC2	1	complement(144295603..144300375)	7.00682	-0.273328	-1.20859	0.217154	0.998628	1	ENSGALG00010005520	ENSGALG00010005520
ZIC5	1	144307149..144310015	0.116352	0.369012	1.29147	0.788281	0	1	ENSGALG00010005525	ENSGALG00010005525
CLYBL	1	complement(144330748..144485122)	1.5293	0.180043	1.13292	0.644853	0.998628	1	ENSGALG00010005561	ENSGALG00010005561
TM9SF2	1	complement(144496816..144524474)	178.536	0.0155091	1.01081	0.885326	0.998628	1	ENSGALG00010005564	ENSGALG00010005564
gene:ENSGALG00010005585	1	144552989..144560653	0.204262	0.0933929	1.06688	0.874377	0.998628	1	ENSGALG00010005585	ENSGALG00010005585
UBAC2	1	complement(144560670..144688847)	20.9351	-0.0581851	-1.04116	0.543863	0.998628	1	ENSGALG00010005660	ENSGALG00010005660
GPR183	1	144597252..144627663	2.31234	0.117405	1.08478	0.457171	0.998628	1	ENSGALG00010005742	ENSGALG00010005742
GPR18	1	144638182..144653717	0.965136	0.0419113	1.02948	0.884548	0.998628	1	ENSGALG00010005760	ENSGALG00010005760
DOCK9	1	144687948..144806864	18.7444	-0.0798716	-1.05692	0.351739	0.998628	1	ENSGALG00010005821	ENSGALG00010005821
SLC15A1	1	144821027..144845173	0.372962	-2.16649	-4.48929	0.00959547	0.396722	1	ENSGALG00010005851	ENSGALG00010005851
STK24	1	144857023..144912750	14.8698	0.047156	1.03323	0.748271	0.998628	1	ENSGALG00010005872	ENSGALG00010005872
gene:ENSGALG00010005959	1	complement(144884459..144885953)	0	0	0	0	0	0	ENSGALG00010005959	ENSGALG00010005959
FARP1	1	complement(144915706..145114015)	84.3064	-0.00551158	-1.00383	0.963243	0.998628	1	ENSGALG00010005991	ENSGALG00010005991
IPO5	1	complement(145128104..145166452)	148.638	-0.0347955	-1.02441	0.6698	0.998628	1	ENSGALG00010006010	ENSGALG00010006010
RAP2A	1	complement(145289892..145323004)	70.0404	0.035123	1.02464	0.732085	0.998628	1	ENSGALG00010005237	ENSGALG00010005237
MBNL2	1	complement(145340236..145447372)	19.4949	-0.0152373	-1.01062	0.894578	0.998628	1	ENSGALG00010005272	ENSGALG00010005272
gene:ENSGALG00010005284	1	145511174..145522589	0.0221811	1.85338	3.61347	0.234436	0	1	ENSGALG00010005284	ENSGALG00010005284
gene:ENSGALG00010005289	1	145531837..145536365	0	0	0	0	0	0	ENSGALG00010005289	ENSGALG00010005289
HS6ST3	1	complement(145567193..145849101)	5.2042	0.084387	1.06024	0.610466	0.998628	1	ENSGALG00010005321	ENSGALG00010005321
UGGT2	1	145864357..145943629	13.3248	-0.35606	-1.27993	0.000818971	0.103347	1	ENSGALG00010005341	ENSGALG00010005341
DNAJC3	1	complement(145942211..145982733)	59.3376	0.0273558	1.01914	0.817934	0.998628	1	ENSGALG00010005356	ENSGALG00010005356
DZIP1	1	145987165..146024603	39.7167	-0.236549	-1.17817	0.023288	0.558603	1	ENSGALG00010005379	ENSGALG00010005379
CLDN10	1	complement(146027760..146041349)	15.8808	-0.0622691	-1.04411	0.794612	0.998628	1	ENSGALG00010005387	ENSGALG00010005387
ABCC4	1	146120093..146272143	3.62304	0.0678967	1.04819	0.686939	0.998628	1	ENSGALG00010005402	ENSGALG00010005402
SOX21	1	146411854..146416811	21.379	0.142055	1.10348	0.235746	0.998628	1	ENSGALG00010006075	ENSGALG00010006075
GPR180	1	complement(146428422..146454515)	26.6701	0.050506	1.03563	0.775073	0.998628	1	ENSGALG00010005438	ENSGALG00010005438
TGDS	1	146454485..146467563	27.4582	-0.0814317	-1.05807	0.617236	0.998628	1	ENSGALG00010005460	ENSGALG00010005460
DCT	1	146473612..146498890	3.10049	0.478278	1.39308	0.184578	0.998628	1	ENSGALG00010005140	ENSGALG00010005140
GPC6	1	complement(146519135..147254986)	1.32511	-0.342682	-1.26811	0.405261	0.998628	1	ENSGALG00010005163	ENSGALG00010005163
GPC5	1	complement(147379578..148019996)	0.739466	-0.418334	-1.33638	0.276268	0.998628	1	ENSGALG00010005433	ENSGALG00010005433
gene:ENSGALG00010005882	1	complement(149040589..149042026)	0	0	0	0	0	0	ENSGALG00010005882	ENSGALG00010005882
SLITRK5	1	complement(149395336..149401550)	0.786559	-0.322926	-1.25086	0.459093	0.998628	1	ENSGALG00010005885	ENSGALG00010005885
gene:ENSGALG00010005901	1	149934411..150049620	0.0661337	1.58236	2.9946	0.503763	0	1	ENSGALG00010005901	ENSGALG00010005901
SLITRK6	1	150241363..150270654	6.18835	0.250115	1.1893	0.0152664	0.480196	1	ENSGALG00010005934	ENSGALG00010005934
SLITRK1	1	151178537..151241441	0.0427342	0.198206	1.14727	0.783426	0.998628	1	ENSGALG00010005949	ENSGALG00010005949
gene:ENSGALG00010006079	1	151389938..151392759	0.212199	0.299315	1.23056	0.735462	0.998628	1	ENSGALG00010006079	ENSGALG00010006079
SPRY2	1	152629825..152651804	15.8059	0.163042	1.11965	0.0654537	0.786057	1	ENSGALG00010000711	ENSGALG00010000711
NDFIP2	1	complement(152976797..153023783)	118.571	0.10672	1.07678	0.308028	0.998628	1	ENSGALG00010000717	ENSGALG00010000717
RBM26	1	153066034..153114030	102.709	-0.00575053	-1.00399	0.945459	0.998628	1	ENSGALG00010000720	ENSGALG00010000720
OBI1	1	153454850..153481912	51.6304	-0.159721	-1.11707	0.1701	0.998628	1	ENSGALG00010000724	ENSGALG00010000724
POU4F1	1	153489663..153491621	0.257841	0.318707	1.24721	0.762026	0.998628	1	ENSGALG00010000726	ENSGALG00010000726
EDNRB	1	153874214..153891520	21.4732	0.145516	1.10613	0.206677	0.998628	1	ENSGALG00010000729	ENSGALG00010000729
SLAIN1	1	complement(153949429..154004128)	2.52288	-0.113474	-1.08183	0.740336	0.998628	1	ENSGALG00010000734	ENSGALG00010000734
SCEL	1	complement(154020370..154072783)	9.65787	0.429628	1.34689	0.0147962	0.478982	1	ENSGALG00010000757	ENSGALG00010000757
gene:ENSGALG00010000762	1	complement(154124569..154197525)	0.0435526	1.51732	2.86259	0.13184	0.991841	1	ENSGALG00010000762	ENSGALG00010000762
MYCBP2	1	154176330..154380614	16.3939	0.081928	1.05843	0.422981	0.998628	1	ENSGALG00010000777	ENSGALG00010000777
FBXL3	1	154395941..154462524	32.1213	-0.149163	-1.10893	0.168765	0.998628	1	ENSGALG00010000784	ENSGALG00010000784
CLN5	1	complement(154416432..154427125)	20.3119	-0.0822285	-1.05865	0.593736	0.998628	1	ENSGALG00010000785	ENSGALG00010000785
GATD3AL1	1	154426558..154442407	111.81	-0.00781016	-1.00543	0.936842	0.998628	1	ENSGALG00010000788	ENSGALG00010000788
ACOD1	1	complement(154437689..154447226)	3.35863	-0.314442	-1.24353	0.214305	0.998628	1	ENSGALG00010000791	ENSGALG00010000791
gene:ENSGALG00010000793	1	154463197..154465797	0.547606	1.91327	3.76662	0.0153685	0.480276	1	ENSGALG00010000793	ENSGALG00010000793
KCTD12_1	1	154471191..154473773	18.4673	-0.0268371	-1.01878	0.938887	0.998628	1	ENSGALG00010000795	ENSGALG00010000795
gene:ENSGALG00010000796	1	154471914..154472891	64.9496	0.199193	1.14806	0.267909	0.998628	1	ENSGALG00010000796	ENSGALG00010000796
LMO7	1	complement(154810558..154939604)	71.3295	-0.14532	-1.10598	0.228894	0.998628	1	ENSGALG00010000800	ENSGALG00010000800
gene:ENSGALG00010000804	1	154936427..154942221	0.985774	-0.447258	-1.36345	0.399465	0.998628	1	ENSGALG00010000804	ENSGALG00010000804
UCHL3	1	complement(154944884..154986618)	55.6947	-0.105834	-1.07612	0.298657	0.998628	1	ENSGALG00010000810	ENSGALG00010000810
gene:ENSGALG00010000812	1	155006115..155014067	75.5137	-0.124329	-1.09	0.290818	0.998628	1	ENSGALG00010000812	ENSGALG00010000812
TBC1D4	1	155024438..155130011	11.1988	0.144518	1.10536	0.34591	0.998628	1	ENSGALG00010000816	ENSGALG00010000816
KLF12	1	155542000..155796575	3.265	-0.153911	-1.11258	0.65836	0.998628	1	ENSGALG00010000818	ENSGALG00010000818
KLF5	1	complement(156007861..156026686)	42.3375	-0.139785	-1.10174	0.123946	0.974907	1	ENSGALG00010000820	ENSGALG00010000820
PIBF1	1	complement(156046163..156162745)	9.33758	0.0198511	1.01385	0.907797	0.998628	1	ENSGALG00010000823	ENSGALG00010000823
DIS3	1	156162127..156183116	44.0381	-0.0452059	-1.03183	0.623235	0.998628	1	ENSGALG00010000843	ENSGALG00010000843
BORA	1	complement(156191814..156211585)	17.3756	-0.324087	-1.25187	0.00604111	0.342963	1	ENSGALG00010000859	ENSGALG00010000859
MZT1	1	156211757..156219025	25.7661	-0.0261643	-1.0183	0.803049	0.998628	1	ENSGALG00010000864	ENSGALG00010000864
DACH1	1	156610367..156979403	5.03314	0.0184863	1.0129	0.930143	0.998628	1	ENSGALG00010000870	ENSGALG00010000870
KLHL1	1	157655422..157868837	0.0886546	3.45244	10.9469	0.122254	0	1	ENSGALG00010000876	ENSGALG00010000876
PCDH9	1	159014514..159719839	0.932121	0.130963	1.09502	0.66795	0.998628	1	ENSGALG00010000901	ENSGALG00010000901
PCDH20	1	161770430..161775675	5.71438	-0.128946	-1.09349	0.53142	0.998628	1	ENSGALG00010000715	ENSGALG00010000715
TDRD3	1	complement(162086382..162190733)	34.9374	-0.0268888	-1.01881	0.757514	0.998628	1	ENSGALG00010002381	ENSGALG00010002381
DIAPH3	1	162278005..162514156	4.93301	-0.463864	-1.37923	0.030595	0.615805	1	ENSGALG00010002406	ENSGALG00010002406
gene:ENSGALG00010002412	1	complement(163342608..163343329)	0.497737	0.34004	1.26579	0.771954	0	1	ENSGALG00010002412	ENSGALG00010002412
PCDH17	1	complement(163343915..163426705)	1.383	0.142609	1.1039	0.687128	0.998628	1	ENSGALG00010002415	ENSGALG00010002415
OLFM4	1	complement(165456634..165497030)	1.67389	-3.25987	-9.57897	5.99915e-09	7.25497e-06	9.34067e-05	ENSGALG00010002967	ENSGALG00010002967
PCDH8	1	165580686..165585883	3.34946	-0.351775	-1.27613	0.15699	0.998628	1	ENSGALG00010002987	ENSGALG00010002987
LECT1	1	165601352..165614380	703.268	-0.460197	-1.37573	6.08515e-07	0.000420513	0.00947458	ENSGALG00010002998	ENSGALG00010002998
SUGT1	1	complement(165618514..165641515)	91.8696	-0.0186771	-1.01303	0.859561	0.998628	1	ENSGALG00010003024	ENSGALG00010003024
ELF1	1	complement(165643293..165707750)	14.4603	0.118821	1.08585	0.448575	0.998628	1	ENSGALG00010003072	ENSGALG00010003072
WBP4	1	165730283..165749123	26.8802	0.00872522	1.00607	0.956816	0.998628	1	ENSGALG00010003113	ENSGALG00010003113
MTRF1	1	complement(165756908..165770097)	45.4783	0.0357133	1.02506	0.730289	0.998628	1	ENSGALG00010003169	ENSGALG00010003169
NAA16	1	165774872..165839285	43.789	0.166951	1.12268	0.0771136	0.835129	1	ENSGALG00010003183	ENSGALG00010003183
RGCC	1	165840308..165862070	20.9286	-0.0307782	-1.02156	0.870057	0.998628	1	ENSGALG00010003192	ENSGALG00010003192
VWA8	1	complement(165885922..166063975)	5.12896	-0.160082	-1.11735	0.358955	0.998628	1	ENSGALG00010003246	ENSGALG00010003246
DGKH	1	166097153..166258887	0.233867	0.349758	1.27435	0.556606	0.998628	1	ENSGALG00010003254	ENSGALG00010003254
AKAP11	1	166270074..166323026	3.63331	-0.175487	-1.12935	0.400408	0.998628	1	ENSGALG00010003271	ENSGALG00010003271
TNFSF11	1	166399803..166420736	2.3684	0.226775	1.17022	0.524937	0.998628	1	ENSGALG00010003276	ENSGALG00010003276
gene:ENSGALG00010003283	1	complement(166477656..166485549)	0.148388	-1.6038	-3.03942	0.300887	0	1	ENSGALG00010003283	ENSGALG00010003283
gene:ENSGALG00010003293	1	166489886..166491507	0	0	0	0	0	0	ENSGALG00010003293	ENSGALG00010003293
EPSTI1	1	complement(166544621..166611887)	1.27792	-0.518601	-1.43257	0.220247	0.998628	1	ENSGALG00010003331	ENSGALG00010003331
DNAJC15	1	166613853..166649153	20.2531	0.0325176	1.0228	0.827421	0.998628	1	ENSGALG00010003358	ENSGALG00010003358
ENOX1	1	complement(166671040..167037555)	27.6532	0.0420042	1.02954	0.689104	0.998628	1	ENSGALG00010003372	ENSGALG00010003372
LACC1	1	167058156..167136803	0.339536	0.301775	1.23266	0.588449	0.998628	1	ENSGALG00010003432	ENSGALG00010003432
CCDC122	1	complement(167059558..167070425)	0.24249	-0.576636	-1.49137	0.49011	0.998628	1	ENSGALG00010003461	ENSGALG00010003461
TSC22D1	1	complement(167300819..167303168)	270.553	-0.135573	-1.09853	0.125836	0.978583	1	ENSGALG00010003466	ENSGALG00010003466
gene:ENSGALG00010004728	1	complement(167343994..167378254)	29.7251	0.0735796	1.05232	0.508649	0.998628	1	ENSGALG00010004728	ENSGALG00010004728
gene:ENSGALG00010003495	1	167378193..167379371	1.02365	-0.716589	-1.64329	0.478629	0.998628	1	ENSGALG00010003495	ENSGALG00010003495
NUFIP1	1	complement(167484832..167510457)	23.5666	-0.0886818	-1.0634	0.426074	0.998628	1	ENSGALG00010003503	ENSGALG00010003503
GPALPP1	1	167510500..167525345	57.0919	-0.00192055	-1.00133	0.983909	0.998628	1	ENSGALG00010003509	ENSGALG00010003509
GTF2F2	1	167548314..167640443	83.159	-0.178933	-1.13205	0.207963	0.998628	1	ENSGALG00010003517	ENSGALG00010003517
KCTD4	1	complement(167576863..167582973)	1.44127	0.0415482	1.02922	0.930135	0.998628	1	ENSGALG00010003519	ENSGALG00010003519
TPT1	1	complement(167645084..167656039)	1733.15	0.0426597	1.03001	0.582224	0.998628	1	ENSGALG00010003558	ENSGALG00010003558
SLC25A30	1	167660828..167670506	22.411	-0.197636	-1.14682	0.113886	0.945213	1	ENSGALG00010003589	ENSGALG00010003589
COG3	1	167670871..167703198	23.1676	-0.0449475	-1.03165	0.676902	0.998628	1	ENSGALG00010003617	ENSGALG00010003617
SPERT	1	167742161..167823894	0.0139441	4.24027	18.8995	0.059157	0	1	ENSGALG00010003713	ENSGALG00010003713
SIAH3	1	complement(167777288..167814028)	0.58752	-0.885679	-1.84763	0.197636	0.998628	1	ENSGALG00010003718	ENSGALG00010003718
ZC3H13	1	complement(167837526..167883192)	113.571	-0.026312	-1.01841	0.755469	0.998628	1	ENSGALG00010003734	ENSGALG00010003734
CPB2	1	complement(167884845..167900902)	0	0	0	0	0	0	ENSGALG00010003750	ENSGALG00010003750
LCP1	1	complement(167910599..167959911)	23.069	0.186267	1.13782	0.0855595	0.870105	1	ENSGALG00010003795	ENSGALG00010003795
gene:ENSGALG00010003809	1	167966564..167981135	0.0157645	-1.58775	-3.00581	0.498672	0	1	ENSGALG00010003809	ENSGALG00010003809
RUBCNL	1	complement(167993837..168018476)	15.8784	0.091776	1.06568	0.573588	0.998628	1	ENSGALG00010003821	ENSGALG00010003821
LRCH1	1	168080107..168204271	8.47666	0.016812	1.01172	0.911998	0.998628	1	ENSGALG00010003843	ENSGALG00010003843
ESD	1	complement(168205192..168214125)	384.183	0.0938536	1.06722	0.294935	0.998628	1	ENSGALG00010003848	ENSGALG00010003848
HTR2A	1	complement(168226119..168257135)	0.200535	0.164773	1.12099	0.819174	0.998628	1	ENSGALG00010004769	ENSGALG00010004769
SUCLA2	1	complement(168520298..168545104)	47.043	-0.0861381	-1.06152	0.349841	0.998628	1	ENSGALG00010003858	ENSGALG00010003858
NUDT15	1	168556102..168559060	30.5659	0.0639336	1.04531	0.575467	0.998628	1	ENSGALG00010003861	ENSGALG00010003861
MED4	1	complement(168559270..168569786)	28.4764	-0.0118638	-1.00826	0.934222	0.998628	1	ENSGALG00010003870	ENSGALG00010003870
ITM2B	1	168596122..168622125	504.762	0.0963242	1.06905	0.254202	0.998628	1	ENSGALG00010003889	ENSGALG00010003889
RB1	1	168625596..168710104	36.4921	-0.0804965	-1.05738	0.395987	0.998628	1	ENSGALG00010003900	ENSGALG00010003900
LPAR6	1	complement(168643307..168679524)	15.4735	0.0162907	1.01136	0.927624	0.998628	1	ENSGALG00010003920	ENSGALG00010003920
RCBTB2	1	complement(168713344..168741188)	10.1435	0.153811	1.1125	0.417456	0.998628	1	ENSGALG00010003929	ENSGALG00010003929
CYSLTR2	1	168785413..168795646	0.245537	0.181437	1.13401	0.791968	0.998628	1	ENSGALG00010003958	ENSGALG00010003958
FNDC3A	1	168878579..168992872	36.4017	-0.00829107	-1.00576	0.935319	0.998628	1	ENSGALG00010003986	ENSGALG00010003986
MLNR	1	168993004..168999626	3.43205	0.0109988	1.00765	0.962169	0.998628	1	ENSGALG00010003995	ENSGALG00010003995
CDADC1	1	169008193..169024204	5.75343	-0.170198	-1.12521	0.385884	0.998628	1	ENSGALG00010004002	ENSGALG00010004002
CAB39L	1	complement(169020275..169086923)	30.1391	0.0757264	1.05389	0.458692	0.998628	1	ENSGALG00010004043	ENSGALG00010004043
SETDB2	1	169087015..169106326	16.6789	0.115866	1.08363	0.478371	0.998628	1	ENSGALG00010004049	ENSGALG00010004049
PHF11	1	169110330..169125470	28.5419	-0.0397949	-1.02797	0.819099	0.998628	1	ENSGALG00010004083	ENSGALG00010004083
gene:ENSGALG00010004781	1	complement(169126139..169138974)	124.293	-0.015709	-1.01095	0.889371	0.998628	1	ENSGALG00010004781	ENSGALG00010004781
gene:ENSGALG00010004097	1	complement(169140011..169144080)	25.8534	-0.160729	-1.11785	0.402029	0.998628	1	ENSGALG00010004097	ENSGALG00010004097
ARL11	1	169149540..169160199	1.15705	0.110225	1.0794	0.698457	0.998628	1	ENSGALG00010004070	ENSGALG00010004070
KPNA3	1	complement(169157463..169210628)	44.9157	0.0202021	1.0141	0.822182	0.998628	1	ENSGALG00010004141	ENSGALG00010004141
SPRYD7	1	complement(169235279..169246301)	34.1063	-0.045009	-1.03169	0.684737	0.998628	1	ENSGALG00010004147	ENSGALG00010004147
TRIM13	1	169251107..169260759	21.139	-0.0847876	-1.06053	0.396963	0.998628	1	ENSGALG00010002812	ENSGALG00010002812
DLEU7	1	complement(169705076..169713257)	0	0	0	0	0	0	ENSGALG00010002820	ENSGALG00010002820
RNASEH2B	1	169782612..169826417	82.3514	-0.0505564	-1.03566	0.70993	0.998628	1	ENSGALG00010002864	ENSGALG00010002864
FAM124A	1	169898488..169939035	3.17352	-0.395087	-1.31502	0.105879	0.923385	1	ENSGALG00010002888	ENSGALG00010002888
SERPINE3	1	169959131..169985012	0.0755736	1.0532	2.07512	0.457978	0	1	ENSGALG00010002897	ENSGALG00010002897
INTS6	1	complement(169978670..170020436)	44.8403	0.00707249	1.00491	0.939243	0.998628	1	ENSGALG00010002925	ENSGALG00010002925
WDFY2	1	170037591..170103313	32.8682	0.0823069	1.05871	0.44651	0.998628	1	ENSGALG00010002953	ENSGALG00010002953
gene:ENSGALG00010002958	1	complement(170106360..170140785)	2.03551	0.299924	1.23108	0.530422	0.998628	1	ENSGALG00010002958	ENSGALG00010002958
gene:ENSGALG00010002420	1	complement(170153077..170172072)	0.414407	-1.79521	-3.47067	0.0354373	0.650584	1	ENSGALG00010002420	ENSGALG00010002420
ATP7B	1	complement(170201511..170239712)	0.10286	0.785973	1.72425	0.398032	0.998628	1	ENSGALG00010002435	ENSGALG00010002435
ALG11	1	170243165..170247269	23.3333	0.050622	1.03571	0.797167	0.998628	1	ENSGALG00010002449	ENSGALG00010002449
NEK5	1	complement(170247479..170272205)	1.03365	-0.110312	-1.07946	0.774112	0.998628	1	ENSGALG00010002454	ENSGALG00010002454
NEK3	1	complement(170272764..170285268)	18.9568	-0.185457	-1.13718	0.308695	0.998628	1	ENSGALG00010002467	ENSGALG00010002467
CKAP2	1	complement(170285684..170295967)	158.733	-0.220814	-1.16539	0.0343421	0.646142	1	ENSGALG00010002481	ENSGALG00010002481
VPS36	1	170295288..170315964	66.0529	0.0200377	1.01399	0.822259	0.998628	1	ENSGALG00010002511	ENSGALG00010002511
THSD1	1	170324817..170351586	3.56474	-0.0637613	-1.04519	0.781692	0.998628	1	ENSGALG00010002544	ENSGALG00010002544
gene:ENSGALG00010002556	1	complement(170354018..170363945)	1.20507	-0.414959	-1.33326	0.350103	0.998628	1	ENSGALG00010002556	ENSGALG00010002556
gene:ENSGALG00010002591	1	170370514..170388470	6.01306	0.0469434	1.03307	0.820994	0.998628	1	ENSGALG00010002591	ENSGALG00010002591
SLC25A15	1	complement(170389752..170405807)	26.5582	-0.0867116	-1.06195	0.442309	0.998628	1	ENSGALG00010002621	ENSGALG00010002621
MRPS31	1	170410197..170434076	146.875	-0.161436	-1.1184	0.19983	0.998628	1	ENSGALG00010002627	ENSGALG00010002627
gene:ENSGALG00010004148	1	complement(170418839..170436888)	1.29786	-0.0874784	-1.06251	0.67302	0.998628	1	ENSGALG00010004148	ENSGALG00010004148
FOXO1	1	170460219..170524492	11.3184	-0.142897	-1.10412	0.342116	0.998628	1	ENSGALG00010002646	ENSGALG00010002646
COG6	1	complement(170777464..170828890)	23.2558	0.0755855	1.05379	0.483566	0.998628	1	ENSGALG00010002689	ENSGALG00010002689
LHFPL1	1	170847272..170985583	170.077	0.177818	1.13117	0.181543	0.998628	1	ENSGALG00010002700	ENSGALG00010002700
gene:ENSGALG00010002710	1	complement(170884181..170885118)	0	0	0	0	0	0	ENSGALG00010002710	ENSGALG00010002710
NHLRC3	1	complement(171111664..171123757)	19.1021	0.0859435	1.06138	0.420192	0.998628	1	ENSGALG00010002716	ENSGALG00010002716
PROSER1	1	171123390..171144542	26.7137	-0.0393566	-1.02766	0.671164	0.998628	1	ENSGALG00010002742	ENSGALG00010002742
STOML3	1	171147205..171156468	0.355207	0.336362	1.26257	0.613947	0.998628	1	ENSGALG00010002756	ENSGALG00010002756
gene:ENSGALG00010002767	1	complement(171154947..171155856)	0	0	0	0	0	0	ENSGALG00010002767	ENSGALG00010002767
gene:ENSGALG00010002788	1	complement(171157547..171200613)	0.327838	0.447616	1.36379	0.402863	0.998628	1	ENSGALG00010002788	ENSGALG00010002788
FREM2	1	complement(171213707..171335734)	20.4034	0.111821	1.08059	0.34456	0.998628	1	ENSGALG00010002358	ENSGALG00010002358
UFM1	1	complement(171455356..171467676)	54.4554	0.0522557	1.03688	0.65652	0.998628	1	ENSGALG00010002355	ENSGALG00010002355
TRPC4	1	171687217..171825549	0.446613	0.0944921	1.06769	0.865712	0.998628	1	ENSGALG00010002362	ENSGALG00010002362
POSTN	1	171878580..171912626	243.343	0.158916	1.11645	0.162677	0.998628	1	ENSGALG00010002373	ENSGALG00010002373
SUPT20H	1	172158609..172195771	44.2881	0.0733401	1.05215	0.424252	0.998628	1	ENSGALG00010006246	ENSGALG00010006246
EXOSC8	1	complement(172192087..172204620)	37.9901	-0.0224965	-1.01572	0.830997	0.998628	1	ENSGALG00010006263	ENSGALG00010006263
ALG5	1	172204486..172224083	26.0293	-0.0882377	-1.06307	0.321082	0.998628	1	ENSGALG00010006310	ENSGALG00010006310
SMAD9	1	172257883..172286436	1.46658	-0.0180871	-1.01262	0.960979	0.998628	1	ENSGALG00010006331	ENSGALG00010006331
RFXAP	1	complement(172292727..172299649)	65.2729	0.0733032	1.05212	0.482955	0.998628	1	ENSGALG00010006342	ENSGALG00010006342
SERTM1	1	complement(172342229..172359244)	6.78342	-0.0457353	-1.03221	0.790257	0.998628	1	ENSGALG00010006361	ENSGALG00010006361
CCNA1	1	complement(172454660..172460553)	1.52231	-0.579915	-1.49476	0.229212	0.998628	1	ENSGALG00010006366	ENSGALG00010006366
SPART	1	172499529..172516223	10.6444	-0.0923789	-1.06613	0.646508	0.998628	1	ENSGALG00010006381	ENSGALG00010006381
gene:ENSGALG00010006408	1	172519850..172547102	0.954992	-0.541313	-1.4553	0.285083	0.998628	1	ENSGALG00010006408	ENSGALG00010006408
DCLK1	1	172583346..172817719	9.11999	0.207809	1.15493	0.0957802	0.895595	1	ENSGALG00010006472	ENSGALG00010006472
NBEA	1	complement(172875165..173345883)	11.9324	0.0512613	1.03617	0.686721	0.998628	1	ENSGALG00010006516	ENSGALG00010006516
MAB21L1	1	173020929..173027626	18.7314	0.0939211	1.06727	0.392551	0.998628	1	ENSGALG00010007188	ENSGALG00010007188
RFC3	1	complement(173726298..173748880)	26.2513	-0.289028	-1.22182	0.0135517	0.457354	1	ENSGALG00010006542	ENSGALG00010006542
STARD13	1	173778752..174078935	23.3296	-0.137457	-1.09996	0.122368	0.971266	1	ENSGALG00010006592	ENSGALG00010006592
gene:ENSGALG00010006598	1	173839594..173887558	0.040841	-0.451306	-1.36728	0.765343	0	1	ENSGALG00010006598	ENSGALG00010006598
KL	1	complement(174087939..174134392)	0.163924	-0.511775	-1.4258	0.422192	0.998628	1	ENSGALG00010006608	ENSGALG00010006608
gene:ENSGALG00010006623	1	complement(174192440..174204010)	0.02671	-0.264379	-1.20112	0.823031	0	1	ENSGALG00010006623	ENSGALG00010006623
PDS5B	1	complement(174235651..174336085)	40.2768	0.0879595	1.06287	0.492482	0.998628	1	ENSGALG00010006657	ENSGALG00010006657
gene:ENSGALG00010006716	1	174346426..174391007	7.53095	0.168448	1.12385	0.298439	0.998628	1	ENSGALG00010006716	ENSGALG00010006716
gene:ENSGALG00010006728	1	174391629..174404087	36.5416	0.12059	1.08718	0.4407	0.998628	1	ENSGALG00010006728	ENSGALG00010006728
BRCA2	1	complement(174404322..174441071)	7.86444	-0.0567872	-1.04015	0.606365	0.998628	1	ENSGALG00010006740	ENSGALG00010006740
ZAR1L	1	174442564..174444966	1.43187	-0.42281	-1.34054	0.380684	0.998628	1	ENSGALG00010006752	ENSGALG00010006752
FRY	1	complement(174446029..174690696)	7.86476	0.0633311	1.04488	0.552526	0.998628	1	ENSGALG00010006835	ENSGALG00010006835
B3GLCT	1	complement(174787489..174845547)	85.6944	0.0430086	1.03026	0.750224	0.998628	1	ENSGALG00010006903	ENSGALG00010006903
HSPH1	1	174847302..174869372	39.3434	0.00272541	1.00189	0.974355	0.998628	1	ENSGALG00010006913	ENSGALG00010006913
ALOX5AP	1	complement(174921125..174930847)	21.3493	-0.264741	-1.20142	0.0993256	0.904608	1	ENSGALG00010006942	ENSGALG00010006942
USPL1	1	complement(174934378..174950888)	60.2643	-0.00104617	-1.00073	0.993466	0.998742	1	ENSGALG00010006988	ENSGALG00010006988
HMGB1	1	174950793..175004160	1070.1	-0.151957	-1.11108	0.0480033	0.720046	1	ENSGALG00010007011	ENSGALG00010007011
KATNAL1	1	175073643..175113469	20.4276	0.0541908	1.03828	0.727568	0.998628	1	ENSGALG00010007028	ENSGALG00010007028
UBL3	1	175172665..175230493	58.0916	0.0528853	1.03734	0.636103	0.998628	1	ENSGALG00010007070	ENSGALG00010007070
SLC7A1	1	175272787..175316817	26.6012	-0.179377	-1.1324	0.0552592	0.743507	1	ENSGALG00010007106	ENSGALG00010007106
gene:ENSGALG00010007162	1	complement(175317675..175370502)	3.04723	0.151382	1.11063	0.47877	0.998628	1	ENSGALG00010007162	ENSGALG00010007162
SLC46A3	1	175615607..175629404	1.89306	-0.253032	-1.19171	0.402965	0.998628	1	ENSGALG00010005042	ENSGALG00010005042
POMP	1	complement(175629330..175638932)	114.248	-0.0721574	-1.05129	0.58075	0.998628	1	ENSGALG00010005060	ENSGALG00010005060
FLT1	1	175670034..175771469	4.04146	0.335596	1.2619	0.106186	0.924951	1	ENSGALG00010005282	ENSGALG00010005282
PAN3	1	complement(175775833..175853857)	31.0519	-0.0428682	-1.03016	0.674203	0.998628	1	ENSGALG00010005296	ENSGALG00010005296
FLT3	1	175860031..175894079	0.113732	-1.20048	-2.29816	0.251903	0.998628	1	ENSGALG00010004758	ENSGALG00010004758
CDX2	1	175900197..175904407	0	0	0	0	0	0	ENSGALG00010004589	ENSGALG00010004589
gene:ENSGALG00010004598	1	complement(175913199..175921114)	0	0	0	0	0	0	ENSGALG00010004598	ENSGALG00010004598
GSX1	1	complement(175947280..175948883)	0.129581	3.42016	10.7046	0.138027	0	1	ENSGALG00010004613	ENSGALG00010004613
gene:ENSGALG00010005082	1	complement(175984928..176003451)	64.6475	0.123229	1.08917	0.270521	0.998628	1	ENSGALG00010005082	ENSGALG00010005082
LNX2	1	176003714..176062158	24.105	-0.00724721	-1.00504	0.939752	0.998628	1	ENSGALG00010005132	ENSGALG00010005132
MTIF3	1	176093496..176103589	18.0728	-0.137727	-1.10017	0.348782	0.998628	1	ENSGALG00010005123	ENSGALG00010005123
GTF3A	1	complement(176099176..176103617)	84.9409	0.0288834	1.02022	0.759414	0.998628	1	ENSGALG00010005143	ENSGALG00010005143
RASL11A	1	complement(176150289..176152508)	2.44917	0.146729	1.10706	0.711287	0.998628	1	ENSGALG00010005784	ENSGALG00010005784
RPL21	1	complement(176156444..176162167)	1905.61	-0.0449522	-1.03165	0.592875	0.998628	1	ENSGALG00010005785	ENSGALG00010005785
USP12	1	176176705..176217681	3.67102	-0.333687	-1.26023	0.113841	0.945213	1	ENSGALG00010005830	ENSGALG00010005830
GPR12	1	176319952..176332682	0.957302	0.130112	1.09438	0.607549	0.998628	1	ENSGALG00010005843	ENSGALG00010005843
WASF3	1	complement(176353682..176399305)	18.9184	0.12677	1.09185	0.360198	0.998628	1	ENSGALG00010005848	ENSGALG00010005848
CDK8	1	complement(176459723..176528972)	29.568	0.0555941	1.03929	0.622403	0.998628	1	ENSGALG00010005875	ENSGALG00010005875
RNF6	1	176533557..176543301	36.5573	0.0420374	1.02957	0.695086	0.998628	1	ENSGALG00010005891	ENSGALG00010005891
ATP8A2	1	176556139..176865508	1.77862	-0.134052	-1.09737	0.671323	0.998628	1	ENSGALG00010005935	ENSGALG00010005935
SHISA2	1	complement(176876763..176880617)	277.422	0.113017	1.08149	0.16129	0.998628	1	ENSGALG00010005970	ENSGALG00010005970
NUP58	1	complement(176885989..176923255)	31.1306	-0.0739639	-1.0526	0.502576	0.998628	1	ENSGALG00010005988	ENSGALG00010005988
MTMR6	1	176924630..176948785	16.1549	0.0512338	1.03615	0.758841	0.998628	1	ENSGALG00010006016	ENSGALG00010006016
AMER2	1	176979394..176985092	2.99711	-0.599866	-1.51558	0.0163824	0.486177	1	ENSGALG00010006024	ENSGALG00010006024
SPATA13	1	177031045..177269476	1.59553	-0.354705	-1.27872	0.201606	0.998628	1	ENSGALG00010006078	ENSGALG00010006078
gene:ENSGALG00010006102	1	177275078..177283328	0	0	0	0	0	0	ENSGALG00010006102	ENSGALG00010006102
gene:ENSGALG00010006110	1	complement(177282053..177282946)	0	0	0	0	0	0	ENSGALG00010006110	ENSGALG00010006110
MIPEP	1	177283371..177351657	62.1829	-0.0340659	-1.02389	0.692583	0.998628	1	ENSGALG00010006132	ENSGALG00010006132
TNFRSF19	1	complement(177367498..177421534)	132.438	0.213585	1.15957	0.0291963	0.602698	1	ENSGALG00010006155	ENSGALG00010006155
SACS	1	177467291..177524799	10.0081	0.105154	1.07561	0.232956	0.998628	1	ENSGALG00010006202	ENSGALG00010006202
SGCG	1	complement(177528420..177644356)	36.6615	0.224132	1.16807	0.0151591	0.480196	1	ENSGALG00010006220	ENSGALG00010006220
FGF9	1	complement(178227191..178260992)	8.8984	0.0405412	1.0285	0.833608	0.998628	1	ENSGALG00010005381	ENSGALG00010005381
MICU2	1	178284361..178423097	26.2194	0.0187768	1.0131	0.841023	0.998628	1	ENSGALG00010005396	ENSGALG00010005396
ZDHHC20	1	178425849..178469478	27.514	-0.0944981	-1.06769	0.390558	0.998628	1	ENSGALG00010005429	ENSGALG00010005429
MRPL57	1	complement(178464969..178492837)	43.4132	-0.0433242	-1.03049	0.717897	0.998628	1	ENSGALG00010005448	ENSGALG00010005448
SKA3	1	178473954..178484734	28.5193	-0.0412696	-1.02902	0.694009	0.998628	1	ENSGALG00010005463	ENSGALG00010005463
LATS2	1	178518953..178564258	6.60564	0.171689	1.12638	0.341635	0.998628	1	ENSGALG00010005466	ENSGALG00010005466
XPO4	1	178586723..178654563	10.6556	-0.0252961	-1.01769	0.893313	0.998628	1	ENSGALG00010005482	ENSGALG00010005482
EEF1AKMT1	1	178664394..178674192	45.3726	0.145054	1.10577	0.28307	0.998628	1	ENSGALG00010005514	ENSGALG00010005514
IL-17D	1	complement(178673239..178688819)	13.6322	-0.110681	-1.07974	0.327828	0.998628	1	ENSGALG00010005530	ENSGALG00010005530
IFT88	1	complement(178690557..178727381)	29.6712	-0.0138211	-1.00963	0.906801	0.998628	1	ENSGALG00010005539	ENSGALG00010005539
CRYL1	1	178730357..178782097	28.4694	-0.038126	-1.02678	0.700819	0.998628	1	ENSGALG00010005554	ENSGALG00010005554
GJB6	1	178796290..178823668	5.3216	0.349158	1.27382	0.0526192	0.737965	1	ENSGALG00010005609	ENSGALG00010005609
gene:ENSGALG00010007172	1	complement(178839754..178840068)	0.467566	-0.383523	-1.30452	0.771758	0	1	ENSGALG00010007172	ENSGALG00010007172
GJB2	1	178839787..178840464	4.42298	0.189685	1.14052	0.656229	0.998628	1	ENSGALG00010007181	ENSGALG00010007181
GJA3	1	178850887..178872129	1.41528	0.205967	1.15346	0.456821	0.998628	1	ENSGALG00010005675	ENSGALG00010005675
ZMYM2	1	complement(178899385..178992834)	17.9568	0.128474	1.09314	0.180603	0.998628	1	ENSGALG00010005755	ENSGALG00010005755
PSPC1	1	179031230..179072229	74.9666	0.0139463	1.00971	0.889116	0.998628	1	ENSGALG00010005302	ENSGALG00010005302
MPHOSPH8	1	complement(179094619..179114152)	28.5119	-0.101313	-1.07275	0.301997	0.998628	1	ENSGALG00010005313	ENSGALG00010005313
PARP4	1	complement(179114441..179158079)	22.9448	-0.0213955	-1.01494	0.852382	0.998628	1	ENSGALG00010005316	ENSGALG00010005316
CENPJ	1	179160118..179177532	7.28539	-0.440959	-1.35751	0.0230546	0.555471	1	ENSGALG00010005324	ENSGALG00010005324
RNF17	1	complement(179179878..179222500)	0.793216	-0.365413	-1.28825	0.343697	0.998628	1	ENSGALG00010005343	ENSGALG00010005343
ARHGAP20	1	179390413..179423539	11.1232	0.214016	1.15991	0.221886	0.998628	1	ENSGALG00010005350	ENSGALG00010005350
FDX1	1	complement(179422152..179460084)	31.9501	-0.117394	-1.08477	0.193748	0.998628	1	ENSGALG00010005355	ENSGALG00010005355
RDX	1	179478642..179520997	144.242	-0.00245421	-1.0017	0.975992	0.998628	1	ENSGALG00010005363	ENSGALG00010005363
ZC3H12C	1	complement(179527778..179564546)	0.892967	0.0994971	1.0714	0.779244	0.998628	1	ENSGALG00010004800	ENSGALG00010004800
C11orf87	1	complement(179761394..179770643)	7.15144	-0.362134	-1.28533	0.038437	0.673669	1	ENSGALG00010004871	ENSGALG00010004871
DDX10	1	complement(179863429..180028620)	29.5105	0.0553268	1.03909	0.615118	0.998628	1	ENSGALG00010004939	ENSGALG00010004939
gene:ENSGALG00010005003	1	180056451..180090088	0.411139	0.499876	1.41409	0.264022	0.998628	1	ENSGALG00010005003	ENSGALG00010005003
POGLUT3	1	180094688..180114364	36.4492	0.0330738	1.02319	0.734136	0.998628	1	ENSGALG00010005023	ENSGALG00010005023
ATM	1	complement(180132376..180192070)	10.9336	0.00717672	1.00499	0.948054	0.998628	1	ENSGALG00010004824	ENSGALG00010004824
NPAT	1	180192155..180213218	11.163	-0.00420253	-1.00292	0.976718	0.998628	1	ENSGALG00010004868	ENSGALG00010004868
ACAT1	1	complement(180212162..180227022)	211.211	-0.206357	-1.15377	0.0554195	0.743507	1	ENSGALG00010004890	ENSGALG00010004890
CUL5	1	complement(180233382..180261653)	26.6217	0.187915	1.13912	0.187617	0.998628	1	ENSGALG00010004901	ENSGALG00010004901
RAB39A	1	complement(180271318..180283815)	3.78383	-0.033832	-1.02373	0.901893	0.998628	1	ENSGALG00010004949	ENSGALG00010004949
SLC35F2	1	180302383..180320718	9.48769	0.195905	1.14544	0.3626	0.998628	1	ENSGALG00010004967	ENSGALG00010004967
SLN	1	180364805..180366754	7.50276	0.466649	1.3819	0.223474	0.998628	1	ENSGALG00010004973	ENSGALG00010004973
ELMOD1	1	complement(180382393..180435042)	6.35719	-0.208211	-1.15525	0.367388	0.998628	1	ENSGALG00010004669	ENSGALG00010004669
ALKBH8	1	180435160..180482949	8.98175	0.0292041	1.02045	0.875886	0.998628	1	ENSGALG00010004717	ENSGALG00010004717
CWF19L2	1	180504100..180566860	24.0483	-0.132992	-1.09657	0.319918	0.998628	1	ENSGALG00010005154	ENSGALG00010005154
VMO1	1	180604835..180608823	0.0289427	2.31691	4.98264	0.308767	0	1	ENSGALG00010005161	ENSGALG00010005161
GUCY1A2	1	180676055..180804280	1.52738	-0.185172	-1.13695	0.654945	0.998628	1	ENSGALG00010005167	ENSGALG00010005167
AASDHPPT	1	complement(180955991..180982935)	5.71611	-0.254669	-1.19306	0.187987	0.998628	1	ENSGALG00010005177	ENSGALG00010005177
KBTBD3	1	180983123..180997486	0.19013	-0.425025	-1.3426	0.631109	0.998628	1	ENSGALG00010005187	ENSGALG00010005187
MSANTD4	1	181002891..181016378	45.5915	-0.116991	-1.08447	0.283389	0.998628	1	ENSGALG00010005191	ENSGALG00010005191
GRIA4	1	complement(181042517..181265078)	1.59414	0.137926	1.10032	0.653798	0.998628	1	ENSGALG00010005223	ENSGALG00010005223
gene:ENSGALG00010005230	1	181522428..181523400	0	0	0	0	0	0	ENSGALG00010005230	ENSGALG00010005230
PDGFD	1	181777524..181917438	107.574	0.131368	1.09533	0.232243	0.998628	1	ENSGALG00010005249	ENSGALG00010005249
DYNC2H1	1	complement(182080606..182220392)	5.51485	-0.182875	-1.13514	0.254852	0.998628	1	ENSGALG00010005265	ENSGALG00010005265
DCUN1D5	1	182220519..182233456	44.7234	-0.00614173	-1.00427	0.968078	0.998628	1	ENSGALG00010007532	ENSGALG00010007532
MMP13	1	182277188..182285672	20.5863	0.29618	1.22789	0.230345	0.998628	1	ENSGALG00010007330	ENSGALG00010007330
MMP10	1	182313478..182320112	1.28934	0.755602	1.68834	0.162821	0.998628	1	ENSGALG00010007546	ENSGALG00010007546
gene:ENSGALG00010007554	1	182324963..182334784	0.842704	0.648929	1.568	0.23042	0.998628	1	ENSGALG00010007554	ENSGALG00010007554
MMP1	1	182340937..182347904	0.467195	1.46405	2.75882	0.0454815	0.715864	1	ENSGALG00010007571	ENSGALG00010007571
MMP27	1	182351658..182359718	68.1226	0.588018	1.50318	1.77214e-06	0.000857246	0.0275923	ENSGALG00010007575	ENSGALG00010007575
MMP7	1	182404737..182409889	0.125193	-0.433584	-1.35058	0.757476	0	1	ENSGALG00010007586	ENSGALG00010007586
TMEM123	1	182434057..182452598	109.648	0.398104	1.31777	0.00254277	0.201351	1	ENSGALG00010007640	ENSGALG00010007640
BIRC2	1	complement(182458440..182468551)	34.619	0.123817	1.08961	0.144976	0.998628	1	ENSGALG00010007658	ENSGALG00010007658
YAP1	1	complement(182505140..182588945)	299.457	0.00071758	1.0005	0.993427	0.998742	1	ENSGALG00010007923	ENSGALG00010007923
C11orf70	1	complement(182589555..182609024)	3.52566	0.755953	1.68875	0.0719681	0.813397	1	ENSGALG00010007928	ENSGALG00010007928
gene:ENSGALG00010007933	1	complement(182635474..182672224)	0.371802	-0.0642732	-1.04556	0.905088	0.998628	1	ENSGALG00010007933	ENSGALG00010007933
ANGPTL5	1	182675080..182689414	3.15	0.0101444	1.00706	0.975897	0.998628	1	ENSGALG00010007937	ENSGALG00010007937
gene:ENSGALG00010007949	1	182696476..182700873	0	0	0	0	0	0	ENSGALG00010007949	ENSGALG00010007949
gene:ENSGALG00010007959	1	182705836..182709633	0	0	0	0	0	0	ENSGALG00010007959	ENSGALG00010007959
gene:ENSGALG00010007961	1	182714616..182718409	0	0	0	0	0	0	ENSGALG00010007961	ENSGALG00010007961
gene:ENSGALG00010007967	1	182723391..182727174	0.125097	2.80138	6.97108	0.219071	0	1	ENSGALG00010007967	ENSGALG00010007967
gene:ENSGALG00010007971	1	182732157..182735953	0	0	0	0	0	0	ENSGALG00010007971	ENSGALG00010007971
gene:ENSGALG00010007974	1	182738809..182742173	0.0748138	0.719455	1.64656	0.660213	0	1	ENSGALG00010007974	ENSGALG00010007974
gene:ENSGALG00010007421	1	182747587..182751383	0	0	0	0	0	0	ENSGALG00010007421	ENSGALG00010007421
gene:ENSGALG00010007362	1	182756366..182760162	0	0	0	0	0	0	ENSGALG00010007362	ENSGALG00010007362
gene:ENSGALG00010007411	1	182771041..182771626	0.580472	1.13385	2.19444	0.387495	0	1	ENSGALG00010007411	ENSGALG00010007411
gene:ENSGALG00010007295	1	complement(182804810..182808602)	0.0791134	-2.32763	-5.01979	0.306237	0	1	ENSGALG00010007295	ENSGALG00010007295
gene:ENSGALG00010007309	1	complement(182816846..182817921)	0.437695	0.629006	1.5465	0.613031	0	1	ENSGALG00010007309	ENSGALG00010007309
TRPC6	1	182867102..182984458	0.761248	-0.616722	-1.53339	0.169424	0.998628	1	ENSGALG00010007455	ENSGALG00010007455
PGR	1	183060081..183098409	1.53348	-0.441144	-1.35768	0.193027	0.998628	1	ENSGALG00010008178	ENSGALG00010008178
ARHGAP42	1	complement(183112016..183267979)	1.10679	0.518847	1.43281	0.151778	0.998628	1	ENSGALG00010008218	ENSGALG00010008218
CNTN5	1	complement(183347433..183948883)	0.680071	0.361071	1.28438	0.397817	0.998628	1	ENSGALG00010008242	ENSGALG00010008242
CCDC82	1	184793569..184810020	9.58976	-0.0286895	-1.02009	0.873323	0.998628	1	ENSGALG00010008258	ENSGALG00010008258
MAML2	1	184814037..185022735	3.75041	0.288842	1.22166	0.179782	0.998628	1	ENSGALG00010008267	ENSGALG00010008267
MTMR2	1	185043367..185101631	24.6753	0.0461834	1.03253	0.6776	0.998628	1	ENSGALG00010008289	ENSGALG00010008289
gene:ENSGALG00010008302	1	complement(185091740..185111670)	3.21386	-0.0954658	-1.06841	0.64372	0.998628	1	ENSGALG00010008302	ENSGALG00010008302
CEP57	1	complement(185112897..185127380)	15.2408	-0.0146666	-1.01022	0.939515	0.998628	1	ENSGALG00010008317	ENSGALG00010008317
FAM76B	1	185127402..185138519	42.2601	-0.0300615	-1.02106	0.721402	0.998628	1	ENSGALG00010008339	ENSGALG00010008339
SESN3	1	185279102..185319443	2.23894	-0.00624524	-1.00434	0.982792	0.998628	1	ENSGALG00010008386	ENSGALG00010008386
[truncated: 14,712 more rows]
